# Supplementary material for: Differential chromatin binding of the lung lineage transcription factor NKX2-1 resolves opposing murine alveolar cell fates in vivo
Source: Nat Commun. 2021 May 4;12:2509. doi: 10.1038/s41467-021-22817-6 (PMC8096971; doi:10.1038/s41467-021-22817-6)
Supplement: Supplementary file 4 — Supplementary Data 1 [file 41467_2021_22817_MOESM4_ESM.xlsx]

## Sheet: Sheet1
Supplementary Data 1: Peaksets for NKX2-1 ChIP-seq heatmaps in Fig. 1, 2.
category (a = AT1-specific, b = AT2-specific, c = lineage-specific, d = housekeeping)	order in heatmaps	GNAME	Chromosome	Start	End	distance_to_tss	10wk AT1vAT2 NKX2-1_logFC	10wk AT1vAT2 NKX2-1_pval	10wk AT1vAT2 NKX2-1_qval	10 wk AT1 NKX2-1_avg	10wk AT2 NKX2-1_avg	10wk AT1vAT2 NKX2-1_cat	AT1 and AT2 v Airway scATAC_logFC	AT1 and AT2 v Airway scATAC_pval	AT1 and AT2 v Airway scATAC_qval	Airway scATAC_avg_a	AT1 and AT2 scATAC_avg_b	AirvsAt1AT2_distance_to_tss	AT1 and AT2 v Airway scATAC_cat	Epithelialv non-Epithelial lineages scATAC_logFC	Epithelialv non-Epithelial lineages scATAC_pval	Epithelialv non-Epithelial lineages scATAC_qval	Epi scATAC_avg	NonEpithelial Lineage scATAC_avg	Epithelialv non-Epithelial lineages scATAC_cat	10wk AT1 v AT2 H3K4me3_500_logFC	10wk AT1 v AT2 H3K4me3_500_pval	10wk AT1 v AT2 H3K4me3_500_qval	10wk AT1 H3K4me3_500_avg_a	10wk AT2 H3K4me3_500_avg	10wk AT1 v AT2 H3K4me3_500_cat	H3K4me3RawAVGsignal	10wk AT1 v AT2 H3K27ac_500_logFC	10wk AT1 v AT2 H3K27ac_500_pval	10wk AT1 v AT2 H3K27ac_500_qval	10wk AT1 H3K27ac_500_avg	10wk AT2 H3K27ac_500_avg	10wk AT1 v AT2 H3K27ac_500_cat	10wk AT1 v AT2 H3K4me1_500_logFC	10wk AT1 v AT2 H3K4me1_500_pval	10wk AT1 v AT2 H3K4me1_500_qval	10wk AT1 H3K4me1_500_avg	10wk AT2 H3K4me1_500_avg	10wk AT1 v AT2 H3K4me1_500_cat	NKX2-1 Rtkn2 AT1 v control_logFC	NKX2-1 Rtkn2 AT1 v control_pval	NKX2-1 Rtkn2 AT1 v control_qval	AT1 control_avg	NKX2-1 Rtkn2 AT1_avg
a	1	Icam1	chr9	21016646	21017146	661	1.53	6.97e-07	1.83e-06	5.77	4.24	1	1.14	0.0596	0.26	5.24	6.38	661	0	-0.44	0.47	0.575	6.24	6.67	0	0.47	0.000172	0.000716	11.37	10.9	0	11.135	1.29	1.89e-18	6.56e-18	10.14	8.86	1	-0.08	0.956	0.975	4.41	4.49	0	1.63	9.46e-05	0.000353	9.56	7.93
a	2	Fbxl17	chr17	63501109	63501609	-1092	1.57	0.000188	0.000403	4.47	2.91	1	-1.12	0.116	0.378	4.15	3.04	-1092	0	-0.74	0.196	0.292	3.26	4	0	0.46	0.0055	0.0154	11.28	10.81	0	11.045	0.23	0.215	0.275	9.63	9.4	0	-0.58	0.105	0.215	5.13	5.71	0	0.31	0.569	0.646	3.79	3.47
a	3	Cavin1	chr11	100970534	100971034	0	1.33	4.34e-11	1.59e-10	6.73	5.4	1	0.15	0.82	0.918	7.59	7.74	0	0	-1.42	0.0666	0.126	7.38	8.8	0	0.6	2.8e-06	1.57e-05	11.27	10.67	0	10.97	1.48	2.54e-21	9.82e-21	10.37	8.88	1	-1.36	7.54e-05	0.00033	4.07	5.43	-1	-1.79	5.24e-09	5.92e-08	8.44	10.23
a	4	Tceanc2	chr4	107179152	107179652	-36	1.29	0.000436	0.000901	4.93	3.65	1	-0.49	0.42	0.702	5.82	5.33	-36	0	-1.89	0.00347	0.0192	5.09	6.98	0	0.37	0.0151	0.0356	11.21	10.83	0	11.02	0.54	0.00031	0.000544	9.56	9.02	0	1.43	0.112	0.225	1.58	0.16	0	0.82	0.0103	0.0212	7.59	6.77
a	5	Mical2	chr7	112224855	112225355	-501	2.02	6.96e-06	1.68e-05	4.6	2.57	1	-0.41	0.485	0.745	5.81	5.4	-501	0	-0.2	0.681	0.76	5.36	5.56	0	0.51	1.7e-05	8.45e-05	11.17	10.67	0	10.92	1.05	9.21e-15	2.76e-14	10.24	9.19	1	-0.08	0.822	0.908	6.54	6.62	0	-0.8	0.106	0.158	6.29	7.1
a	6	Tmem189	chr2	167690509	167691009	-687	1.38	6.54e-08	1.85e-07	7.08	5.71	1	0.15	0.812	0.914	5.6	5.75	-687	0	-0.68	0.293	0.399	5.55	6.23	0	0.48	0.002	0.00649	11.16	10.68	0	10.92	1.25	8.8e-22	3.47e-21	10.7	9.44	1	-1.31	0.00227	0.0077	3.38	4.69	-1	2.82	8.68e-06	4.27e-05	11.05	8.23
a	7	Rnf10	chr5	115273178	115273678	-280	2.13	4.68e-07	1.24e-06	5.2	3.06	1	0.82	0.319	0.627	2.99	3.81	-280	0	-1.11	0.0531	0.106	3.41	4.52	0	0.36	0.00688	0.0185	11.07	10.71	0	10.89	0.71	1.13e-07	2.44e-07	9.55	8.84	0	0.17	0.535	0.708	5.82	5.65	0	1.03	0.00642	0.0141	6.77	5.75
a	8	Rtkn2	chr10	67980537	67981037	967	3.29	1.19e-21	1.2e-20	6.11	2.82	1	3.18	0.0157	0.124	1.05	4.22	967	0	0.66	0.394	0.503	3.15	2.49	0	5.46	4.81e-37	5.48e-35	11.05	5.59	1	8.32	6.77	1.11e-144	1.83e-141	10.35	3.57	1	-4.48	4.13e-09	2.87e-08	-0.06	4.42	-1	-1.77	0.00263	0.00652	4.11	5.88
a	9	Rtkn2	chr10	67981390	67981890	1820	4.56	2.86e-20	2.53e-19	5.61	1.05	1	3.47	0.021	0.145	1.05	4.52	1820	0	0.99	0.35	0.459	3.31	2.32	0	5.46	4.81e-37	5.48e-35	11.05	5.59	1	8.32	6.77	1.11e-144	1.83e-141	10.35	3.57	1	-4.48	4.13e-09	2.87e-08	-0.06	4.42	-1	-3.25	1.61e-17	1.86e-15	3.81	7.06
a	10	Gm13835	chr6	31218783	31219283	-76120	1.13	0.00321	0.00605	4.77	3.65	1	-0.85	0.161	0.449	4.78	3.93	-76120	0	-1.78	0.0258	0.0625	3.92	5.7	0	0.49	0.000153	0.000646	11.04	10.54	0	10.79	0.53	3.56e-06	7.09e-06	10.29	9.76	0	0.74	0.0192	0.0519	5.61	4.88	0	1.75	5.89e-06	3.03e-05	7.48	5.74
a	11	Acvr1	chr2	58566442	58566942	215	1.37	1.51e-05	3.56e-05	5.44	4.07	1	-0.33	0.529	0.771	7.04	6.7	215	0	-0.81	0.0798	0.145	6.64	7.44	0	0.46	0.00781	0.0206	11.02	10.56	0	10.79	0.31	0.125	0.167	9.15	8.84	0	-0.65	0.208	0.365	2.71	3.36	0	-0.47	0.14	0.2	7.01	7.48
a	12	Appbp2	chr11	85233681	85234181	949	1.43	4.32e-05	9.75e-05	6.46	5.03	1	-0.67	0.473	0.738	3.32	2.65	949	0	-1.63	0.0151	0.0434	2.92	4.55	0	0.34	0.0131	0.0316	10.99	10.65	0	10.82	0.66	0.000593	0.00102	9.92	9.26	0	0.72	0.093	0.195	5.31	4.59	0	0.61	0.122	0.179	5.08	4.46
a	13	Adrb2	chr18	62178907	62179407	552	2.27	5.68e-15	2.94e-14	6.21	3.94	1	-0.39	0.592	0.804	6.02	5.64	552	0	-1.32	0.0724	0.135	5.31	6.63	0	1.97	1.08e-49	2.91e-47	10.92	8.95	1	9.935	3.25	5.18e-76	1.74e-74	10.06	6.82	1	-6.12	8.11e-26	2.53e-24	-0.06	6.06	-1	1.24	0.000924	0.00261	8.45	7.22
a	14	A930033H14Rik	chr10	69213832	69214332	-734	1.89	3.92e-07	1.05e-06	5.24	3.35	1	-0.12	0.834	0.925	5.92	5.8	-734	0	-0.34	0.544	0.642	5.5	5.83	0	0.86	1.38e-08	1.09e-07	10.92	10.06	0	10.49	1.18	1.19e-10	2.98e-10	9.92	8.74	1	-0.67	0.0237	0.0623	5.55	6.22	0	-0.67	0.109	0.162	6.62	7.28
a	15	Myh14	chr7	44668236	44668736	2107	1.05	1.5e-06	3.82e-06	6.75	5.7	1	-0.05	0.916	0.964	7.71	7.65	2107	0	2.27	8.31e-06	0.00126	7.49	5.22	1	0.63	3.84e-07	2.48e-06	10.9	10.27	0	10.585	1.38	1.56e-24	6.85e-24	10.57	9.19	1	-1.06	0.073	0.16	4	5.05	0	-2.26	3.97e-10	6.05e-09	7.25	9.51
a	16	Ubr5	chr15	38077412	38077912	942	1.04	0.00194	0.00375	4.94	3.89	1	-0.09	0.902	0.957	4.77	4.68	942	0	-1.1	0.045	0.094	4.67	5.76	0	0.37	0.018	0.0413	10.88	10.52	0	10.7	0.61	0.00155	0.00256	9.44	8.83	0	0.71	0.0733	0.161	5.39	4.68	0	1.6	2.53e-06	1.43e-05	7.48	5.88
a	17	Nkiras2	chr11	100618550	100619050	-194	1.19	0.00136	0.00267	5.15	3.96	1	-0.59	0.35	0.652	4.69	4.1	-194	0	-1.8	0.00777	0.0293	4.3	6.1	0	0.44	0.00244	0.00771	10.88	10.44	0	10.66	0.79	6.13e-08	1.35e-07	8.93	8.14	0	0.01	0.862	0.918	5.68	5.67	0	0.81	0.024	0.0442	7.14	6.33
a	18	Magi3	chr3	104218977	104219477	897	1.29	0.00107	0.00213	5.01	3.72	1	-0.45	0.458	0.728	5.89	5.44	897	0	-1.02	0.0974	0.17	5.59	6.61	0	0.61	1.47e-06	8.64e-06	10.87	10.26	0	10.565	1.45	4.23e-22	1.69e-21	9.44	7.98	1	-0.22	0.846	0.908	-0.06	0.16	0	0.85	0.0239	0.0441	7.32	6.47
a	19	Mettl21a	chr1	64616227	64616727	515	1.85	8.07e-06	1.94e-05	5.11	3.26	1	-0.15	0.816	0.916	4.5	4.34	515	0	-1.38	0.0242	0.0597	4.44	5.82	0	0.42	0.00227	0.00724	10.81	10.38	0	10.595	0.76	8.04e-08	1.76e-07	9.27	8.51	0	-0.44	0.1	0.206	5.35	5.79	0	0.58	0.131	0.189	6.06	5.48
a	20	Ddb1	chr19	10605975	10606475	350	2.23	1.37e-09	4.43e-09	5.41	3.18	1	0.14	0.893	0.953	5.34	5.48	350	0	-0.58	0.339	0.447	5.01	5.59	0	0.49	0.000344	0.00135	10.79	10.29	0	10.54	1.02	1.81e-09	4.29e-09	9.55	8.53	1	-0.35	0.255	0.423	5.15	5.51	0	-0.69	0.0376	0.0651	6.33	7.02
a	21	Gm9575	chr16	50731371	50731871	-65025	1.7	1.28e-05	3.03e-05	4.97	3.27	1	-0.1	0.82	0.918	4.65	4.55	-65025	0	0.4	0.636	0.723	4.24	3.84	0	1.15	7.88e-12	9.42e-11	10.79	9.63	1	10.21	2.8	2.3e-55	3.23e-54	9.37	6.57	1	-0.49	0.143	0.274	5.51	6	0	-0.59	0.0966	0.146	5.16	5.75
a	22	Pdcd6ip	chr9	113706769	113707269	990	2.21	5.36e-12	2.12e-11	5.89	3.68	1	0.65	0.421	0.703	4.24	4.89	990	0	-1.01	0.0972	0.169	4.56	5.57	0	0.43	0.00142	0.00482	10.79	10.37	0	10.58	1.11	9.43e-10	2.27e-09	9.76	8.65	1	-0.32	0.38	0.562	5.78	6.1	0	1.05	0.00285	0.00699	6.46	5.42
a	23	Pdcd6ip	chr9	113707507	113708007	252	1.01	1.57e-05	3.69e-05	6.2	5.2	1	0.08	0.895	0.954	7.03	7.11	252	0	-0.9	0.0724	0.135	6.86	7.77	0	0.43	0.00142	0.00482	10.79	10.37	0	10.58	1.11	9.43e-10	2.27e-09	9.76	8.65	1	-0.32	0.38	0.562	5.78	6.1	0	0.9	0.00669	0.0147	9.74	8.84
a	24	Rtkn2	chr10	67985274	67985774	5704	4.99	2.06e-16	1.24e-15	5.03	0.05	1	1.98	0.112	0.37	1.88	3.86	5704	0	-0.02	0.95	0.966	2.98	3	0	9.97	7.39e-165	3.66e-160	10.77	0.8	1	5.785	6.27	8.1e-176	4.01e-171	10.57	4.3	1	-1.17	0.000118	0.000502	4.99	6.15	-1	-1.36	0.00266	0.00658	3.95	5.31
a	25	Csad	chr15	102204883	102205383	-159	2.38	1.27e-07	3.51e-07	4.96	2.57	1	0.89	0.398	0.686	2.79	3.68	-159	0	-0.69	0.233	0.335	3.01	3.7	0	0.29	0.116	0.2	10.77	10.48	0	10.625	0.82	5.35e-11	1.36e-10	10.18	9.36	0	0.15	0.574	0.74	6.91	6.76	0	-1	0.0641	0.103	5.2	6.2
a	26	Pigg	chr5	108313419	108313919	810	2.18	6.98e-14	3.27e-13	6.06	3.89	1	0.57	0.479	0.742	4.63	5.19	810	0	-0.02	0.975	0.983	4.62	4.64	0	0.44	0.00161	0.00539	10.77	10.34	0	10.555	1.16	6.52e-13	1.81e-12	9.34	8.18	1	0.53	0.0491	0.115	6.41	5.88	0	-1.86	4.5e-07	3.07e-06	4.93	6.79
a	27	Gm5903	chr7	130265442	130265942	88420	1.79	8.33e-07	2.17e-06	5.28	3.49	1	-0.23	0.659	0.837	5.93	5.7	88420	0	-0.84	0.285	0.391	5.59	6.44	0	0.23	0.145	0.243	10.77	10.54	0	10.655	1.09	1.07e-16	3.47e-16	9.41	8.32	1	-0.22	0.846	0.908	-0.06	0.16	0	-1.45	0.00011	0.000403	5.98	7.43
a	28	Naa16	chr14	79389661	79390161	617	1.04	0.00137	0.0027	5.18	4.14	1	-0.41	0.494	0.751	6.07	5.67	617	0	-0.31	0.509	0.611	5.66	5.98	0	0.26	0.0839	0.152	10.74	10.47	0	10.605	0.43	0.0115	0.0175	9.06	8.62	0	0.67	0.046	0.109	5.53	4.87	0	-0.28	0.395	0.48	6.76	7.04
a	29	Prpf18	chr2	4558699	4559199	92914	1.54	3.36e-06	8.35e-06	5.23	3.69	1	-0.32	0.577	0.797	4.97	4.65	92914	0	-1.26	0.0196	0.0517	4.72	5.97	0	0.59	3.96e-06	2.18e-05	10.72	10.13	0	10.425	1.07	2.63e-17	8.74e-17	10.13	9.06	1	0.43	0.117	0.233	6.34	5.9	0	0.05	0.874	0.905	5.89	5.85
a	30	Prpf18	chr2	4559490	4559990	92123	1.01	1.54e-11	5.84e-11	7.33	6.32	1	-0.33	0.527	0.77	7.68	7.35	92123	0	-1.7	0.00912	0.0321	7.25	8.95	0	0.59	3.96e-06	2.18e-05	10.72	10.13	0	10.425	1.07	2.63e-17	8.74e-17	10.13	9.06	1	0.43	0.117	0.233	6.34	5.9	0	0.22	0.471	0.554	9.3	9.07
a	31	Zfp703	chr8	26977945	26978445	620	1.38	6.21e-06	1.51e-05	5.63	4.25	1	-0.57	0.29	0.6	7.42	6.85	620	0	-1.03	0.0434	0.0913	6.95	7.98	0	0.72	4.09e-09	3.47e-08	10.72	10	0	10.36	2.08	5.29e-35	3.41e-34	9.75	7.67	1	-2.42	0.0276	0.0708	-0.06	2.36	0	1.36	1.34e-05	6.28e-05	9.73	8.37
a	32	Col4a3	chr1	82586951	82587451	30	1.34	3.58e-08	1.03e-07	6.44	5.1	1	0.91	0.141	0.418	6.58	7.5	30	0	0.75	0.115	0.193	7.04	6.29	0	0.93	6.81e-14	1.05e-12	10.72	9.8	0	10.26	1.48	1.11e-18	3.91e-18	10.06	8.57	1	-3.85	7.53e-07	4.21e-06	-0.06	3.79	-1	-2.31	3.32e-11	6.78e-10	7.22	9.53
a	33	Elmsan1	chr12	84192842	84193342	25539	1.14	0.000475	0.000977	5.09	3.95	1	-0.5	0.35	0.652	6.66	6.15	25539	0	-1.35	0.00971	0.0333	6.1	7.45	0	0.76	3.17e-05	0.00015	10.71	9.95	0	10.33	1.08	1.39e-17	4.69e-17	9.99	8.91	1	-2.62	5.86e-07	3.32e-06	2.84	5.46	-1	1.57	1.24e-05	5.88e-05	9.1	7.53
a	34	Dusp7	chr9	106370253	106370753	1621	2.31	6.76e-09	2.06e-08	5.22	2.91	1	0.22	0.846	0.931	4.81	5.02	1621	0	-0.38	0.593	0.685	4.52	4.9	0	2.01	2.1e-48	5.28e-46	10.71	8.7	1	9.705	2.6	7.47e-56	1.07e-54	10.01	7.41	1	-5.37	1.39e-18	2.07e-17	-0.06	5.31	-1	-1.06	0.00117	0.00322	5.88	6.94
a	35	Fzd1	chr5	4757260	4757760	275	1.1	0.000748	0.00151	5.4	4.3	1	-0.35	0.549	0.782	7.02	6.67	275	0	-0.51	0.415	0.523	6.84	7.35	0	0.55	0.000394	0.00153	10.69	10.14	0	10.415	1.42	9.4e-18	3.18e-17	9.03	7.61	1	-1.7	0.165	0.306	-0.06	1.64	0	0.37	0.242	0.319	8.14	7.77
a	36	Gm5117	chr8	32008487	32008987	-268727	1.73	4.39e-07	1.17e-06	5.66	3.93	1	-1.23	0.0358	0.194	7.3	6.06	-268727	0	-0.29	0.664	0.747	6.26	6.55	0	1.95	2.6e-34	2.52e-32	10.68	8.73	1	9.705	8.74	3.8e-123	1.55e-120	8.86	0.12	1	-3.52	1.4e-14	1.52e-13	2.23	5.75	-1	-0.67	0.0998	0.15	6.67	7.34
a	37	Bcar3	chr3	122418738	122419238	124602	2.5	1.14e-11	4.36e-11	5.58	3.08	1	-1.17	0.0615	0.265	6	4.83	124602	0	-0.44	0.587	0.681	4.85	5.29	0	0.48	0.00037	0.00144	10.67	10.19	0	10.43	2.54	7.35e-69	1.79e-67	10.27	7.73	1	0.85	0.0336	0.0838	5.89	5.04	0	0.64	0.0806	0.125	7.05	6.41
a	38	Bcar3	chr3	122419580	122420080	125444	1.56	1.51e-14	7.53e-14	7.36	5.8	1	-0.11	0.834	0.924	7.96	7.85	125444	0	-0.88	0.0807	0.147	7.57	8.45	0	0.48	0.00037	0.00144	10.67	10.19	0	10.43	2.54	7.35e-69	1.79e-67	10.27	7.73	1	0.85	0.0336	0.0838	5.89	5.04	0	0.18	0.529	0.609	9.99	9.8
a	39	Ahr	chr12	35533954	35534454	584	1.06	0.00055	0.00112	5.57	4.51	1	-0.45	0.384	0.676	7.18	6.73	584	0	0.05	0.882	0.918	6.73	6.68	0	0.52	0.0001	0.000435	10.66	10.15	0	10.405	0.58	8.96e-05	0.000164	9.06	8.48	0	-0.08	0.787	0.901	4.71	4.79	0	-0.23	0.49	0.573	7.39	7.62
a	40	Hspb2	chr9	50753851	50754351	-1497	3.21	1.33e-13	6.09e-13	5.36	2.15	1	1.53	0.135	0.409	1.73	3.26	-1497	0	-2.08	0.0161	0.0454	2.59	4.67	0	2.89	1.01e-54	3.69e-52	10.66	7.77	1	9.215	2.7	2.57e-46	2.57e-45	9.39	6.69	1	-4.38	6.29e-20	1.06e-18	1.38	5.76	-1	-1.03	0.0177	0.034	4.05	5.08
a	41	Rnf150	chr8	82863676	82864176	320	1.92	8.52e-08	2.39e-07	5.2	3.28	1	-0.93	0.0958	0.34	6.74	5.81	320	0	-0.98	0.0602	0.117	5.84	6.81	0	1.67	8.48e-22	2.98e-20	10.66	8.99	1	9.825	5.15	2.87e-85	1.46e-83	8.85	3.7	1	-5.69	1.77e-13	1.75e-12	-0.06	5.63	-1	-0.31	0.324	0.406	6.52	6.83
a	42	Mb21d2	chr16	28929122	28929622	51	1.57	0.00051	0.00105	4.92	3.35	1	-0.45	0.412	0.696	6.9	6.45	51	0	-0.32	0.623	0.712	6.49	6.81	0	0.59	0.000672	0.00247	10.65	10.06	0	10.355	1.6	5.93e-14	1.72e-13	8.72	7.12	1	0.2	0.959	0.977	1.5	1.29	0	0.24	0.518	0.599	7.05	6.81
a	43	D630039A03Rik	chr4	57846908	57847408	68889	2.17	8.02e-12	3.12e-11	5.93	3.75	1	-0.49	0.39	0.681	6	5.51	68889	0	-1.62	0.0927	0.163	5.51	7.13	0	3.92	7.57e-104	3.41e-100	10.65	6.72	1	8.685	3.53	1.92e-79	7.42e-78	10.27	6.75	1	-6.17	1.35e-29	7.14e-28	-0.06	6.11	-1	-1.66	2.57e-05	0.000112	5.59	7.24
a	44	Ccng2	chr5	93266116	93266616	-641	1.99	1.01e-09	3.31e-09	5.59	3.6	1	-0.12	0.808	0.912	5.41	5.29	-641	0	-0.81	0.116	0.194	5.06	5.87	0	0.48	0.000293	0.00117	10.65	10.17	0	10.41	0.11	0.456	0.549	9.53	9.41	0	0.77	0.0667	0.148	5.58	4.81	0	0.56	0.141	0.202	7.2	6.64
a	45	Gm11764	chr2	145860824	145861324	-30758	1.85	0.000193	0.000412	4.39	2.54	1	0.89	0.174	0.467	4.54	5.43	-30758	0	-1.01	0.0524	0.105	5	6.01	0	0.92	2.13e-10	2.13e-09	10.65	9.73	0	10.19	1.65	4.56e-25	2.04e-24	10.08	8.42	1	-1.92	0.000137	0.000578	2.02	3.94	-1	1.99	4.29e-08	3.84e-07	8.57	6.57
a	46	Ager	chr17	34599265	34599765	1403	2.68	1.64e-12	6.79e-12	5.63	2.95	1	3.32	0.000293	0.014	1.43	4.75	1403	0	1.73	0.00854	0.0308	4.3	2.57	1	2.32	4.51e-20	1.33e-18	10.64	8.32	1	9.48	2.2	1.43e-45	1.39e-44	9.51	7.31	1	-4.25	1.92e-20	3.35e-19	1.69	5.94	-1	-2.1	1.89e-08	1.86e-07	4.34	6.44
a	47	Slco3a1	chr7	74554554	74555054	0	1.2	6.35e-05	0.000141	5.69	4.49	1	-0.35	0.515	0.765	8.22	7.87	0	0	-0.88	0.0939	0.165	7.75	8.63	0	0.77	1.23e-07	8.47e-07	10.63	9.86	0	10.245	2.04	6.41e-37	4.45e-36	9.33	7.28	1	-1.58	0.00114	0.00411	2.23	3.81	-1	-0.56	0.122	0.179	9.1	9.66
a	48	Nbl1	chr4	139092356	139092856	137	1.59	0.00132	0.0026	4.16	2.57	1	-0.41	0.489	0.748	4.8	4.38	137	0	-1.74	0.0128	0.0392	4.32	6.05	0	1.71	5.89e-31	4.52e-29	10.63	8.92	1	9.775	4.63	2.13e-103	2.68e-101	9.64	5.01	1	-5.73	5.53e-21	1.02e-19	-0.06	5.67	-1	-0.85	0.0106	0.0219	6.12	6.97
a	49	Myl6	chr10	128492877	128493377	768	1.23	1.52e-08	4.52e-08	6.51	5.27	1	-0.24	0.642	0.831	7.18	6.94	768	0	-1.48	0.0209	0.054	6.87	8.35	0	0.49	0.000136	0.000578	10.62	10.13	0	10.375	1.27	8.73e-15	2.62e-14	9.51	8.24	1	0.19	0.893	0.939	2.72	2.53	0	0.37	0.289	0.37	8.89	8.52
a	50	Fam189a2	chr19	24029855	24030355	664	2.88	5.86e-11	2.12e-10	5.33	2.45	1	-0.01	0.967	0.986	5.56	5.55	664	0	-0.46	0.465	0.57	5.31	5.76	0	1.19	3.64e-21	1.2e-19	10.61	9.42	1	10.015	2.25	2.29e-60	3.92e-59	9.89	7.64	1	-2.16	1.21e-06	6.64e-06	2.97	5.13	-1	0.27	0.405	0.489	7.22	6.95
a	51	Cst3	chr2	148874343	148874843	849	2.23	1.35e-06	3.46e-06	5.07	2.84	1	0.16	0.824	0.92	5.22	5.38	849	0	-1.65	0.00537	0.0239	5.11	6.75	0	0.45	0.000925	0.0033	10.61	10.15	0	10.38	0.2	0.172	0.225	8.56	8.36	0	-0.12	0.64	0.794	6.4	6.52	0	0.55	0.0855	0.132	6.93	6.38
a	52	Samhd1	chr2	157134372	157134872	393	1.9	2.61e-15	1.4e-14	6.78	4.87	1	0.6	0.374	0.669	5.43	6.03	393	0	-1.29	0.016	0.0452	5.6	6.89	0	0.7	8.81e-08	6.22e-07	10.61	9.91	0	10.26	1.97	8.55e-34	5.25e-33	9.92	7.95	1	-2.42	0.0276	0.0708	-0.06	2.36	0	0.6	0.0778	0.122	8.71	8.12
a	53	Hnrnpl	chr7	28808388	28808888	0	1.3	1.06e-05	2.53e-05	5.58	4.28	1	-0.67	0.245	0.555	6.22	5.56	0	0	-2.22	8.31e-05	0.00292	5.52	7.74	-1	0.33	0.0167	0.0386	10.6	10.26	0	10.43	0.13	0.22	0.282	10.09	9.96	0	0.81	0.226	0.389	5.49	4.68	0	1.6	1.86e-05	8.39e-05	9.35	7.75
a	54	Pxdc1	chr13	34650135	34650635	2851	5.48	4.67e-30	9.98e-29	6.16	0.68	1	0.83	0.452	0.724	3.88	4.72	2851	0	-1.75	0.0488	0.0997	3.87	5.62	0	4.54	1.25e-46	2.78e-44	10.59	6.05	1	8.32	5.72	3.22e-128	1.86e-125	9.78	4.07	1	-1.75	0.000481	0.00186	2.8	4.55	-1	-1.32	4.38e-05	0.000179	5.85	7.17
a	55	Pds5a	chr5	65697476	65697976	297	1.04	0.0039	0.00727	4.72	3.68	1	-0.49	0.377	0.671	7.35	6.86	297	0	-1.48	0.00432	0.0215	6.76	8.23	0	0.38	0.0923	0.164	10.57	10.19	0	10.38	0.35	0.147	0.193	8.61	8.25	0	-0.22	0.846	0.908	-0.06	0.16	0	0.79	0.00873	0.0185	9.58	8.79
a	56	F2r	chr13	95617809	95618309	178	1.96	8.43e-07	2.19e-06	4.91	2.95	1	-0.21	0.718	0.868	5.57	5.36	178	0	-1.15	0.0388	0.0839	5.2	6.36	0	0.95	3.3e-14	5.24e-13	10.57	9.62	0	10.095	2.88	1.41e-38	1.04e-37	9.82	6.94	1	-4.12	7.54e-05	0.00033	-0.06	4.06	-1	-0.82	0.0175	0.0337	6	6.81
a	57	Spock2	chr10	60106278	60106778	59	2.95	9.8e-13	4.14e-12	5.3	2.35	1	0.34	0.732	0.875	5.56	5.9	59	0	-1.1	0.105	0.179	5.2	6.29	0	3.8	4.83e-76	5.82e-73	10.55	6.75	1	8.65	5.45	1.22e-54	1.67e-53	9.78	4.32	1	-3.16	3.71e-13	3.6e-12	3.12	6.28	-1	-2.06	6.3e-09	6.96e-08	6.07	8.12
a	58	Cav1	chr6	17308592	17309092	2257	3.47	6.63e-21	6.23e-20	5.92	2.45	1	0.54	0.553	0.784	4.35	4.89	2257	0	-1.68	0.05	0.102	4.52	6.2	0	3.88	3.79e-64	2.53e-61	10.54	6.66	1	8.6	3.96	5.57e-44	5.08e-43	9.66	5.7	1	-3.56	2.86e-10	2.2e-09	1.21	4.78	-1	-0.55	0.124	0.181	5.77	6.32
a	59	Ankrd44	chr1	54926846	54927346	-459	2.3	1.47e-09	4.73e-09	5.21	2.91	1	0.41	0.538	0.776	4.56	4.97	-459	0	0.58	0.391	0.499	4.68	4.09	0	0.48	0.000618	0.00229	10.53	10.05	0	10.29	1.43	2.36e-27	1.15e-26	9.63	8.2	1	0.6	0.0363	0.0894	5.94	5.34	0	-0.5	0.195	0.265	5.25	5.75
a	60	Ugcg	chr4	59188640	59189140	-117	1.25	0.00351	0.00658	4.56	3.31	1	-0.45	0.419	0.701	7.18	6.73	-117	0	-1.52	0.00258	0.0165	6.61	8.13	0	0.39	0.0429	0.0852	10.53	10.14	0	10.335	0.2	0.343	0.423	7.88	7.68	0	-0.17	0.566	0.733	4.64	4.81	0	1.13	0.000251	0.000835	9.47	8.34
a	61	Ahnak	chr19	8989025	8989525	0	1.46	1.49e-06	3.8e-06	5.95	4.49	1	0.31	0.595	0.806	6.62	6.93	0	0	-1.51	0.00685	0.0273	6.72	8.23	0	0.96	9.13e-14	1.38e-12	10.52	9.56	0	10.04	2.04	1.48e-47	1.55e-46	10.2	8.16	1	-3.96	6.51e-15	7.22e-14	1.41	5.37	-1	0.05	0.871	0.902	9.24	9.19
a	62	Etf1	chr18	34931018	34931518	489	1.76	1.4e-06	3.59e-06	5.1	3.33	1	-0.42	0.489	0.748	5.56	5.14	489	0	-1.82	0.00124	0.0112	5.08	6.9	0	0.26	0.056	0.107	10.52	10.26	0	10.39	0.59	2.89e-05	5.46e-05	10.05	9.46	0	1.04	0.0201	0.0539	4.19	3.15	0	1.73	0.000226	0.000761	8.96	7.22
a	63	Smim3	chr18	60500443	60500943	1040	2.31	3.63e-11	1.33e-10	5.5	3.19	1	0.02	0.993	0.997	5.37	5.4	1040	0	-1.63	0.0194	0.0513	5.13	6.76	0	0.95	2.16e-11	2.44e-10	10.52	9.57	0	10.045	2.08	8.36e-34	5.14e-33	9.87	7.79	1	-2.02	0.000102	0.000437	2.74	4.75	-1	2.95	3.46e-07	2.43e-06	9.81	6.86
a	64	Otud7b	chr3	96105267	96105767	740	1.93	1.32e-08	3.94e-08	5.4	3.47	1	-0.01	0.945	0.977	5.07	5.06	740	0	-1.68	0.0185	0.0497	4.81	6.5	0	1.59	8.89e-33	7.85e-31	10.52	8.93	1	9.725	2.58	3.55e-51	4.27e-50	10.13	7.55	1	-1.49	0.000147	0.000619	5.18	6.67	-1	0.34	0.276	0.356	7.18	6.84
a	65	Otud7b	chr3	96106068	96106568	1541	2.63	2.72e-11	1.01e-10	5.26	2.63	1	-0.23	0.688	0.853	4.7	4.47	1541	0	1.35	0.0347	0.0774	4.14	2.79	1	1.59	8.89e-33	7.85e-31	10.52	8.93	1	9.725	2.58	3.55e-51	4.27e-50	10.13	7.55	1	-1.49	0.000147	0.000619	5.18	6.67	-1	-1.42	0.000254	0.000843	5.12	6.54
a	66	Nrp2	chr1	62703063	62703563	0	1.41	1.43e-05	3.36e-05	5.46	4.05	1	-0.55	0.303	0.613	7.86	7.31	0	0	-1.07	0.0381	0.0828	7.43	8.49	0	0.9	6.67e-09	5.48e-08	10.51	9.61	0	10.06	3.66	5.62e-45	5.35e-44	8.75	5.09	1	-3.41	1.64e-13	1.63e-12	2.02	5.43	-1	0.87	0.00485	0.0111	9.6	8.73
a	67	Timp3	chr10	86301824	86302324	1452	1.05	4.95e-05	0.000111	6.96	5.91	1	0.49	0.424	0.705	6.28	6.77	1452	0	-0.49	0.441	0.547	6.41	6.9	0	2.22	6.35e-28	3.85e-26	10.51	8.3	1	9.405	1.45	2.01e-26	9.41e-26	9.77	8.32	1	-5.94	8.09e-26	2.52e-24	-0.06	5.88	-1	-2.1	7.9e-07	5.06e-06	5.92	8.02
a	68	Nt5e	chr9	88327394	88327894	197	2.49	1.76e-21	1.74e-20	6.52	4.03	1	-0.7	0.251	0.561	8.85	8.15	197	0	0.18	0.746	0.813	8.01	7.83	0	2.41	1.5e-62	9.28e-60	10.51	8.1	1	9.305	5.94	3.21e-119	1.02e-116	9.73	3.79	1	-5.35	6.03e-18	8.55e-17	-0.06	5.29	-1	-0.42	0.196	0.267	9.38	9.8
a	69	Dag1	chr9	108262590	108263090	868	2.5	1.64e-13	7.42e-13	5.92	3.42	1	2.3	0.00216	0.0436	3.22	5.52	868	0	-0.08	0.78	0.841	5.05	5.13	0	0.61	2.38e-06	1.36e-05	10.5	9.89	0	10.195	1.79	2.34e-28	1.19e-27	9.67	7.87	1	-0.04	0.967	0.981	3.5	3.53	0	-1.81	7.85e-08	6.54e-07	5.68	7.49
a	70	Tril	chr6	53820370	53820870	0	1.58	3.6e-06	8.9e-06	5.54	3.96	1	0.08	0.911	0.962	5.66	5.74	0	0	-1.82	0.0332	0.0749	5.62	7.44	0	0.94	1.37e-09	1.23e-08	10.49	9.55	0	10.02	2.78	3.91e-46	3.88e-45	9.05	6.27	1	-1.49	0.000792	0.00294	3.76	5.26	-1	-1.64	9.8e-06	4.75e-05	5.01	6.65
a	71	Cap1	chr4	122884374	122884874	1182	2.23	7.74e-12	3.01e-11	5.76	3.53	1	0.02	0.968	0.986	4.68	4.7	1182	0	-1.73	0.00571	0.0247	4.38	6.11	0	0.93	1.66e-13	2.44e-12	10.49	9.56	0	10.025	1.57	1.08e-33	6.61e-33	9.76	8.19	1	0.1	0.716	0.852	6.09	5.99	0	1.41	0.000556	0.00168	8.04	6.62
a	72	Akr1b3	chr6	34316723	34317223	255	1.1	0.00381	0.0071	4.59	3.49	1	-0.29	0.637	0.828	5.46	5.18	255	0	-1.36	0.0214	0.055	5.19	6.55	0	0.33	0.0406	0.0813	10.48	10.16	0	10.32	-0.46	0.0027	0.00436	7.9	8.36	0	0.18	0.509	0.686	5.24	5.06	0	1.15	0.0016	0.00422	7.45	6.31
a	73	Cast	chr13	74807999	74808499	311	1.01	0.000759	0.00153	5.81	4.8	1	-0.34	0.515	0.764	7.87	7.53	311	0	-1.41	0.00489	0.0228	7.49	8.9	0	0.43	0.00391	0.0115	10.48	10.05	0	10.265	0.67	9.17e-06	1.78e-05	8.52	7.85	0	-0.22	0.846	0.908	-0.06	0.16	0	1.31	1.66e-05	7.58e-05	9.82	8.51
a	74	Prkg2	chr5	99251190	99251690	-213839	2.26	5.89e-11	2.13e-10	5.48	3.22	1	0.37	0.525	0.769	6.07	6.44	-213839	0	-0.74	0.128	0.209	6.2	6.94	0	1.03	1.03e-15	1.94e-14	10.48	9.45	1	9.965	1.54	4.26e-16	1.35e-15	9.68	8.14	1	-2.01	2.14e-06	1.14e-05	3.57	5.58	-1	1.06	0.000826	0.00238	8.96	7.9
a	75	Atp13a3	chr16	30387869	30388369	17606	1.03	0.000151	0.000326	6.41	5.38	1	-0.47	0.394	0.684	6.58	6.11	17606	0	-0.26	0.624	0.712	6.11	6.38	0	0.25	0.0569	0.109	10.47	10.22	0	10.345	0.63	6.77e-05	0.000125	9.79	9.16	0	0.17	0.749	0.875	3.65	3.48	0	0.86	0.014	0.0277	8.56	7.7
a	76	Usp39	chr6	72344217	72344717	467	1.16	5.71e-08	1.62e-07	6.71	5.55	1	2.23	0.0043	0.0615	3.88	6.11	467	0	0.84	0.101	0.175	5.41	4.56	0	0.49	0.00097	0.00344	10.47	9.99	0	10.23	1.32	2.48e-15	7.62e-15	9.85	8.53	1	-0.54	0.0329	0.0823	5.89	6.44	0	-1.78	3.87e-07	2.69e-06	5.89	7.68
a	77	Hnf1b	chr11	83851064	83851564	1001	1.36	1.69e-06	4.3e-06	5.83	4.47	1	-0.44	0.425	0.706	6.12	5.69	1001	0	1.59	0.00719	0.0281	5.54	3.95	1	0.09	0.542	0.762	10.46	10.37	0	10.415	0.24	0.0676	0.0936	9.09	8.85	0	-2.16	0.0416	0.1	0.38	2.53	0	-0.88	0.025	0.0458	5.82	6.7
a	78	Ntn4	chr10	93641731	93642231	1050	2.07	1.79e-06	4.55e-06	5.77	3.7	1	-0.57	0.302	0.611	6.02	5.45	1050	0	-0.41	0.41	0.518	5.44	5.85	0	1.82	1.06e-24	4.88e-23	10.46	8.64	1	9.55	4.82	5.18e-93	3.82e-91	9.74	4.92	1	-2.02	0.00909	0.0268	3.67	5.69	0	-0.61	0.0826	0.128	6.26	6.87
a	79	Sema3e	chr5	14025291	14025791	15	1.86	7.63e-10	2.51e-09	5.9	4.04	1	-1.1	0.0559	0.251	7.97	6.88	15	0	-0.27	0.698	0.774	6.94	7.22	0	1.85	3.27e-34	3.14e-32	10.45	8.6	1	9.525	5.04	6.62e-112	1.37e-109	9.21	4.17	1	-1.22	0.00202	0.00694	3.63	4.84	-1	-0.29	0.323	0.406	7.91	8.2
a	80	Carmil1	chr13	24279812	24280312	483	1.66	2.97e-07	8e-07	5.5	3.84	1	0.65	0.325	0.631	5.02	5.67	483	0	0.3	0.686	0.764	5.34	5.04	0	0.97	2.45e-13	3.52e-12	10.45	9.48	0	9.965	2.11	2.19e-21	8.5e-21	9.19	7.09	1	-0.8	0.00771	0.0232	4.77	5.57	0	-0.88	0.0322	0.0569	5.17	6.05
a	81	Fam49b	chr15	63996886	63997386	63092	2.26	2.47e-06	6.2e-06	4.5	2.23	1	-0.37	0.604	0.811	3.89	3.52	63092	0	-1.23	0.068	0.128	3.32	4.55	0	0.4	0.0178	0.0409	10.45	10.05	0	10.25	0.65	9e-05	0.000164	8.73	8.08	0	-0.19	0.447	0.629	6.14	6.32	0	1.21	0.00229	0.00578	6.16	4.95
a	82	Tmed7	chr18	46596731	46597231	304	2.47	5.8e-22	5.98e-21	6.84	4.37	1	0.03	0.978	0.99	5.76	5.79	304	0	-0.86	0.126	0.207	5.54	6.4	0	0.46	0.000362	0.00141	10.44	9.98	0	10.21	1.19	1.33e-14	3.98e-14	9.44	8.26	1	0.51	0.243	0.41	4.55	4.04	0	0.16	0.679	0.744	7.88	7.71
a	83	Itgb6	chr2	60672914	60673414	49229	1.53	4.12e-07	1.1e-06	6.09	4.56	1	-0.41	0.472	0.737	5.8	5.39	49229	0	2.56	3.44e-06	0.000872	5.4	2.84	1	1.27	3.99e-14	6.28e-13	10.44	9.17	1	9.805	2.51	2.28e-35	1.49e-34	10.09	7.59	1	-4.95	1.92e-14	2.05e-13	-0.06	4.89	-1	-1.45	0.00138	0.0037	4.75	6.2
a	84	Epb41l3	chr17	69157056	69157556	81373	2.29	7.58e-10	2.5e-09	5.34	3.05	1	-0.43	0.481	0.743	6.29	5.86	81373	0	0.52	0.464	0.57	5.66	5.14	0	1.74	7.8e-32	6.43e-30	10.44	8.7	1	9.57	5.33	1.68e-80	6.81e-79	8.24	2.91	1	-4.08	2.31e-13	2.27e-12	0.98	5.06	-1	-1.87	1.24e-07	9.82e-07	5.39	7.26
a	85	Ifngr2	chr16	91547200	91547700	128	2.08	2.12e-08	6.23e-08	5.72	3.64	1	-0.08	0.873	0.944	6.63	6.55	128	0	-1	0.0538	0.107	6.36	7.36	0	0.76	2.76e-08	2.09e-07	10.43	9.66	0	10.045	1.86	3.11e-37	2.18e-36	9.56	7.7	1	-1.43	0.000408	0.00159	3.29	4.73	-1	1.93	3.12e-06	1.72e-05	10.88	8.96
a	86	Macf1	chr4	123663598	123664098	20262	1.04	6.79e-05	0.000151	5.77	4.73	1	-0.58	0.302	0.611	5.98	5.4	20262	0	-0.7	0.242	0.344	5.42	6.11	0	0.67	4.9e-07	3.1e-06	10.43	9.76	0	10.095	1.42	3.71e-20	1.38e-19	9.52	8.1	1	-1.43	0.00382	0.0124	2.71	4.14	0	0.18	0.592	0.667	6.83	6.65
a	87	Elmo2	chr2	165325635	165326135	344	1.92	9.77e-07	2.53e-06	4.97	3.05	1	0.17	0.853	0.934	5.25	5.42	344	0	-0.74	0.187	0.282	5.09	5.83	0	0.46	0.000302	0.0012	10.43	9.97	0	10.2	1.34	3.02e-19	1.08e-18	9.33	8	1	-1.09	0.00438	0.0139	3.81	4.9	0	0.33	0.311	0.393	7.49	7.16
a	88	Zbtb2	chr10	4387978	4388478	0	1.04	0.00101	0.00201	5.2	4.16	1	0.28	0.616	0.817	6.12	6.41	0	0	-1.07	0.0415	0.0883	6.18	7.25	0	0.36	0.0258	0.0556	10.42	10.06	0	10.24	0.67	5.16e-06	1.02e-05	9.31	8.64	0	0.7	0.334	0.515	4.66	3.96	0	0.88	0.00691	0.0151	8.94	8.06
a	89	S1pr2	chr9	20975289	20975789	992	2.4	2.12e-21	2.08e-20	6.77	4.37	1	0.79	0.231	0.538	5.83	6.62	992	0	0	0.989	0.992	6.14	6.14	0	1.17	3.3e-18	8.11e-17	10.42	9.25	1	9.835	2.34	5.34e-30	2.85e-29	8.97	6.64	1	-2.43	7.74e-10	5.73e-09	3.2	5.63	-1	-0.89	0.00818	0.0174	6.8	7.69
a	90	Gm28778	chr1	53297367	53297867	256	1.57	0.000148	0.000318	4.67	3.1	1	-0.86	0.129	0.4	5.56	4.7	256	0	-0.79	0.168	0.259	4.71	5.5	0	0.41	0.0273	0.0586	10.42	10.01	0	10.215	-0.06	0.736	0.841	7.77	7.83	0	-0.15	0.762	0.884	4.9	5.05	0	0.62	0.0816	0.127	6.23	5.61
a	91	Ccdc71	chr9	108460792	108461292	265	1.03	0.000332	0.000693	5.72	4.69	1	0.04	0.955	0.981	5.38	5.42	265	0	-1.65	0.00978	0.0334	5.31	6.95	0	0.41	0.00748	0.0199	10.42	10.01	0	10.215	0.35	0.00835	0.0129	8.98	8.64	0	-0.09	0.754	0.878	6.14	6.24	0	-0.13	0.692	0.756	7.17	7.3
a	92	Tmod1	chr4	46039978	46040478	1043	1.79	6.58e-05	0.000146	4.9	3.11	1	1.87	0.0088	0.0905	3.11	4.98	1043	0	0.69	0.336	0.445	4.61	3.92	0	1.14	4.2e-18	1.01e-16	10.41	9.27	1	9.84	2.21	1.05e-55	1.5e-54	10.14	7.93	1	-1.7	4.11e-05	0.000186	3.5	5.21	-1	-1.03	0.00882	0.0186	4.62	5.66
a	93	Dpy19l4	chr4	11322761	11323261	-624	1.45	0.000379	0.000787	4.68	3.24	1	-0.12	0.836	0.926	4.43	4.31	-624	0	-0.24	0.61	0.7	4.16	4.41	0	0.4	0.00638	0.0173	10.4	10	0	10.2	0.23	0.123	0.164	9.02	8.79	0	-0.23	0.359	0.541	5.98	6.21	0	0.67	0.0696	0.111	6.46	5.78
a	94	Rarg	chr15	102256567	102257067	450	1.73	1.31e-06	3.35e-06	5.15	3.42	1	-0.53	0.43	0.708	5.23	4.7	450	0	-0.6	0.281	0.387	4.76	5.36	0	0.8	2.54e-08	1.93e-07	10.4	9.6	0	10	1.22	1.05e-13	3.01e-13	9.1	7.88	1	-0.98	0.00292	0.0097	4.25	5.23	0	-0.42	0.235	0.311	5.63	6.05
a	95	Sinhcaf	chr6	148944724	148945224	1243	1.26	4.27e-05	9.65e-05	5.45	4.19	1	-0.84	0.11	0.366	7.72	6.88	1243	0	-1.03	0.0926	0.163	7.07	8.11	0	0.34	0.0422	0.0842	10.4	10.06	0	10.23	0.51	0.000471	0.000815	8.94	8.43	0	0.64	0.304	0.481	3.47	2.83	0	0.38	0.195	0.266	8.68	8.3
a	96	Rasgrf2	chr13	92131486	92131986	0	5.67	3.8e-32	9.68e-31	6.26	0.59	1	0.89	0.406	0.692	5.28	6.17	0	0	-1	0.394	0.503	5.27	6.27	0	3.56	1.4e-79	2.16e-76	10.39	6.83	1	8.61	8.23	1.04e-99	1.06e-97	8.35	0.12	1	-1.75	1.11e-06	6.11e-06	4.09	5.83	-1	-1.32	0.000298	0.000972	6.46	7.78
a	97	Stard3	chr11	98358595	98359095	227	1.32	7.25e-07	1.9e-06	6.31	4.99	1	0.53	0.453	0.725	5.45	5.99	227	0	-1.08	0.0282	0.0665	5.51	6.59	0	0.65	1.24e-06	7.4e-06	10.39	9.75	0	10.07	0.78	3.95e-08	8.77e-08	9.39	8.61	0	-1.99	1.63e-06	8.81e-06	2.99	4.98	-1	0.19	0.523	0.604	8.14	7.95
a	98	Sec14l1	chr11	117115669	117116169	501	1.29	6.02e-21	5.68e-20	7.63	6.34	1	0.89	0.187	0.484	6.48	7.37	501	0	0.2	0.663	0.746	6.82	6.62	0	0.35	0.00432	0.0125	10.38	10.02	0	10.2	1.11	1.28e-10	3.2e-10	9.96	8.85	1	-2.18	0.000311	0.00124	1.92	4.1	-1	-1.81	3.84e-08	3.48e-07	8.15	9.96
a	99	Akap5	chr12	76326476	76326976	1585	1.6	1.77e-09	5.66e-09	6.23	4.63	1	1.49	0.0504	0.236	3.69	5.19	1585	0	1.97	0.00158	0.0128	4.51	2.54	1	4.12	1.64e-104	8.13e-101	10.37	6.25	1	8.31	7.12	8e-156	4.4e-152	10.03	2.91	1	-2.97	7.37e-07	4.13e-06	3.07	6.04	-1	-2.56	2.27e-06	1.3e-05	4.94	7.5
a	100	Wdr25	chr12	108893223	108893723	0	1.29	2.52e-06	6.32e-06	5.8	4.52	1	0.05	0.979	0.99	4.76	4.81	0	0	-2.59	0.0138	0.0412	4.56	7.16	0	0.48	0.00165	0.0055	10.36	9.87	0	10.115	1.62	6.18e-26	2.85e-25	9.4	7.78	1	-0.06	0.779	0.895	6.3	6.36	0	1.9	3.54e-08	3.24e-07	8.7	6.8
a	101	Rb1cc1	chr1	6214059	6214559	7862	1.09	1.02e-07	2.85e-07	6.86	5.77	1	0.58	0.372	0.668	7.86	8.43	7862	0	-0.59	0.272	0.377	7.98	8.57	0	0.32	0.0592	0.112	10.35	10.03	0	10.19	0.69	2.6e-08	5.83e-08	9.69	9	0	-2.48	0.00816	0.0244	-0.06	2.42	0	-0.26	0.468	0.551	10.2	10.46
a	102	Slc9a3r2	chr17	24649260	24649760	567	1.38	4.09e-06	1.01e-05	5.47	4.09	1	-0.41	0.444	0.718	6.13	5.72	567	0	-0.89	0.11	0.186	5.69	6.58	0	0.43	0.00603	0.0165	10.35	9.92	0	10.135	1.26	2.09e-12	5.68e-12	8.66	7.4	1	-0.07	0.663	0.812	3.97	4.04	0	0.67	0.0365	0.0635	7.44	6.77
a	103	Trmt9b	chr8	36611920	36612420	154372	1.14	7.72e-05	0.000171	5.8	4.66	1	-0.05	0.906	0.959	5.69	5.64	154372	0	-0.99	0.18	0.274	5.4	6.39	0	0.65	1.84e-07	1.24e-06	10.35	9.7	0	10.025	1.42	6.97e-18	2.37e-17	9.41	7.99	1	-1.04	0.00406	0.0131	4.1	5.14	0	-1.24	0.00102	0.00286	5.49	6.72
a	104	Gm13181	chr2	3714095	3714595	27733	3.5	2.66e-09	8.39e-09	4.49	0.99	1	-1.43	0.0253	0.16	5	3.56	27733	0	-2.35	0.0022	0.0152	4.03	6.38	0	1.23	7.82e-13	1.05e-11	10.34	9.12	1	9.73	1.94	5.74e-27	2.75e-26	8.5	6.56	1	0.76	0.00401	0.0129	6.65	5.89	0	2.05	2.56e-08	2.42e-07	7.55	5.5
a	105	Itgb5	chr16	33829412	33829912	0	1.5	1.81e-06	4.6e-06	5.45	3.96	1	-0.56	0.275	0.585	7.23	6.67	0	0	-0.68	0.213	0.312	6.71	7.38	0	0.7	3.8e-06	2.1e-05	10.34	9.64	0	9.99	3.31	2.27e-40	1.79e-39	8.88	5.57	1	-1.01	0.0386	0.0942	3.67	4.68	0	0.7	0.0181	0.0347	8.72	8.01
a	106	Atoh8	chr6	72235092	72235592	0	1.08	0.000185	0.000395	5.8	4.72	1	0.02	0.991	0.996	6.88	6.9	0	0	-1.31	0.0234	0.0583	6.59	7.89	0	1.07	1.79e-12	2.32e-11	10.34	9.27	1	9.805	3.22	2.04e-46	2.05e-45	9.42	6.19	1	-1.32	0.000442	0.00172	4.01	5.33	-1	-1.2	8.81e-05	0.000332	7.67	8.87
a	107	Gpat3	chr5	100845667	100846167	0	2.35	1.03e-14	5.2e-14	6.01	3.66	1	-1.44	0.00489	0.0661	7.52	6.08	0	0	-0.79	0.167	0.258	6.42	7.21	0	1.21	1.31e-13	1.94e-12	10.34	9.13	1	9.735	2.68	2.17e-24	9.45e-24	8.15	5.47	1	-0.49	0.165	0.306	4.31	4.8	0	1.63	5.48e-06	2.84e-05	8.76	7.13
a	108	Slc7a6	chr8	106169441	106169941	584	1.25	0.000206	0.00044	6.42	5.18	1	-0.6	0.277	0.588	5.8	5.21	584	0	-1.52	0.0145	0.0424	5.18	6.7	0	0.66	0.000519	0.00196	10.34	9.68	0	10.01	2.05	6.59e-18	2.25e-17	8.05	5.99	1	-0.33	0.248	0.416	5.38	5.7	0	1.18	0.00146	0.00391	6.83	5.64
a	109	Sphk1	chr11	116533635	116534135	2710	1.81	2.17e-10	7.48e-10	5.94	4.13	1	0.01	0.98	0.991	5.29	5.3	2710	0	-1.08	0.0975	0.17	4.99	6.07	0	2.28	3.53e-56	1.38e-53	10.34	8.06	1	9.2	5.34	9.47e-26	4.34e-25	9.72	4.38	1	-3.37	2.14e-13	2.11e-12	2.82	6.19	-1	-0.57	0.112	0.166	7.37	7.94
a	110	Asxl1	chr2	153346672	153347172	843	1.05	6.39e-05	0.000142	6.12	5.06	1	-0.41	0.482	0.744	5.29	4.88	843	0	-1.12	0.0445	0.0931	4.88	6	0	0.46	0.00051	0.00193	10.34	9.88	0	10.11	0.62	0.000715	0.00122	9.09	8.47	0	0.58	0.177	0.322	4.54	3.96	0	0.77	0.0201	0.038	7.41	6.64
a	111	Tgfb2	chr1	186705067	186705567	422	1.45	2.36e-07	6.39e-07	6.09	4.63	1	0.16	0.798	0.907	6.54	6.7	422	0	-1.42	0.0217	0.0554	6.48	7.91	0	1.49	1.27e-16	2.62e-15	10.34	8.85	1	9.595	5.34	1.11e-87	6.32e-86	8.69	3.35	1	-2.51	6.9e-10	5.13e-09	3.03	5.55	-1	-0.25	0.438	0.522	7.84	8.1
a	112	Celf2	chr2	7082654	7083154	426409	3.44	1.23e-13	5.64e-13	5.2	1.76	1	-0.2	0.725	0.871	3.92	3.72	426409	0	-1.58	0.0917	0.162	3.32	4.91	0	5.37	2.31e-141	5.7e-137	10.33	4.96	1	7.645	4.25	2.47e-136	2.6e-133	10.19	5.94	1	-0.26	0.252	0.421	7.1	7.35	0	-1.6	0.000786	0.00227	4.04	5.64
a	113	Celf2	chr2	7083379	7083879	425684	1.25	0.000132	0.000285	5.3	4.05	1	0.72	0.292	0.602	4.47	5.19	425684	0	-0.39	0.527	0.627	4.84	5.23	0	5.37	2.31e-141	5.7e-137	10.33	4.96	1	7.645	4.25	2.47e-136	2.6e-133	10.19	5.94	1	-0.26	0.252	0.421	7.1	7.35	0	-1.89	1.27e-06	7.73e-06	4.84	6.73
a	114	Celf2	chr2	7084267	7084767	424796	3.46	2.78e-20	2.47e-19	6.07	2.61	1	2.59	0.0529	0.243	1.61	4.2	424796	0	-1.17	0.128	0.21	3.1	4.27	0	5.37	2.31e-141	5.7e-137	10.33	4.96	1	7.645	4.25	2.47e-136	2.6e-133	10.19	5.94	1	-0.26	0.252	0.421	7.1	7.35	0	-2.19	2.52e-08	2.39e-07	3.81	6
a	115	Zc3h4	chr7	16401917	16402417	1007	1.64	1.11e-06	2.85e-06	5.35	3.71	1	0.13	0.873	0.944	4.57	4.7	1007	0	-2.35	0.000316	0.00551	4.45	6.79	-1	0.68	4.55e-05	0.00021	10.33	9.64	0	9.985	1.26	1.45e-16	4.67e-16	9.24	7.98	1	2.37	0.00967	0.0283	3.38	1	0	1.27	0.000279	0.000917	7.11	5.84
a	116	Cttnbp2nl	chr3	105051726	105052226	920	1.41	7.47e-06	1.8e-05	5.5	4.09	1	-0.02	0.957	0.981	4.11	4.09	920	0	-1.18	0.139	0.224	3.86	5.03	0	1.51	1.56e-17	3.54e-16	10.33	8.82	1	9.575	1.56	2.59e-14	7.62e-14	9.31	7.76	1	-1.81	9.64e-07	5.33e-06	3.7	5.51	-1	0.66	0.0571	0.0935	6.55	5.89
a	117	Prr5l	chr2	101797439	101797939	85088	1.8	1.9e-07	5.19e-07	5.57	3.77	1	0.55	0.388	0.679	5.6	6.15	85088	0	-0.94	0.0726	0.135	5.87	6.81	0	1.27	1.79e-20	5.5e-19	10.32	9.05	1	9.685	2.86	1.38e-41	1.15e-40	8.33	5.48	1	-4.62	8.76e-12	7.63e-11	-0.06	4.56	-1	1.84	1.5e-06	9.01e-06	8.81	6.97
a	118	Gm10292	chr3	68493336	68493836	160140	1.19	4.31e-07	1.15e-06	6.22	5.02	1	-0.44	0.418	0.701	8	7.56	160140	0	-1.16	0.169	0.261	7.54	8.7	0	0.46	0.000605	0.00224	10.31	9.85	0	10.08	1.81	7.07e-36	4.71e-35	10.06	8.25	1	-2.71	2.37e-06	1.26e-05	1.74	4.45	-1	-1.32	5.95e-05	0.000235	8.46	9.77
a	119	Gadd45b	chr10	80931153	80931653	1080	2.69	2.65e-10	9.05e-10	5.12	2.43	1	0.14	0.85	0.932	6.54	6.68	1080	0	-0.12	0.859	0.901	6.18	6.31	0	1.12	3.41e-15	6.05e-14	10.3	9.17	1	9.735	2.5	5.12e-58	8.01e-57	9.48	6.99	1	-1.21	0.000392	0.00154	4.33	5.53	-1	0.36	0.419	0.503	9.42	9.06
a	120	Wdsub1	chr2	59882806	59883306	-215	2.31	2.85e-18	2.06e-17	6.91	4.61	1	-1.1	0.0587	0.258	6.93	5.83	-215	0	0.46	0.563	0.659	5.92	5.46	0	0.53	0.000596	0.00222	10.29	9.76	0	10.025	1.41	2.29e-18	7.93e-18	9.03	7.62	1	0.05	0.773	0.892	6.01	5.96	0	-0.69	0.0366	0.0636	7.16	7.85
a	121	Arhgap8	chr15	84720368	84720868	316	1.45	3.55e-06	8.8e-06	5.95	4.49	1	1.06	0.0666	0.277	5.51	6.57	316	0	0.15	0.743	0.811	6.3	6.15	0	0.79	5.92e-10	5.59e-09	10.29	9.51	0	9.9	1.71	7.39e-36	4.92e-35	9.56	7.85	1	-0.95	0.0247	0.0643	3.51	4.46	0	-2.06	1.16e-10	2.04e-09	6.18	8.24
a	122	Bend7	chr2	4718659	4719159	828	1.56	2.21e-05	5.12e-05	5.02	3.46	1	0.41	0.571	0.794	3.77	4.19	828	0	0.06	0.922	0.946	3.93	3.87	0	0.54	9.1e-05	0.0004	10.28	9.74	0	10.01	1.02	1.77e-11	4.61e-11	8.94	7.92	1	-1.2	0.0669	0.149	2.51	3.72	0	-0.81	0.0706	0.112	3.88	4.68
a	123	Pxdc1	chr13	34652693	34653193	293	1.98	1.74e-15	9.51e-15	6.56	4.57	1	0.72	0.335	0.64	7.9	8.62	293	0	-1.04	0.0855	0.153	8.04	9.08	0	0.75	2.6e-06	1.47e-05	10.28	9.53	0	9.905	2.56	3.05e-54	4.09e-53	10.09	7.53	1	-3.76	2.59e-13	2.54e-12	1.5	5.26	-1	-2.22	6.38e-10	9.18e-09	9.07	11.28
a	124	Trim16	chr11	62821929	62822429	1698	1.68	9.2e-14	4.27e-13	6.95	5.27	1	0.73	0.335	0.639	4.86	5.59	1698	0	-1.62	0.0367	0.0805	5.13	6.75	0	2.02	1.82e-23	7.46e-22	10.27	8.26	1	9.265	2.16	2.78e-36	1.88e-35	8.95	6.79	1	-2.36	4.5e-11	3.69e-10	3.48	5.84	-1	0.82	0.013	0.026	8.71	7.89
a	125	Cttnbp2nl	chr3	105053495	105053995	-349	1.25	2.2e-05	5.09e-05	5.54	4.28	1	0.36	0.594	0.805	5.01	5.37	-349	0	-0.35	0.598	0.69	4.98	5.33	0	0.41	0.00285	0.00879	10.27	9.85	0	10.06	1.6	1.12e-32	6.58e-32	10	8.4	1	0.33	0.349	0.531	5.76	5.43	0	0.24	0.468	0.552	6.54	6.3
a	126	Stx11	chr10	12963791	12964291	7	1.23	0.000197	0.000421	5.22	3.99	1	-0.49	0.383	0.676	5.97	5.48	7	0	-1.86	0.00231	0.0156	5.56	7.42	0	1	3.99e-09	3.39e-08	10.26	9.26	1	9.76	4.7	1.02e-18	3.59e-18	8.8	4.1	1	-1.32	0.00399	0.0128	3.28	4.6	0	2.19	0.000695	0.00204	9.71	7.52
a	127	Supt3	chr17	44736347	44736847	-40305	1.32	1.6e-06	4.08e-06	5.83	4.51	1	0.07	0.918	0.964	6.16	6.23	-40305	0	-0.8	0.103	0.177	6.2	6.99	0	1.43	3.73e-16	7.33e-15	10.26	8.83	1	9.545	5.65	4.48e-82	1.96e-80	8.29	2.64	1	-1.7	1.41e-06	7.67e-06	3.73	5.43	-1	1.2	0.000102	0.000379	9.33	8.12
a	128	Smad9	chr3	54755857	54756357	275	2.65	3.11e-20	2.74e-19	6.95	4.3	1	-0.17	0.789	0.903	6.89	6.72	275	0	-0.31	0.575	0.67	6.34	6.65	0	1.07	7.63e-15	1.3e-13	10.26	9.19	1	9.725	3.82	2.25e-65	4.72e-64	8.92	5.09	1	-1.29	0.00278	0.00927	4.21	5.5	-1	-1.91	4.96e-09	5.64e-08	5.82	7.73
a	129	Dusp14	chr11	84067835	84068335	926	2.53	3e-40	1.47e-38	7.59	5.07	1	0.13	0.861	0.938	7.47	7.6	926	0	0.23	0.69	0.767	7.17	6.94	0	0.61	2.84e-06	1.59e-05	10.26	9.64	0	9.95	2.16	7.39e-50	8.44e-49	9.93	7.77	1	-4.65	3.02e-08	1.95e-07	-0.06	4.59	-1	-2.4	8.48e-14	3.72e-12	7.87	10.27
a	130	Gm5069	chr1	180331466	180331966	-916	2.11	6.18e-11	2.23e-10	5.69	3.58	1	-0.42	0.493	0.75	5.76	5.33	-916	0	-1.46	0.0136	0.0407	5.16	6.62	0	1.06	4.16e-13	5.79e-12	10.26	9.2	1	9.73	2.57	5.28e-40	4.13e-39	9.07	6.51	1	-3.08	1.43e-10	1.12e-09	2.06	5.15	-1	1.39	0.000318	0.00103	8.1	6.7
a	131	Akap5	chr12	76324642	76325142	0	3.98	1.68e-18	1.25e-17	5.52	1.55	1	0.81	0.338	0.643	6.35	7.15	0	0	-0.57	0.335	0.444	6.42	6.99	0	2.13	1.62e-43	2.89e-41	10.25	8.12	1	9.185	5.17	1.52e-111	3.1e-109	9.86	4.69	1	-1.43	4.2e-06	2.17e-05	4.79	6.22	-1	-1.34	6.32e-05	0.000248	8.03	9.37
a	132	Fbln5	chr12	101818702	101819202	0	1.86	4.15e-11	1.52e-10	6.87	5.01	1	0.74	0.273	0.584	6.68	7.42	0	0	-0.24	0.668	0.749	6.97	7.21	0	1.07	1.4e-10	1.43e-09	10.25	9.18	1	9.715	2.93	1.14e-56	1.7e-55	9.38	6.45	1	-0.11	0.824	0.908	4.75	4.86	0	-1.89	9.03e-10	1.25e-08	6.93	8.82
a	133	Scnn1g	chr7	121735527	121736027	1048	4.63	3.9e-17	2.51e-16	5.22	0.59	1	2.78	0.0743	0.295	0.52	3.3	1048	0	0.13	0.938	0.958	2.14	2.01	0	5.04	3.13e-36	3.41e-34	10.25	5.2	1	7.725	6.38	1.41e-69	3.52e-68	9.42	3.04	1	-2.15	6.12e-05	0.000272	2.89	5.03	-1	-1.14	0.0136	0.027	3.58	4.72
a	134	Ppp1cb	chr5	32460916	32461416	2073	2.04	9.06e-06	2.17e-05	4.61	2.57	1	0.33	0.702	0.86	3.69	4.03	2073	0	-0.91	0.223	0.323	3.68	4.58	0	0.35	0.0189	0.0431	10.24	9.89	0	10.065	0.92	6.17e-09	1.43e-08	9	8.08	0	0.01	0.992	0.996	6.24	6.23	0	0.76	0.0689	0.11	5.27	4.51
a	135	Anxa3	chr5	96792373	96792873	-466	1.88	2.48e-08	7.25e-08	5.44	3.56	1	1.24	0.0792	0.306	4.52	5.76	-466	0	-2.03	0.0273	0.0651	5.25	7.28	0	0.67	4.73e-06	2.57e-05	10.24	9.56	0	9.9	1.26	7.52e-14	2.17e-13	9.97	8.72	1	0.04	0.875	0.928	5.8	5.76	0	0.72	0.0348	0.0609	7.55	6.82
a	136	Map6	chr7	99269188	99269688	1741	2.78	2.32e-16	1.38e-15	6.26	3.48	1	1.32	0.0898	0.327	4.27	5.58	1741	0	-0.84	0.138	0.222	4.87	5.72	0	3.67	2.1e-45	4.27e-43	10.24	6.57	1	8.405	9.07	1.97e-119	6.5e-117	9.19	0.12	1	-2.21	1.26e-10	9.96e-10	3.98	6.19	-1	-1.47	4.31e-05	0.000177	5.81	7.28
a	137	Kif1b	chr4	149306434	149306934	759	1.11	1.93e-05	4.49e-05	6.02	4.9	1	-0.36	0.52	0.766	6.06	5.7	759	0	-1.14	0.0485	0.0994	5.59	6.73	0	0.68	5.76e-05	0.000261	10.24	9.56	0	9.9	1.33	1.74e-15	5.37e-15	8.67	7.34	1	-0.23	0.496	0.675	4.98	5.21	0	0	0.992	0.994	6.99	6.99
a	138	Sema3a	chr5	13399031	13399531	273617	2.13	3.13e-12	1.26e-11	5.89	3.76	1	-0.15	0.767	0.892	7	6.84	273617	0	-0.1	0.867	0.907	6.65	6.75	0	0.99	4.52e-12	5.57e-11	10.23	9.24	0	9.735	4.09	1.24e-30	6.82e-30	9.17	5.08	1	-3.42	2.95e-05	0.000137	-0.06	3.36	-1	-1.5	3.08e-05	0.000132	5.98	7.48
a	139	Lims2	chr18	31931071	31931571	8781	2.98	1.74e-32	4.56e-31	7.43	4.46	1	1.93	0.0415	0.212	5.69	7.62	8781	0	-1.21	0.12	0.199	6.66	7.87	0	1.89	1.85e-33	1.68e-31	10.23	8.34	1	9.285	4.06	1.7e-37	1.21e-36	9.84	5.78	1	-2.19	4.8e-06	2.45e-05	3.15	5.33	-1	-2.18	3.36e-09	4e-08	7.78	9.97
a	140	Arf2	chr11	103966845	103967345	106	1	3.11e-05	7.1e-05	6.09	5.09	1	-0.08	0.869	0.942	6.95	6.87	106	0	-1.24	0.00901	0.0318	6.69	7.93	0	0.44	0.0011	0.00385	10.22	9.78	0	10	1.47	5.52e-11	1.41e-10	9.33	7.85	1	0.54	0.637	0.792	1.83	1.29	0	0.16	0.608	0.681	9.63	9.47
a	141	Lbh	chr17	72917979	72918479	0	1.61	9.02e-10	2.95e-09	6.09	4.48	1	-0.95	0.149	0.43	7.9	6.95	0	0	-2.6	0.000141	0.00371	6.82	9.42	-1	1.4	4.01e-14	6.31e-13	10.21	8.81	1	9.51	1.12	3.81e-07	8.01e-07	7	5.88	1	-1.32	0.000155	0.000648	4.29	5.61	-1	1.36	6.47e-06	3.3e-05	10.06	8.71
a	142	Smco4	chr9	15493914	15494414	482	1.17	2.71e-05	6.22e-05	6.01	4.84	1	-0.93	0.0753	0.297	7.41	6.49	482	0	-1.21	0.0425	0.09	6.57	7.78	0	0.68	0.000133	0.000569	10.2	9.52	0	9.86	1.54	1.66e-11	4.33e-11	8.58	7.04	1	-0.82	0.0245	0.064	4.2	5.02	0	-0.78	0.0415	0.0708	6.04	6.82
a	143	Ubl3	chr5	148550319	148550819	1970	2.33	3.37e-10	1.14e-09	5.3	2.96	1	-0.74	0.265	0.577	5.06	4.31	1970	0	-1.64	0.0103	0.0345	4.49	6.14	0	1.06	9.89e-11	1.03e-09	10.19	9.13	1	9.66	1.5	1.38e-16	4.44e-16	8.85	7.35	1	0.16	0.548	0.719	5.09	4.93	0	1.65	1.92e-06	1.12e-05	7.79	6.14
a	144	4930523C07Rik	chr1	160045290	160045790	908	2.45	2.96e-16	1.75e-15	6.61	4.16	1	0.22	0.714	0.866	5.31	5.53	908	0	-1.22	0.0197	0.0518	5.36	6.57	0	1.46	1.21e-15	2.26e-14	10.19	8.73	1	9.46	1.82	2.67e-35	1.74e-34	9.92	8.1	1	-1.87	5.43e-09	3.73e-08	4.34	6.21	-1	-0.02	0.938	0.953	7.15	7.17
a	145	Zc2hc1c	chr12	85289264	85289764	673	3.83	1.01e-17	6.94e-17	5.5	1.68	1	0.38	0.711	0.865	5.38	5.76	673	0	-0.18	0.757	0.822	5.11	5.29	0	0.76	5.2e-06	2.81e-05	10.18	9.42	0	9.8	2.47	1.19e-74	3.8e-73	10.53	8.07	1	0.16	0.617	0.776	6.37	6.22	0	-1.32	0.000314	0.00102	7.67	8.99
a	146	Tubg1	chr11	101120791	101121291	853	2.21	1.8e-08	5.32e-08	5.55	3.35	1	-0.16	0.873	0.944	3.11	2.95	853	0	0.04	0.888	0.922	2.91	2.87	0	0.36	0.0541	0.104	10.18	9.82	0	10	0.68	4.24e-06	8.43e-06	8.51	7.83	0	0.11	0.743	0.871	6.33	6.22	0	-0.86	0.033	0.0581	4.22	5.08
a	147	Fermt2	chr14	45528692	45529192	926	1.93	1.54e-27	2.65e-26	7.44	5.51	1	0.58	0.387	0.679	5.79	6.37	926	0	-0.42	0.506	0.608	5.96	6.37	0	0.71	9.87e-07	5.97e-06	10.17	9.46	0	9.815	1.87	9.9e-25	4.37e-24	9.06	7.19	1	-1.44	0.00231	0.00784	3.21	4.65	-1	-1.94	1.92e-06	1.12e-05	5.61	7.55
a	148	Rtkn2	chr10	67979378	67979878	0	1.13	5.05e-05	0.000113	5.82	4.69	1	0.65	0.375	0.67	7.57	8.22	0	0	-0.81	0.125	0.206	7.58	8.39	0	0.97	8.09e-11	8.49e-10	10.17	9.2	0	9.685	3.25	2.28e-55	3.21e-54	8.94	5.68	1	-1.71	6.34e-05	0.000281	3.24	4.95	-1	-1.1	0.00148	0.00394	9.52	10.62
a	149	Dzip1l	chr9	99629634	99630134	138	1.12	0.000608	0.00124	5.25	4.13	1	-0.22	0.69	0.853	6.45	6.23	138	0	-0.65	0.383	0.492	6.02	6.67	0	0.66	1.51e-06	8.87e-06	10.17	9.52	0	9.845	1.42	1.86e-22	7.52e-22	9.93	8.51	1	-0.25	0.239	0.405	6.46	6.72	0	-1.41	0.000146	0.000519	5.84	7.25
a	150	Dzip1l	chr9	99630608	99631108	1112	1.36	1.06e-09	3.47e-09	6.43	5.07	1	0.31	0.679	0.848	4.09	4.4	1112	0	1	0.307	0.414	4.11	3.11	1	0.66	1.51e-06	8.87e-06	10.17	9.52	0	9.845	1.42	1.86e-22	7.52e-22	9.93	8.51	1	-0.25	0.239	0.405	6.46	6.72	0	-1.51	0.000221	0.000748	3.8	5.31
a	151	Tbc1d15	chr10	115252183	115252683	-716	1	0.00047	0.000969	5.79	4.79	1	-0.61	0.284	0.595	6.2	5.59	-716	0	-0.5	0.326	0.434	5.73	6.23	0	0.28	0.0612	0.116	10.17	9.9	0	10.035	0.35	0.00425	0.00676	9.39	9.04	0	0.32	0.306	0.483	5.75	5.43	0	-0.2	0.589	0.664	6.83	7.03
a	152	Tgm2	chr2	158145816	158146316	120	1.87	5.91e-09	1.81e-08	5.75	3.88	1	0.61	0.425	0.706	4.67	5.28	120	0	-1.83	0.00474	0.0225	4.9	6.73	0	1.95	1.81e-27	1.06e-25	10.17	8.22	1	9.195	3.28	2.03e-84	9.89e-83	9.54	6.26	1	-2.37	8.61e-11	6.93e-10	3.43	5.8	-1	2.22	2.9e-07	2.08e-06	9.81	7.59
a	153	Nfkbie	chr17	45556343	45556843	640	3.13	3.88e-10	1.31e-09	5.4	2.27	1	0.88	0.285	0.596	3.1	3.97	640	0	-1.97	0.0166	0.0463	3.6	5.57	0	0.87	7.42e-06	3.9e-05	10.15	9.28	0	9.715	2.29	5.01e-20	1.85e-19	7.74	5.46	1	0.15	0.577	0.743	6.5	6.35	0	2.87	1.02e-09	1.39e-08	9.49	6.62
a	154	Fam174b	chr7	73741335	73741835	1033	4.39	1.02e-19	8.56e-19	5.78	1.4	1	0	0.932	0.971	4.62	4.61	1033	0	0.65	0.351	0.46	4.34	3.69	0	2.03	7.15e-29	4.71e-27	10.15	8.11	1	9.13	4.86	1.76e-123	7.31e-121	9.66	4.8	1	-0.99	0.00255	0.00856	4.61	5.6	0	-0.96	0.0137	0.0272	4.91	5.87
a	155	Sgip1	chr4	102570143	102570643	-170654	1.57	2.54e-09	8.03e-09	6.1	4.53	1	0.75	0.234	0.543	6.27	7.02	-170654	0	-2.34	1.67e-05	0.00159	6.66	8.99	-1	0.89	1.12e-08	8.99e-08	10.15	9.26	0	9.705	1.94	7.78e-34	4.79e-33	9.49	7.55	1	-1.03	0.0048	0.0151	4.02	5.05	0	2.43	5.4e-06	2.8e-05	11.23	8.8
a	156	Myo1c	chr11	75656580	75657080	6076	1.23	9.54e-09	2.88e-08	7.68	6.45	1	1.04	0.133	0.406	6.01	7.05	6076	0	-0.24	0.69	0.767	6.66	6.89	0	1.11	2.44e-14	3.92e-13	10.14	9.03	1	9.585	1.89	3.73e-29	1.94e-28	9.81	7.92	1	-2.07	7.29e-05	0.00032	3.02	5.09	-1	-1.57	4.74e-07	3.21e-06	8.03	9.61
a	157	Arhgef2	chr3	88594101	88594601	-11365	1.37	4.73e-11	1.72e-10	7.24	5.87	1	0.42	0.519	0.766	6.39	6.81	-11365	0	1.49	0.0027	0.0168	6.43	4.94	1	1.04	5.4e-11	5.8e-10	10.14	9.1	1	9.62	1.56	7.93e-11	2e-10	9.18	7.62	1	-0.85	0.0225	0.0593	4.37	5.22	0	-2.34	9.06e-11	1.64e-09	6.93	9.28
a	158	Cdr2	chr7	120982272	120982772	0	1.7	4.09e-17	2.63e-16	7.06	5.36	1	-0.96	0.153	0.437	8.57	7.61	0	0	-2.1	0.000949	0.00971	7.52	9.62	-1	1.51	2.41e-12	3.06e-11	10.14	8.63	1	9.385	3.02	8.11e-32	4.64e-31	7.22	4.2	1	-1.13	0.000746	0.00278	4.44	5.57	-1	0.29	0.33	0.413	10.41	10.12
a	159	Xpo5	chr17	46203058	46203558	276	1.07	0.000292	0.000614	5.69	4.62	1	0.72	0.287	0.597	5.45	6.18	276	0	-0.75	0.153	0.241	5.74	6.49	0	0.32	0.0379	0.0765	10.13	9.81	0	9.97	1.74	1.82e-17	6.08e-17	8.83	7.09	1	-0.38	0.333	0.514	4.82	5.19	0	0.06	0.885	0.913	7.86	7.81
a	160	Hspb2	chr9	50752679	50753179	-325	2.94	7.53e-33	2.04e-31	7.18	4.25	1	1.46	0.0427	0.215	5.97	7.42	-325	0	-0.84	0.232	0.333	6.8	7.63	0	1.47	5.15e-20	1.52e-18	10.13	8.66	1	9.395	2.03	6.01e-37	4.17e-36	9.96	7.93	1	-2.51	2.27e-10	1.76e-09	3.3	5.81	-1	-1.84	1.73e-07	1.33e-06	7.99	9.84
a	161	Hnrnpll	chr17	80060676	80061176	1158	1.54	1.21e-05	2.86e-05	5.42	3.88	1	0.18	0.836	0.925	5.42	5.61	1158	0	-0.99	0.151	0.239	4.99	5.97	0	0.26	0.0822	0.149	10.13	9.87	0	10	1.61	3.11e-21	1.2e-20	9.02	7.42	1	-0.56	0.237	0.402	3.69	4.24	0	0.77	0.0191	0.0363	7.49	6.73
a	162	Pam	chr1	98094756	98095256	390	1.58	3.34e-09	1.05e-08	5.99	4.41	1	-0.21	0.693	0.855	7	6.79	390	0	-0.98	0.0994	0.172	6.78	7.76	0	0.67	0.000178	0.00074	10.13	9.46	0	9.795	1.7	2.12e-13	6e-13	8.7	7	1	0.1	0.925	0.957	5.04	4.94	0	-0.03	0.911	0.934	7.59	7.63
a	163	Pgpep1l	chr7	68129009	68129509	134724	2.08	2.59e-11	9.63e-11	5.84	3.76	1	-0.98	0.0818	0.312	7.99	7	134724	0	-1.8	0.000709	0.00839	7.07	8.87	-1	1.05	3.15e-12	3.94e-11	10.12	9.08	1	9.6	3.63	2.04e-62	3.79e-61	8.55	4.92	1	-1.61	1.3e-06	7.1e-06	4.44	6.05	-1	0.92	0.0108	0.0222	10.16	9.24
a	164	Arf3	chr15	98762112	98762612	602	2.01	1.4e-09	4.51e-09	5.6	3.58	1	0.25	0.733	0.876	6.44	6.69	602	0	-0.69	0.179	0.273	6.26	6.96	0	0.79	1.5e-09	1.35e-08	10.12	9.33	0	9.725	2.2	9.88e-30	5.23e-29	8.97	6.77	1	-1.1	0.0233	0.0613	3.29	4.39	0	0.07	0.807	0.851	8.17	8.1
a	165	Ube2d3	chr3	135440032	135440532	1883	1.51	8.3e-10	2.73e-09	6.19	4.68	1	0.26	0.717	0.868	6	6.26	1883	0	-1.14	0.18	0.274	5.85	6.99	0	0.26	0.052	0.101	10.12	9.86	0	9.99	0.95	2.11e-10	5.22e-10	9.61	8.66	0	4.38	2.95e-10	2.27e-09	4.54	0.16	1	1.7	0.000503	0.00154	9.88	8.18
a	166	Ankrd46	chr15	36495909	36496409	411	1.85	4.09e-05	9.24e-05	5.67	3.81	1	0.3	0.644	0.831	5.18	5.48	411	0	-0.11	0.895	0.927	5.21	5.32	0	0.55	2.5e-05	0.00012	10.11	9.56	0	9.835	0.91	3.18e-08	7.1e-08	9.01	8.1	0	-0.06	0.774	0.892	6.31	6.36	0	0.86	0.0439	0.0745	7.13	6.27
a	167	Ablim3	chr18	61911302	61911802	50	2.1	1.15e-06	2.95e-06	5.5	3.4	1	-0.47	0.456	0.727	7.53	7.06	50	0	-0.16	0.746	0.813	6.89	7.05	0	1.7	2.06e-22	7.59e-21	10.11	8.41	1	9.26	7.12	4.44e-95	3.59e-93	8.78	1.66	1	-2.08	1.02e-07	6.26e-07	3.57	5.65	-1	-1.66	2.3e-06	1.31e-05	7.55	9.21
a	168	Col4a4	chr1	82585422	82585922	927	4.84	8.63e-15	4.4e-14	4.89	0.05	1	3.01	0.0229	0.151	0.52	3.53	927	0	0.38	0.839	0.885	2.62	2.24	0	3.61	1.78e-88	4.2e-85	10.11	6.5	1	8.305	3.36	1.97e-64	3.99e-63	9.5	6.14	1	-3.97	2.5e-19	3.98e-18	2.12	6.09	-1	-1.32	0.00229	0.00577	3.93	5.25
a	169	S100a6	chr3	90612911	90613411	29	2.99	5.43e-20	4.66e-19	6.05	3.06	1	-0.54	0.478	0.741	6.92	6.38	29	0	-1.36	0.0708	0.133	6	7.36	0	3.11	4.58e-53	1.5e-50	10.11	7	1	8.555	4.7	2.17e-95	1.79e-93	9.2	4.5	1	-0.24	0.356	0.538	5.28	5.52	0	-0.13	0.737	0.794	8.92	9.05
a	170	Fbxw8	chr5	118154699	118155199	265	1.65	1.44e-19	1.19e-18	7.6	5.94	1	-0.24	0.695	0.856	7.23	6.99	265	0	0.66	0.19	0.285	6.67	6.01	0	0.44	0.00106	0.0037	10.11	9.67	0	9.89	1.22	7.14e-11	1.81e-10	9.88	8.66	1	-4.16	1.12e-08	7.49e-08	-0.06	4.1	-1	-2.17	4.05e-11	8.03e-10	7.66	9.83
a	171	Agpat4	chr17	12118891	12119391	187	1.86	5.23e-11	1.9e-10	6.81	4.95	1	-0.13	0.826	0.92	6.85	6.72	187	0	-2.4	9.2e-05	0.00309	6.43	8.82	-1	1.37	6.17e-15	1.06e-13	10.1	8.74	1	9.42	3.43	7.08e-63	1.34e-61	9.15	5.73	1	-0.97	0.0599	0.136	3.82	4.8	0	1.01	0.00059	0.00177	10.18	9.16
a	172	Lama3	chr18	12334673	12335173	854	1.07	2.22e-06	5.59e-06	7.02	5.95	1	1.16	0.103	0.353	4.28	5.44	854	0	0.23	0.698	0.774	4.93	4.71	0	2.16	7.22e-30	5.16e-28	10.1	7.94	1	9.02	3.68	4.67e-71	1.25e-69	8.73	5.05	1	-2.73	1.05e-08	7.06e-08	3.18	5.9	-1	-1.35	0.000927	0.00262	5.64	7
a	173	Sod2	chr17	13008490	13008990	1644	1.18	1.21e-05	2.86e-05	5.73	4.55	1	-0.3	0.59	0.804	5.56	5.26	1644	0	-0.25	0.719	0.792	5.19	5.44	0	0.35	0.00793	0.0208	10.1	9.75	0	9.925	0.99	9.8e-09	2.25e-08	8.67	7.68	0	0.52	0.161	0.3	4.84	4.33	0	1.14	0.000796	0.0023	7.92	6.78
a	174	Plgrkt	chr19	29367027	29367527	0	1.03	1.84e-05	4.28e-05	6.24	5.21	1	-0.7	0.203	0.505	6.78	6.08	0	0	-1.81	0.00571	0.0247	6.17	7.98	0	0.65	1.35e-06	7.97e-06	10.1	9.45	0	9.775	0.82	4.34e-06	8.61e-06	8.39	7.57	0	-0.14	0.801	0.908	5.08	5.23	0	2.31	7.58e-10	1.07e-08	10.01	7.7
a	175	Prkci	chr3	30996651	30997151	904	1.82	5.21e-05	0.000117	5.1	3.29	1	0.48	0.471	0.737	4.03	4.51	904	0	0.36	0.735	0.804	4.34	3.98	0	0.66	0.000115	0.000494	10.1	9.44	0	9.77	1.26	8.65e-15	2.6e-14	9.29	8.03	1	-0.51	0.258	0.427	4.41	4.92	0	-0.76	0.0553	0.0909	4.46	5.22
a	176	Bmpr2	chr1	59764530	59765030	1130	1.25	1.4e-05	3.31e-05	5.65	4.4	1	-0.62	0.282	0.593	6.56	5.95	1130	0	-1.27	0.021	0.0542	5.84	7.11	0	0.49	0.00424	0.0123	10.1	9.6	0	9.85	0.95	1.65e-06	3.36e-06	8.49	7.54	0	-2.54	0.00311	0.0102	-0.06	2.48	0	1.09	0.000719	0.0021	7.79	6.7
a	177	Btf3	chr13	98317131	98317631	-125	1.02	0.00176	0.00341	5.13	4.11	1	0.13	0.828	0.921	5.44	5.57	-125	0	-1.43	0.00492	0.0229	5.48	6.92	0	0.36	0.00453	0.013	10.1	9.74	0	9.92	0.67	2.4e-05	4.56e-05	9.08	8.41	0	-0.32	0.599	0.762	3.96	4.28	0	0.88	0.00944	0.0198	7.91	7.04
a	178	Hpcal1	chr12	17691857	17692357	1001	1.02	0.00137	0.00269	5.11	4.09	1	-0.27	0.616	0.817	6.2	5.93	1001	0	-1.34	0.028	0.0663	5.83	7.17	0	0.54	0.000198	0.000816	10.09	9.55	0	9.82	0.74	2.15e-05	4.09e-05	8.94	8.2	0	-0.16	0.568	0.736	4.82	4.98	0	1.37	4.71e-05	0.000191	8.22	6.85
a	179	Kank1	chr19	25236965	25237465	0	1.18	1.12e-05	2.66e-05	5.77	4.59	1	-1.57	0.00243	0.0461	7.98	6.41	0	0	0.27	0.623	0.711	6.82	6.55	0	0.84	5.65e-09	4.7e-08	10.09	9.26	0	9.675	4.27	6.05e-12	1.61e-11	6.1	1.83	1	-1.31	0.0262	0.0678	3.53	4.84	0	-0.58	0.0667	0.107	7.23	7.8
a	180	Adamts10	chr17	33524323	33524823	119	1.98	1.76e-16	1.07e-15	7.64	5.65	1	0.61	0.377	0.672	5.6	6.2	119	0	-0.75	0.242	0.345	5.68	6.44	0	0.52	0.000143	0.000605	10.09	9.57	0	9.83	2.19	6.45e-45	6.12e-44	9.85	7.66	1	-0.51	0.31	0.488	4.29	4.8	0	-1.74	5.73e-08	4.96e-07	6.94	8.68
a	181	Fam198b	chr3	79886041	79886541	1508	2.14	7.3e-10	2.41e-09	5.43	3.29	1	-1.14	0.0327	0.185	7.25	6.12	1508	0	-0.48	0.441	0.547	6.35	6.83	0	2.64	1.64e-39	2.21e-37	10.09	7.45	1	8.77	4.51	1.14e-38	8.5e-38	9	4.48	1	-1.15	0.00208	0.00712	5.03	6.18	-1	-0.15	0.675	0.74	7.18	7.33
a	182	Cyr61	chr3	145648024	145648524	1457	1.19	5.81e-07	1.53e-06	6.12	4.93	1	0.3	0.663	0.839	5.65	5.95	1457	0	-0.97	0.112	0.188	5.59	6.56	0	4.56	5.93e-92	1.73e-88	10.09	5.53	1	7.81	8.32	4.24e-95	3.44e-93	8.45	0.12	1	-1.47	0.000418	0.00163	4.55	6.01	-1	-1.75	6.15e-08	5.28e-07	6.95	8.7
a	183	Sh3rf2	chr18	42055225	42055725	1558	5.19	2.05e-16	1.23e-15	5.24	0.05	1	0.81	0.4	0.688	4.41	5.22	1558	0	0.56	0.615	0.705	4.65	4.09	0	5.48	7.67e-107	4.74e-103	10.08	4.6	1	7.34	5.09	4.43e-64	8.78e-63	8.73	3.64	1	-0.78	0.0167	0.0459	4.48	5.26	0	-0.63	0.191	0.261	5.64	6.28
a	184	Eef2k	chr7	120830729	120831229	-11602	1.08	0.000399	0.000828	5.37	4.29	1	-0.16	0.755	0.886	6.52	6.36	-11602	0	-1.64	0.00752	0.0288	6.16	7.8	0	0.59	0.000455	0.00174	10.08	9.49	0	9.785	1.62	2.25e-11	5.85e-11	7.47	5.84	1	-0.24	0.685	0.828	4.74	4.98	0	1.27	0.000113	0.000415	8.95	7.68
a	185	Parp12	chr6	39117256	39117756	593	1.13	7.11e-05	0.000158	5.59	4.46	1	0.07	0.91	0.961	5.29	5.36	593	0	-0.58	0.276	0.382	5.2	5.78	0	0.57	0.000154	0.000647	10.07	9.5	0	9.785	0.96	1.48e-08	3.37e-08	8.71	7.75	0	0.07	0.726	0.859	5.16	5.09	0	1.19	0.00102	0.00286	6.66	5.47
a	186	Supt3	chr17	44734414	44734914	-42238	1.69	1.1e-05	2.62e-05	4.84	3.14	1	-0.57	0.312	0.62	5.48	4.91	-42238	0	-0.95	0.0825	0.149	4.93	5.88	0	2.42	7.58e-43	1.3e-40	10.07	7.65	1	8.86	5.44	2.44e-21	9.42e-21	5.56	0.12	1	-1.71	1.65e-08	1.08e-07	4.59	6.3	-1	1.95	3e-09	3.62e-08	8.9	6.95
a	187	Samd4	chr14	46883986	46884486	1132	1.92	1.91e-06	4.83e-06	5.34	3.42	1	-0.59	0.295	0.605	5.99	5.41	1132	0	-1.58	0.00221	0.0153	5.35	6.93	0	0.97	3.51e-11	3.86e-10	10.07	9.1	0	9.585	3.7	6.67e-75	2.14e-73	8.81	5.11	1	-0.71	0.0591	0.134	3.93	4.64	0	-0.01	0.993	0.995	6.45	6.46
a	188	Zfand5	chr19	21274089	21274589	1811	1.02	0.000218	0.000463	5.61	4.6	1	-0.15	0.777	0.897	6.55	6.39	1811	0	-1.88	0.0012	0.011	6.25	8.13	0	0.47	0.00955	0.0243	10.06	9.59	0	9.825	1.25	3.73e-17	1.23e-16	8.74	7.49	1	-1.96	0.00654	0.02	2.12	4.08	0	1.32	3.31e-05	0.00014	9.33	8.01
a	189	Phf7	chr14	31250785	31251285	32	1.04	1.26e-07	3.5e-07	6.97	5.93	1	-0.02	0.963	0.984	7.3	7.28	32	0	-1.18	0.024	0.0594	7.06	8.24	0	0.11	0.46	0.663	10.06	9.95	0	10.005	1.23	7.99e-14	2.31e-13	9.8	8.57	1	0.57	0.327	0.507	3.05	2.48	0	0	0.994	0.996	9.97	9.97
a	190	Nectin3	chr16	46495134	46495634	2891	1.15	0.0005	0.00103	5.29	4.14	1	-0.44	0.547	0.781	4.67	4.24	2891	0	-0.32	0.608	0.699	4.4	4.72	0	1.82	1.46e-13	2.15e-12	10.06	8.23	1	9.145	2.76	7.22e-37	5e-36	7.91	5.14	1	-1.92	0.000264	0.00106	3.93	5.85	-1	-0.75	0.0796	0.124	4.74	5.49
a	191	Fastkd1	chr2	69711428	69711928	1588	4.8	3.53e-24	4.49e-23	5.79	0.99	1	2.52	0.0415	0.212	1.17	3.69	1588	0	-0.44	0.739	0.808	2.64	3.08	0	0.51	0.000683	0.0025	10.06	9.55	0	9.805	1.35	1.03e-14	3.07e-14	8.68	7.34	1	0.97	0.00024	0.000977	6.46	5.49	0	-2	0.000119	0.000432	3.34	5.34
a	192	Fastkd1	chr2	69712828	69713328	188	1.07	0.000145	0.000312	6.14	5.07	1	-0.14	0.794	0.906	6.66	6.52	188	0	-0.21	0.687	0.765	6.36	6.57	0	0.51	0.000683	0.0025	10.06	9.55	0	9.805	1.35	1.03e-14	3.07e-14	8.68	7.34	1	0.97	0.00024	0.000977	6.46	5.49	0	-0.03	0.924	0.943	7.63	7.66
a	193	Col4a3	chr1	82588065	82588565	1144	1.44	1.46e-09	4.71e-09	6.36	4.92	1	2.12	0.00639	0.0765	2.88	5	1144	0	0.76	0.307	0.415	4.45	3.69	0	2.8	8.8e-42	1.41e-39	10.06	7.26	1	8.66	2.59	9.43e-38	6.76e-37	9.17	6.57	1	-4.21	2.45e-12	2.23e-11	1.41	5.62	-1	-1.44	7.49e-05	0.000288	4.64	6.08
a	194	Cdk12	chr11	98204327	98204827	1268	1.76	4.22e-06	1.04e-05	4.96	3.19	1	0.15	0.876	0.945	4.34	4.49	1268	0	-0.87	0.215	0.314	4.23	5.1	0	0.35	0.0195	0.0442	10.06	9.71	0	9.885	0.57	0.00209	0.00341	8.18	7.61	0	0.56	0.569	0.736	0.71	0.16	0	1.42	8.93e-05	0.000336	7.14	5.72
a	195	Gm49450	chr15	98953396	98953896	0	2.53	7.98e-11	2.85e-10	5.25	2.72	1	-1.68	0.00996	0.0967	8.45	6.76	0	0	-2.44	0.000599	0.00773	6.98	9.42	-1	1.1	3.18e-14	5.05e-13	10.06	8.96	1	9.51	3.24	5.31e-37	3.69e-36	8.58	5.34	1	-0.16	0.698	0.838	3.94	4.1	0	1.05	0.0262	0.0477	10.17	9.12
a	196	Ahdc1	chr4	133038831	133039331	27571	1.4	2e-07	5.45e-07	5.86	4.47	1	-0.32	0.556	0.786	6.51	6.19	27571	0	-1.14	0.0257	0.0623	6.19	7.33	0	0.52	0.0106	0.0265	10.06	9.54	0	9.8	1.58	1.24e-22	5.05e-22	8.55	6.97	1	-0.58	0.0565	0.129	4.87	5.46	0	-0.36	0.308	0.389	7.69	8.05
a	197	Ahnak	chr19	8991656	8992156	2372	1.02	0.000466	0.000961	5.49	4.47	1	-0.43	0.575	0.796	4.77	4.34	2372	0	-0.98	0.128	0.209	4.74	5.72	0	2.92	5.22e-35	5.3e-33	10.05	7.13	1	8.59	1.56	2.78e-19	1e-18	9.36	7.8	1	-2.06	3.85e-14	4.03e-13	4.68	6.74	-1	1	0.00481	0.011	7.85	6.85
a	198	Efna1	chr3	89277349	89277849	3293	1.24	1.59e-05	3.72e-05	6.43	5.19	1	0.13	0.824	0.92	6.03	6.16	3293	0	0.64	0.316	0.424	5.98	5.34	0	0.93	5.49e-09	4.58e-08	10.05	9.12	0	9.585	0.88	1.88e-08	4.25e-08	9.44	8.56	0	-1.36	0.00102	0.0037	4.15	5.51	-1	-1.04	0.0175	0.0336	7.1	8.14
a	199	Igfbp6	chr15	102144783	102145283	421	1.06	4.41e-06	1.08e-05	6.39	5.33	1	1.87	0.0149	0.12	2.97	4.84	421	0	0.64	0.53	0.63	4.32	3.68	0	1.25	3.73e-15	6.6e-14	10.05	8.81	1	9.43	2.45	6.27e-42	5.26e-41	8.88	6.43	1	-0.81	0.0606	0.137	5.08	5.89	0	-2.27	8.78e-07	5.57e-06	3.77	6.04
a	200	Rmc1	chr18	12167117	12167617	-1100	1.68	2.77e-08	8.07e-08	6.13	4.45	1	1.34	0.0612	0.264	4.12	5.46	-1100	0	-0.3	0.723	0.795	5.02	5.31	0	0.16	0.369	0.545	10.04	9.89	0	9.965	0.74	2.3e-07	4.9e-07	9.7	8.95	0	0.39	0.0623	0.14	7.26	6.87	0	-0.78	0.0295	0.0528	5.54	6.32
a	201	Tspan17	chr13	54789745	54790245	368	1	0.00242	0.00462	5.06	4.07	1	0.01	0.973	0.988	5.48	5.49	368	0	-1.51	0.00402	0.0207	5.4	6.91	0	0.53	0.00171	0.00567	10.03	9.5	0	9.765	0.29	0.245	0.311	6.87	6.58	0	0.21	0.577	0.743	5.93	5.72	0	0.03	0.928	0.946	6.49	6.46
a	202	Crip2	chr12	113142405	113142905	2169	1.11	1.54e-07	4.23e-07	7.71	6.6	1	0.85	0.194	0.494	7.24	8.09	2169	0	-1.71	0.0346	0.0771	7.61	9.32	0	0.88	1.16e-07	8.05e-07	10.02	9.14	0	9.58	1.44	2.03e-17	6.78e-17	9.71	8.27	1	-1.97	2.57e-06	1.36e-05	3.8	5.77	-1	-2.2	9.64e-10	1.33e-08	8	10.21
a	203	Id3	chr4	136143528	136144028	31	1.09	2.16e-06	5.43e-06	6.85	5.76	1	-0.05	0.937	0.973	8.1	8.05	31	0	-1.82	0.000631	0.00793	7.72	9.54	-1	1.34	6.43e-22	2.28e-20	10.02	8.68	1	9.35	2.72	5.79e-60	9.78e-59	9.75	7.03	1	-2.09	1.85e-08	1.21e-07	3.73	5.82	-1	0	0.998	0.998	10.65	10.65
a	204	Ktn1	chr14	47649965	47650465	1517	2.81	4.09e-13	1.78e-12	5.51	2.7	1	-0.18	0.73	0.874	5.85	5.66	1517	0	-1.02	0.0601	0.117	5.54	6.56	0	0.48	0.000344	0.00135	10.01	9.53	0	9.77	0.99	2.3e-09	5.44e-09	8.47	7.47	0	-0.06	0.878	0.929	5.35	5.42	0	0.11	0.748	0.803	6.44	6.34
a	205	Lrch1	chr14	74945914	74946414	1462	1.75	1.54e-22	1.68e-21	7.48	5.73	1	1.08	0.0713	0.288	5.39	6.47	1462	0	0.04	0.998	0.998	6.09	6.05	0	0.84	1.4e-09	1.25e-08	10.01	9.16	0	9.585	1.64	5.68e-18	1.94e-17	9.38	7.74	1	-1.13	0.00286	0.0095	4.32	5.45	-1	-1.48	4.69e-06	2.48e-05	6.81	8.29
a	206	Fgf1	chr18	38917616	38918116	11288	5.25	5.36e-53	6.93e-51	7.2	1.95	1	3.42	0.0033	0.0536	2.31	5.72	11288	0	0.91	0.22	0.32	4.7	3.79	0	6.66	6.25e-127	6.19e-123	10	3.34	1	6.67	4.6	4e-99	3.94e-97	9.74	5.14	1	-2.78	9.91e-05	0.000427	3.36	6.14	-1	-3.03	1.85e-14	9.6e-13	4.43	7.45
a	207	Alcam	chr16	52449815	52450315	3759	1.14	3e-06	7.48e-06	6.04	4.91	1	-0.34	0.552	0.783	6.55	6.21	3759	0	0.62	0.269	0.374	6.15	5.54	0	0.01	0.938	0.945	10	9.99	0	9.995	1.31	1.71e-12	4.66e-12	8.62	7.31	1	3.11	1.35e-05	6.54e-05	4.53	1.42	1	-0.63	0.0563	0.0924	6.67	7.3
a	208	Trim16	chr11	62820099	62820599	0	1.84	6.98e-15	3.59e-14	6.52	4.67	1	0.93	0.253	0.563	6.46	7.39	0	0	-1.43	0.0328	0.0742	6.7	8.13	0	1.16	2.55e-17	5.65e-16	10	8.84	1	9.42	2.52	3.29e-54	4.41e-53	9.39	6.87	1	-1.83	7.01e-07	3.94e-06	3.63	5.46	-1	-0.65	0.065	0.104	9.21	9.86
a	209	Rnd1	chr15	98677202	98677702	0	1.28	2.51e-06	6.3e-06	5.78	4.49	1	-0.15	0.788	0.903	7.72	7.57	0	0	-1.09	0.0891	0.158	7.39	8.48	0	1.55	5.02e-23	1.96e-21	10	8.45	1	9.225	5.18	4.39e-100	4.59e-98	8.87	3.69	1	-0.58	0.0609	0.138	4.57	5.15	0	0.86	0.0656	0.105	10.43	9.58
a	210	Col4a2	chr8	11311427	11311927	-878	1.55	5.55e-11	2.01e-10	6.43	4.88	1	-0.3	0.617	0.818	5.21	4.91	-878	0	-1.57	0.0176	0.0481	5	6.57	0	0.27	0.0554	0.106	9.99	9.72	0	9.855	1.74	7.58e-23	3.11e-22	9.74	8	1	0.71	0.0541	0.125	5.22	4.51	0	-1.17	0.00345	0.00827	4.99	6.16
a	211	Sema3a	chr5	13400339	13400839	274925	5.23	8.12e-18	5.6e-17	5.28	0.05	1	0.4	0.657	0.836	4.14	4.54	274925	0	0.4	0.628	0.716	4.04	3.64	0	3.08	1.22e-21	4.22e-20	9.99	6.91	1	8.45	6.33	1.8e-78	6.68e-77	8.13	1.79	1	-3.23	2.75e-08	1.78e-07	1.58	4.81	-1	-1.26	0.00163	0.00428	4.9	6.16
a	212	Zfp397	chr18	23953206	23953706	-986	1.27	0.000695	0.0014	4.83	3.56	1	1.01	0.298	0.608	2.54	3.56	-986	0	-0.03	0.955	0.969	2.97	3	0	0.32	0.0451	0.0891	9.99	9.67	0	9.83	0.85	2.39e-10	5.9e-10	9.38	8.52	0	0.24	0.34	0.521	6.68	6.44	0	-0.89	0.0641	0.103	3.13	4.02
a	213	Zfp397	chr18	23954095	23954595	-97	1.29	3.84e-09	1.2e-08	6.42	5.13	1	-0.64	0.218	0.523	7.83	7.19	-97	0	-0.82	0.09	0.16	7.27	8.08	0	0.32	0.0451	0.0891	9.99	9.67	0	9.83	0.85	2.39e-10	5.9e-10	9.38	8.52	0	0.24	0.34	0.521	6.68	6.44	0	0.15	0.629	0.699	9.01	8.87
a	214	Chchd10	chr10	75931979	75932479	-651	2.58	3.1e-13	1.37e-12	5.56	2.98	1	0.02	0.995	0.997	6.57	6.58	-651	0	-1.28	0.0294	0.0687	6.27	7.55	0	1.19	3.78e-14	5.97e-13	9.99	8.8	1	9.395	2.18	2.42e-33	1.46e-32	8.59	6.41	1	-0.48	0.183	0.33	5.25	5.72	0	-1.38	5.02e-05	0.000202	6.56	7.94
a	215	Slc44a2	chr9	21337670	21338170	16972	1.14	8.45e-08	2.37e-07	6.9	5.76	1	0.06	0.927	0.968	6.99	7.05	16972	0	1.29	0.0249	0.0609	6.91	5.62	1	0.65	2.66e-06	1.51e-05	9.98	9.34	0	9.66	1.52	8.96e-21	3.4e-20	9.31	7.79	1	-0.01	0.894	0.94	5.15	5.16	0	-1.95	1.37e-07	1.08e-06	6.86	8.81
a	216	Mgll	chr6	88724864	88725364	452	2.56	1.63e-08	4.83e-08	4.8	2.23	1	0.02	0.996	0.998	4.69	4.71	452	0	-1.58	0.00944	0.0327	4.56	6.14	0	0.62	0.000888	0.00318	9.98	9.37	0	9.675	1.88	2.63e-13	7.41e-13	7.63	5.75	1	-0.09	0.717	0.852	4.78	4.87	0	1.52	4.41e-06	2.35e-05	7.57	6.05
a	217	Cyr61	chr3	145649854	145650354	0	2.09	1.87e-15	1.02e-14	6.26	4.17	1	0.32	0.65	0.834	7.7	8.01	0	0	-0.94	0.165	0.255	7.54	8.48	0	1.05	3.03e-13	4.3e-12	9.98	8.93	1	9.455	3.86	2.42e-34	1.52e-33	9.52	5.66	1	-4.9	6.91e-13	6.56e-12	-0.06	4.84	-1	-2.01	2.67e-08	2.51e-07	8.4	10.41
a	218	Prpf18	chr2	4561260	4561760	90353	3.5	1.21e-17	8.2e-17	6.35	2.85	1	-0.2	0.764	0.89	5.63	5.43	90353	0	-0.57	0.438	0.545	5.06	5.63	0	2.11	3.49e-41	5.38e-39	9.97	7.86	1	8.915	3.08	6.58e-62	1.2e-60	9.45	6.38	1	-1.69	9.57e-09	6.45e-08	4.47	6.16	-1	-0.66	0.0569	0.0932	7.07	7.72
a	219	Dusp7	chr9	106366925	106367425	-1207	1.43	1.91e-07	5.2e-07	6	4.56	1	0.55	0.407	0.693	4.98	5.53	-1207	0	-1.38	0.0693	0.13	5.17	6.56	0	0.44	0.0025	0.00788	9.97	9.53	0	9.75	1.23	5.78e-20	2.13e-19	10.1	8.87	1	0.37	0.155	0.292	6.28	5.91	0	-1.22	0.000167	0.000586	6.38	7.59
a	220	Epb41l5	chr1	119647335	119647835	1165	1.48	0.000267	0.000562	4.61	3.13	1	-0.24	0.704	0.861	4.12	3.88	1165	0	0.64	0.263	0.368	3.67	3.03	0	1.07	1.35e-06	7.98e-06	9.97	8.9	1	9.435	0.8	8.43e-06	1.65e-05	8.8	8	0	0.24	0.559	0.728	3.95	3.72	0	-1.03	0.0288	0.0518	3.93	4.96
a	221	Arl6ip4	chr5	124116319	124116819	230	1.4	8.14e-07	2.12e-06	5.69	4.29	1	-0.89	0.162	0.45	5.29	4.4	230	0	-1.38	0.0434	0.0914	4.44	5.82	0	0.41	0.00944	0.0241	9.97	9.56	0	9.765	0.96	0.000292	0.000515	8.02	7.06	0	-0.28	0.465	0.646	5.42	5.7	0	0.14	0.692	0.756	6.54	6.4
a	222	Sh3rf2	chr18	42053387	42053887	0	1.54	1.03e-14	5.22e-14	6.91	5.37	1	1.09	0.0939	0.336	5.34	6.43	0	0	1.2	0.0474	0.0977	5.96	4.76	1	3.66	1.77e-88	4.2e-85	9.96	6.3	1	8.13	2.97	1.5e-53	1.96e-52	8.91	5.95	1	-3.15	6.89e-11	5.59e-10	2.81	5.96	-1	-1.46	0.000222	0.000751	5.95	7.42
a	223	Cap2	chr13	46501854	46502354	6	1.58	1.03e-05	2.45e-05	5.17	3.59	1	-0.85	0.136	0.411	7.1	6.25	6	0	-0.91	0.107	0.182	6.32	7.23	0	2.16	4.96e-38	6.17e-36	9.96	7.8	1	8.88	6.86	3.36e-67	7.65e-66	7.62	0.75	1	-1.25	0.00281	0.00936	4.15	5.39	-1	-1.19	0.000564	0.0017	5.64	6.83
a	224	Spop	chr11	95414628	95415128	548	1.01	0.000685	0.00139	5.84	4.83	1	-0.53	0.402	0.689	8.18	7.65	548	0	-0.47	0.345	0.453	7.44	7.91	0	0.22	0.256	0.398	9.96	9.75	0	9.855	0.75	3.05e-08	6.81e-08	9.5	8.75	0	-0.22	0.437	0.62	5.44	5.67	0	-0.34	0.284	0.365	10.11	10.46
a	225	Pdzrn3	chr6	101377076	101377576	321	1.22	0.000189	0.000403	5.66	4.44	1	0.79	0.207	0.51	5.84	6.63	321	0	-0.45	0.449	0.556	6.35	6.8	0	1.27	7.43e-13	1e-11	9.96	8.69	1	9.325	4.22	6.78e-62	1.23e-60	8.9	4.68	1	-0.49	0.277	0.45	5.24	5.73	0	-1.42	0.000952	0.00269	5.93	7.35
a	226	Suv39h1	chrX	8073621	8074121	639	1.61	3.14e-05	7.17e-05	5.13	3.52	1	0.61	0.341	0.645	4.07	4.68	639	0	0.16	0.78	0.84	4.54	4.38	0	0.56	0.00202	0.00653	9.95	9.38	0	9.665	0.75	0.000548	0.000944	7.73	6.98	0	-1.89	0.00135	0.0048	3.37	5.26	-1	-1.4	9.7e-05	0.000361	4.82	6.22
a	227	Bdnf	chr2	109694830	109695330	20130	5.2	1.07e-33	3.13e-32	6.31	1.11	1	1.18	0.269	0.58	5.62	6.81	20130	0	-0.86	0.273	0.378	5.81	6.68	0	5.42	5.76e-127	6.19e-123	9.95	4.53	1	7.24	8.33	1.03e-58	1.65e-57	8.45	0.12	1	-1.97	0.000119	0.000509	2.54	4.51	-1	-2.71	3.34e-10	5.2e-09	5.86	8.57
a	228	Mtus2	chr5	147957706	147958206	386	1.4	2.81e-06	7.03e-06	5.52	4.12	1	-0.86	0.133	0.406	6.15	5.29	386	0	0.36	0.605	0.696	5.36	5	0	1.12	1.38e-10	1.41e-09	9.95	8.83	1	9.39	3.07	7.3e-34	4.5e-33	7.95	4.88	1	-0.79	0.00947	0.0278	4.92	5.71	0	-1.84	2.01e-08	1.96e-07	5.5	7.35
a	229	Pfkp	chr13	6648450	6648950	0	1.93	2.69e-14	1.31e-13	6.53	4.6	1	-0.58	0.32	0.627	8.46	7.88	0	0	-1.19	0.0163	0.0456	7.76	8.96	0	0.98	2.11e-07	1.41e-06	9.94	8.96	0	9.45	3.19	8.48e-21	3.22e-20	7.03	3.85	1	-0.78	0.0484	0.114	4.86	5.63	0	1.08	0.000476	0.00147	9.82	8.74
a	230	Daam2	chr17	49563699	49564199	144	1.27	1.67e-08	4.96e-08	6.54	5.27	1	0.55	0.345	0.649	5.85	6.4	144	0	-0.3	0.608	0.699	6.1	6.4	0	0.93	4.98e-07	3.15e-06	9.94	9.02	0	9.48	2.14	3.04e-31	1.7e-30	8.49	6.36	1	-0.24	0.528	0.702	4.69	4.93	0	-1.65	1.89e-06	1.1e-05	5.3	6.95
a	231	Nfyc	chr4	120815232	120815732	15840	1.58	2.13e-11	7.98e-11	6.39	4.8	1	-0.1	0.848	0.931	6.45	6.35	15840	0	-0.76	0.157	0.247	6.1	6.86	0	0.83	5.98e-05	0.000271	9.94	9.11	0	9.525	2.41	5.61e-25	2.5e-24	9.08	6.67	1	-1.98	6.12e-05	0.000271	3.06	5.04	-1	-0.95	0.00408	0.00954	7.6	8.55
a	232	Rab24	chr13	55322366	55322866	-420	1.17	1.78e-05	4.15e-05	5.82	4.65	1	-0.31	0.595	0.806	4.96	4.65	-420	0	-1.22	0.0563	0.111	4.57	5.79	0	0.39	0.00787	0.0207	9.93	9.54	0	9.735	1.22	2.21e-08	4.98e-08	7.98	6.76	1	-0.04	0.908	0.947	5.03	5.07	0	0.79	0.0177	0.0339	7.2	6.41
a	233	Plcl1	chr1	55405484	55405984	0	1.95	2.78e-16	1.64e-15	6.67	4.72	1	-0.47	0.451	0.723	8.84	8.37	0	0	-1.47	0.00729	0.0282	8.21	9.68	0	1.52	8.53e-14	1.3e-12	9.93	8.41	1	9.17	6.04	1.28e-73	3.89e-72	8.06	2.02	1	-0.22	0.457	0.639	5.37	5.59	0	-0.17	0.543	0.622	9.72	9.89
a	234	Timp2	chr11	118353888	118354388	1352	2.49	1.18e-13	5.4e-13	5.87	3.37	1	1.44	0.0903	0.329	3.15	4.6	1352	0	-1.16	0.0912	0.161	4.01	5.17	0	2.85	4.95e-61	2.85e-58	9.93	7.07	1	8.5	3.51	1.28e-25	5.81e-25	8.7	5.19	1	0.36	0.234	0.399	5.59	5.23	0	1	0.0326	0.0575	6.32	5.32
a	235	Plekha1	chr7	130866714	130867214	958	1.37	0.000685	0.00139	4.58	3.21	1	-0.32	0.592	0.804	3.84	3.52	958	0	-1.95	0.00332	0.0187	3.52	5.47	0	0.88	6.44e-10	6.05e-09	9.93	9.05	0	9.49	1.65	5.4e-22	2.14e-21	8.55	6.9	1	-0.3	0.462	0.644	4.57	4.88	0	1.14	0.0041	0.00958	5.88	4.74
a	236	Id3	chr4	136144916	136145416	1419	1.08	5.47e-05	0.000122	6.05	4.97	1	-0.32	0.564	0.79	6.04	5.72	1419	0	-2.1	0.00279	0.0171	5.66	7.77	0	1.67	5.98e-24	2.54e-22	9.93	8.25	1	9.09	2.83	5.86e-63	1.11e-61	9.74	6.91	1	-0.92	0.000487	0.00188	5.41	6.33	0	-0.08	0.809	0.853	7.95	8.03
a	237	St7	chr6	17694567	17695067	1634	1.3	2.59e-10	8.85e-10	7.19	5.89	1	0.15	0.8	0.908	7.4	7.55	1634	0	-1.17	0.0205	0.0533	7.34	8.51	0	0.41	0.00781	0.0206	9.92	9.51	0	9.715	1.17	1.74e-13	4.95e-13	9.21	8.04	1	0.63	0.121	0.24	4.78	4.15	0	0.34	0.265	0.344	8.76	8.42
a	238	Gsn	chr2	35256109	35256609	0	1.66	7.68e-07	2.01e-06	5.34	3.68	1	0.14	0.81	0.913	7.3	7.44	0	0	-1.42	0.0026	0.0165	7.23	8.65	0	0.94	1.1e-11	1.3e-10	9.92	8.97	0	9.445	2.6	1.08e-44	1.02e-43	8.66	6.06	1	-0.07	0.807	0.908	5.66	5.73	0	0.73	0.0154	0.0302	9.47	8.74
a	239	Rpl21-ps12	chr6	90735940	90736440	109020	3.5	2.42e-15	1.3e-14	5.34	1.84	1	0.14	0.839	0.927	5.85	5.99	109020	0	-0.57	0.285	0.392	5.73	6.3	0	0.76	1.26e-08	9.95e-08	9.92	9.17	0	9.545	2.45	8.48e-16	2.65e-15	8.25	5.79	1	-0.22	0.447	0.629	5.15	5.37	0	0.37	0.215	0.289	8.06	7.69
a	240	Atmin	chr8	116942198	116942698	-695	7.18	2.26e-66	8.73e-64	7.23	0.05	1	3.76	0.00597	0.0737	1.98	5.74	-695	0	0.35	0.673	0.754	4.56	4.21	0	0.5	0.00194	0.00633	9.92	9.42	0	9.67	2.67	2.1e-72	5.97e-71	9.78	7.11	1	2	1.3e-09	9.39e-09	6.78	4.79	1	-0.78	0.0214	0.04	7.02	7.8
a	241	Tmsb4x	chrX	167209424	167209924	-109	1.04	0.000102	0.000223	5.67	4.62	1	0.28	0.66	0.838	4.88	5.15	-109	0	-1.34	0.00965	0.0332	5.01	6.35	0	0.39	0.00693	0.0186	9.92	9.53	0	9.725	0.94	4.57e-09	1.06e-08	8.99	8.05	0	-0.22	0.846	0.908	-0.06	0.16	0	1.1	0.00102	0.00284	7.62	6.52
a	242	Tcf20	chr15	82898476	82898976	88896	1.27	0.000343	0.000717	4.85	3.58	1	0.24	0.696	0.857	4.56	4.8	88896	0	-1.8	0.0143	0.042	4.7	6.51	0	0.51	0.00154	0.00516	9.91	9.4	0	9.655	0.88	9.42e-08	2.05e-07	8.27	7.39	0	0.47	0.195	0.347	5.39	4.92	0	1.58	4.57e-06	2.42e-05	7.58	6
a	243	Prickle1	chr15	93518174	93518674	77217	2.02	3.2e-19	2.56e-18	7.14	5.12	1	-0.19	0.727	0.872	7.11	6.91	77217	0	-0.49	0.506	0.608	6.72	7.21	0	0.91	1.62e-08	1.27e-07	9.91	9.01	0	9.46	2.42	6.17e-56	8.9e-55	9.66	7.24	1	-0.68	0.14	0.269	4.61	5.29	0	-1.06	0.000591	0.00177	8.01	9.06
a	244	Tfdp2	chr9	96197201	96197701	926	2.1	9.02e-12	3.5e-11	5.78	3.68	1	0.28	0.7	0.859	4.27	4.55	926	0	-0.47	0.475	0.58	4.22	4.69	0	1.21	8.5e-16	1.61e-14	9.91	8.7	1	9.305	2.75	3.19e-79	1.22e-77	9.94	7.19	1	-0.95	0.00132	0.00469	5.11	6.06	0	-1.79	3.3e-06	1.81e-05	4.53	6.32
a	245	Sox6	chr7	116034277	116034777	4019	1.5	0.000149	0.00032	4.81	3.31	1	-2.25	2.04e-05	0.00327	7.18	4.93	4019	-1	-0.96	0.107	0.183	5.77	6.73	0	1.27	2.34e-13	3.36e-12	9.91	8.64	1	9.275	3.14	1.02e-10	2.58e-10	5.2	2.06	1	-0.59	0.0594	0.135	5.32	5.91	0	-1.02	0.00282	0.00693	5.45	6.47
a	246	Hspg2	chr4	137469531	137470031	762	1.44	4.82e-15	2.52e-14	7.59	6.15	1	1	0.125	0.395	6.11	7.11	762	0	0.58	0.341	0.449	6.65	6.07	0	2.57	1.96e-55	7.29e-53	9.91	7.35	1	8.63	2.14	1.81e-22	7.35e-22	9.23	7.09	1	-2.56	1.42e-06	7.72e-06	3.72	6.28	-1	-1.45	6.36e-06	3.25e-05	6.99	8.44
a	247	Sertad2	chr11	20531780	20532280	-10973	2.7	6.1e-14	2.88e-13	5.75	3.05	1	1.1	0.106	0.359	4.65	5.75	-10973	0	-1.27	0.0111	0.036	5.36	6.64	0	0.73	0.000268	0.00108	9.9	9.17	0	9.535	2.22	3.5e-22	1.4e-21	9.43	7.22	1	0.2	0.571	0.738	6.32	6.11	0	1.45	2.14e-05	9.51e-05	8.35	6.89
a	248	Sertad2	chr11	20532538	20533038	-10215	1.21	4.42e-07	1.17e-06	6.31	5.1	1	0.88	0.156	0.442	5.08	5.95	-10215	0	-1.54	0.00177	0.0136	5.58	7.12	0	0.73	0.000268	0.00108	9.9	9.17	0	9.535	2.22	3.5e-22	1.4e-21	9.43	7.22	1	0.2	0.571	0.738	6.32	6.11	0	1.1	0.000456	0.00141	8.46	7.36
a	249	Sertad2	chr11	20533193	20533693	-9560	1	0.00154	0.00299	5.14	4.14	1	0.85	0.271	0.581	3.12	3.97	-9560	0	-0.63	0.268	0.373	3.68	4.31	0	0.73	0.000268	0.00108	9.9	9.17	0	9.535	2.22	3.5e-22	1.4e-21	9.43	7.22	1	0.2	0.571	0.738	6.32	6.11	0	1.9	5.36e-07	3.58e-06	6.68	4.78
a	250	Pdpn	chr4	143299323	143299823	0	5.14	1.99e-26	3.11e-25	5.82	0.68	1	1.2	0.244	0.554	4.64	5.84	0	0	0.08	0.988	0.992	4.97	4.89	0	3.53	2.68e-72	2.82e-69	9.9	6.37	1	8.135	7.05	2.05e-132	1.56e-129	9.2	2.16	1	-1	0.00478	0.0151	4.36	5.36	0	-1.28	0.000134	0.000481	6.85	8.13
a	251	Arhgef17	chr7	100930809	100931309	798	1.22	7.37e-08	2.07e-07	6.29	5.07	1	-0.31	0.59	0.804	7.01	6.7	798	0	-0.06	0.893	0.926	6.61	6.67	0	0.27	0.0488	0.0956	9.89	9.62	0	9.755	1.41	1.3e-12	3.55e-12	9.14	7.73	1	0.02	0.945	0.969	5.3	5.28	0	-1.42	4.51e-05	0.000184	7.41	8.83
a	252	Gm8203	chr6	116107701	116108201	-65536	1.85	1.81e-18	1.34e-17	7.26	5.41	1	0.47	0.437	0.714	7.18	7.65	-65536	0	-0.59	0.369	0.478	7.33	7.92	0	1.03	3.49e-11	3.84e-10	9.89	8.86	1	9.375	2.73	1.55e-36	1.06e-35	9.44	6.71	1	-0.66	0.0401	0.0973	4.79	5.45	0	-0.66	0.0312	0.0554	8.81	9.47
a	253	Flrt3	chr2	140667578	140668078	3391	5.1	2.1e-16	1.26e-15	5.14	0.05	1	0.86	0.436	0.713	2.93	3.79	3391	0	0.68	0.565	0.661	3	2.32	0	4.71	9.37e-18	2.19e-16	9.89	5.18	1	7.535	6.92	2.8e-99	2.78e-97	8.72	1.79	1	0.18	0.619	0.778	5.71	5.53	0	-1.25	0.00331	0.00796	3.95	5.2
a	254	Flrt3	chr2	140668195	140668695	2774	1.2	0.000139	0.000301	5.71	4.5	1	0.71	0.262	0.573	5.54	6.25	2774	0	-0.18	0.808	0.862	5.92	6.1	0	4.71	9.37e-18	2.19e-16	9.89	5.18	1	7.535	6.92	2.8e-99	2.78e-97	8.72	1.79	1	0.18	0.619	0.778	5.71	5.53	0	-1.03	0.00203	0.00519	6.18	7.21
a	255	Dcaf6	chr1	165459144	165459644	831	1.06	1.77e-05	4.13e-05	6.46	5.4	1	-0.32	0.564	0.79	6.5	6.18	831	0	-0.39	0.49	0.593	6.03	6.42	0	0.31	0.017	0.0393	9.89	9.58	0	9.735	0.64	0.000381	0.000664	8.65	8.01	0	-0.28	0.513	0.688	4.52	4.8	0	-0.71	0.0351	0.0613	7.42	8.12
a	256	Hacd3	chr9	65020556	65021056	637	2.54	2.02e-09	6.44e-09	5.18	2.64	1	-0.19	0.748	0.883	4.36	4.17	637	0	-0.63	0.27	0.375	3.97	4.59	0	-0.18	0.215	0.342	9.88	10.05	0	9.965	0.2	0.264	0.333	8.79	8.59	0	3.3	7.08e-13	6.72e-12	5.94	2.64	1	0.06	0.856	0.89	5.83	5.77
a	257	Myzap	chr9	71592194	71592694	0	1.59	2.3e-06	5.79e-06	5.48	3.9	1	0.12	0.848	0.931	6.67	6.79	0	0	-1.81	0.00547	0.0242	6.68	8.49	0	2.06	6.91e-31	5.27e-29	9.88	7.82	1	8.85	3.99	4.7e-50	5.42e-49	8.94	4.95	1	-0.8	0.00259	0.00868	5.39	6.19	0	-0.73	0.0292	0.0524	7.68	8.41
a	258	4930526A20Rik	chr17	28008702	28009202	67475	6.53	4.23e-43	2.6e-41	6.58	0.05	1	0.06	0.989	0.995	4.36	4.42	67475	0	-2.2	0.00718	0.028	3.84	6.04	0	3.86	6.98e-49	1.81e-46	9.87	6.01	1	7.94	3.47	1.91e-98	1.84e-96	10.02	6.55	1	-0.6	0.0212	0.0565	5.44	6.04	0	-1.1	0.00242	0.00606	5.51	6.61
a	259	Pdlim3	chr8	45885314	45885814	0	2.41	6.83e-13	2.93e-12	5.7	3.29	1	-0.35	0.549	0.782	6.34	5.99	0	0	-1.38	0.025	0.0611	5.81	7.19	0	2	2.68e-39	3.58e-37	9.86	7.86	1	8.86	4.79	4.92e-81	2.04e-79	8.47	3.68	1	-0.9	0.0134	0.0378	4.24	5.14	0	-0.83	0.0264	0.0479	5.69	6.53
a	260	Otud7b	chr3	96104038	96104538	0	1.08	0.000266	0.00056	6.12	5.04	1	-0.3	0.635	0.827	7.19	6.89	0	0	-1.15	0.0574	0.113	6.56	7.71	0	0.27	0.0845	0.153	9.85	9.58	0	9.715	1.39	6.12e-19	2.17e-18	9.64	8.25	1	1.13	0.14	0.269	4.43	3.29	0	-0.86	0.00792	0.0169	9.16	10.02
a	261	Hck	chr2	153108120	153108620	0	2.7	1.22e-22	1.34e-21	6.48	3.78	1	0.93	0.216	0.52	5.61	6.55	0	0	-0.44	0.462	0.567	5.96	6.4	0	2.32	2.78e-32	2.39e-30	9.85	7.53	1	8.69	5.36	1.66e-59	2.75e-58	8.57	3.2	1	-0.9	0.0162	0.0447	4.78	5.68	0	0.32	0.41	0.495	8.84	8.52
a	262	Mpp7	chr18	7625216	7625716	1150	1.16	2.21e-06	5.58e-06	6.04	4.88	1	0.33	0.558	0.787	5.34	5.67	1150	0	-0.15	0.85	0.894	5.53	5.68	0	0.79	2.58e-07	1.7e-06	9.84	9.05	0	9.445	1.92	1.8e-34	1.14e-33	9.27	7.35	1	-0.8	0.023	0.0606	4.92	5.72	0	1.91	6.02e-07	3.97e-06	8.52	6.61
a	263	Anxa1	chr19	20388382	20388882	2062	3.77	1.23e-15	6.84e-15	5.32	1.55	1	0.43	0.653	0.835	3.66	4.09	2062	0	0.09	0.874	0.911	3.72	3.63	0	1.83	1.29e-20	4e-19	9.84	8.01	1	8.925	2.12	9.86e-27	4.69e-26	9.38	7.26	1	0.06	0.893	0.939	5.84	5.78	0	0.25	0.524	0.604	6.2	5.95
a	264	Anxa1	chr19	20389100	20389600	1344	1.16	0.000264	0.000556	5.49	4.33	1	-0.22	0.75	0.884	5.07	4.85	1344	0	-0.21	0.709	0.783	4.81	5.02	0	1.83	1.29e-20	4e-19	9.84	8.01	1	8.925	2.12	9.86e-27	4.69e-26	9.38	7.26	1	0.06	0.893	0.939	5.84	5.78	0	1.76	1.74e-05	7.91e-05	8.54	6.78
a	265	AC154187.2	chr17	70997281	70997781	4427	2.6	7.38e-16	4.19e-15	5.88	3.28	1	2.1	0.0263	0.163	3.06	5.16	4427	0	0.16	0.825	0.875	4.38	4.22	0	1.6	2.05e-10	2.06e-09	9.83	8.23	1	9.03	2.34	2.8e-37	1.97e-36	11.48	9.14	1	-0.64	0.000646	0.00244	7.72	8.36	0	-2.11	4.23e-07	2.91e-06	5.05	7.16
a	266	AC154187.2	chr17	70998127	70998627	3581	2.87	1.09e-16	6.71e-16	6.01	3.13	1	1.73	0.0376	0.2	3.74	5.47	3581	0	-0.43	0.518	0.62	4.81	5.23	0	1.6	2.05e-10	2.06e-09	9.83	8.23	1	9.03	2.34	2.8e-37	1.97e-36	11.48	9.14	1	-0.64	0.000646	0.00244	7.72	8.36	0	-1.89	1.85e-07	1.4e-06	5.83	7.72
a	267	AC154187.2	chr17	70999121	70999621	2587	1.79	6e-14	2.83e-13	6.53	4.73	1	1.79	0.0125	0.11	5.12	6.92	2587	0	0.19	0.715	0.788	6.24	6.05	0	1.6	2.05e-10	2.06e-09	9.83	8.23	1	9.03	2.34	2.8e-37	1.97e-36	11.48	9.14	1	-0.64	0.000646	0.00244	7.72	8.36	0	-1.42	9.05e-06	4.43e-05	7.43	8.86
a	268	AC154187.2	chr17	70999928	71000428	1780	1.9	2.71e-11	1e-10	5.98	4.08	1	0.97	0.167	0.458	4.62	5.59	1780	0	0.35	0.529	0.629	5.09	4.75	0	1.6	2.05e-10	2.06e-09	9.83	8.23	1	9.03	2.34	2.8e-37	1.97e-36	11.48	9.14	1	-0.64	0.000646	0.00244	7.72	8.36	0	-1.15	0.000809	0.00233	5.96	7.11
a	269	Tril	chr6	53819053	53819553	1277	1.08	2.79e-05	6.4e-05	5.98	4.9	1	0.49	0.413	0.697	5.27	5.75	1277	0	0.37	0.517	0.618	5.76	5.39	0	1.32	2.54e-13	3.63e-12	9.82	8.51	1	9.165	3.77	1.63e-67	3.74e-66	8.57	4.79	1	-0.44	0.157	0.295	5.95	6.39	0	-1.12	0.00279	0.00687	5.19	6.31
a	270	Hdgfl3	chr7	81934155	81934655	0	3.38	9.87e-17	6.1e-16	5.65	2.27	1	-0.5	0.428	0.707	7.15	6.64	0	0	-1.66	0.0194	0.0513	6.37	8.04	0	1.59	1.79e-13	2.62e-12	9.82	8.22	1	9.02	4.89	5.09e-48	5.43e-47	7.36	2.47	1	-1.61	4.79e-05	0.000216	4.12	5.73	-1	-1.82	1.82e-09	2.32e-08	6.99	8.81
a	271	Crybb3	chr5	113137725	113138225	-56141	1.19	0.00287	0.00543	4.81	3.62	1	-0.56	0.366	0.663	6	5.44	-56141	0	-1.22	0.0586	0.115	5.46	6.69	0	0.7	0.000308	0.00122	9.82	9.13	0	9.475	0.53	0.156	0.205	7.21	6.68	0	-0.01	0.888	0.936	5.25	5.26	0	0.35	0.434	0.518	6.05	5.7
a	272	Zfp651	chr9	121760116	121760616	786	1.08	0.00644	0.0117	4.96	3.88	1	-0.98	0.0627	0.268	6.7	5.72	786	0	-1.36	0.0277	0.0657	5.8	7.16	0	0.31	0.165	0.273	9.82	9.51	0	9.665	-0.37	0.248	0.315	5.78	6.15	0	-0.84	0.049	0.115	4.61	5.46	0	-0.43	0.238	0.315	5.94	6.37
a	273	Scel	chr14	103513054	103513554	0	2.39	1.56e-15	8.58e-15	6.87	4.48	1	0.57	0.478	0.741	6.55	7.12	0	0	0.51	0.481	0.585	6.58	6.07	0	3.57	3.44e-80	5.49e-77	9.81	6.23	1	8.02	5.61	2.91e-80	1.17e-78	9.24	3.63	1	-1.98	1.59e-08	1.05e-07	3.85	5.83	-1	-0.77	0.0223	0.0415	8.93	9.7
a	274	Epb41l4a	chr18	33891323	33891823	115383	1.47	6.11e-19	4.75e-18	7.5	6.03	1	-0.1	0.87	0.942	6.98	6.88	115383	0	2.01	0.00114	0.0107	6.5	4.49	1	2.68	2.38e-57	1e-54	9.8	7.12	1	8.46	3.62	1.39e-67	3.21e-66	9.61	6	1	-1.53	5.61e-05	0.00025	4.28	5.81	-1	-1.99	2.87e-09	3.48e-08	7.07	9.06
a	275	Frmpd1	chr4	45185130	45185630	255	1.08	0.000355	0.00074	5.37	4.29	1	-0.76	0.171	0.462	5.93	5.17	255	0	0.06	0.859	0.901	5.15	5.09	0	1.35	8.81e-12	1.05e-10	9.8	8.45	1	9.125	4.19	3.66e-39	2.77e-38	7.06	2.87	1	-0.43	0.31	0.487	4.92	5.35	0	-1.61	0.00024	0.000803	5.21	6.81
a	276	Sparc	chr11	55419648	55420148	3035	1.35	1.23e-11	4.71e-11	7.23	5.88	1	1.26	0.0457	0.224	6.13	7.39	3035	0	-1.42	0.0564	0.111	6.86	8.27	0	0.92	7.1e-10	6.62e-09	9.8	8.88	0	9.34	1.78	1.91e-33	1.16e-32	9.6	7.82	1	-0.31	0.335	0.515	5.33	5.64	0	-2.25	1.32e-11	3.02e-10	6.1	8.35
a	277	S100a10	chr3	93554741	93555241	0	1.07	0.0052	0.00954	5.55	4.47	1	-0.25	0.63	0.824	7.49	7.24	0	0	-1.43	0.0067	0.027	7.24	8.67	0	0.22	0.16	0.266	9.8	9.58	0	9.69	0.27	0.105	0.141	8.68	8.41	0	-0.32	0.523	0.697	4.97	5.29	0	0.63	0.067	0.107	9.05	8.41
a	278	Gm8973	chr15	98985604	98986104	-19953	1.87	5.7e-09	1.75e-08	5.69	3.82	1	-0.48	0.391	0.682	7.78	7.29	-19953	0	-1.83	0.000939	0.00966	7.2	9.03	-1	0.52	0.000379	0.00148	9.8	9.28	0	9.54	1.11	4.42e-17	1.46e-16	9.6	8.49	1	0.87	0.0474	0.112	4.81	3.94	0	1.4	0.000256	0.000851	10.77	9.38
a	279	H2-M3	chr17	37270852	37271352	632	1.29	1.97e-11	7.42e-11	7.03	5.74	1	0.12	0.84	0.928	6.42	6.54	632	0	-1.9	0.012	0.0377	6.37	8.28	0	0.52	0.000339	0.00133	9.79	9.27	0	9.53	1.31	1.08e-13	3.1e-13	8.75	7.44	1	-0.23	0.494	0.673	5.27	5.5	0	0.51	0.0896	0.137	8.39	7.88
a	280	Elf4	chrX	48453977	48454477	8655	1.82	7.22e-08	2.04e-07	5.36	3.55	1	0.58	0.411	0.695	6.29	6.87	8655	0	-1.93	0.00097	0.00981	6.35	8.28	-1	1.32	1.91e-07	1.29e-06	9.79	8.47	1	9.13	3.67	6.34e-58	9.88e-57	8.32	4.65	1	-4.22	2.72e-07	1.59e-06	-0.06	4.16	-1	0.83	0.0098	0.0204	9.93	9.1
a	281	Ssh1	chr5	113974562	113975062	18832	1.48	9.87e-12	3.81e-11	7.12	5.64	1	4.51	4.87e-07	0.000368	2.38	6.89	18832	1	1.45	0.00829	0.0304	6.25	4.8	1	1.11	5.36e-13	7.36e-12	9.79	8.68	1	9.235	1.85	5.31e-23	2.19e-22	10.12	8.28	1	-0.55	0.0723	0.159	5.63	6.18	0	-2.18	5.64e-11	1.07e-09	5.98	8.16
a	282	Zfp579	chr7	4996845	4997345	-687	3.07	5.65e-44	3.66e-42	7.28	4.21	1	1.31	0.131	0.403	4.82	6.13	-687	0	1.12	0.106	0.18	5.36	4.24	1	0.18	0.351	0.521	9.78	9.61	0	9.695	2.6	6.88e-44	6.25e-43	9.62	7.02	1	0.2	0.467	0.648	6.55	6.36	0	-1.97	1.04e-08	1.09e-07	7.39	9.36
a	283	Nckipsd	chr9	108796531	108797031	-11337	1.22	2.05e-08	6.02e-08	7.15	5.93	1	0.83	0.269	0.58	4.92	5.75	-11337	0	0.39	0.72	0.792	5.35	4.96	0	1.42	2.35e-09	2.05e-08	9.78	8.36	1	9.07	1.11	2.67e-20	9.98e-20	10.36	9.25	1	-0.43	0.0313	0.0788	6.88	7.3	0	-1	0.00759	0.0163	6.65	7.65
a	284	Rab3c	chr13	109632467	109632967	648029	1.23	1.86e-13	8.39e-13	7.35	6.12	1	1.06	0.0608	0.263	6.41	7.47	648029	0	1.15	0.0185	0.0496	7.29	6.14	1	3.89	1.77e-31	1.43e-29	9.78	5.89	1	7.835	1.88	3.82e-43	3.38e-42	9.72	7.83	1	-1.05	0.000246	0.000999	6.28	7.33	-1	1.08	0.00058	0.00174	9.17	8.09
a	285	Rab3c	chr13	109633232	109633732	647264	4.05	4.46e-15	2.34e-14	5.1	1.05	1	0.91	0.209	0.512	3.72	4.64	647264	0	0.33	0.553	0.65	4.11	3.78	0	3.89	1.77e-31	1.43e-29	9.78	5.89	1	7.835	1.88	3.82e-43	3.38e-42	9.72	7.83	1	-1.05	0.000246	0.000999	6.28	7.33	-1	1.87	7.58e-07	4.88e-06	7.86	5.98
a	286	Dapp1	chr3	137980930	137981430	115	1.27	3.59e-05	8.16e-05	5.39	4.12	1	0.19	0.745	0.881	5.89	6.08	115	0	-1.62	0.0114	0.0366	5.84	7.47	0	0.66	1.37e-06	8.08e-06	9.78	9.11	0	9.445	1.13	1.5e-08	3.4e-08	8.48	7.35	1	-0.47	0.253	0.422	4.92	5.39	0	1.9	4.4e-07	3.01e-06	9.35	7.45
a	287	Klrg2	chr6	38637034	38637534	0	1.57	2.81e-07	7.58e-07	5.56	3.99	1	-1.08	0.0462	0.225	7.77	6.69	0	0	-1.27	0.0295	0.0688	6.76	8.03	0	1.16	1.37e-07	9.41e-07	9.77	8.61	1	9.19	5.13	3.41e-42	2.9e-41	6.96	1.83	1	-0.32	0.312	0.49	5.52	5.84	0	0.87	0.00808	0.0173	9.08	8.21
a	288	Intu	chr3	40531328	40531828	42	1.24	5.4e-05	0.000121	5.42	4.18	1	-0.31	0.556	0.786	7.93	7.62	42	0	0.43	0.334	0.442	7.61	7.18	0	1.32	2.65e-18	6.58e-17	9.77	8.44	1	9.105	3.71	1.75e-25	7.95e-25	6.71	3	1	-0.73	0.0168	0.0461	5.08	5.81	0	0.1	0.793	0.84	8.19	8.09
a	289	Cavin2	chr1	51292603	51293103	3477	4.8	1.74e-14	8.59e-14	4.85	0.05	1	1.07	0.329	0.635	3	4.07	3477	0	-1.53	0.117	0.196	3.31	4.84	0	3.26	2.49e-41	3.89e-39	9.77	6.51	1	8.14	4.81	3.59e-49	4e-48	7.85	3.04	1	2.42	9.9e-05	0.000426	5.21	2.79	1	-1.47	0.000219	0.00074	4.05	5.52
a	290	Klhdc1	chr12	69242134	69242634	958	1.35	9.17e-08	2.56e-07	6.01	4.66	1	0.63	0.355	0.655	4.84	5.48	958	0	-0.96	0.0691	0.13	5.09	6.05	0	0.33	0.0493	0.0963	9.77	9.45	0	9.61	1.54	1.56e-14	4.65e-14	8.22	6.68	1	-0.4	0.391	0.574	3.38	3.79	0	0.02	0.939	0.954	7.03	7.01
a	291	D630039A03Rik	chr4	57844930	57845430	70867	1.7	1.33e-17	8.99e-17	7.03	5.33	1	1.34	0.037	0.198	7.23	8.57	70867	0	-1.1	0.153	0.241	8.08	9.18	0	1.66	5.17e-30	3.74e-28	9.76	8.1	1	8.93	2.41	8.41e-54	1.11e-52	9.87	7.46	1	-1.07	0.00323	0.0106	4.94	6.01	0	-2.07	4.1e-09	4.76e-08	8.55	10.62
a	292	Tmem37	chr1	120072901	120073401	673	1.32	6.21e-15	3.21e-14	7.28	5.95	1	1.32	0.0421	0.213	5.75	7.06	673	0	0.91	0.0657	0.125	6.67	5.77	0	1.17	1.34e-06	7.96e-06	9.76	8.59	1	9.175	2.01	1.2e-36	8.26e-36	9.7	7.69	1	-1.34	0.000267	0.00108	4.6	5.94	-1	-1.65	2.13e-07	1.59e-06	6.44	8.09
a	293	Cacybp	chr1	160249721	160250221	-36846	2.55	8.14e-19	6.25e-18	6.33	3.78	1	0.75	0.296	0.606	5.02	5.78	-36846	0	0.02	0.966	0.977	5.37	5.35	0	1.87	1.72e-18	4.34e-17	9.76	7.9	1	8.83	1.34	4.65e-21	1.78e-20	9.23	7.89	1	-2.1	2.86e-10	2.2e-09	4.14	6.23	-1	-1.55	0.000745	0.00217	5.8	7.35
a	294	Cyp2b10	chr7	25900795	25901295	3175	1.37	1.18e-05	2.79e-05	5.44	4.08	1	0.71	0.39	0.681	4.06	4.77	3175	0	1.65	0.011	0.0358	4.26	2.6	1	4.25	8.9e-34	8.23e-32	9.75	5.5	1	7.625	1.07	3.55e-17	1.17e-16	9.97	8.9	1	-1.99	3.32e-09	2.33e-08	4.45	6.44	-1	-1.65	1.22e-05	5.76e-05	5.41	7.06
a	295	A930017M01Rik	chr15	44747763	44748263	-4017	2.73	3.17e-12	1.28e-11	5.5	2.76	1	-0.15	0.79	0.903	6.08	5.93	-4017	0	0.91	0.235	0.337	5.57	4.66	0	2.02	3.93e-34	3.75e-32	9.75	7.73	1	8.74	3.21	7.61e-28	3.78e-27	7.93	4.72	1	0.46	0.127	0.249	5.33	4.87	0	-1.39	0.000383	0.00121	5.62	7.01
a	296	Tacstd2	chr6	67535591	67536091	0	1.17	6.47e-06	1.57e-05	5.85	4.68	1	-0.21	0.726	0.871	7.36	7.15	0	0	1.52	0.00125	0.0113	7	5.48	1	1.14	1.87e-13	2.72e-12	9.75	8.61	1	9.18	3.17	5.95e-80	2.35e-78	9.51	6.34	1	-0.86	0.014	0.0395	4.51	5.37	0	-0.74	0.0252	0.0461	7.98	8.72
a	297	Pls3	chrX	75873699	75874199	983	1.19	0.000128	0.000278	5.34	4.15	1	-0.35	0.512	0.762	6.08	5.73	983	0	-0.61	0.414	0.522	5.68	6.29	0	0.8	2.21e-06	1.27e-05	9.75	8.95	0	9.35	1.41	4.78e-15	1.45e-14	8.64	7.23	1	0.4	0.589	0.753	3.82	3.42	0	-1.15	0.00121	0.0033	5.45	6.59
a	298	Cd79a	chr7	24891199	24891699	-5682	3.04	1.36e-18	1.02e-17	6.23	3.19	1	2.77	0.00788	0.0855	2.81	5.58	-5682	0	0.75	0.338	0.447	4.56	3.82	0	3.87	5.09e-78	6.81e-75	9.74	5.87	1	7.805	1.4	1.86e-19	6.75e-19	10.42	9.02	1	-0.72	7.96e-05	0.000347	7.01	7.73	0	-2.68	1.58e-06	9.38e-06	4.73	7.41
a	299	Cd79a	chr7	24892058	24892558	-4823	2.1	5.08e-08	1.45e-07	5.05	2.95	1	1.94	0.0439	0.218	2.99	4.93	-4823	0	-0.87	0.393	0.501	4.01	4.88	0	3.87	5.09e-78	6.81e-75	9.74	5.87	1	7.805	1.4	1.86e-19	6.75e-19	10.42	9.02	1	-0.72	7.96e-05	0.000347	7.01	7.73	0	-1.22	0.000715	0.00209	5.69	6.91
a	300	Gm44795	chr7	65368942	65369442	-32405	1.07	1.91e-05	4.44e-05	5.93	4.86	1	0.77	0.263	0.574	4.12	4.89	-32405	0	-0.68	0.415	0.523	4.76	5.44	0	1.07	4.28e-09	3.62e-08	9.74	8.66	1	9.2	1.13	9.39e-11	2.36e-10	8.48	7.35	1	-0.76	0.119	0.236	4.74	5.5	0	-1.09	0.00331	0.00797	5.02	6.11
a	301	Pdgfb	chr15	80014759	80015259	0	1.11	3.51e-05	7.99e-05	5.86	4.75	1	0.57	0.372	0.668	5.85	6.42	0	0	-1.53	0.136	0.22	6	7.53	0	1.03	1.42e-13	2.1e-12	9.74	8.71	1	9.225	1.52	8.23e-10	1.98e-09	8.28	6.77	1	-0.25	0.427	0.609	5.18	5.43	0	-0.25	0.445	0.528	8.18	8.43
a	302	Plscr2	chr9	92275428	92275928	0	3.98	1.14e-27	1.99e-26	7.05	3.07	1	0.55	0.443	0.718	6.26	6.81	0	0	-0.66	0.375	0.484	6.34	7.01	0	2.8	6.88e-60	3.54e-57	9.74	6.94	1	8.34	3.22	6.55e-43	5.73e-42	9.46	6.25	1	-1.13	9.7e-05	0.000418	5.29	6.42	-1	-2.04	9.66e-08	7.86e-07	6.55	8.59
a	303	Phka1	chrX	102645053	102645553	-807	1.06	0.00324	0.00609	5.09	4.03	1	1.65	0.0225	0.15	4.12	5.78	-807	0	0.41	0.573	0.668	5.38	4.97	0	0.33	0.0366	0.0747	9.74	9.41	0	9.575	0.68	0.000131	0.000236	9.02	8.34	0	0.3	0.623	0.781	4.85	4.55	0	-1.16	0.00213	0.00542	6.11	7.26
a	304	Mrc2	chr11	105292963	105293463	320	1.16	0.00375	0.00701	4.52	3.36	1	1.21	0.185	0.482	4.11	5.32	320	0	-0.95	0.255	0.359	4.55	5.5	0	1.23	5.42e-13	7.44e-12	9.74	8.5	1	9.12	3.23	1.83e-38	1.35e-37	7.56	4.32	1	-0.83	0.0214	0.057	4.02	4.86	0	-1.45	0.000406	0.00127	4.21	5.66
a	305	Zfp57	chr17	37002422	37002922	1259	1.06	1.47e-05	3.45e-05	6.09	5.03	1	0.77	0.227	0.534	6.4	7.17	1259	0	-0.73	0.284	0.39	6.77	7.5	0	0.62	0.000117	0.000503	9.73	9.12	0	9.425	1.37	2.92e-12	7.87e-12	8.49	7.11	1	0.65	0.0795	0.172	4.36	3.72	0	-1.35	3.37e-05	0.000142	7.51	8.87
a	306	Vamp5	chr6	72380512	72381012	-44	1.18	8.62e-10	2.83e-09	6.83	5.64	1	-0.12	0.826	0.92	7.16	7.04	-44	0	-1.35	0.00819	0.0302	6.86	8.21	0	0.5	0.000496	0.00188	9.73	9.23	0	9.48	1.15	1.68e-13	4.77e-13	9.09	7.94	1	-0.12	0.758	0.881	5.23	5.35	0	0.15	0.612	0.685	9	8.85
a	307	Slc39a13	chr2	91069252	91069752	665	4	4.35e-29	8.59e-28	6.32	2.32	1	0.43	0.497	0.752	4.57	5.01	665	0	-0.53	0.309	0.417	4.88	5.41	0	1.07	2.55e-14	4.11e-13	9.73	8.67	1	9.2	2.14	4.78e-35	3.08e-34	9.17	7.04	1	-0.48	0.0831	0.178	5.59	6.08	0	-0.38	0.274	0.354	6.49	6.86
a	308	Ctdsp2	chr10	126981088	126981588	2371	3.65	1.58e-27	2.73e-26	6.28	2.63	1	1.24	0.174	0.466	5.02	6.26	2371	0	0.03	0.974	0.983	5.43	5.4	0	1.23	4.97e-13	6.86e-12	9.73	8.5	1	9.115	1.8	1.52e-24	6.67e-24	8.96	7.15	1	-0.56	0.0263	0.0679	5.69	6.24	0	-1.97	5.65e-08	4.9e-07	6.3	8.28
a	309	Fam189a2	chr19	24031065	24031565	-46	1.04	8.1e-06	1.95e-05	6.31	5.27	1	-0.37	0.51	0.761	7.53	7.16	-46	0	-0.1	0.898	0.929	7.05	7.15	0	0.37	0.036	0.0738	9.72	9.35	0	9.535	1.43	1.08e-12	2.96e-12	9.58	8.16	1	0.38	0.228	0.391	5.11	4.73	0	-0.78	0.0239	0.0441	8.5	9.27
a	310	Klf2	chr8	72320325	72320825	1292	4.26	4.1e-14	1.97e-13	4.94	0.68	1	-0.53	0.361	0.659	5.21	4.67	1292	0	-2.45	0.00118	0.0109	4.66	7.11	0	1.21	1.19e-10	1.23e-09	9.72	8.51	1	9.115	1.69	9.45e-13	2.61e-12	7.97	6.28	1	0.41	0.263	0.434	6.07	5.66	0	2.08	0.000155	0.000548	8.51	6.43
a	311	Trpc1	chr9	95750198	95750698	0	1.39	3.1e-05	7.09e-05	5.47	4.08	1	-0.65	0.263	0.575	8.14	7.49	0	0	-0.37	0.487	0.591	7.42	7.79	0	1	2.89e-07	1.9e-06	9.72	8.72	1	9.22	3.86	9.13e-42	7.62e-41	7.5	3.64	1	-0.08	0.896	0.941	5.29	5.36	0	-0.58	0.0751	0.118	8.16	8.74
a	312	Rad18	chr6	112696401	112696901	0	1.18	2.08e-06	5.26e-06	6.04	4.86	1	-0.2	0.716	0.867	6.59	6.39	0	0	-1.95	0.000231	0.00469	6.32	8.27	-1	0.3	0.208	0.334	9.72	9.42	0	9.57	-0.09	0.858	0.884	5.04	5.14	0	-0.17	0.75	0.875	5.67	5.84	0	1.99	9.53e-10	1.31e-08	9.39	7.4
a	313	Tedc1	chr12	113151917	113152417	-4004	1.7	5.26e-06	1.28e-05	5.26	3.56	1	-0.93	0.0869	0.322	6.4	5.47	-4004	0	-1.61	0.00212	0.0149	5.68	7.29	0	0.67	0.0005	0.00189	9.72	9.05	0	9.385	1.59	1.42e-10	3.56e-10	8.59	7.01	1	-0.62	0.14	0.27	4.85	5.47	0	0.71	0.0805	0.125	8.38	7.67
a	314	Olfr1421-ps1	chr19	12004536	12005036	-15139	2.59	1.27e-09	4.11e-09	5.26	2.66	1	-0.04	0.846	0.931	3.85	3.81	-15139	0	-1.84	0.0102	0.0342	3.52	5.37	0	0.26	0.149	0.248	9.71	9.45	0	9.58	2.1	2.09e-25	9.43e-25	9.64	7.55	1	1.05	7.31e-07	4.1e-06	7.31	6.25	1	0.8	0.0486	0.0813	7.77	6.97
a	315	Ctgf	chr10	24595115	24595615	0	2.9	4.39e-24	5.53e-23	7.72	4.83	1	0.2	0.785	0.901	7.34	7.54	0	0	-0.75	0.27	0.375	7.14	7.9	0	1.27	6.26e-13	8.51e-12	9.71	8.44	1	9.075	4.41	5.53e-73	1.62e-71	9.43	5.03	1	-0.81	0.00746	0.0225	4.81	5.62	0	-1.43	0.000395	0.00124	8.2	9.63
a	316	Nipa1	chr7	56017772	56018272	1682	1.13	3.76e-05	8.54e-05	6.22	5.09	1	-0.7	0.205	0.507	5.96	5.26	1682	0	1.19	0.0577	0.113	5.22	4.03	1	0.88	4.45e-08	3.27e-07	9.71	8.83	0	9.27	2.14	3.84e-29	1.99e-28	9.92	7.77	1	-0.46	0.127	0.249	5.9	6.36	0	-2.15	4.52e-11	8.83e-10	5.47	7.62
a	317	6030445D17Rik	chr4	136462744	136463244	494	1.29	4.8e-06	1.18e-05	5.73	4.44	1	-0.6	0.31	0.618	5.38	4.78	494	0	-2.25	0.00106	0.0103	4.83	7.09	0	1.12	1.36e-08	1.07e-07	9.71	8.59	1	9.15	2.29	2.37e-11	6.15e-11	7.63	5.34	1	-0.18	0.509	0.685	5.16	5.34	0	0.94	0.014	0.0277	7.18	6.24
a	318	Pdgfa	chr5	138992738	138993238	4132	2.01	1.58e-12	6.56e-12	6.08	4.07	1	0.18	0.787	0.902	5.19	5.38	4132	0	0.23	0.813	0.866	5.34	5.11	0	1.33	1.68e-21	5.72e-20	9.71	8.39	1	9.05	2.9	1.04e-38	7.76e-38	9.53	6.64	1	-0.71	0.0051	0.016	5.58	6.29	0	-1.83	1.39e-08	1.41e-07	5.62	7.44
a	319	Klf9	chr19	23143730	23144230	2504	1.25	1.34e-05	3.17e-05	5.56	4.31	1	0.15	0.771	0.894	5.31	5.46	2504	0	-0.29	0.632	0.72	5.54	5.82	0	0.39	0.00579	0.016	9.7	9.31	0	9.505	1.12	3.4e-12	9.15e-12	8.68	7.56	1	0.68	0.092	0.193	5.22	4.53	0	-0.41	0.261	0.339	5.73	6.14
a	320	Rbms1	chr2	60881459	60881959	81233	1.02	0.000901	0.0018	5.2	4.17	1	-0.33	0.533	0.773	7.7	7.37	81233	0	-0.65	0.152	0.24	7.28	7.93	0	0.48	0.0202	0.0455	9.7	9.22	0	9.46	1.05	2.49e-12	6.74e-12	8.97	7.92	1	-0.28	0.388	0.57	4.96	5.24	0	0.29	0.359	0.443	8.99	8.7
a	321	Gm47837	chr10	124288309	124288809	69447	2.1	5.75e-17	3.64e-16	7.26	5.15	1	0.91	0.136	0.41	5.3	6.21	69447	0	0.47	0.48	0.584	6.07	5.59	0	0.68	7.48e-05	0.000333	9.7	9.02	0	9.36	2.2	4.7e-15	1.43e-14	7.4	5.2	1	1.01	0.00885	0.0262	4.93	3.92	0	-1.83	6.95e-07	4.51e-06	4.91	6.74
a	322	Cped1	chr6	21987400	21987900	1484	4.04	5.18e-12	2.05e-11	4.71	0.68	1	2.95	0.0342	0.189	1.17	4.12	1484	0	-1.59	0.0651	0.124	3.04	4.62	0	5.01	1.48e-53	5.08e-51	9.69	4.69	1	7.19	6.73	2.75e-107	4.24e-105	8.75	2.02	1	0.95	0.13	0.254	3.3	2.36	0	-0.97	0.016	0.0311	4.33	5.3
a	323	Mcc	chr18	44662484	44662984	149198	4.61	3.82e-29	7.57e-28	6.16	1.55	1	-1.01	0.124	0.391	6.23	5.21	149198	0	-1.65	0.0524	0.105	5.15	6.79	0	2.25	2.48e-41	3.89e-39	9.69	7.44	1	8.565	4.89	1.15e-43	1.03e-42	9.1	4.2	1	0.41	0.2	0.354	5.44	5.02	0	-1.1	0.00185	0.0048	5.71	6.8
a	324	Scnn1a	chr6	125323495	125323995	2836	1.02	3.5e-13	1.54e-12	7.66	6.63	1	-0.01	0.968	0.986	6.89	6.87	2836	0	1.62	0.00703	0.0277	6.53	4.91	1	0.79	0.000376	0.00147	9.69	8.89	0	9.29	1.41	6.08e-16	1.91e-15	9.97	8.55	1	-1.27	8.87e-05	0.000384	4.49	5.76	-1	-2.59	5.41e-14	2.51e-12	6.72	9.31
a	325	Ccnd2	chr6	127150783	127151283	910	1	3.07e-05	7.01e-05	6.41	5.4	1	-0.25	0.671	0.844	7.07	6.82	910	0	-1.64	0.0018	0.0137	6.56	8.21	0	1.17	4.62e-10	4.42e-09	9.69	8.53	1	9.11	2.25	1.32e-19	4.81e-19	7.35	5.11	1	0.05	0.892	0.938	5.5	5.45	0	1.36	8.58e-06	4.22e-05	9.73	8.37
a	326	Fry	chr5	150118337	150118837	0	2.22	1.42e-13	6.49e-13	6.17	3.95	1	-0.89	0.171	0.462	8.03	7.14	0	0	-2.35	0.000744	0.00858	7.09	9.44	-1	1.63	1.71e-17	3.86e-16	9.69	8.05	1	8.87	5.69	9.19e-71	2.42e-69	7.91	2.22	1	-0.4	0.385	0.568	4.56	4.95	0	1.38	9.57e-06	4.65e-05	10.86	9.48
a	327	Cyp2b10	chr7	25897353	25897853	0	1.5	2.02e-15	1.09e-14	7.37	5.87	1	-0.56	0.478	0.741	7.65	7.09	0	0	1.36	0.0248	0.0607	6.77	5.4	1	1.79	1.35e-26	7.28e-25	9.68	7.89	1	8.785	1.3	4.33e-22	1.73e-21	9.35	8.04	1	-0.81	0.0776	0.168	4.8	5.61	0	-2.27	2.68e-11	5.61e-10	7.5	9.76
a	328	Clec2d	chr6	129180335	129180835	0	1.02	1.44e-05	3.39e-05	6.4	5.38	1	-0.42	0.439	0.715	8.13	7.71	0	0	-1.67	0.0043	0.0214	7.58	9.26	0	0.74	2.38e-07	1.58e-06	9.68	8.94	0	9.31	1.12	6.2e-12	1.65e-11	9.14	8.02	1	-0.89	0.0749	0.163	2.52	3.42	0	1.65	7.32e-07	4.73e-06	10.99	9.33
a	329	Ndst1	chr18	60727410	60727910	-14021	1.17	0.000135	0.000291	5.39	4.22	1	0.4	0.539	0.776	7.01	7.42	-14021	0	0.9	0.131	0.213	7.02	6.12	0	1.44	1.54e-17	3.51e-16	9.67	8.24	1	8.955	1.45	1.6e-26	7.53e-26	9.7	8.25	1	-0.86	0.00128	0.00456	5.25	6.11	0	-1.11	0.000964	0.00272	8.12	9.23
a	330	Cav2	chr6	17280877	17281377	0	1.06	9.5e-13	4.02e-12	7.47	6.41	1	-0.23	0.671	0.843	8.81	8.58	0	0	-0.74	0.255	0.359	8.46	9.2	0	0.53	0.00151	0.00507	9.66	9.12	0	9.39	1.77	4.62e-35	2.99e-34	9.68	7.92	1	-0.17	0.618	0.777	5.54	5.71	0	-0.56	0.0578	0.0945	9.62	10.18
a	331	Pcsk5	chr19	17837464	17837964	0	2.09	4.57e-09	1.42e-08	5.66	3.57	1	-1.55	0.00582	0.0726	8.05	6.5	0	0	-1.57	0.0477	0.0982	6.82	8.39	0	1.58	4.63e-13	6.41e-12	9.66	8.08	1	8.87	2.58	1.15e-08	2.62e-08	5.06	2.47	1	0.06	0.752	0.877	5.61	5.55	0	-1.44	1.66e-05	7.6e-05	6.12	7.56
a	332	Exph5	chr9	53301132	53301632	-38	1	1.88e-05	4.37e-05	6.54	5.54	1	-1.45	0.00795	0.086	8.2	6.75	-38	0	1.05	0.081	0.147	7.03	5.98	1	0.63	3.64e-06	2.02e-05	9.66	9.03	0	9.345	1.37	9.72e-22	3.82e-21	9.18	7.81	1	-0.07	0.798	0.908	5.18	5.25	0	-1.52	6.13e-05	0.000241	6.98	8.5
a	333	Limch1	chr5	66747731	66748231	1904	3.69	2.65e-14	1.29e-13	5.13	1.44	1	1.36	0.146	0.426	3.75	5.11	1904	0	-0.17	0.962	0.975	4.42	4.59	0	3.38	5.06e-70	4.55e-67	9.66	6.28	1	7.97	3.8	3.42e-84	1.64e-82	9.25	5.45	1	-2.07	1.3e-06	7.09e-06	3.99	6.05	-1	-1.72	9.84e-05	0.000366	4.54	6.26
a	334	Tspan8	chr10	115817046	115817546	214	1.66	4.97e-12	1.97e-11	6.56	4.9	1	0.92	0.166	0.456	6.33	7.25	214	0	0.18	0.747	0.814	6.72	6.54	0	0.72	8.25e-05	0.000366	9.66	8.94	0	9.3	1.09	3.03e-12	8.15e-12	8.77	7.67	1	0.66	0.0881	0.187	4.24	3.59	0	-1.12	0.00899	0.0189	7.5	8.62
a	335	Cux1	chr5	136564940	136565440	2050	1.4	3.55e-07	9.5e-07	6.5	5.1	1	0.89	0.183	0.479	5.3	6.18	2050	0	-0.22	0.742	0.81	5.66	5.88	0	0.82	9.96e-10	9.11e-09	9.66	8.84	0	9.25	1.92	5.9e-34	3.65e-33	9.51	7.59	1	-1.03	0.0119	0.034	3.63	4.65	0	-0.49	0.342	0.425	7.45	7.94
a	336	Capzb	chr4	139193727	139194227	828	1.5	5.93e-05	0.000132	4.9	3.4	1	-0.2	0.702	0.86	4.7	4.51	828	0	-2.13	0.00367	0.0197	4.48	6.61	0	0.82	7.45e-09	6.09e-08	9.66	8.84	0	9.25	1.6	1.05e-29	5.52e-29	9.33	7.72	1	0.03	0.986	0.992	5.74	5.71	0	1.98	9.85e-08	7.99e-07	8.13	6.15
a	337	Tm4sf1	chr3	57293792	57294292	7696	5.47	2.16e-40	1.07e-38	7.02	1.55	1	0.6	0.564	0.79	5.8	6.4	7696	0	-0.68	0.429	0.537	5.62	6.3	0	3.05	4.32e-58	1.95e-55	9.65	6.6	1	8.125	4.13	1.06e-96	9.53e-95	9.75	5.62	1	0.67	0.0362	0.0892	5.43	4.76	0	-2.77	2.98e-15	1.9e-13	5.89	8.66
a	338	Glcci1	chr6	8510692	8511192	1092	1.71	1.75e-07	4.8e-07	5.57	3.86	1	-0.48	0.419	0.701	5.63	5.16	1092	0	-1.38	0.0254	0.0619	5.21	6.59	0	0	0.988	0.99	9.64	9.64	0	9.64	-0.41	0.301	0.376	6.73	7.13	0	0.33	0.345	0.527	5.25	4.92	0	0.56	0.121	0.178	6.73	6.16
a	339	Gm13328	chr2	20339566	20340066	-103502	5.71	5.52e-34	1.65e-32	6.3	0.59	1	0.41	0.604	0.811	5.46	5.87	-103502	0	-0.06	0.982	0.988	5.32	5.39	0	2.6	7.15e-24	3.01e-22	9.64	7.04	1	8.34	5.4	1.75e-41	1.45e-40	7.95	2.55	1	-1.28	0.0145	0.0406	4.86	6.13	0	-1.1	0.0119	0.0241	6.09	7.19
a	340	Fosl2	chr5	32132722	32133222	-2579	1.37	5.78e-05	0.000129	5.08	3.72	1	-0.72	0.208	0.511	6.53	5.81	-2579	0	-1.92	0.00061	0.0078	5.7	7.62	-1	0.63	6.2e-05	0.00028	9.64	9.01	0	9.325	2.6	1.45e-62	2.7e-61	9.41	6.81	1	0.02	0.871	0.924	4.6	4.58	0	2.21	1.3e-05	6.11e-05	9.59	7.38
a	341	Akap8l	chr17	32349254	32349754	827	1.81	2.35e-06	5.91e-06	6.34	4.53	1	0.17	0.821	0.918	5.6	5.77	827	0	-0.51	0.423	0.531	5.36	5.87	0	0.45	0.00513	0.0145	9.64	9.19	0	9.415	1.03	2.6e-07	5.52e-07	8.13	7.1	1	0.46	0.196	0.349	5.77	5.31	0	-1.52	1.98e-06	1.15e-05	6.94	8.46
a	342	Vamp8	chr6	72388935	72389435	1268	1.88	6.33e-07	1.66e-06	5.49	3.61	1	-1.03	0.1	0.348	5.03	4	1268	0	-0.81	0.18	0.274	4.34	5.15	0	0.31	0.0285	0.0606	9.64	9.32	0	9.48	0.84	5.17e-06	1.02e-05	8.85	8.01	0	1.38	0.000113	0.000483	5.97	4.59	1	-0.44	0.27	0.35	4.53	4.97
a	343	Akap2	chr4	57781859	57782359	64202	4.65	1.23e-28	2.34e-27	6.1	1.44	1	0.63	0.465	0.732	6.38	7.01	64202	0	-2.04	0.0148	0.0429	6.29	8.33	0	2.81	8.44e-38	1.03e-35	9.63	6.82	1	8.225	6.63	1.77e-88	1.04e-86	8.25	1.62	1	-1.75	5.13e-07	2.93e-06	3.86	5.61	-1	-1.26	5.04e-05	0.000204	7.56	8.83
a	344	Inpp5k	chr11	75631688	75632188	700	1.27	8.28e-09	2.51e-08	6.48	5.22	1	0.07	0.952	0.979	4.88	4.95	700	0	-1.81	0.0155	0.0443	4.72	6.53	0	0.71	2.84e-05	0.000135	9.63	8.92	0	9.275	1.61	2.13e-27	1.04e-26	9.11	7.5	1	-0.14	0.705	0.843	5.99	6.14	0	-0.51	0.106	0.158	6.76	7.26
a	345	Abhd17c	chr7	84149939	84150439	1454	2.45	1.04e-22	1.15e-21	6.66	4.21	1	0.35	0.606	0.812	4.95	5.3	1454	0	-0.13	0.966	0.978	5.03	5.16	0	1.86	2.35e-16	4.71e-15	9.63	7.78	1	8.705	2.44	1.79e-47	1.87e-46	9.16	6.71	1	-1.31	3.53e-06	1.84e-05	5.07	6.37	-1	1.16	0.000374	0.00118	7.43	6.27
a	346	Col4a1	chr8	11313894	11314394	-1068	1.82	8.57e-12	3.32e-11	6.08	4.26	1	0.64	0.313	0.621	5.4	6.04	-1068	0	-1.35	0.118	0.197	5.64	6.99	0	0.22	0.0972	0.172	9.62	9.4	0	9.51	2.13	7.87e-52	9.68e-51	9.65	7.52	1	0.83	0.0211	0.0561	5.54	4.72	0	-1.44	4.18e-05	0.000172	6.47	7.91
a	347	2200002D01Rik	chr7	29248163	29248663	0	1.36	1.36e-06	3.47e-06	5.85	4.49	1	0.33	0.57	0.794	6.5	6.83	0	0	0.69	0.252	0.356	6.75	6.06	0	1.14	4.25e-07	2.72e-06	9.62	8.48	1	9.05	1.97	4.07e-28	2.04e-27	9.33	7.36	1	-0.31	0.282	0.456	5.27	5.58	0	-1.21	0.00209	0.00533	7.73	8.94
a	348	Nudt4	chr10	95564973	95565473	-827	2.22	1.81e-06	4.6e-06	5.41	3.2	1	0.29	0.638	0.828	3.8	4.1	-827	0	-0.02	0.817	0.868	3.93	3.95	0	0.41	0.00886	0.0228	9.62	9.22	0	9.42	0.95	5.1e-08	1.13e-07	9.01	8.05	0	0.15	0.502	0.681	6.89	6.75	0	-0.01	0.96	0.97	5.63	5.64
a	349	Gm12924	chr4	123410984	123411484	-24133	2.18	5.06e-10	1.69e-09	5.46	3.27	1	-0.46	0.429	0.708	5.84	5.39	-24133	0	-2.1	0.013	0.0396	5.24	7.34	0	0.3	0.0597	0.113	9.61	9.31	0	9.46	1.53	5.2e-22	2.07e-21	9.12	7.59	1	0.72	0.0057	0.0176	6.31	5.59	0	0.28	0.403	0.487	6.74	6.47
a	350	Cdiptos	chr7	126977061	126977561	-963	3.23	1.09e-13	5.04e-13	5.5	2.27	1	0.69	0.547	0.781	2.9	3.59	-963	0	-1.05	0.135	0.219	2.98	4.03	0	0.88	1.27e-10	1.3e-09	9.61	8.73	0	9.17	2.43	1.71e-24	7.48e-24	8.8	6.37	1	-0.45	0.202	0.357	5.22	5.67	0	-0.28	0.503	0.584	5.87	6.15
a	351	Col5a2	chr1	45502902	45503402	0	5.43	4.06e-22	4.24e-21	5.48	0.05	1	-0.3	0.682	0.849	5.78	5.48	0	0	-2.36	0.00572	0.0247	4.99	7.35	0	3.74	1.5e-65	1.11e-62	9.6	5.86	1	7.73	6.13	1.04e-31	5.92e-31	6.25	0.12	1	2.76	3.32e-06	1.73e-05	4.06	1.29	1	-1.73	4.93e-06	2.59e-05	4.46	6.18
a	352	Gm16134	chr13	63272671	63273171	174094	1.05	1.69e-21	1.68e-20	8.01	6.96	1	0.22	0.687	0.852	8.05	8.27	174094	0	-0.08	0.897	0.928	8.04	8.12	0	0.56	0.000531	0.002	9.6	9.04	0	9.32	1.13	1.21e-13	3.45e-13	9.33	8.2	1	-1.34	0.0376	0.0921	3.81	5.15	0	-2.23	3.62e-12	9.74e-11	7.82	10.05
a	353	Lmo7	chr14	101840241	101840741	110284	1.91	2.77e-15	1.48e-14	7.39	5.49	1	0.15	0.831	0.923	8.45	8.6	110284	0	1.1	0.0315	0.0722	8.2	7.09	1	0.01	0.927	0.936	9.6	9.58	0	9.59	1.4	1.24e-19	4.53e-19	9.9	8.5	1	-0.79	0.131	0.256	2.47	3.26	0	-1.94	3.1e-07	2.21e-06	9.48	11.41
a	354	Irf7	chr7	141266250	141266750	0	1.07	0.000171	0.000367	5.7	4.63	1	0	0.991	0.996	6.53	6.53	0	0	-1.8	0.00117	0.0108	6.42	8.22	0	0.37	0.0286	0.0608	9.6	9.23	0	9.415	0.57	0.00379	0.00605	8.03	7.46	0	-0.02	0.914	0.951	4.87	4.89	0	1.56	0.000513	0.00157	9.63	8.07
a	355	Srsf3	chr17	29034037	29034537	1409	1.59	1.34e-07	3.71e-07	5.83	4.25	1	0.11	0.861	0.938	5.15	5.26	1409	0	-0.53	0.345	0.453	5.11	5.64	0	-0.04	0.819	0.907	9.59	9.63	0	9.61	0.97	2.55e-05	4.83e-05	8.1	7.13	0	1.56	6.17e-05	0.000274	5.78	4.23	1	1.14	0.000591	0.00177	8.13	6.98
a	356	Dab2ip	chr2	35583350	35583850	25084	1	0.000155	0.000334	6.07	5.07	1	-0.28	0.613	0.816	6.59	6.31	25084	0	1.93	0.00139	0.0119	6.09	4.16	1	0.85	6.07e-09	5.03e-08	9.59	8.74	0	9.165	1.31	3.76e-14	1.1e-13	9.19	7.88	1	-0.13	0.698	0.838	5.15	5.28	0	-1.86	8.43e-06	4.16e-05	5.1	6.96
a	357	Dennd3	chr15	73513970	73514470	1410	3.21	1.96e-13	8.8e-13	5.23	2.02	1	2.1	0.0235	0.154	1.61	3.71	1410	0	-1.98	0.0468	0.0967	3.26	5.24	0	2.17	3.28e-19	8.87e-18	9.58	7.4	1	8.49	3.89	1.02e-42	8.81e-42	9.4	5.52	1	-1.98	1.27e-08	8.48e-08	3.75	5.73	-1	0.34	0.544	0.623	6.14	5.8
a	358	Akap13	chr7	75587647	75588147	132113	1.25	0.000186	0.000399	5.09	3.84	1	0.58	0.369	0.665	5.55	6.13	132113	0	0	0.992	0.995	5.73	5.73	0	0.87	2.03e-05	9.96e-05	9.57	8.7	0	9.135	1.23	7.24e-20	2.66e-19	9.41	8.18	1	-0.02	0.931	0.961	5.58	5.6	0	1.45	0.000263	0.000871	9.24	7.8
a	359	Nt5e	chr9	88329224	88329724	2027	3.41	1.99e-24	2.58e-23	6.29	2.88	1	-1.69	0.0135	0.115	7.48	5.79	2027	0	-0.04	0.946	0.963	6.09	6.13	0	5.32	8.12e-67	6.28e-64	9.57	4.25	1	6.91	6.37	4.95e-106	7.24e-104	8.87	2.5	1	-0.39	0.337	0.518	4.36	4.75	0	0.47	0.182	0.251	7.74	7.27
a	360	Psd2	chr18	36018509	36019009	53679	2.01	6.98e-10	2.3e-09	6.03	4.02	1	0.07	0.913	0.962	6.02	6.08	53679	0	-1.33	0.00709	0.0278	5.9	7.23	0	0.45	0.0107	0.0269	9.56	9.11	0	9.335	1.37	2.83e-13	7.99e-13	8.27	6.9	1	0.78	0.0196	0.0528	5.56	4.78	0	0.33	0.289	0.37	8.07	7.74
a	361	Hmgn3	chr9	83146319	83146819	0	1.6	2.39e-09	7.56e-09	6.17	4.56	1	-0.39	0.507	0.759	7.92	7.53	0	0	-0.54	0.347	0.455	7.36	7.9	0	1.08	4.23e-07	2.71e-06	9.56	8.48	1	9.02	5.06	2.94e-31	1.65e-30	6.42	1.36	1	0.23	0.685	0.828	4.25	4.02	0	-1.63	5.16e-06	2.7e-05	7.07	8.7
a	362	Msn	chrX	96098983	96099483	2941	1.21	1.11e-05	2.63e-05	7.04	5.83	1	1.39	0.0402	0.208	5.64	7.02	2941	0	0.91	0.0671	0.127	6.44	5.53	0	1.3	3.98e-12	4.92e-11	9.56	8.26	1	8.91	2.05	1.12e-30	6.14e-30	9.68	7.63	1	-1.69	4.97e-05	0.000223	3.51	5.2	-1	-2.73	2.12e-13	8.22e-12	6.84	9.57
a	363	Plk3	chr4	117134678	117135178	-715	1.4	9.04e-05	0.000199	5	3.6	1	0.56	0.478	0.741	3.11	3.67	-715	0	0.14	0.853	0.897	3.53	3.38	0	0.32	0.0518	0.101	9.56	9.24	0	9.4	-0.43	0.00167	0.00275	8.54	8.97	0	0.36	0.1	0.207	7.02	6.66	0	1.9	2.69e-05	0.000117	7.39	5.49
a	364	Gm14861	chrX	103481516	103482016	-4918	1.35	0.0236	0.0393	5.45	4.1	1	-0.17	0.764	0.89	5.47	5.29	-4918	0	-0.73	0.233	0.335	5.27	6	0	1.94	0.104	0.183	9.55	7.61	0	8.58	1.01	0.311	0.386	6.95	5.94	0	-2.59	0.0154	0.0427	-0.06	2.53	0	2.96	0.00787	0.0169	9.69	6.73
a	365	Sec14l3	chr11	4064568	4065068	0	1.92	1.05e-26	1.69e-25	7.53	5.62	1	0.44	0.54	0.777	6.63	7.07	0	0	1.73	0.000702	0.00836	6.57	4.84	1	0.93	6e-08	4.32e-07	9.53	8.6	0	9.065	2.06	2.92e-47	3.03e-46	10.14	8.08	1	-0.41	0.171	0.313	5.78	6.19	0	-3.04	1.6e-09	2.08e-08	6.69	9.73
a	366	AU021092	chr16	5221347	5221847	452	1.13	0.000458	0.000945	5.15	4.03	1	-0.92	0.142	0.42	4.88	3.95	452	0	1.49	0.0102	0.0343	4.13	2.64	1	0.85	4.32e-08	3.18e-07	9.53	8.68	0	9.105	1.08	1.68e-13	4.77e-13	9.01	7.92	1	0.44	0.0555	0.127	6.74	6.3	0	-1.56	0.000504	0.00154	3.37	4.93
a	367	Myrf	chr19	10240567	10241067	0	1.21	0.000727	0.00147	5.01	3.8	1	-0.11	0.84	0.928	7.41	7.3	0	0	-1.11	0.0333	0.075	7.15	8.26	0	2.35	2.55e-35	2.62e-33	9.53	7.18	1	8.355	6.38	8.35e-87	4.58e-85	8.29	1.91	1	-1.2	7.03e-05	0.000309	4.58	5.79	-1	-0.21	0.506	0.587	8.46	8.67
a	368	Rin3	chr12	102284150	102284650	1102	3.59	1.53e-31	3.71e-30	6.69	3.1	1	1.62	0.0745	0.296	4.32	5.95	1102	0	-2.96	0.00877	0.0313	5.13	8.09	0	2.35	9.1e-32	7.47e-30	9.53	7.18	1	8.355	3.92	6.57e-92	4.57e-90	9.72	5.8	1	-0.31	0.256	0.425	5.64	5.95	0	-0.37	0.215	0.288	8.04	8.42
a	369	Gramd2	chr9	59681854	59682354	1710	2.89	7.59e-19	5.84e-18	6.2	3.31	1	1.57	0.0438	0.218	4.54	6.11	1710	0	1.31	0.0286	0.0673	5.45	4.13	1	1.29	4.06e-10	3.92e-09	9.52	8.23	1	8.875	2.11	2.25e-37	1.59e-36	10.04	7.94	1	-1.2	7.98e-05	0.000348	5.11	6.31	-1	-2.38	1.01e-12	3.24e-11	5.35	7.73
a	370	Kirrel	chr3	87174363	87174863	0	2.18	2.79e-08	8.13e-08	5.18	3	1	-0.33	0.536	0.775	6.86	6.53	0	0	-1.51	0.0304	0.0702	6.41	7.91	0	1.51	2.01e-15	3.66e-14	9.52	8.01	1	8.765	3.02	3.79e-10	9.29e-10	5.04	2.02	1	-0.05	0.885	0.933	5.56	5.61	0	-0.95	0.0176	0.0338	5.57	6.52
a	371	Klf6	chr13	5864209	5864709	2727	1.1	0.000108	0.000237	6.39	5.29	1	-1.21	0.0235	0.154	7.99	6.78	2727	0	-0.79	0.184	0.279	6.95	7.75	0	1.49	1.23e-08	9.74e-08	9.51	8.02	1	8.765	1.39	6.71e-14	1.94e-13	9.03	7.64	1	-2.3	4.29e-11	3.53e-10	3.75	6.05	-1	1.02	0.00134	0.00363	10.11	9.09
a	372	Pxn	chr5	115507923	115508423	1247	2.15	1.44e-11	5.47e-11	6.25	4.1	1	0.28	0.656	0.836	5.42	5.7	1247	0	-1.39	0.0119	0.0375	5.52	6.91	0	0.85	7.8e-09	6.37e-08	9.51	8.66	0	9.085	1.36	1.19e-21	4.66e-21	9.25	7.89	1	-0.49	0.0633	0.142	5.4	5.89	0	0.8	0.0621	0.1	7.53	6.74
a	373	Fam53b	chr7	132813997	132814497	-111	2.7	1.1e-35	3.75e-34	7.21	4.5	1	-0.28	0.688	0.853	7.31	7.03	-111	0	-0.15	0.787	0.846	6.64	6.79	0	0.36	0.012	0.0294	9.51	9.16	0	9.335	1.85	2.38e-20	8.91e-20	9.49	7.65	1	0.03	0.953	0.973	4.87	4.83	0	-1.71	5.29e-08	4.63e-07	8.53	10.24
a	374	Actn4	chr7	28960603	28961103	1237	1.9	8.96e-20	7.54e-19	7.34	5.44	1	0.39	0.546	0.78	5.34	5.73	1237	0	-0.39	0.537	0.636	5.43	5.82	0	0.14	0.413	0.602	9.5	9.36	0	9.43	1.58	7.96e-23	3.26e-22	9.54	7.96	1	1	0.00486	0.0153	5.76	4.76	0	-0.45	0.157	0.221	6.8	7.25
a	375	Prkcg	chr7	3291125	3291625	1946	3.15	1.71e-15	9.34e-15	5.55	2.4	1	-0.16	0.797	0.907	5.71	5.55	1946	0	-2.54	0.000846	0.00915	5.16	7.71	-1	2.09	4.58e-30	3.32e-28	9.49	7.4	1	8.445	1.72	2.37e-24	1.03e-23	8.7	6.98	1	-0.01	0.998	0.999	6.02	6.03	0	0.89	0.0224	0.0417	8.71	7.83
a	376	Six1	chr12	73053726	73054226	0	1.03	0.00116	0.00229	5.18	4.15	1	-1.18	0.0218	0.147	8.04	6.86	0	0	-0.17	0.726	0.797	7.21	7.38	0	0.57	0.001	0.00354	9.49	8.93	0	9.21	3.64	0.000268	0.000473	3.76	0.12	1	0.1	0.72	0.855	5.6	5.51	0	1.11	0.00197	0.00507	8.83	7.72
a	377	Gm12258	chr11	58846853	58847353	0	1.04	0.00371	0.00693	4.8	3.76	1	-0.45	0.386	0.679	7.91	7.47	0	0	-1.2	0.0135	0.0406	7.52	8.72	0	0.45	0.00263	0.00825	9.48	9.03	0	9.255	1.12	5.86e-06	1.15e-05	6.53	5.42	1	0.05	0.741	0.87	4.05	4	0	0.72	0.0137	0.0272	9.35	8.63
a	378	Akap13	chr7	75586121	75586621	130587	1.22	2.39e-05	5.51e-05	5.75	4.53	1	-0.46	0.423	0.704	6.53	6.07	130587	0	-0.47	0.475	0.58	6.24	6.71	0	0.61	0.00512	0.0145	9.47	8.87	0	9.17	0.9	2.68e-11	6.93e-11	9.37	8.47	0	0.19	0.771	0.89	4.94	4.75	0	0.66	0.0354	0.0617	7.96	7.31
a	379	Aff1	chr5	103722648	103723148	30274	1.63	3.25e-08	9.41e-08	6.97	5.34	1	0.78	0.227	0.534	5.96	6.74	30274	0	1.11	0.0606	0.118	6.41	5.31	1	3.2	8.42e-60	4.25e-57	9.47	6.27	1	7.87	2.03	4.11e-38	2.99e-37	9.5	7.47	1	-0.67	0.0157	0.0436	5.64	6.32	0	-1.87	2.04e-08	1.98e-07	6.79	8.65
a	380	Gm45208	chrX	7722831	7723331	586	3.69	9.84e-13	4.16e-12	4.98	1.29	1	4.2	0.000407	0.0172	0.52	4.72	586	0	0.31	0.677	0.757	3.81	3.5	0	0.89	6.08e-08	4.37e-07	9.46	8.57	0	9.015	1.33	6.11e-13	1.7e-12	8.53	7.2	1	-3.17	1.22e-08	8.16e-08	1.5	4.67	-1	-1.82	1.31e-05	6.14e-05	4.56	6.38
a	381	Lims1	chr10	58371380	58371880	47914	1.09	0.000327	0.000683	5.74	4.65	1	-0.11	0.84	0.927	6.47	6.36	47914	0	-0.81	0.268	0.373	6.22	7.02	0	3.01	1.15e-31	9.4e-30	9.46	6.45	1	7.955	0.99	3.56e-15	1.09e-14	9.59	8.6	0	-0.66	0.0578	0.132	5.95	6.61	0	1	0.00708	0.0154	8.37	7.37
a	382	Tcea3	chr4	136249745	136250245	2016	1.22	2.83e-05	6.49e-05	5.57	4.34	1	-0.02	0.969	0.987	7.03	7.01	2016	0	-0.48	0.425	0.533	6.84	7.32	0	0.62	0.000811	0.00293	9.46	8.83	0	9.145	1.46	6.66e-05	0.000123	8.55	7.1	1	0.22	0.57	0.737	6.77	6.56	0	-1.05	0.0144	0.0284	7.17	8.22
a	383	Gm18888	chr15	6386549	6387049	-56673	1.8	6.27e-13	2.69e-12	6.62	4.83	1	0.23	0.728	0.873	6.55	6.78	-56673	0	-2.14	0.0123	0.0382	6.4	8.55	0	1.41	1.17e-15	2.2e-14	9.45	8.04	1	8.745	2.83	1e-08	2.3e-08	5.78	2.95	1	-0.26	0.406	0.589	5.23	5.48	0	2.13	1.61e-09	2.09e-08	9.44	7.31
a	384	Tns3	chr11	8663320	8663820	715	2.33	2.02e-07	5.52e-07	5.14	2.8	1	-0.55	0.361	0.659	5.41	4.86	715	0	-0.86	0.0864	0.155	5.09	5.95	0	1.07	1.87e-07	1.26e-06	9.45	8.38	1	8.915	3.21	1.29e-26	6.1e-26	6.84	3.63	1	0.04	0.953	0.973	4.98	4.94	0	1.03	0.00521	0.0118	6.36	5.33
a	385	Slc1a3	chr15	8710597	8711097	0	1.18	1.33e-06	3.41e-06	6.07	4.88	1	0.03	0.976	0.989	6.2	6.23	0	0	-0.11	0.804	0.859	6.08	6.19	0	0.1	0.442	0.64	9.45	9.34	0	9.395	-0.32	0.0427	0.0608	7.53	7.85	0	0.4	0.175	0.32	5.21	4.81	0	-0.87	0.00958	0.02	6.31	7.17
a	386	Fdx1	chr9	51961465	51961965	1591	2.26	3.11e-22	3.29e-21	7.19	4.93	1	-0.18	0.755	0.886	6.13	5.95	1591	0	0.78	0.216	0.315	5.84	5.06	0	0.71	3.21e-05	0.000152	9.44	8.73	0	9.085	1.93	1.12e-40	8.97e-40	9.68	7.75	1	-0.47	0.0965	0.2	5.27	5.73	0	-1.61	5.15e-06	2.69e-05	6.61	8.22
a	387	Gpr157	chr4	150049076	150049576	-37789	1	0.000555	0.00113	5.66	4.65	1	0.53	0.42	0.702	3.79	4.32	-37789	0	0.34	0.64	0.726	4.31	3.98	0	0.99	2.49e-07	1.65e-06	9.44	8.45	0	8.945	2.35	1.83e-19	6.62e-19	7.15	4.8	1	-0.12	0.612	0.772	5.36	5.48	0	1.54	3.54e-05	0.000149	7.53	5.99
a	388	D630039A03Rik	chr4	57848552	57849052	67245	2.42	1.1e-17	7.52e-17	6.88	4.46	1	3.07	0.0019	0.0408	3.08	6.15	67245	0	0.75	0.238	0.34	5.27	4.53	0	5.77	1.6e-70	1.52e-67	9.43	3.66	1	6.545	4.15	3.99e-64	7.94e-63	8.95	4.8	1	-1.2	0.0019	0.00657	4.39	5.59	-1	-2.87	5.4e-13	1.87e-11	4.98	7.85
a	389	Zfyve21	chr12	111814928	111815428	758	2.21	4.98e-22	5.17e-21	8.16	5.95	1	1.65	0.0607	0.263	5.74	7.39	758	0	0.64	0.258	0.362	6.49	5.85	0	0.82	4.97e-08	3.63e-07	9.43	8.61	0	9.02	1.68	1.78e-17	5.96e-17	9.55	7.87	1	-1.7	1.96e-05	9.31e-05	4.1	5.8	-1	-2.56	2.21e-08	2.13e-07	6.96	9.52
a	390	Klhdc8a	chr1	132298337	132298837	0	1.17	9.15e-05	0.000201	5.49	4.32	1	-0.96	0.0685	0.282	7.52	6.56	0	0	0.11	0.809	0.863	6.72	6.61	0	0.78	5.18e-05	0.000238	9.43	8.66	0	9.045	2.26	3.73e-34	2.33e-33	8.39	6.13	1	0.25	0.346	0.528	6.17	5.92	0	-0.2	0.591	0.666	7.38	7.59
a	391	Akap2	chr4	57783832	57784332	66175	6.45	4.65e-42	2.66e-40	6.5	0.05	1	1.92	0.0789	0.305	4.1	6.02	66175	0	-2.16	0.053	0.106	5	7.16	0	4.17	1.43e-78	2.08e-75	9.42	5.25	1	7.335	5.83	7.27e-108	1.19e-105	9.09	3.26	1	1.32	0.000204	0.000838	5.45	4.14	1	-2.5	1.21e-12	3.79e-11	5.69	8.19
a	392	Smad3	chr9	63754750	63755250	2744	1.64	6.22e-12	2.44e-11	7.01	5.37	1	0.21	0.737	0.877	6	6.2	2744	0	-0.65	0.268	0.373	5.91	6.56	0	-0.1	0.506	0.723	9.42	9.52	0	9.47	0.91	3.26e-11	8.39e-11	10.17	9.26	0	0.36	0.121	0.24	6.97	6.6	0	-0.03	0.938	0.954	7.13	7.16
a	393	Arhgef28	chr13	98204459	98204959	1480	3.2	3.76e-23	4.31e-22	6.3	3.1	1	0.79	0.307	0.616	4.8	5.6	1480	0	1.65	0.0193	0.051	4.96	3.31	1	4.44	4.66e-46	9.95e-44	9.42	4.98	1	7.2	5.83	1.54e-120	5.41e-118	9.17	3.34	1	-2.35	0.000748	0.00279	3.43	5.78	-1	-1.41	0.00153	0.00407	5.86	7.27
a	394	Gipc2	chr3	152164277	152164777	1453	5.36	4.54e-17	2.91e-16	5.41	0.05	1	-1.35	0.0804	0.308	4.06	2.7	1453	0	0.09	0.998	0.999	2.85	2.75	0	4.53	2.18e-73	2.4e-70	9.42	4.89	1	7.155	5.1	9.02e-63	1.7e-61	8.32	3.22	1	0.27	0.5	0.679	5.11	4.84	0	-1.09	0.00924	0.0194	4.24	5.32
a	395	Pard6b	chr2	168083571	168084071	2567	2.58	2.2e-16	1.32e-15	6.17	3.59	1	2.93	0.0101	0.0976	2.36	5.29	2567	0	0.4	0.568	0.664	4.24	3.83	0	3.65	4.69e-24	2.01e-22	9.42	5.77	1	7.595	2.62	1.64e-50	1.92e-49	9.23	6.61	1	-1.37	1.33e-05	6.46e-05	4.69	6.05	-1	-2.29	9.68e-07	6.07e-06	6.13	8.41
a	396	Dlc1	chr8	36731365	36731865	221278	3.21	2.53e-13	1.13e-12	5.39	2.18	1	2.66	0.00367	0.0567	2.85	5.5	221278	0	1.4	0.0262	0.0633	4.63	3.23	1	0.49	0.00341	0.0102	9.41	8.92	0	9.165	2.12	4.24e-45	4.06e-44	9.49	7.37	1	-1.04	0.0158	0.0438	4	5.04	0	-1.99	9.61e-07	6.03e-06	5.7	7.69
a	397	Apcdd1	chr18	62921947	62922447	0	1.02	0.000595	0.00121	5.81	4.79	1	-0.52	0.401	0.689	8.19	7.67	0	0	-1.42	0.012	0.0378	7.49	8.91	0	1.11	2.27e-05	0.00011	9.41	8.3	1	8.855	1.51	0.0641	0.0891	2.69	1.19	0	-0.37	0.324	0.504	5.24	5.6	0	0.02	0.932	0.949	8.53	8.51
a	398	Chrna1	chr2	73585317	73585817	-4979	1.19	7.39e-06	1.78e-05	5.79	4.6	1	-0.15	0.786	0.901	5.98	5.83	-4979	0	-0.71	0.286	0.392	5.8	6.51	0	0.26	0.0987	0.174	9.41	9.15	0	9.28	2.16	2.43e-20	9.07e-20	8.71	6.55	1	0.88	0.00131	0.00468	6.05	5.17	0	-0.32	0.344	0.427	6.78	7.1
a	399	A630001G21Rik	chr1	85735745	85736245	42398	1.19	1.6e-05	3.75e-05	5.88	4.68	1	0.75	0.266	0.577	4.46	5.21	42398	0	-2.2	0.0282	0.0666	4.94	7.15	0	0.68	0.000166	0.000696	9.41	8.72	0	9.065	1.39	4.09e-09	9.54e-09	8.05	6.66	1	0.06	0.78	0.896	6.08	6.02	0	2.22	3.96e-11	7.9e-10	9.15	6.93
a	400	Lmo7	chr14	101844655	101845155	114698	5.33	1.33e-19	1.1e-18	5.38	0.05	1	1.81	0.0719	0.29	3.78	5.59	114698	0	1.38	0.0988	0.171	4.6	3.21	1	3.05	5.47e-41	8.2e-39	9.41	6.36	1	7.885	2.42	1.54e-15	4.76e-15	8.83	6.41	1	-1.85	1.17e-07	7.09e-07	3.81	5.66	-1	-1.78	8.04e-07	5.14e-06	5.76	7.54
a	401	Clba1	chr12	112809654	112810154	717	1.21	0.000432	0.000893	4.92	3.71	1	-0.44	0.486	0.745	4.27	3.83	717	0	0.05	0.857	0.899	3.82	3.77	0	1.38	2.12e-18	5.3e-17	9.41	8.03	1	8.72	2.73	2.53e-47	2.64e-46	8.85	6.12	1	-0.24	0.405	0.587	5.69	5.93	0	-0.22	0.627	0.698	4.73	4.95
a	402	Tigd5	chr15	75910805	75911305	1070	1.17	1.45e-05	3.41e-05	5.82	4.65	1	0.2	0.774	0.896	5.81	6.01	1070	0	0.48	0.386	0.495	5.62	5.15	0	-0.12	0.53	0.746	9.4	9.52	0	9.46	1.02	2.69e-10	6.64e-10	8.86	7.84	1	0.32	0.185	0.334	7.15	6.83	0	-0.71	0.0879	0.135	6.82	7.53
a	403	Katnb1	chr8	95141324	95141824	60138	1.69	2.35e-08	6.89e-08	5.97	4.29	1	1.29	0.0806	0.309	4.48	5.77	60138	0	-0.72	0.152	0.24	5.26	5.98	0	0.78	3.52e-06	1.95e-05	9.4	8.62	0	9.01	1.41	1.4e-14	4.18e-14	8.55	7.14	1	-0.5	0.15	0.285	5.27	5.77	0	-0.01	0.989	0.991	6.38	6.39
a	404	Stxbp6	chr12	45074906	45075406	-197	1.11	2.45e-05	5.64e-05	5.81	4.7	1	-0.56	0.312	0.62	6.47	5.91	-197	0	-1.23	0.0849	0.153	5.82	7.04	0	1.47	1.32e-15	2.46e-14	9.39	7.92	1	8.655	3.17	5.6e-52	6.93e-51	8.47	5.3	1	-0.31	0.249	0.417	5.73	6.04	0	0.55	0.0944	0.143	7.31	6.77
a	405	Cdh13	chr8	118284619	118285119	886	3.76	3.86e-18	2.76e-17	5.88	2.12	1	0.41	0.677	0.846	4.44	4.85	886	0	-0.33	0.577	0.671	4.33	4.66	0	4.2	2.57e-54	9.16e-52	9.39	5.19	1	7.29	6.72	5.53e-121	1.98e-118	9.27	2.55	1	-0.68	0.0156	0.0432	5.32	5.99	0	-1.41	0.000353	0.00113	4.72	6.13
a	406	Ptp4a2	chr4	129810894	129811394	0	1.62	1.38e-08	4.1e-08	6.78	5.16	1	0.66	0.278	0.589	5.84	6.49	0	0	-2.02	0.00792	0.0296	6.12	8.15	0	0.88	1.23e-08	9.75e-08	9.39	8.51	0	8.95	1.01	1.95e-10	4.84e-10	9.33	8.32	1	-0.43	0.144	0.276	5.64	6.07	0	0.94	0.00189	0.00489	9.69	8.76
a	407	Ube2l3	chr16	17200277	17200777	1872	2.72	7.73e-09	2.35e-08	4.77	2.05	1	-0.74	0.331	0.636	3.85	3.11	1872	0	-2.23	0.00741	0.0285	3.23	5.47	0	0.12	0.583	0.805	9.38	9.26	0	9.32	0.47	0.0238	0.035	6.9	6.43	0	0.75	0.00834	0.0249	6.04	5.29	0	2.17	3.76e-08	3.42e-07	6.83	4.66
a	408	Scel	chr14	103515283	103515783	1941	3.5	3.1e-14	1.5e-13	5.26	1.76	1	2.14	0.126	0.395	2.9	5.04	1941	0	0.87	0.451	0.557	3.94	3.07	0	8.31	5.09e-78	6.81e-75	9.38	1.07	1	5.225	8.54	2.38e-85	1.21e-83	8.67	0.12	1	5.33	1.03e-18	1.55e-17	5.48	0.16	1	-2.22	9.94e-08	8.05e-07	5.35	7.58
a	409	Snx18	chr13	113619173	113619673	-609	2.27	2.38e-10	8.14e-10	5.43	3.16	1	2.36	0.0207	0.143	2.11	4.47	-609	0	0.54	0.331	0.44	3.64	3.09	0	0.53	0.00206	0.00666	9.38	8.86	0	9.12	1.36	4.24e-17	1.4e-16	8.93	7.57	1	0.98	0.000766	0.00285	6.66	5.68	0	-1.05	0.0386	0.0666	4.57	5.62
a	410	Sh3bp2	chr5	34548955	34549455	23117	2.43	1.46e-14	7.29e-14	5.95	3.52	1	1.53	0.0426	0.215	3.91	5.44	23117	0	0.13	0.903	0.932	4.71	4.58	0	0.55	0.00166	0.00553	9.37	8.82	0	9.095	1.84	1.15e-13	3.3e-13	6.98	5.14	1	0.48	0.165	0.306	5	4.52	0	0.62	0.0548	0.0901	7.2	6.58
a	411	Shb	chr4	45527812	45528312	4158	1.28	0.000249	0.000526	6.11	4.83	1	0.36	0.545	0.78	5.37	5.74	4158	0	-0.11	0.877	0.914	5.42	5.53	0	0.24	0.141	0.237	9.37	9.14	0	9.255	1.64	8.91e-14	2.57e-13	8.87	7.23	1	-0.04	0.943	0.968	5.87	5.9	0	-0.85	0.00823	0.0175	6.89	7.73
a	412	Epb41l3	chr17	69196371	69196871	120688	1.1	1.63e-11	6.16e-11	7.39	6.28	1	-0.2	0.738	0.878	7.52	7.32	120688	0	1.56	0.0058	0.0249	7.13	5.57	1	0.93	3.39e-07	2.2e-06	9.36	8.43	0	8.895	4.89	1.19e-58	1.91e-57	8.14	3.25	1	-0.03	0.95	0.972	5.07	5.1	0	-2.42	1.07e-10	1.91e-09	5.83	8.24
a	413	Wnt10b	chr15	98777738	98778238	0	4.56	3.45e-12	1.38e-11	4.61	0.05	1	2.44	0.00595	0.0737	1.98	4.42	0	0	-1.54	0.00883	0.0314	3.84	5.38	0	4.15	1.85e-78	2.62e-75	9.36	5.21	1	7.285	6.83	7.47e-49	8.24e-48	6.95	0.12	1	-0.49	0.0642	0.144	5.38	5.88	0	0.1	0.765	0.817	5.87	5.78
a	414	Cfap43	chr19	47917416	47917916	1383	5.98	6.4e-31	1.47e-29	6.03	0.05	1	0.16	0.901	0.957	4.72	4.88	1383	0	-0.55	0.5	0.603	4.22	4.76	0	3.87	2.74e-57	1.15e-54	9.35	5.47	1	7.41	4.5	3.18e-49	3.56e-48	9.03	4.54	1	0.39	0.187	0.336	6	5.61	0	-1.05	0.00633	0.014	6.4	7.46
a	415	Tlcd2	chr11	75462955	75463455	1240	1.36	1.6e-07	4.39e-07	6.99	5.63	1	0.79	0.294	0.605	6.88	7.67	1240	0	-0.59	0.342	0.45	7.05	7.64	0	1.27	4.9e-15	8.52e-14	9.35	8.08	1	8.715	1.42	4.26e-16	1.35e-15	9.19	7.77	1	-0.48	0.0637	0.143	5.52	6	0	-1.12	0.00535	0.0121	9.31	10.43
a	416	Rap1b	chr10	117906013	117906513	-59978	1.27	1.09e-20	1.01e-19	8.12	6.85	1	1.26	0.1	0.348	6.37	7.63	-59978	0	-1.31	0.0255	0.062	6.93	8.24	0	0.07	0.717	0.907	9.35	9.28	0	9.315	0.86	3.47e-12	9.32e-12	9.81	8.96	0	-0.28	0.425	0.608	4.18	4.46	0	-1.64	2.21e-08	2.12e-07	8.29	9.93
a	417	Cd80	chr16	38475641	38476141	20080	3.24	5.43e-10	1.81e-09	5.01	1.76	1	-0.95	0.192	0.491	4.47	3.52	20080	0	-0.33	0.583	0.677	3.58	3.91	0	0.68	4.43e-05	0.000206	9.34	8.66	0	9	2.4	3.84e-24	1.65e-23	7.52	5.12	1	0.52	0.0308	0.0778	6.53	6.01	0	2.86	2.49e-14	1.27e-12	7.87	5.01
a	418	Crlf1	chr8	70492045	70492545	-613	1.41	3.05e-05	6.99e-05	5.15	3.74	1	0.56	0.404	0.69	3.67	4.23	-613	0	0.45	0.436	0.543	4.3	3.85	0	1.17	6.44e-11	6.85e-10	9.34	8.17	1	8.755	1.37	4.23e-08	9.37e-08	7.04	5.67	1	-0.46	0.195	0.347	5.9	6.36	0	-0.77	0.0646	0.104	4.33	5.1
a	419	Hopx	chr5	77114948	77115448	0	2.07	4.11e-21	3.93e-20	7.14	5.08	1	-0.09	0.894	0.954	7.99	7.89	0	0	0.58	0.275	0.38	7.47	6.89	0	3.35	4.2e-36	4.54e-34	9.34	5.99	1	7.665	3.87	2.29e-104	3.04e-102	10.16	6.29	1	-1.2	0.000238	0.000967	5.26	6.45	-1	-2.05	2.17e-08	2.1e-07	8.27	10.31
a	420	Ehd1	chr19	6278057	6278557	1332	1.67	7.15e-25	9.72e-24	7.45	5.78	1	1.09	0.0998	0.347	7.17	8.26	1332	0	-1.09	0.0515	0.104	7.78	8.87	0	1.1	1.58e-08	1.23e-07	9.33	8.23	1	8.78	1.1	2.88e-08	6.45e-08	9.47	8.36	1	-0.26	0.326	0.506	5.69	5.95	0	0.41	0.29	0.372	11.34	10.93
a	421	Gm17214	chr3	69318775	69319275	1310	2.79	3.59e-25	5e-24	6.62	3.83	1	-0.26	0.675	0.846	5.86	5.59	1310	0	0.34	0.485	0.589	5.37	5.02	0	1.71	1.32e-14	2.18e-13	9.33	7.63	1	8.48	3.84	1.56e-41	1.29e-40	7.68	3.84	1	-0.5	0.0889	0.188	5.77	6.27	0	-0.73	0.0646	0.104	6.88	7.61
a	422	Map3k15	chrX	159877745	159878245	-110188	5.21	3.43e-14	1.65e-13	5.26	0.05	1	3.22	0.0185	0.134	1.43	4.66	-110188	0	0.17	0.702	0.778	3.68	3.51	0	9.39	2.06e-133	3.39e-129	9.33	-0.06	1	4.635	9.21	3.64e-144	5.8e-141	9.34	0.12	1	-1.08	0.0321	0.0804	4.68	5.75	0	-2.72	3.54e-11	7.16e-10	4.07	6.8
a	423	Map3k15	chrX	159878701	159879201	-109232	2.29	3.23e-17	2.1e-16	6.29	4	1	1.66	0.0371	0.198	3.14	4.8	-109232	0	1.44	0.0231	0.0577	4.14	2.7	1	9.39	2.06e-133	3.39e-129	9.33	-0.06	1	4.635	9.21	3.64e-144	5.8e-141	9.34	0.12	1	-1.08	0.0321	0.0804	4.68	5.75	0	-2.29	2.34e-07	1.73e-06	4.4	6.7
a	424	Npc1	chr18	12234022	12234522	1878	1.69	1.21e-11	4.63e-11	6.34	4.65	1	-0.23	0.682	0.849	5.52	5.29	1878	0	1.52	0.0206	0.0536	5.26	3.75	1	-1.2	1.84e-13	2.69e-12	9.32	10.52	-1	9.92	0.26	0.0542	0.0761	9.29	9.02	0	2.19	1.15e-16	1.46e-15	7.33	5.14	1	-0.4	0.315	0.397	6.06	6.46
a	425	Pxdn	chr12	29939047	29939547	1439	5.56	2.03e-21	2e-20	5.61	0.05	1	0.3	0.819	0.917	3.58	3.88	1439	0	-3.07	0.00214	0.015	3.49	6.55	0	3.3	9.77e-52	2.98e-49	9.32	6.02	1	7.67	4.5	3.8e-71	1.02e-69	9.33	4.82	1	3.18	1.12e-09	8.18e-09	5.1	1.92	1	-1.93	2.81e-05	0.000121	3.32	5.26
a	426	Fbxo10	chr4	45083594	45084094	510	1.24	0.00124	0.00244	4.72	3.48	1	-0.21	0.734	0.876	4.12	3.9	510	0	-1.77	0.00107	0.0104	3.76	5.53	0	0.57	0.00114	0.00397	9.32	8.75	0	9.035	0.77	0.00155	0.00257	6.14	5.37	0	0.52	0.0581	0.132	5.76	5.24	0	0.56	0.138	0.198	5.51	4.96
a	427	Efna1	chr3	89280608	89281108	34	1.15	1.05e-18	7.92e-18	8.04	6.9	1	0.55	0.347	0.65	6.79	7.34	34	0	0.1	0.808	0.862	7.04	6.94	0	0.39	0.0747	0.137	9.32	8.93	0	9.125	1.32	1.9e-24	8.3e-24	9.72	8.4	1	0.52	0.152	0.287	5.05	4.53	0	-2.32	1.32e-14	7.08e-13	7.17	9.48
a	428	Cavin3	chr7	105481373	105481873	427	3.2	1.57e-11	5.96e-11	5.01	1.8	1	-0.15	0.77	0.894	5.53	5.38	427	0	-1.99	0.00807	0.0299	5.11	7.1	0	1.4	6.4e-09	5.27e-08	9.32	7.92	1	8.62	4.15	6.77e-45	6.43e-44	8.88	4.73	1	0.77	0.00612	0.0188	6.11	5.33	0	-1.2	0.00134	0.00361	5.55	6.75
a	429	Nkapl	chr13	21468643	21469143	-134	1.43	1.88e-10	6.5e-10	6.43	5	1	0.24	0.701	0.859	6.74	6.98	-134	0	-0.62	0.221	0.321	6.75	7.38	0	0.36	0.0131	0.0315	9.31	8.95	0	9.13	1.87	2.22e-25	1e-24	8.2	6.33	1	0.43	0.24	0.406	5.45	5.01	0	-0.06	0.838	0.876	8.01	8.07
a	430	Gm5117	chr8	32007240	32007740	-267480	3.83	3.39e-15	1.8e-14	5.27	1.44	1	-0.69	0.367	0.664	5.27	4.58	-267480	0	1.49	0.0838	0.151	4.44	2.96	1	3.7	2.75e-24	1.21e-22	9.3	5.6	1	7.45	8.57	3.46e-116	9.21e-114	8.7	0.12	1	-0.27	0.386	0.568	5.3	5.57	0	-1.62	2.31e-05	0.000102	4.28	5.89
a	431	Acsl1	chr8	46502703	46503203	31666	1.08	0.000336	0.000701	5.65	4.57	1	0.09	0.897	0.955	5.42	5.51	31666	0	0.61	0.321	0.429	5.36	4.75	0	0.89	1.38e-08	1.09e-07	9.3	8.41	0	8.855	1.89	3.6e-09	8.44e-09	5.73	3.84	1	-0.15	0.55	0.72	5.29	5.45	0	-0.41	0.282	0.363	4.73	5.14
a	432	Tbx3	chr5	119670541	119671041	0	1.76	7.67e-13	3.27e-12	6.48	4.72	1	-0.3	0.59	0.804	8.04	7.74	0	0	-2.38	0.0102	0.0343	7.57	9.95	0	1.2	3.64e-08	2.71e-07	9.3	8.1	1	8.7	2.42	8.73e-18	2.96e-17	7.58	5.16	1	-0.63	0.0278	0.0712	5.19	5.82	0	-1.36	2.34e-05	0.000103	8.54	9.9
a	433	4930523C07Rik	chr1	160046633	160047133	2251	2.48	4.98e-12	1.97e-11	5.66	3.18	1	0.85	0.256	0.566	4.63	5.49	2251	0	-0.59	0.305	0.412	5.12	5.71	0	2.68	2.05e-20	6.24e-19	9.3	6.62	1	7.96	2.21	1.17e-37	8.37e-37	9.35	7.15	1	-0.92	0.00428	0.0137	5.71	6.64	0	-0.26	0.509	0.59	6.57	6.83
a	434	Cav1	chr6	17306319	17306819	0	2.94	2.34e-57	4.42e-55	7.9	4.96	1	1.68	0.0592	0.259	6.43	8.1	0	0	-0.8	0.276	0.382	7.23	8.03	0	0.42	0.0293	0.0621	9.29	8.87	0	9.08	3.07	2.72e-86	1.44e-84	9.75	6.68	1	-4.36	1.29e-10	1.02e-09	0.38	4.74	-1	-2.02	1.28e-11	2.94e-10	7.9	9.92
a	435	Gm36378	chr5	150196542	150197042	-46821	2.24	5.44e-11	1.97e-10	5.66	3.42	1	0.13	0.858	0.937	4.69	4.83	-46821	0	0.38	0.486	0.589	4.58	4.2	0	0.98	1.73e-09	1.54e-08	9.29	8.31	0	8.8	4.95	2.85e-53	3.69e-52	7.66	2.71	1	0.23	0.368	0.551	5.61	5.37	0	-1.21	0.00288	0.00706	5.25	6.45
a	436	Atp13a4	chr16	29541202	29541702	3162	1.56	3.35e-08	9.7e-08	6.09	4.53	1	1.22	0.107	0.36	4.08	5.29	3162	0	2.41	7.72e-05	0.00284	4.94	2.53	1	0.52	0.000752	0.00273	9.28	8.76	0	9.02	0.95	4.3e-06	8.54e-06	7.29	6.34	0	-0.38	0.207	0.364	5.26	5.64	0	0.09	0.796	0.842	5.32	5.23
a	437	Inf2	chr12	112588300	112588800	0	1.21	5.62e-05	0.000126	5.42	4.21	1	0.28	0.643	0.831	6.54	6.83	0	0	-1.69	0.00235	0.0157	6.56	8.25	0	0.77	9.03e-05	0.000397	9.28	8.51	0	8.895	0.91	0.000136	0.000246	6.68	5.77	0	-0.33	0.285	0.46	5.71	6.04	0	0.54	0.0826	0.128	9.16	8.61
a	438	Prkcz	chr4	155359929	155360429	932	1.94	8.95e-25	1.21e-23	7.74	5.81	1	0.15	0.84	0.927	5.62	5.77	932	0	1.91	0.000348	0.00581	5.53	3.62	1	1.23	8.94e-17	1.87e-15	9.28	8.05	1	8.665	1.8	6.28e-28	3.12e-27	9.13	7.33	1	-0.66	0.0333	0.083	5.17	5.83	0	-2.07	3.64e-08	3.32e-07	5.55	7.62
a	439	Mfhas1	chr8	35591618	35592118	3820	3.71	4.21e-47	3.5e-45	7.15	3.45	1	1.81	0.0261	0.162	4.41	6.22	3820	0	-0.82	0.129	0.21	5.47	6.29	0	4.02	4.92e-86	9.36e-83	9.27	5.25	1	7.26	5.75	2.81e-118	8.43e-116	9.18	3.43	1	-0.27	0.36	0.541	5.65	5.93	0	-1.4	2.13e-05	9.48e-05	6.75	8.14
a	440	Plaur	chr7	24459359	24459859	-2625	3.19	7.16e-29	1.39e-27	6.71	3.52	1	1.17	0.198	0.498	5.73	6.9	-2625	0	0.03	0.921	0.945	6.11	6.08	0	6.41	1.01e-25	5.07e-24	9.26	2.85	1	6.055	4.31	1.59e-133	1.33e-130	10.06	5.75	1	0.56	0.0412	0.0993	5.93	5.36	0	0.38	0.315	0.398	9.85	9.47
a	441	Gadd45g	chr13	51845199	51845699	-979	1.23	6.56e-11	2.36e-10	6.98	5.76	1	0.55	0.442	0.717	5.95	6.5	-979	0	-1.29	0.0164	0.0459	5.91	7.2	0	0.58	0.000388	0.00151	9.26	8.67	0	8.965	2.53	2.04e-46	2.04e-45	9.51	6.98	1	-0.44	0.219	0.379	5.1	5.55	0	0.63	0.0334	0.0586	9.27	8.64
a	442	Mfhas1	chr8	35588851	35589351	1053	2.82	6.13e-37	2.32e-35	7.45	4.63	1	1.2	0.122	0.39	5.28	6.49	1053	0	-0.5	0.394	0.502	5.83	6.33	0	0.96	3.4e-05	0.00016	9.25	8.29	0	8.77	3.76	9.77e-55	1.33e-53	9.25	5.48	1	-0.19	0.516	0.691	5.96	6.15	0	-1.91	7.97e-07	5.1e-06	6.33	8.24
a	443	Tnfrsf21	chr17	43016264	43016764	0	1.04	1.19e-06	3.05e-06	6.54	5.5	1	-1.11	0.0281	0.169	8.25	7.13	0	0	-0.96	0.0493	0.101	7.4	8.36	0	1.1	6.44e-06	3.43e-05	9.25	8.15	1	8.7	3.27	3.01e-13	8.46e-13	5.49	2.22	1	-0.18	0.529	0.703	5.07	5.24	0	1.44	1.47e-05	6.84e-05	10.36	8.92
a	444	Dbx1	chr7	49553535	49554035	82814	1.37	1.94e-23	2.3e-22	7.99	6.61	1	0.22	0.682	0.849	7.24	7.47	82814	0	1.3	0.00826	0.0303	7.3	6	1	3.64	2.87e-60	1.54e-57	9.25	5.61	1	7.43	2.99	9.21e-72	2.55e-70	10.18	7.19	1	-1.16	6.58e-06	3.32e-05	5.47	6.63	-1	-2.57	3.06e-09	3.68e-08	6.64	9.2
a	445	Diaph3	chr14	87141476	87141976	-241	1.08	2.71e-05	6.23e-05	5.94	4.86	1	0.21	0.723	0.87	6.73	6.95	-241	0	-0.11	0.792	0.85	6.64	6.75	0	0.23	0.217	0.344	9.25	9.02	0	9.135	1.91	8.32e-12	2.2e-11	7.8	5.89	1	-0.65	0.081	0.174	4.69	5.34	0	-0.86	0.0236	0.0436	7.5	8.36
a	446	Sec14l3	chr11	4066830	4067330	1989	2.27	1.12e-06	2.88e-06	4.58	2.31	1	-1.88	0.0102	0.098	4.03	2.16	1989	0	1.51	0.0112	0.0361	2.82	1.32	1	3.89	2.03e-49	5.36e-47	9.24	5.35	1	7.295	2.54	9.46e-48	1e-46	9.22	6.68	1	-0.44	0.0842	0.18	5.83	6.28	0	-1.19	0.0137	0.0273	3.13	4.32
a	447	Rapgefl1	chr11	98835615	98836115	-670	2.73	5.47e-11	1.98e-10	5.19	2.45	1	-0.55	0.422	0.703	4.81	4.26	-670	0	1.26	0.0786	0.144	4.16	2.9	1	0.6	0.00132	0.0045	9.24	8.64	0	8.94	2.07	4.05e-12	1.08e-11	7.23	5.16	1	0.29	0.203	0.359	7.15	6.85	0	-1.91	9.58e-08	7.8e-07	4.89	6.8
a	448	Fzd2	chr11	102605963	102606463	1567	1.38	0.000126	0.000273	4.98	3.6	1	0.25	0.762	0.889	3.9	4.15	1567	0	-0.83	0.251	0.355	4.01	4.84	0	2.21	1.1e-33	1.01e-31	9.24	7.03	1	8.135	7.78	2.56e-67	5.85e-66	7.91	0.12	1	-0.06	0.795	0.906	5.77	5.83	0	-0.64	0.0816	0.127	5.58	6.23
a	449	Ssh1	chr5	113993988	113994488	-94	1.39	1.31e-06	3.35e-06	6.07	4.68	1	0.06	0.946	0.977	6.18	6.24	-94	0	-1.54	0.00362	0.0196	5.87	7.41	0	0.34	0.0655	0.122	9.24	8.9	0	9.07	1.72	1.32e-30	7.2e-30	9.01	7.29	1	0.49	0.163	0.303	5.41	4.92	0	-0.55	0.0745	0.117	7.81	8.36
a	450	Erc2	chr14	27621070	27621570	-858	4.36	2.52e-27	4.26e-26	6.31	1.95	1	0.21	0.893	0.953	4.06	4.27	-858	0	0.71	0.336	0.445	3.69	2.98	0	1.19	3.07e-10	3.01e-09	9.23	8.04	1	8.635	5.98	6.29e-89	3.79e-87	8.58	2.59	1	2.1	1.82e-07	1.09e-06	7.32	5.23	1	-1.63	6.65e-05	0.000259	4.37	6
a	451	Erc2	chr14	27622049	27622549	0	1.59	1.6e-09	5.13e-09	6.33	4.74	1	-0.71	0.243	0.552	7.97	7.26	0	0	0.92	0.0726	0.135	7.18	6.26	0	1.19	3.07e-10	3.01e-09	9.23	8.04	1	8.635	5.98	6.29e-89	3.79e-87	8.58	2.59	1	2.1	1.82e-07	1.09e-06	7.32	5.23	1	-1.24	3.27e-05	0.000139	7.53	8.78
a	452	Popdc2	chr16	38362112	38362612	0	2.29	1.06e-10	3.76e-10	6.23	3.94	1	0.57	0.455	0.726	5.07	5.64	0	0	0.14	0.924	0.948	5.1	4.97	0	2.29	3.69e-38	4.63e-36	9.23	6.94	1	8.085	3.7	1.72e-68	4.11e-67	8.74	5.04	1	-0.11	0.713	0.849	5.95	6.06	0	-2.13	1.77e-08	1.75e-07	4.56	6.69
a	453	Fstl3	chr10	79777880	79778380	608	3	7.62e-26	1.13e-24	6.49	3.5	1	1.14	0.153	0.436	4.9	6.03	608	0	-1.16	0.178	0.272	5.37	6.54	0	2.6	3.69e-16	7.27e-15	9.23	6.64	1	7.935	3.9	1.16e-89	7.25e-88	9.47	5.57	1	-0.56	0.0351	0.0869	5.68	6.24	0	-1.81	9.89e-07	6.19e-06	6.26	8.07
a	454	Batf	chr12	85687069	85687569	400	1.97	3.65e-09	1.14e-08	5.48	3.51	1	0.72	0.298	0.608	4.8	5.52	400	0	-0.37	0.637	0.724	5.11	5.48	0	0.67	0.000115	0.000495	9.23	8.55	0	8.89	1.21	1.65e-07	3.55e-07	7.02	5.81	1	0.03	0.998	0.999	5.67	5.65	0	1.53	7.04e-06	3.55e-05	8.04	6.51
a	455	Pde8b	chr13	95223293	95223793	26543	2.67	1.65e-15	9.03e-15	6.63	3.97	1	2.07	0.0112	0.103	4.13	6.2	26543	0	0.5	0.531	0.631	5.47	4.97	0	0.88	2.14e-07	1.43e-06	9.23	8.35	0	8.79	2	3.35e-23	1.39e-22	8.96	6.96	1	0.12	0.621	0.78	5.64	5.53	0	-2.1	4.54e-06	2.41e-05	5.53	7.63
a	456	Serpinb9	chr13	33005392	33005892	2142	2.48	4.3e-12	1.71e-11	6.43	3.94	1	0.26	0.689	0.853	5.42	5.68	2142	0	-0.47	0.363	0.472	5.43	5.9	0	0.64	0.00201	0.00651	9.22	8.58	0	8.9	2.35	8.32e-47	8.47e-46	9.8	7.45	1	0.23	0.358	0.54	6.19	5.96	0	-0.36	0.305	0.386	6.64	7
a	457	Ager	chr17	34597498	34597998	0	1.19	9.84e-16	5.52e-15	7.75	6.55	1	2.8	0.00042	0.0175	4.75	7.55	0	0	1.59	0.00263	0.0166	6.76	5.17	1	0.62	0.000404	0.00156	9.22	8.6	0	8.91	1.47	3.39e-16	1.08e-15	9.56	8.09	1	-0.86	0.00838	0.025	4.79	5.65	0	-2.97	6.71e-14	3.03e-12	7.11	10.08
a	458	Paqr7	chr4	134496438	134496938	0	1.35	1.36e-08	4.06e-08	6.64	5.29	1	0.14	0.828	0.921	6.86	6.99	0	0	-0.92	0.0728	0.136	6.71	7.63	0	0.63	0.000167	0.0007	9.22	8.59	0	8.905	1.72	2.31e-17	7.69e-17	9.49	7.77	1	0.12	0.713	0.849	6.06	5.95	0	0.94	0.00257	0.00638	9.8	8.86
a	459	Gm7672	chr10	21993160	21993660	53325	1.29	0.000188	0.000401	5.44	4.15	1	-0.2	0.709	0.863	7.3	7.1	53325	0	-1.32	0.007	0.0276	7.05	8.36	0	1.01	7.5e-11	7.92e-10	9.21	8.2	1	8.705	2.66	1.83e-27	8.96e-27	9.17	6.51	1	0.01	0.948	0.971	5.4	5.39	0	1.08	0.000613	0.00183	9.3	8.22
a	460	Gm48188	chr13	40916899	40917399	-4692	1.8	8.03e-06	1.93e-05	5.07	3.27	1	-1.13	0.0468	0.227	6.38	5.25	-4692	0	-0.92	0.0956	0.167	5.28	6.2	0	1.03	6.57e-07	4.08e-06	9.21	8.17	1	8.69	4.68	1.14e-80	4.67e-79	8.97	4.29	1	-0.11	0.654	0.805	5.21	5.32	0	2.87	1.58e-06	9.4e-06	10.53	7.66
a	461	Morn1	chr4	155150804	155151304	64227	1.28	0.000581	0.00118	5.79	4.51	1	-1.02	0.0577	0.255	7.41	6.4	64227	0	-1.65	0.0177	0.0483	6.58	8.23	0	0.41	0.0299	0.0632	9.21	8.8	0	9.005	1.49	6.05e-27	2.9e-26	9.88	8.39	1	-0.12	0.58	0.745	7.36	7.48	0	0.13	0.666	0.732	8.61	8.48
a	462	Abra	chr15	41829890	41830390	39330	2.07	2.48e-09	7.85e-09	5.75	3.68	1	0.99	0.152	0.436	5.58	6.57	39330	0	0.36	0.567	0.663	6.04	5.68	0	0.56	0.00226	0.00723	9.2	8.64	0	8.92	1.26	1.82e-13	5.17e-13	8.83	7.57	1	-0.48	0.0635	0.142	5.66	6.14	0	-1.42	0.000147	0.000521	6.36	7.78
a	463	Tns2	chr15	102101253	102101753	840	2.68	1.03e-34	3.25e-33	7.38	4.7	1	-0.82	0.213	0.517	7.54	6.72	840	0	0.16	0.826	0.876	6.61	6.45	0	1.63	6.65e-17	1.42e-15	9.2	7.56	1	8.38	2.64	2.11e-67	4.84e-66	10.17	7.53	1	-1.23	7.6e-06	3.8e-05	5.55	6.78	-1	-2.75	8.41e-15	4.78e-13	6.71	9.46
a	464	Celf2	chr2	7080701	7081201	428362	1.42	4.49e-09	1.39e-08	6.53	5.11	1	0.75	0.21	0.514	5.88	6.64	428362	0	-0.24	0.659	0.742	6.29	6.53	0	0.97	1.03e-08	8.28e-08	9.19	8.22	0	8.705	2.02	8.39e-27	4e-26	8.96	6.95	1	-0.57	0.0889	0.188	4.34	4.91	0	-1.31	9.36e-05	0.00035	5.95	7.26
a	465	Cyp4b1	chr4	115647493	115647993	0	2.62	8.67e-11	3.08e-10	5.43	2.82	1	-0.87	0.215	0.52	7.07	6.21	0	0	-1.09	0.243	0.345	6.05	7.14	0	3.22	4.81e-41	7.28e-39	9.19	5.97	1	7.58	2.25	8.97e-29	4.61e-28	8.36	6.12	1	-0.87	0.000322	0.00129	5.7	6.57	0	-2.38	5.8e-14	2.66e-12	6.31	8.69
a	466	G0s2	chr1	193301660	193302160	-28443	1.52	8.25e-09	2.5e-08	6.13	4.6	1	0.74	0.236	0.545	6.38	7.12	-28443	0	1.41	0.00236	0.0157	6.88	5.47	1	1.17	7.68e-12	9.19e-11	9.19	8.01	1	8.6	1.51	2.82e-22	1.13e-21	9.14	7.64	1	-0.39	0.14	0.269	5.48	5.87	0	-1.04	0.0133	0.0266	7.28	8.31
a	467	Gm11927	chr4	32055691	32056191	3953	1.69	1.44e-06	3.67e-06	5.36	3.68	1	1.41	0.0345	0.19	4.08	5.49	3953	0	-0.72	0.353	0.461	4.95	5.67	0	0.52	0.00235	0.00746	9.18	8.66	0	8.92	2.46	6.15e-13	1.71e-12	6.8	4.34	1	0.33	0.19	0.341	5.92	5.59	0	-0.3	0.406	0.491	5.69	5.99
a	468	Rnf39	chr17	36944302	36944802	1384	1.08	0.00449	0.0083	4.93	3.86	1	0.79	0.359	0.658	3.26	4.06	1384	0	0.1	0.857	0.899	3.77	3.67	0	2.01	1.69e-26	9.09e-25	9.18	7.17	1	8.175	2.35	1.08e-25	4.95e-25	7.48	5.13	1	-0.16	0.513	0.688	5.73	5.89	0	-0.67	0.096	0.146	4.86	5.53
a	469	Gm17364	chr13	41356085	41356585	-82108	1.65	8.87e-07	2.3e-06	5.32	3.66	1	0.64	0.41	0.694	3.8	4.44	-82108	0	-0.25	0.693	0.77	4.09	4.35	0	0.63	0.0243	0.0527	9.18	8.55	0	8.865	1.02	1.32e-13	3.78e-13	9.18	8.16	1	-0.28	0.322	0.501	6.28	6.55	0	-0.79	0.0159	0.0309	6.7	7.49
a	470	2310007B03Rik	chr1	93157644	93158144	2804	1.63	1.19e-11	4.55e-11	6.33	4.7	1	0.37	0.616	0.817	6.15	6.52	2804	0	1.73	0.00209	0.0148	6.09	4.37	1	3.05	3.57e-20	1.06e-18	9.18	6.13	1	7.655	2.36	1.02e-50	1.21e-49	9.33	6.96	1	-0.72	0.00184	0.00636	5.95	6.67	0	-1.69	1.08e-07	8.68e-07	7.19	8.87
a	471	Usp14	chr18	10051912	10052412	-6793	1.5	4.8e-05	0.000108	4.87	3.37	1	-1.09	0.0542	0.246	7.41	6.32	-6793	0	-0.77	0.125	0.206	6.38	7.15	0	0.52	0.0229	0.0502	9.17	8.65	0	8.91	2.64	4.8e-43	4.22e-42	8.42	5.77	1	0.77	0.0146	0.0409	5.98	5.21	0	-0.32	0.317	0.399	6.27	6.59
a	472	Myl12b	chr17	70988290	70988790	2100	2.87	6.92e-11	2.49e-10	5.05	2.18	1	1.27	0.0424	0.214	4.99	6.27	2100	0	0.63	0.195	0.291	5.76	5.13	0	1.1	7.25e-06	3.82e-05	9.17	8.07	1	8.62	1.99	7.47e-30	3.97e-29	9.78	7.79	1	-0.11	0.801	0.908	6.06	6.17	0	-0.62	0.133	0.192	7.17	7.8
a	473	Tns1	chr1	73928324	73928824	195625	2.04	4.09e-27	6.78e-26	7.8	5.76	1	2.69	0.0154	0.122	4.14	6.83	195625	0	-0.81	0.352	0.461	6	6.81	0	6.34	1.28e-105	7.06e-102	9.17	2.83	1	6	2.58	1.39e-52	1.76e-51	10.21	7.63	1	-0.51	0.0196	0.0529	6.34	6.86	0	-1.83	1.27e-07	1.01e-06	7.35	9.18
a	474	Mcl1	chr3	95661068	95661568	2280	1.68	4.39e-10	1.48e-09	6.07	4.39	1	0.32	0.621	0.82	4.73	5.05	2280	0	-0.55	0.318	0.426	4.93	5.48	0	0.5	0.0289	0.0615	9.17	8.68	0	8.925	1.78	5.11e-28	2.55e-27	8.98	7.2	1	-0.31	0.429	0.611	5.13	5.44	0	2.19	0.000107	0.000395	9.43	7.24
a	475	Hist1h4k	chr13	21750296	21750796	0	2.79	9.89e-08	2.76e-07	4.43	1.63	1	-0.46	0.387	0.679	6.33	5.87	0	0	-1.14	0.0566	0.112	6	7.14	0	1.61	7.13e-11	7.54e-10	9.16	7.56	1	8.36	3.15	1.53e-18	5.36e-18	6.17	3.02	1	-0.6	0.144	0.275	4.73	5.33	0	1.11	0.00383	0.00904	8.8	7.69
a	476	Csf1r	chr18	61096336	61096836	-8736	1.88	1.63e-10	5.65e-10	6.67	4.79	1	1.54	0.0364	0.196	5.43	6.96	-8736	0	1.15	0.0726	0.135	6.35	5.2	1	1.82	4.55e-17	9.87e-16	9.16	7.34	1	8.25	3.7	3.14e-95	2.57e-93	9.59	5.9	1	-0.48	0.0835	0.179	5.31	5.79	0	-2.18	1.25e-10	2.2e-09	7.41	9.59
a	477	Foxn3	chr12	99407269	99407769	155813	1.27	0.00107	0.00212	4.79	3.52	1	-0.36	0.542	0.778	4.75	4.39	155813	0	-2.04	0.000488	0.00699	4.33	6.37	-1	0.47	0.0203	0.0456	9.16	8.7	0	8.93	2.52	2.08e-24	9.06e-24	8.47	5.95	1	0.12	0.623	0.781	6.36	6.25	0	-0.1	0.785	0.833	4.83	4.93
a	478	Rnf144b	chr13	47195294	47195794	72638	1.61	2.63e-12	1.07e-11	6.55	4.94	1	0.82	0.212	0.516	4.78	5.6	72638	0	-0.01	0.976	0.984	5.09	5.1	0	0.14	0.38	0.559	9.15	9	0	9.075	1.16	1.7e-12	4.65e-12	8.5	7.34	1	0.73	0.0383	0.0936	5.04	4.31	0	-0.97	0.00447	0.0103	6.8	7.77
a	479	Pfkfb3	chr2	11535501	11536001	18076	1.27	1.7e-07	4.65e-07	6.74	5.47	1	0.06	0.926	0.968	8.05	8.11	18076	0	-1.31	0.0167	0.0465	7.86	9.17	0	0.39	0.051	0.0994	9.14	8.75	0	8.945	0.9	1.36e-10	3.4e-10	9.06	8.16	0	0.54	0.075	0.164	5.78	5.23	0	0.42	0.195	0.266	10.14	9.72
a	480	Gm12035	chr11	20631284	20631784	-56095	1.23	2e-05	4.64e-05	7.17	5.95	1	-0.25	0.681	0.849	8.5	8.25	-56095	0	-1.09	0.0384	0.0833	7.96	9.05	0	0.28	0.207	0.332	9.14	8.86	0	9	1.65	2.66e-23	1.11e-22	9.07	7.42	1	-0.52	0.181	0.328	3.87	4.39	0	-0.27	0.4	0.485	10.92	11.19
a	481	Serpinb6b	chr13	32964870	32965370	0	1.03	0.000244	0.000516	6.62	5.59	1	0.15	0.803	0.91	6.68	6.83	0	0	-0.3	0.51	0.612	6.63	6.93	0	0.17	0.239	0.375	9.14	8.97	0	9.055	1.39	3.15e-18	1.09e-17	10.06	8.67	1	0	0.899	0.942	6.17	6.17	0	-1.46	3.57e-05	0.00015	7.97	9.43
a	482	Ifit2	chr19	34550344	34550844	0	2.99	6.1e-20	5.21e-19	6.09	3.1	1	-0.52	0.491	0.749	6.24	5.73	0	0	-3.18	8.11e-06	0.00126	5.44	8.62	-1	2.73	2.79e-25	1.36e-23	9.14	6.41	1	7.775	6.58	4.08e-101	4.49e-99	9.58	3	1	1.48	8.95e-06	4.44e-05	6.39	4.91	1	0.43	0.191	0.262	8.2	7.77
a	483	Sorbs3	chr14	70195854	70196354	15635	1.96	2.25e-23	2.65e-22	7.41	5.45	1	1.9	0.0217	0.147	6.16	8.06	15635	0	0.36	0.657	0.74	7.35	6.99	0	3.44	1.51e-60	8.22e-58	9.14	5.7	1	7.42	1.55	1.25e-25	5.68e-25	9.66	8.11	1	-1.58	2.54e-09	1.8e-08	5.02	6.6	-1	-2.26	2.24e-09	2.79e-08	8.18	10.44
a	484	Map3k20	chr2	72297479	72297979	11842	1.85	5.88e-08	1.67e-07	5.59	3.74	1	0.48	0.417	0.7	6.16	6.64	11842	0	-0.93	0.221	0.321	6.36	7.29	0	0.12	0.52	0.733	9.14	9.02	0	9.08	0.59	5.54e-05	0.000103	9.56	8.97	0	0.34	0.108	0.219	7.13	6.79	0	-0.81	0.0301	0.0538	6.39	7.2
a	485	Ccdc85c	chr12	108276452	108276952	-1027	2.11	4.81e-35	1.56e-33	7.91	5.79	1	1.68	0.0282	0.17	5.4	7.09	-1027	0	0.56	0.24	0.342	6.43	5.86	0	0.4	0.00468	0.0134	9.14	8.74	0	8.94	2.91	1.24e-44	1.17e-43	9.37	6.46	1	-0.07	0.887	0.935	5.77	5.84	0	-3.05	7.1e-20	1.46e-17	6.37	9.42
a	486	Ddr1	chr17	35699703	35700203	4418	1.1	1.92e-07	5.23e-07	6.44	5.34	1	-0.95	0.0859	0.32	8.33	7.38	4418	0	0.2	0.794	0.851	7.41	7.21	0	0.76	0.000422	0.00162	9.13	8.37	0	8.75	2.47	1.37e-47	1.43e-46	9.12	6.64	1	0.47	0.298	0.474	5.98	5.51	0	-1.66	7.7e-06	3.84e-05	8.13	9.79
a	487	Rusc2	chr4	43383994	43384494	2015	1.16	9.9e-06	2.36e-05	5.81	4.65	1	0.65	0.357	0.657	4.9	5.55	2015	0	-0.46	0.447	0.554	5.11	5.57	0	3.25	3.18e-53	1.07e-50	9.13	5.88	1	7.505	1.62	1.85e-26	8.71e-26	9.92	8.31	1	-0.6	0.0259	0.0672	5.63	6.23	0	1.54	7.89e-06	3.93e-05	8.63	7.09
a	488	BC030870	chr8	65128984	65129484	79	1.93	1.92e-10	6.63e-10	6.28	4.35	1	-0.59	0.334	0.639	6.42	5.83	79	0	1.32	0.0302	0.07	5.68	4.36	1	1.96	9.43e-30	6.67e-28	9.13	7.17	1	8.15	3.1	5.27e-55	7.28e-54	8.63	5.53	1	-0.58	0.0814	0.175	4.77	5.35	0	-1.32	0.00473	0.0108	5.12	6.45
a	489	Gm12848	chr4	115657154	115657654	4765	1.21	0.000982	0.00196	4.86	3.65	1	-0.95	0.133	0.406	6.77	5.81	4765	0	-0.68	0.394	0.503	5.76	6.44	0	0.92	2.7e-06	1.52e-05	9.13	8.21	0	8.67	2.53	2.13e-29	1.12e-28	8.3	5.77	1	-0.27	0.289	0.464	5.59	5.86	0	-1.8	3.22e-07	2.29e-06	5.42	7.22
a	490	Gm11989	chr11	8468502	8469002	-84649	1.25	0.000216	0.00046	5.12	3.87	1	-0.14	0.794	0.905	7.4	7.26	-84649	0	-0.81	0.203	0.3	7.12	7.93	0	0.52	0.00318	0.00965	9.12	8.6	0	8.86	1.6	1.28e-26	6.05e-26	9	7.4	1	0.05	0.916	0.952	5.87	5.83	0	-1.03	0.00627	0.0138	7.6	8.63
a	491	Lrrcc1	chr3	14533187	14533687	-101	1.15	2.14e-08	6.28e-08	6.68	5.53	1	0.35	0.55	0.782	5.78	6.14	-101	0	-0.36	0.475	0.58	5.88	6.25	0	0.36	0.0582	0.111	9.12	8.76	0	8.94	0.81	4.57e-05	8.53e-05	7.59	6.79	0	0.18	0.6	0.763	5.69	5.51	0	-0.7	0.0484	0.0809	5.75	6.45
a	492	Vcl	chr14	20930965	20931465	1567	1.37	1.11e-05	2.65e-05	5.49	4.12	1	0.62	0.352	0.653	4.55	5.17	1567	0	-0.28	0.664	0.747	4.83	5.11	0	1.48	1.4e-11	1.63e-10	9.11	7.63	1	8.37	1.37	3.98e-18	1.37e-17	8.5	7.13	1	-0.05	0.888	0.936	6.07	6.12	0	-0.88	0.011	0.0226	6.07	6.95
a	493	Matr3	chr18	35563455	35563955	1297	1.56	1.51e-07	4.16e-07	5.83	4.26	1	0.52	0.413	0.697	4.75	5.26	1297	0	-0.67	0.319	0.427	5.02	5.69	0	0.1	0.56	0.777	9.11	9.02	0	9.065	0.83	6.73e-07	1.4e-06	8.63	7.8	0	0.03	0.996	0.998	5.26	5.22	0	0.43	0.172	0.24	6.98	6.55
a	494	Fos	chr12	85484617	85485117	10727	1.29	0.000166	0.000356	5.01	3.72	1	0.21	0.717	0.867	4.8	5.01	10727	0	1.48	0.0313	0.0718	4.8	3.32	1	0.19	0.2	0.321	9.11	8.93	0	9.02	1.17	5.02e-12	1.34e-11	10.22	9.05	1	0.34	0.176	0.321	7.37	7.03	0	-0.56	0.116	0.17	5.83	6.39
a	495	Smim15	chr13	107845778	107846278	-198168	2.22	4.27e-30	9.14e-29	7.37	5.15	1	0.71	0.341	0.645	5.6	6.31	-198168	0	1.35	0.00948	0.0328	5.8	4.44	1	0.23	0.186	0.303	9.11	8.88	0	8.995	1.19	2.22e-11	5.76e-11	9.43	8.25	1	0.08	0.668	0.815	7.35	7.27	0	-2.06	1.9e-05	8.57e-05	5.31	7.36
a	496	Taf4	chr2	179973801	179974301	2345	1.33	1.46e-05	3.43e-05	5.44	4.1	1	0.47	0.454	0.725	4.39	4.86	2345	0	0.36	0.51	0.612	4.72	4.36	0	0.44	0.0129	0.0311	9.11	8.67	0	8.89	1.62	1.05e-21	4.13e-21	8.46	6.84	1	0.12	0.5	0.679	7.98	7.86	0	-0.31	0.415	0.499	5.25	5.55
a	497	Taf4	chr2	179974604	179975104	1542	1.67	1.03e-09	3.36e-09	6.12	4.45	1	0.45	0.447	0.721	4.75	5.21	1542	0	-0.44	0.528	0.629	4.93	5.38	0	0.44	0.0129	0.0311	9.11	8.67	0	8.89	1.62	1.05e-21	4.13e-21	8.46	6.84	1	0.12	0.5	0.679	7.98	7.86	0	0.47	0.177	0.245	6.22	5.75
a	498	Ifit1	chr19	34661861	34662361	20990	1.05	1.54e-07	4.24e-07	6.96	5.92	1	-0.17	0.751	0.884	7.09	6.93	20990	0	-1.2	0.0168	0.0465	6.76	7.97	0	2.22	1.87e-31	1.51e-29	9.09	6.87	1	7.98	6.29	1.57e-87	8.82e-86	8.63	2.34	1	0.85	0.00542	0.0169	5.7	4.86	0	-1.18	0.000226	0.000762	7.69	8.87
a	499	Lfng	chr5	140611471	140611971	4151	1.14	0.000188	0.000403	5.97	4.83	1	-1.23	0.0295	0.174	7.25	6.01	4151	0	0.13	0.753	0.819	6.48	6.35	0	0.77	1.8e-07	1.21e-06	9.09	8.32	0	8.705	2.27	2.49e-21	9.63e-21	8.2	5.93	1	0.21	0.427	0.61	6.21	6	0	-0.09	0.818	0.86	8.07	8.16
a	500	Klhl21	chr4	152007882	152008382	-421	1.62	4.41e-09	1.37e-08	6.38	4.76	1	-0.15	0.779	0.898	5.61	5.47	-421	0	-0.78	0.149	0.236	5.23	6.01	0	0.31	0.0314	0.0659	9.09	8.78	0	8.935	1.25	3.27e-15	9.99e-15	9.62	8.37	1	0.14	0.706	0.844	5.9	5.76	0	-0.89	0.0188	0.0358	5.9	6.79
a	501	Gm10240	chr15	68361022	68361522	51203	1.56	6.93e-07	1.82e-06	5.63	4.06	1	0.67	0.269	0.58	4.93	5.6	51203	0	0.73	0.216	0.316	5.23	4.5	0	0.52	0.0142	0.0337	9.08	8.56	0	8.82	1.53	1.96e-17	6.56e-17	9.44	7.91	1	-0.47	0.107	0.218	5.21	5.68	0	-0.02	0.928	0.946	7.1	7.12
a	502	Htra1	chr7	130935426	130935926	-185	2.18	3.86e-24	4.88e-23	7.22	5.04	1	1.39	0.0402	0.208	4.56	5.95	-185	0	-0.28	0.614	0.704	5.46	5.74	0	0.59	0.000489	0.00186	9.08	8.49	0	8.785	1.81	2.84e-31	1.6e-30	8.88	7.07	1	-0.01	0.897	0.941	5.62	5.63	0	-1.48	4.09e-06	2.19e-05	6.66	8.13
a	503	Ripk2	chr4	16164649	16165149	-1002	2.04	1.21e-11	4.64e-11	5.94	3.9	1	-0.05	0.875	0.945	3.64	3.59	-1002	0	-0.66	0.304	0.411	3.23	3.89	0	0.67	0.000376	0.00147	9.07	8.4	0	8.735	1.34	2.73e-11	7.05e-11	8.26	6.92	1	-0.23	0.545	0.716	5.46	5.69	0	-1.07	0.0153	0.03	3.9	4.97
a	504	Creb3l2	chr6	37440009	37440509	1637	2.84	7.21e-13	3.09e-12	5.34	2.5	1	-0.72	0.226	0.533	5.5	4.78	1637	0	-0.92	0.137	0.221	4.87	5.8	0	0.46	0.0073	0.0195	9.07	8.61	0	8.84	2.14	1.52e-25	6.91e-25	7.7	5.56	1	0.21	0.598	0.761	5.9	5.69	0	-0.47	0.292	0.373	5.02	5.49
a	505	Il1r1	chr1	40225153	40225653	73	1.94	3.12e-11	1.15e-10	6.05	4.11	1	0.33	0.607	0.813	5.5	5.82	73	0	-0.85	0.229	0.33	5.43	6.28	0	0.84	2.87e-06	1.61e-05	9.07	8.22	0	8.645	1.51	1.65e-14	4.89e-14	8.48	6.98	1	-0.08	0.784	0.899	5.67	5.75	0	-1.13	0.000859	0.00246	5.73	6.87
a	506	Gm13092	chr4	150372027	150372527	-56591	1.13	1.39e-13	6.35e-13	7.5	6.37	1	-0.18	0.736	0.877	6.61	6.43	-56591	0	-0.51	0.299	0.406	6.39	6.9	0	0.49	0.0165	0.0383	9.07	8.58	0	8.825	0.68	1.14e-05	2.22e-05	8.62	7.95	0	0.25	0.377	0.56	5.33	5.08	0	-0.55	0.0642	0.103	7.54	8.09
a	507	Pgrmc1	chrX	36599016	36599516	810	4.02	1.39e-10	4.86e-10	4.61	0.59	1	-0.08	0.882	0.948	5.37	5.29	810	0	-0.78	0.212	0.311	4.81	5.59	0	2.9	8.58e-28	5.16e-26	9.06	6.16	1	7.61	6.55	6.33e-82	2.75e-80	8.07	1.52	1	0.65	0.248	0.416	3.94	3.29	0	-1.4	0.000218	0.000739	5.73	7.13
a	508	Mbnl1	chr3	60503180	60503680	30350	4.05	6.47e-18	4.51e-17	5.49	1.44	1	-0.37	0.526	0.77	5.18	4.81	30350	0	-1.1	0.0443	0.0929	5.01	6.1	0	0.42	0.053	0.103	9.06	8.65	0	8.855	1.34	9.47e-19	3.33e-18	9.38	8.04	1	0.09	0.689	0.831	5.77	5.68	0	-0.29	0.353	0.437	6.85	7.13
a	509	Gm5435	chr12	82470565	82471065	25472	1.58	1.74e-05	4.08e-05	5.22	3.64	1	-0.34	0.548	0.781	5.59	5.25	25472	0	-2.68	0.000218	0.00456	5.16	7.84	-1	0.86	4.12e-07	2.64e-06	9.06	8.2	0	8.63	1.23	0.000445	0.000772	5.74	4.51	1	0.28	0.293	0.469	5.74	5.46	0	0.78	0.0677	0.108	8.03	7.26
a	510	Gm11796	chr4	5797096	5797596	57891	3.46	1.33e-15	7.37e-15	5.4	1.94	1	3.39	0.00292	0.0505	1.05	4.43	57891	0	-0.6	0.327	0.436	3.52	4.12	0	0.84	2.83e-07	1.86e-06	9.05	8.21	0	8.63	3.73	1.19e-39	9.15e-39	8.18	4.45	1	0.24	0.389	0.571	5.86	5.63	0	-1.66	0.000822	0.00237	4.17	5.82
a	511	Gm11796	chr4	5797694	5798194	57293	1.22	3.85e-05	8.73e-05	5.5	4.28	1	0.54	0.426	0.707	5.95	6.49	57293	0	-1.33	0.04	0.0858	6.16	7.5	0	0.84	2.83e-07	1.86e-06	9.05	8.21	0	8.63	3.73	1.19e-39	9.15e-39	8.18	4.45	1	0.24	0.389	0.571	5.86	5.63	0	-1.11	0.00447	0.0103	5.91	7.02
a	512	Tchh	chr3	93445285	93445785	2955	1.47	1.44e-05	3.38e-05	5.23	3.76	1	-0.56	0.356	0.656	5.03	4.47	2955	0	-0.48	0.433	0.541	4.68	5.16	0	0.37	0.0199	0.0449	9.05	8.68	0	8.865	0.24	0.631	0.732	3.99	3.75	0	0.3	0.298	0.474	5.11	4.81	0	1.19	0.00323	0.00778	5.63	4.44
a	513	Prdx6	chr1	161247772	161248272	2947	1.41	4.62e-14	2.21e-13	7.49	6.07	1	0.53	0.417	0.7	6.84	7.37	2947	0	1.6	0.00228	0.0155	6.92	5.32	1	1.53	7.35e-12	8.82e-11	9.05	7.52	1	8.285	1.79	4.23e-31	2.36e-30	9.71	7.92	1	-1.17	0.000709	0.00266	4.63	5.8	-1	-2.91	1.07e-11	2.5e-10	7.13	10.03
a	514	Gm5790	chr13	46986123	46986623	24322	1.03	5.1e-07	1.35e-06	6.73	5.7	1	0	0.988	0.995	6.19	6.18	24322	0	0.6	0.281	0.387	5.95	5.35	0	1.47	1.09e-11	1.28e-10	9.04	7.57	1	8.305	1.81	5.56e-32	3.2e-31	9.23	7.42	1	-0.54	0.0219	0.0581	5.93	6.46	0	-1.7	4.04e-06	2.17e-05	6.56	8.26
a	515	Gm13655	chr2	75633396	75633896	-14	2.48	8.9e-15	4.53e-14	6.73	4.25	1	3.1	7.63e-05	0.00678	3.11	6.21	-14	1	1.02	0.11	0.186	5.44	4.42	1	2.76	1.42e-29	9.93e-28	9.04	6.28	1	7.66	2.22	1.86e-27	9.08e-27	8.91	6.69	1	-0.78	0.0147	0.041	4.82	5.6	0	-2.14	4.23e-09	4.89e-08	6.13	8.28
a	516	Smug1	chr15	103169567	103170067	-2475	2.06	2.72e-10	9.28e-10	5.57	3.51	1	0.73	0.484	0.744	3.17	3.9	-2475	0	-0.72	0.444	0.551	3.45	4.17	0	1.86	4.91e-29	3.28e-27	9.04	7.18	1	8.11	6.47	1.32e-34	8.37e-34	6.6	0.12	1	0.08	0.714	0.849	6.62	6.54	0	-0.71	0.0649	0.104	5.03	5.74
a	517	Lhfpl4	chr6	113166764	113167264	28120	1.68	1.62e-15	8.89e-15	6.98	5.3	1	-0.41	0.45	0.722	7.4	6.99	28120	0	1.06	0.049	0.1	6.91	5.85	1	0.78	4.62e-05	0.000213	9.04	8.27	0	8.655	3.39	2.4e-72	6.78e-71	9.73	6.33	1	-0.46	0.106	0.216	5.12	5.58	0	-1.96	7.73e-09	8.39e-08	7.27	9.22
a	518	Nfyc	chr4	120813899	120814399	17173	1.36	1.07e-16	6.57e-16	7.45	6.09	1	1.27	0.0447	0.221	4.96	6.23	17173	0	0.93	0.147	0.234	5.76	4.83	0	1.33	5.16e-11	5.55e-10	9.04	7.71	1	8.375	2.16	2.52e-27	1.23e-26	9.52	7.36	1	-0.31	0.253	0.421	5.44	5.75	0	-2.73	8.16e-15	4.66e-13	5.45	8.18
a	519	Cyr61	chr3	145651275	145651775	-1294	2.45	3.59e-25	5.01e-24	6.87	4.42	1	0.56	0.39	0.681	5.83	6.39	-1294	0	-1.35	0.0496	0.101	5.97	7.32	0	2.75	1.43e-41	2.28e-39	9.04	6.29	1	7.665	4.58	5.28e-91	3.53e-89	9.58	5	1	-1.47	4.07e-08	2.59e-07	5.06	6.53	-1	-1.97	2.57e-07	1.87e-06	6.83	8.8
a	520	Cyr61	chr3	145652383	145652883	-2402	4.21	2.32e-36	8.41e-35	6.69	2.47	1	1.15	0.243	0.553	4.81	5.96	-2402	0	-1.55	0.11	0.186	5.1	6.65	0	3.47	4.02e-50	1.11e-47	9.04	5.56	1	7.3	5.17	8.15e-126	3.88e-123	10.2	5.03	1	0.28	0.441	0.624	6.2	5.92	0	-1.65	4.24e-05	0.000174	5.85	7.51
a	521	Fam20c	chr5	138753861	138754361	-153	1.88	9.1e-14	4.23e-13	6.34	4.46	1	0.02	0.986	0.994	5.22	5.25	-153	0	0.07	0.989	0.992	4.92	4.84	0	0.87	4.69e-09	3.95e-08	9.03	8.17	0	8.6	3.04	1.66e-33	1.01e-32	7.58	4.54	1	0.19	0.481	0.662	6.16	5.97	0	-0.34	0.457	0.541	4.9	5.24
a	522	4930526A20Rik	chr17	28007420	28007920	68757	1.1	9.87e-05	0.000216	5.61	4.52	1	-0.52	0.343	0.647	6.29	5.77	68757	0	-2.04	0.000969	0.00981	5.83	7.87	-1	1.28	7.58e-09	6.19e-08	9.02	7.74	1	8.38	1.8	9.93e-41	7.97e-40	9.67	7.87	1	-0.51	0.0405	0.0981	5.67	6.18	0	0.25	0.468	0.551	7.5	7.24
a	523	Brd2	chr17	34123669	34124169	-1035	1.07	8.33e-07	2.17e-06	6.35	5.28	1	-0.6	0.291	0.602	5.81	5.21	-1035	0	-0.15	0.722	0.794	5.32	5.48	0	0.75	0.000134	0.000573	9.02	8.27	0	8.645	0.98	1.27e-07	2.75e-07	8.39	7.41	0	0	0.932	0.961	5.82	5.82	0	1.52	1.87e-05	8.41e-05	8.01	6.5
a	524	Trp53bp2	chr1	182403073	182403573	-5599	3.46	1.26e-13	5.76e-13	5.23	1.76	1	2.11	0.0804	0.309	2.38	4.49	-5599	0	0.1	0.954	0.969	3.56	3.46	0	9.08	5.62e-109	3.97e-105	9.02	-0.06	1	4.48	8.31	1.23e-96	1.09e-94	8.43	0.12	1	1.58	7.98e-06	3.98e-05	5.64	4.06	1	-2.52	2.08e-09	2.62e-08	3.58	6.1
a	525	Lama3	chr18	12335755	12336255	1936	5.87	1.42e-29	2.9e-28	5.92	0.05	1	2.18	0.0289	0.172	2.11	4.29	1936	0	1.04	0.151	0.239	3.73	2.7	1	4.9	5.61e-81	9.24e-78	9.01	4.1	1	6.555	3.6	4.96e-41	4.02e-40	8.22	4.62	1	-0.49	0.0685	0.152	5.86	6.35	0	-1.68	0.000123	0.000445	4.35	6.03
a	526	Tbxas1	chr6	38872995	38873495	-1909	3.59	5.83e-12	2.3e-11	4.88	1.29	1	1.17	0.188	0.486	1.17	2.34	-1909	0	0.31	0.732	0.802	2.69	2.38	0	0.46	0.0321	0.0673	9.01	8.55	0	8.78	1.05	1.1e-12	3.02e-12	8.64	7.59	1	0.3	0.176	0.322	7.18	6.89	0	2.95	1.2e-11	2.77e-10	6.84	3.89
a	527	Grb14	chr2	65021624	65022124	2863	2.02	2.01e-06	5.07e-06	4.74	2.72	1	-1.02	0.0733	0.293	6.01	4.99	2863	0	-0.16	0.851	0.895	5.09	5.26	0	-1.13	1.02e-08	8.24e-08	9.01	10.14	-1	9.575	-2.13	5.76e-22	2.29e-21	5.45	7.58	-1	4.4	2.07e-18	3.05e-17	5.69	1.29	1	-0.46	0.32	0.402	4.92	5.38
a	528	Ctgf	chr10	24596865	24597365	1423	4.13	7.1e-15	3.65e-14	5.11	0.99	1	0.13	0.887	0.951	5.38	5.52	1423	0	-1.93	0.0223	0.0565	5.11	7.04	0	3.63	8.99e-21	2.86e-19	9	5.37	1	7.185	3.85	6.81e-35	4.37e-34	8.18	4.34	1	0.99	0.00629	0.0193	5.86	4.87	0	-0.89	0.0209	0.0393	6.16	7.05
a	529	Dab2ip	chr2	35693357	35693857	135091	4.01	1.51e-14	7.51e-14	5.12	1.11	1	-0.1	0.864	0.939	5.01	4.91	135091	0	0.52	0.654	0.737	4.43	3.91	0	2.27	8.43e-23	3.21e-21	9	6.74	1	7.87	0.91	1.31e-07	2.84e-07	8.63	7.72	0	-0.57	0.00856	0.0254	6.37	6.95	0	-1.57	0.000398	0.00125	5.79	7.36
a	530	Spg20	chr3	55113026	55113526	918	3.12	3.11e-19	2.49e-18	6.11	3	1	-0.29	0.619	0.819	4.2	3.91	918	0	-1.84	0.0036	0.0196	3.58	5.42	0	0.91	1.16e-05	5.92e-05	9	8.09	0	8.545	2.42	2.56e-33	1.54e-32	8.8	6.39	1	0.2	0.457	0.639	6.2	6.01	0	-0.4	0.309	0.391	6.67	7.06
a	531	Pmp22	chr11	63128662	63129162	0	3.79	5.78e-18	4.05e-17	5.59	1.8	1	-0.07	0.839	0.927	3.55	3.48	0	0	-1.96	0.0351	0.078	3.13	5.08	0	4.39	9.82e-78	1.28e-74	9	4.61	1	6.805	5.11	2.58e-68	6.12e-67	8.73	3.62	1	0.45	0.0768	0.167	6.12	5.67	0	-1.73	1.47e-05	6.83e-05	4.27	6.01
a	532	Mmp23	chr4	155654877	155655377	-1493	1.21	1.57e-06	4.01e-06	5.95	4.74	1	-0.16	0.757	0.887	6.68	6.52	-1493	0	0.63	0.28	0.387	6.34	5.71	0	0.43	0.0258	0.0556	9	8.57	0	8.785	1.99	9.28e-27	4.42e-26	8.23	6.24	1	0.14	0.657	0.807	5.93	5.79	0	-1.42	7.3e-06	3.67e-05	7.48	8.9
a	533	Sdc2	chr15	32778687	32779187	-141536	1.25	2.22e-05	5.13e-05	5.54	4.29	1	-1.45	0.00499	0.0668	8.47	7.02	-141536	0	-0.83	0.281	0.387	7.4	8.23	0	0.69	7.66e-06	4.01e-05	8.99	8.29	0	8.64	0.21	0.859	0.884	3.49	3.28	0	0.06	0.81	0.908	4.18	4.12	0	-1.37	0.000748	0.00218	6.11	7.48
a	534	Rapgef2	chr3	79180102	79180602	105915	5.01	4.35e-16	2.53e-15	5.06	0.05	1	0.32	0.685	0.85	5	5.32	105915	0	-0.33	0.623	0.711	5.07	5.4	0	2.78	1.91e-36	2.12e-34	8.99	6.2	1	7.595	2.13	7.1e-35	4.56e-34	8.91	6.78	1	-1.14	3.45e-06	1.79e-05	5.5	6.65	-1	-1.11	0.0304	0.0541	5.16	6.27
a	535	Phactr4	chr4	132397965	132398465	24024	1.24	1.19e-11	4.55e-11	7.15	5.91	1	0.97	0.0912	0.331	5.95	6.93	24024	0	-1.11	0.122	0.202	6.63	7.74	0	0.76	1.78e-05	8.81e-05	8.98	8.22	0	8.6	1.64	1.27e-23	5.39e-23	8.66	7.02	1	0.1	0.787	0.901	5.77	5.67	0	-1.37	0.000182	0.000631	6.83	8.2
a	536	Gtdc1	chr2	44988735	44989235	-61078	1.4	4.49e-05	0.000101	5.17	3.77	1	-0.68	0.272	0.583	5.06	4.38	-61078	0	0.93	0.22	0.32	4.45	3.51	0	1.01	5.19e-07	3.28e-06	8.97	7.96	1	8.465	4.98	5.28e-16	1.66e-15	5.11	0.12	1	0.11	0.658	0.808	5.08	4.97	0	-0.74	0.0791	0.123	4.03	4.76
a	537	Tank	chr2	61402048	61402548	-176037	1.83	1.26e-07	3.49e-07	5.56	3.73	1	-0.25	0.653	0.835	6.06	5.81	-176037	0	-1.05	0.0657	0.125	5.68	6.73	0	0.83	2.22e-06	1.27e-05	8.97	8.14	0	8.555	1.6	3.86e-09	9.04e-09	7.74	6.14	1	0.31	0.319	0.498	5.24	4.93	0	-0.88	0.0103	0.0213	6.14	7.03
a	538	Gm13792	chr2	92741959	92742459	130850	1.24	1.97e-13	8.87e-13	7.41	6.16	1	1.11	0.114	0.374	5.38	6.49	130850	0	-2.59	0.0192	0.0508	5.99	8.58	0	2.58	1.32e-23	5.47e-22	8.97	6.39	1	7.68	2.36	8.34e-28	4.13e-27	9.2	6.84	1	-0.35	0.219	0.38	5.75	6.1	0	-1.17	0.000231	0.000775	7.28	8.46
a	539	Vamp9	chr5	99905982	99906482	0	1.1	2.38e-08	6.96e-08	6.7	5.6	1	0.61	0.305	0.614	8.15	8.77	0	0	-0.65	0.18	0.274	8.5	9.15	0	0.35	0.0968	0.171	8.97	8.62	0	8.795	1.17	1.46e-12	3.99e-12	8.75	7.58	1	1.55	0.000965	0.00353	4.47	2.92	1	-0.59	0.046	0.0775	10.02	10.6
a	540	Mn1	chr5	111415963	111416463	-899	1.8	8.68e-08	2.43e-07	5.36	3.57	1	0.07	0.969	0.987	3.36	3.43	-899	0	-0.9	0.254	0.359	3.18	4.08	0	1.71	3.33e-19	9.01e-18	8.97	7.26	1	8.115	6.54	1.24e-41	1.03e-40	6.66	0.12	1	-0.41	0.123	0.242	5.45	5.86	0	0.1	0.775	0.825	5.04	4.94
a	541	Bcl2l1	chr2	152827260	152827760	3968	1.25	3.42e-10	1.16e-09	7.1	5.85	1	0.68	0.311	0.619	5.67	6.35	3968	0	0.87	0.0787	0.144	5.93	5.06	0	0.3	0.139	0.235	8.97	8.67	0	8.82	1.97	1.9e-48	2.06e-47	9.91	7.94	1	0.3	0.288	0.463	6.04	5.74	0	-1.24	0.000525	0.0016	7.06	8.3
a	542	Pank1	chr19	34846571	34847071	32384	2.01	2.22e-08	6.52e-08	5.74	3.72	1	-0.7	0.238	0.547	5.79	5.09	32384	0	-1.96	0.0201	0.0524	5.16	7.11	0	0.92	1.96e-08	1.52e-07	8.96	8.04	0	8.5	1.39	3.64e-10	8.91e-10	6.97	5.58	1	0.01	0.944	0.969	5.32	5.31	0	0.57	0.134	0.194	6.82	6.25
a	543	Gm11229	chr4	71291646	71292146	5704	4.63	9.21e-22	9.35e-21	5.61	0.99	1	1.05	0.318	0.625	3.5	4.55	5704	0	-3.75	9.81e-05	0.00317	3.82	7.58	-1	2.96	1.71e-18	4.32e-17	8.96	6.01	1	7.485	4.3	2.8e-63	5.37e-62	8.66	4.35	1	4.58	1.44e-16	1.81e-15	5.41	0.83	1	2.41	7.98e-09	8.62e-08	9.67	7.25
a	544	Col4a5	chrX	141476401	141476901	1016	4.21	1.31e-16	8e-16	5.26	1.05	1	-0.52	0.607	0.813	3.08	2.56	1016	0	0.21	0.812	0.864	2.89	2.67	0	2.32	8.56e-15	1.45e-13	8.96	6.64	1	7.8	3.11	2.41e-38	1.77e-37	8.11	5.01	1	-2.41	3.01e-06	1.58e-05	2.19	4.6	-1	-0.18	0.753	0.807	4.77	4.95
a	545	Tekt5	chr16	10395130	10395630	0	1.08	2.34e-06	5.88e-06	6.35	5.27	1	0.08	0.88	0.948	6.47	6.55	0	0	0.55	0.35	0.458	6.49	5.94	0	1.54	7.23e-15	1.24e-13	8.95	7.41	1	8.18	4.78	1.04e-58	1.67e-57	8.17	3.39	1	0.59	0.0386	0.0942	6.09	5.5	0	-1.4	7.74e-05	0.000296	6.05	7.45
a	546	Rnf225	chr7	12927915	12928415	499	1.04	0.000642	0.0013	5.31	4.28	1	-0.45	0.434	0.712	6.23	5.78	499	0	0.32	0.605	0.696	5.87	5.55	0	-0.38	0.0712	0.131	8.94	9.32	0	9.13	0.29	0.142	0.188	7.29	7	0	0.84	0.00805	0.0241	6.69	5.86	0	-0.09	0.803	0.848	6.43	6.51
a	547	Prkg1	chr19	31762624	31763124	1909	3.59	2.19e-27	3.73e-26	6.31	2.72	1	0.76	0.329	0.635	5.5	6.26	1909	0	-1.66	0.0138	0.0412	5.72	7.38	0	2.62	4.85e-28	2.95e-26	8.94	6.33	1	7.635	5.68	1.63e-100	1.75e-98	8.91	3.23	1	-0.6	0.0251	0.0654	5.59	6.19	0	-2.04	8.29e-09	8.92e-08	6.04	8.09
a	548	Hopx	chr5	77109622	77110122	4999	1.99	2.56e-09	8.09e-09	5.44	3.45	1	-0.85	0.189	0.487	5.31	4.45	4999	0	-1.9	0.125	0.206	4.28	6.18	0	9	2.18e-91	5.98e-88	8.94	-0.06	1	4.44	4.47	1.58e-104	2.12e-102	9.65	5.18	1	-0.09	0.82	0.908	5.74	5.83	0	-1.94	2.39e-05	0.000105	5.64	7.58
a	549	Rab11fip1	chr8	27170614	27171114	3532	2.47	1.61e-08	4.79e-08	4.84	2.37	1	1.2	0.269	0.58	2.83	4.03	3532	0	0.92	0.121	0.201	3.37	2.45	0	4.8	1.92e-58	9.06e-56	8.93	4.13	1	6.53	2.07	2.54e-33	1.53e-32	8.85	6.78	1	-0.7	0.0271	0.0698	5.54	6.24	0	0.29	0.552	0.63	5.99	5.7
a	550	Clcn3	chr8	60954565	60955065	28235	1.07	0.000115	0.000252	5.73	4.66	1	-0.11	0.84	0.927	7.32	7.22	28235	0	-0.54	0.384	0.493	6.96	7.51	0	2.17	8.49e-27	4.68e-25	8.93	6.75	1	7.84	2.35	9.1e-45	8.58e-44	8.88	6.53	1	-0.31	0.262	0.432	5.01	5.32	0	-0.43	0.167	0.233	8.55	8.98
a	551	Jarid2	chr13	44839913	44840413	110439	1.32	6.15e-05	0.000137	5.2	3.88	1	-0.58	0.302	0.611	6.32	5.74	110439	0	-1.58	0.059	0.115	5.78	7.35	0	1.29	5.7e-11	6.12e-10	8.92	7.63	1	8.275	1.4	8.69e-08	1.89e-07	6.23	4.83	1	-0.64	0.0356	0.0879	5.36	6	0	-0.6	0.0636	0.102	6.24	6.84
a	552	Gm10306	chr4	94555576	94556076	-470	1.19	0.00289	0.00548	4.92	3.73	1	-0.04	0.908	0.96	3.31	3.27	-470	0	0.25	0.835	0.883	3.05	2.8	0	0.15	0.401	0.587	8.92	8.77	0	8.845	0.1	0.729	0.834	5.36	5.26	0	-0.12	0.757	0.88	5.75	5.87	0	1.67	0.000692	0.00203	4.57	2.9
a	553	Hist1h2ak	chr13	21753605	21754105	0	1.17	0.000256	0.000541	5.38	4.21	1	-0.5	0.333	0.638	7.83	7.32	0	0	-1.51	0.0147	0.0428	7.39	8.9	0	1.39	2.07e-08	1.59e-07	8.91	7.52	1	8.215	2.93	7.77e-33	4.6e-32	7.79	4.86	1	-0.6	0.182	0.329	4.58	5.17	0	1.15	0.000214	0.000726	10.62	9.47
a	554	Dcbld1	chr10	52234940	52235440	1321	1.82	3.58e-11	1.32e-10	6.02	4.21	1	0.37	0.599	0.808	4.03	4.4	1321	0	-0.1	0.942	0.96	4.11	4.21	0	1.03	2.57e-05	0.000124	8.91	7.87	1	8.39	2.18	2.81e-17	9.31e-17	7.44	5.26	1	-0.07	0.788	0.902	5.89	5.96	0	-1.52	0.00158	0.00417	3.61	5.13
a	555	Pgpep1l	chr7	68264028	68264528	0	2.28	1.66e-09	5.34e-09	5.22	2.95	1	-1.02	0.125	0.393	5.97	4.95	0	0	-1.95	0.00309	0.0181	4.96	6.91	0	3.58	3.99e-64	2.63e-61	8.91	5.33	1	7.12	5.24	1.11e-39	8.54e-39	6.76	1.52	1	0.21	0.38	0.562	6.04	5.83	0	-1.42	0.00024	0.000804	5.21	6.64
a	556	Zbtb8b	chr4	129440051	129440551	302	3.23	8.4e-17	5.23e-16	5.8	2.57	1	1.21	0.138	0.414	3.15	4.37	302	0	1.41	0.0641	0.123	3.88	2.47	1	1.84	6.08e-18	1.44e-16	8.91	7.07	1	7.99	5.6	1.15e-10	2.88e-10	5.73	0.12	1	0.51	0.0415	0.0999	6.83	6.32	0	-1.03	0.0107	0.022	4.25	5.28
a	557	Osbpl5	chr7	143738589	143739089	17896	2.72	6.44e-11	2.32e-10	5.22	2.5	1	-1.07	0.0853	0.319	6.92	5.84	17896	0	-0.73	0.399	0.507	5.86	6.59	0	1.48	1.18e-13	1.76e-12	8.91	7.43	1	8.17	1.77	3.13e-28	1.57e-27	8.74	6.97	1	-0.61	0.0466	0.11	5.91	6.52	0	-1.67	2.38e-05	0.000104	5.32	6.98
a	558	Ifit1	chr19	34641172	34641672	301	5.47	4.35e-21	4.16e-20	5.52	0.05	1	-0.13	0.848	0.931	4.67	4.54	301	0	-1.19	0.124	0.204	4.05	5.23	0	2.54	2.27e-23	9.18e-22	8.9	6.36	1	7.63	5.82	5.31e-95	4.26e-93	8.55	2.73	1	0.33	0.311	0.489	5.82	5.49	0	-1.85	6.32e-07	4.14e-06	4.5	6.36
a	559	Smg1	chr7	118276599	118277099	-32929	1.86	2.39e-05	5.52e-05	4.49	2.63	1	-0.77	0.259	0.569	4.12	3.35	-32929	0	-1.31	0.135	0.219	3.4	4.71	0	0.51	0.0177	0.0406	8.9	8.39	0	8.645	1.1	6.09e-16	1.91e-15	9.11	8.01	1	0.56	0.0143	0.04	6.96	6.4	0	1.19	0.0034	0.00815	6.65	5.46
a	560	Rgs2	chr1	144004448	144004948	-287	2.26	4.28e-09	1.33e-08	5.18	2.91	1	-0.46	0.422	0.704	6.36	5.89	-287	0	-2.32	0.000279	0.00518	5.66	7.98	-1	0.64	0.0104	0.0262	8.9	8.26	0	8.58	0.87	0.00429	0.00682	5.71	4.84	0	0.14	0.579	0.744	5.73	5.59	0	2.37	5.92e-09	6.58e-08	9.6	7.23
a	561	Pdzd2	chr15	12740098	12740598	-174	2.59	7.19e-16	4.08e-15	7.14	4.56	1	0.39	0.595	0.806	7.85	8.25	-174	0	-0.09	0.859	0.9	7.74	7.82	0	0.75	0.000254	0.00103	8.89	8.14	0	8.515	4.77	1.48e-42	1.27e-41	8.71	3.94	1	0.04	0.816	0.908	5.31	5.28	0	-2.51	1.35e-11	3.07e-10	7.72	10.23
a	562	Jmjd1c	chr10	67002619	67003119	-93006	1.13	8.35e-06	2e-05	6.09	4.96	1	0.49	0.441	0.716	6.12	6.61	-93006	0	-1.21	0.0641	0.123	6.26	7.47	0	0.64	0.000243	0.000986	8.89	8.24	0	8.565	1.95	3.77e-24	1.62e-23	7.92	5.97	1	0.44	0.13	0.254	6.02	5.58	0	0.05	0.863	0.896	8.12	8.07
a	563	Gata6	chr18	11047893	11048393	-3671	1.71	1.35e-07	3.72e-07	5.57	3.86	1	1.25	0.1	0.348	3.43	4.68	-3671	0	0.47	0.309	0.417	4.3	3.83	0	0.48	0.0307	0.0646	8.88	8.4	0	8.64	1	5.66e-11	1.44e-10	8.71	7.71	1	0.52	0.131	0.256	6	5.48	0	-1.96	2.21e-05	9.76e-05	3.67	5.63
a	564	Ppp1r12b	chr1	134803639	134804139	151803	2.85	1.75e-33	5.01e-32	6.97	4.12	1	0.28	0.699	0.858	5.22	5.5	151803	0	-1.56	0.0154	0.0442	5.42	6.98	0	1.97	9.52e-26	4.81e-24	8.88	6.91	1	7.895	2.03	7.62e-47	7.77e-46	10.07	8.04	1	-0.3	0.242	0.408	6.3	6.6	0	1.89	3.35e-08	3.07e-07	9	7.12
a	565	Ston1	chr17	88598442	88598942	758	1.08	8.7e-05	0.000191	5.86	4.79	1	-0.02	0.981	0.991	5.76	5.74	758	0	-0.66	0.273	0.379	5.68	6.34	0	0.84	0.000118	0.000509	8.87	8.02	0	8.445	0.76	2.14e-06	4.31e-06	8.26	7.5	0	-0.3	0.245	0.412	5.62	5.92	0	-1.37	0.000834	0.00239	4.96	6.34
a	566	Cldn18	chr9	99706236	99706736	10531	1.53	1.52e-10	5.29e-10	6.36	4.83	1	2.93	0.000217	0.012	2.25	5.18	10531	0	2.14	0.000481	0.00694	4.61	2.47	1	0.21	0.27	0.418	8.86	8.65	0	8.755	0.83	2.71e-06	5.45e-06	9.26	8.44	0	0.58	0.0834	0.179	5.6	5.02	0	-1.04	0.0243	0.0447	5.15	6.19
a	567	Pik3c2a	chr7	116444490	116444990	-1041	3.11	1.12e-25	1.65e-24	6.44	3.33	1	1.11	0.106	0.359	5.68	6.78	-1041	0	-1.23	0.152	0.24	6.2	7.43	0	0.33	0.0579	0.11	8.86	8.53	0	8.695	1.65	2.21e-20	8.27e-20	9.68	8.04	1	0.3	0.241	0.407	5.95	5.65	0	-0.59	0.068	0.108	7.58	8.17
a	568	Pdzrn3	chr6	101379256	101379756	-1359	5.06	4.63e-17	2.96e-16	5.11	0.05	1	1.17	0.418	0.701	1.61	2.78	-1359	0	-1.83	0.0343	0.0766	1.94	3.77	0	1.53	2.38e-12	3.03e-11	8.84	7.31	1	8.075	7.12	1.82e-57	2.79e-56	7.24	0.12	1	1.04	1.5e-05	7.22e-05	6.71	5.68	1	0.37	0.471	0.554	3.11	2.74
a	569	Sema3b	chr9	107608332	107608832	397	1.39	6.92e-08	1.96e-07	6.13	4.75	1	1.64	0.0133	0.113	4.73	6.37	397	0	1.38	0.0157	0.0446	5.86	4.48	1	0.92	3.39e-08	2.54e-07	8.84	7.93	0	8.385	0.76	3.97e-08	8.81e-08	10.04	9.28	0	-0.26	0.398	0.58	5.96	6.22	0	-2.21	3.74e-09	4.39e-08	5.92	8.13
a	570	Adnp	chr2	168161427	168161927	45185	1.97	5.86e-09	1.8e-08	6.43	4.46	1	0.87	0.192	0.49	5.14	6	45185	0	0.76	0.161	0.251	5.49	4.73	0	0.78	1.34e-06	7.92e-06	8.84	8.06	0	8.45	1.33	4.7e-10	1.14e-09	8.49	7.17	1	0.07	0.834	0.908	5.75	5.67	0	-1.64	4.22e-06	2.25e-05	5.42	7.06
a	571	Sub1	chr15	12010176	12010676	-13193	1.63	0.000363	0.000755	4.68	3.05	1	-0.65	0.334	0.639	5.32	4.66	-13193	0	-2.43	0.0244	0.06	4.88	7.31	0	0.42	0.00524	0.0147	8.83	8.41	0	8.62	-0.13	0.596	0.695	5.96	6.08	0	0.99	0.00496	0.0156	5.33	4.34	0	1.99	5.65e-08	4.9e-07	8.77	6.79
a	572	Magi1	chr6	94284556	94285056	-639	1.35	1.69e-05	3.95e-05	5.32	3.96	1	0.25	0.745	0.881	4.24	4.49	-639	0	-0.65	0.366	0.475	4.14	4.79	0	0.31	0.0634	0.118	8.83	8.52	0	8.675	2.19	2.62e-33	1.58e-32	8.93	6.73	1	0.07	0.931	0.961	5.33	5.26	0	-0.26	0.502	0.583	5.39	5.65
a	573	Pls1	chr9	95845501	95846001	-190	1.23	2.34e-09	7.42e-09	6.76	5.52	1	-0.41	0.468	0.735	6.57	6.16	-190	0	1.56	0.00427	0.0213	6	4.44	1	0.77	4.56e-06	2.48e-05	8.83	8.05	0	8.44	1.57	8.13e-25	3.6e-24	9.04	7.48	1	0.36	0.175	0.32	5.71	5.34	0	-1.92	3.18e-08	2.94e-07	6.47	8.39
a	574	Cttnbp2nl	chr3	105048972	105049472	3674	1.9	8.64e-08	2.42e-07	5.35	3.45	1	3.03	0.00533	0.0693	0.52	3.55	3674	0	-0.65	0.667	0.748	2.76	3.41	0	3.5	2.17e-37	2.57e-35	8.83	5.34	1	7.085	1.3	5.89e-17	1.93e-16	8.78	7.48	1	-0.44	0.0929	0.195	6.86	7.3	0	1.53	0.000323	0.00104	5.85	4.32
a	575	Cttnbp2nl	chr3	105049722	105050222	2924	1.8	2.94e-07	7.91e-07	6.11	4.31	1	2.94	0.00167	0.038	1.43	4.37	2924	0	-1.24	0.166	0.258	3.85	5.09	0	3.5	2.17e-37	2.57e-35	8.83	5.34	1	7.085	1.3	5.89e-17	1.93e-16	8.78	7.48	1	-0.44	0.0929	0.195	6.86	7.3	0	2.11	1.42e-09	1.86e-08	8.62	6.51
a	576	Rgs9	chr11	109312036	109312536	-13907	1.56	3.38e-06	8.39e-06	5.39	3.83	1	-0.03	0.927	0.968	5.19	5.15	-13907	0	-2.38	8.55e-05	0.00297	5.02	7.39	-1	0.88	1.19e-06	7.11e-06	8.83	7.94	0	8.385	2.07	1.06e-07	2.3e-07	5.96	3.89	1	0.71	0.0842	0.18	4.73	4.02	0	0.91	0.00784	0.0168	7.03	6.12
a	577	Sh3d21	chr4	126163306	126163806	0	2.59	3.33e-14	1.61e-13	5.73	3.14	1	0.66	0.388	0.679	5.02	5.68	0	0	-0.41	0.435	0.542	5.17	5.57	0	0.87	4.65e-07	2.96e-06	8.82	7.95	0	8.385	1.61	1.77e-23	7.45e-23	9.5	7.89	1	-0.26	0.244	0.41	6.22	6.48	0	-0.71	0.023	0.0426	7.06	7.77
a	578	Rbms1	chr2	60940336	60940836	22356	1.49	1.99e-06	5.03e-06	5.68	4.2	1	-1.47	0.00549	0.0703	6.85	5.38	22356	0	-1.09	0.21	0.309	5.78	6.86	0	0.61	0.00148	0.00499	8.81	8.2	0	8.505	0.83	2.48e-06	4.98e-06	7.83	7	0	0.04	0.92	0.955	5.65	5.61	0	-0.42	0.294	0.375	6.09	6.5
a	579	Chst12	chr5	140506728	140507228	1178	2.54	4.91e-11	1.79e-10	5.74	3.21	1	0.89	0.341	0.645	2.48	3.37	1178	0	-0.7	0.251	0.354	3.01	3.71	0	2	4.34e-24	1.87e-22	8.81	6.81	1	7.81	2.06	1.18e-36	8.1e-36	8.9	6.84	1	-0.2	0.453	0.636	6.4	6.6	0	0.48	0.339	0.422	6.11	5.63
a	580	Alad	chr4	62518517	62519017	901	1.82	6.37e-10	2.11e-09	6.01	4.19	1	0.36	0.526	0.769	6.02	6.38	901	0	0.54	0.454	0.56	6.17	5.63	0	-0.43	0.0135	0.0324	8.8	9.23	0	9.015	1.14	3.05e-15	9.33e-15	9.46	8.32	1	1.59	5.61e-06	2.85e-05	6.88	5.29	1	-0.94	0.0337	0.0592	6.5	7.43
a	581	Hdac7	chr15	97831935	97832435	12067	1.83	1.16e-18	8.71e-18	6.85	5.02	1	-0.06	0.902	0.957	6.24	6.19	12067	0	-1.33	0.039	0.0843	5.99	7.32	0	0.26	0.148	0.247	8.8	8.55	0	8.675	1.4	4.39e-18	1.51e-17	9.73	8.33	1	-0.15	0.559	0.728	5.65	5.8	0	-1.32	0.00018	0.000625	7.35	8.68
a	582	Efnb1	chrX	99138953	99139453	2823	1.24	0.00109	0.00216	4.97	3.73	1	-0.55	0.352	0.653	5.19	4.64	2823	0	-1	0.211	0.31	4.76	5.76	0	0.14	0.486	0.698	8.8	8.66	0	8.73	1.11	1.46e-11	3.81e-11	8.54	7.43	1	1.16	0.0177	0.0482	4.73	3.56	0	-0.61	0.128	0.186	4.64	5.24
a	583	Cacybp	chr1	160306768	160307268	-93893	1.45	2.74e-05	6.28e-05	5.19	3.75	1	-0.05	0.92	0.965	6.08	6.03	-93893	0	0	0.99	0.993	5.66	5.66	0	-0.01	0.961	0.966	8.8	8.8	0	8.8	1.22	1.15e-13	3.31e-13	8.92	7.7	1	0.56	0.0431	0.103	5.79	5.23	0	-1.08	0.00772	0.0166	6.4	7.48
a	584	Dnajc5	chr2	181521581	181522081	1096	1.86	7.21e-11	2.59e-10	6.07	4.21	1	1.82	0.0477	0.229	3.24	5.06	1096	0	0.68	0.287	0.393	4.3	3.62	0	0.59	0.00145	0.00491	8.8	8.21	0	8.505	1.51	3.59e-18	1.24e-17	8.36	6.85	1	0.6	0.053	0.123	6.15	5.55	0	-0.7	0.0371	0.0643	5.58	6.28
a	585	Gmpr	chr13	45508501	45509001	1057	1.21	0.00171	0.00331	5.35	4.14	1	-0.62	0.286	0.597	5.97	5.35	1057	0	-0.06	0.899	0.93	5.37	5.43	0	0.83	5e-08	3.65e-07	8.79	7.96	0	8.375	1.36	1.34e-11	3.5e-11	7.38	6.02	1	0.65	0.128	0.252	5.76	5.11	0	1.66	1.94e-05	8.69e-05	7.32	5.67
a	586	Nckap5	chr1	126737529	126738029	92770	2.75	3.06e-10	1.04e-09	5.01	2.26	1	-1.44	0.0172	0.13	5.35	3.91	92770	0	-1.84	0.015	0.0432	4.27	6.1	0	1.98	3.54e-19	9.57e-18	8.79	6.8	1	7.795	-1.34	6.86e-07	1.42e-06	4.68	6.02	-1	-0.64	0.0141	0.0396	5.74	6.38	0	-0.54	0.203	0.275	4.19	4.73
a	587	Ndufa4l2	chr10	127512040	127512540	-2427	1.32	9.85e-05	0.000216	5.26	3.93	1	-0.29	0.628	0.823	5.57	5.28	-2427	0	-1.16	0.0207	0.0536	5.18	6.34	0	0.79	0.000105	0.000455	8.79	8	0	8.395	-0.53	0.557	0.654	0.53	1.06	0	-0.06	0.907	0.947	7	7.06	0	0.59	0.116	0.171	6.73	6.15
a	588	Ikzf4	chr10	128645597	128646097	0	1.41	0.000222	0.000471	4.87	3.46	1	-0.31	0.566	0.791	6.35	6.03	0	0	-0.44	0.371	0.48	5.95	6.39	0	1.53	1.29e-13	1.91e-12	8.79	7.26	1	8.025	2.94	5.29e-19	1.88e-18	6.47	3.54	1	-0.16	0.69	0.831	4.07	4.23	0	0.38	0.258	0.336	6.36	5.98
a	589	Rin1	chr19	5050450	5050950	0	1.04	1.72e-06	4.36e-06	6.33	5.29	1	-0.82	0.137	0.412	6.99	6.17	0	0	-0.22	0.765	0.828	6.31	6.53	0	0.82	9.04e-06	4.67e-05	8.78	7.96	0	8.37	1.65	1.09e-13	3.14e-13	7.57	5.92	1	0.59	0.0352	0.0871	5.76	5.17	0	-0.52	0.103	0.154	8.19	8.7
a	590	Spopl	chr2	23570552	23571052	1054	1.24	4.13e-06	1.02e-05	5.88	4.64	1	2.76	0.000211	0.0119	3.21	5.97	1054	0	1.32	0.0274	0.0652	5.39	4.07	1	0.12	0.549	0.77	8.78	8.66	0	8.72	1.71	1.11e-21	4.36e-21	8.23	6.52	1	-0.28	0.641	0.795	4.87	5.15	0	-1.44	0.000348	0.00111	5.06	6.5
a	591	Syt12	chr19	4477743	4478243	-296	1.46	2.39e-05	5.51e-05	5.31	3.86	1	1.74	0.0336	0.187	4.16	5.9	-296	0	-0.04	0.951	0.966	5.12	5.16	0	0.49	0.0369	0.075	8.77	8.28	0	8.525	0.74	0.0235	0.0345	6.33	5.59	0	0.1	0.669	0.816	6.33	6.23	0	-0.01	0.985	0.989	8.37	8.38
a	592	Gm13899	chr6	17748775	17749275	-35834	1.66	2.2e-14	1.08e-13	6.75	5.09	1	-0.23	0.67	0.843	7.35	7.12	-35834	0	-0.97	0.083	0.15	6.97	7.93	0	2.09	7.15e-32	5.93e-30	8.77	6.68	1	7.725	3.88	2.07e-39	1.58e-38	8.13	4.26	1	-0.57	0.0877	0.186	5.43	6	0	1.17	0.000112	0.00041	9.78	8.6
a	593	Fgf18	chr11	33148196	33148696	-796	1.18	3.62e-07	9.68e-07	6.18	5	1	-0.27	0.65	0.833	7.84	7.57	-796	0	-1.01	0.0418	0.0888	7.29	8.3	0	1.63	4.78e-13	6.6e-12	8.77	7.14	1	7.955	7.29	5.82e-49	6.43e-48	7.41	0.12	1	-0.14	0.57	0.737	5.84	5.98	0	-0.77	0.0137	0.0272	8.34	9.11
a	594	Rnf182	chr13	43592608	43593108	-22602	2.61	1.73e-19	1.41e-18	6.89	4.28	1	1.78	0.0172	0.129	4.11	5.89	-22602	0	0.92	0.101	0.175	5.22	4.29	0	1.13	2.06e-09	1.81e-08	8.77	7.64	1	8.205	3.43	6.84e-53	8.74e-52	8.43	5	1	-0.36	0.397	0.58	4.78	5.14	0	-2.16	1.57e-09	2.04e-08	5.96	8.12
a	595	Ap3b1	chr13	94382561	94383061	23601	1.05	0.00372	0.00695	4.71	3.66	1	0.1	0.817	0.916	4.07	4.17	23601	0	-1.12	0.0552	0.11	4.09	5.21	0	0.41	0.0858	0.155	8.77	8.36	0	8.565	0.35	0.041	0.0585	7.99	7.64	0	0.19	0.499	0.678	6.2	6.01	0	2.02	3.18e-08	2.94e-07	7.18	5.16
a	596	Ppfibp2	chr7	107596928	107597428	1721	4.27	7.89e-29	1.53e-27	6.29	2.02	1	0.87	0.275	0.585	4.3	5.17	1721	0	1.07	0.117	0.195	4.66	3.59	1	5.33	1.61e-57	6.97e-55	8.77	3.45	1	6.11	3.61	2.13e-17	7.11e-17	8.61	5	1	-0.56	0.0224	0.0592	5.76	6.31	0	-1.79	3.61e-07	2.53e-06	4.94	6.73
a	597	Zhx2	chr15	57659945	57660445	-34220	2.41	7.73e-39	3.41e-37	8.04	5.63	1	2.84	0.000194	0.0114	4.59	7.43	-34220	0	0.91	0.0839	0.151	6.8	5.89	0	3.6	1.87e-39	2.5e-37	8.76	5.17	1	6.965	3.6	5.08e-74	1.57e-72	9.67	6.07	1	-0.83	0.000787	0.00293	5.68	6.51	0	-2.44	2.33e-10	3.79e-09	7.04	9.48
a	598	Plxnb2	chr15	89169361	89169861	10927	1.47	6.83e-08	1.93e-07	6.08	4.61	1	0.22	0.713	0.865	7.34	7.56	10927	0	0.02	0.99	0.993	7.32	7.29	0	1.67	4.45e-19	1.19e-17	8.76	7.09	1	7.925	1.17	3.98e-23	1.65e-22	10.27	9.1	1	-0.17	0.475	0.656	7.26	7.44	0	-1.73	9.82e-07	6.15e-06	7.7	9.44
a	599	Actb	chr5	142929312	142929812	-22558	1.74	1.25e-09	4.04e-09	6.5	4.76	1	0.42	0.574	0.796	5.58	5.99	-22558	0	-2.32	2.46e-05	0.00183	5.52	7.84	-1	0.03	0.905	0.915	8.76	8.73	0	8.745	1.78	3.66e-26	1.7e-25	9.15	7.37	1	0.46	0.15	0.285	5.96	5.5	0	0.83	0.0392	0.0675	9.5	8.67
a	600	Zfp74	chr7	29956140	29956640	-2051	1.63	2.36e-13	1.05e-12	6.63	5	1	1.12	0.102	0.352	5.06	6.18	-2051	0	0.84	0.279	0.385	5.6	4.77	0	1.41	3.5e-08	2.61e-07	8.75	7.34	1	8.045	2.58	2.34e-41	1.92e-40	8.41	5.84	1	0.27	0.325	0.504	5.58	5.3	0	-1.74	5.88e-06	3.03e-05	5.76	7.5
a	601	Cys1	chr12	24679510	24680010	1803	4.04	5.39e-17	3.43e-16	5.34	1.29	1	1.49	0.0744	0.295	3.92	5.41	1803	0	-1.63	0.0659	0.126	4.7	6.33	0	1.94	5.33e-22	1.91e-20	8.74	6.79	1	7.765	2.62	5.28e-45	5.04e-44	9.01	6.39	1	-0.21	0.48	0.661	5.6	5.81	0	-1.89	2.82e-07	2.04e-06	6.05	7.94
a	602	Gm42932	chr5	102424900	102425400	8697	1.29	0.000149	0.000321	5.25	3.95	1	0.07	0.936	0.972	5.14	5.21	8697	0	1.69	0.00416	0.021	5.02	3.33	1	1.41	3.33e-07	2.16e-06	8.74	7.34	1	8.04	4.38	1.34e-22	5.45e-22	5.91	1.52	1	-0.27	0.498	0.677	4.85	5.12	0	-1.14	0.00528	0.0119	4.31	5.45
a	603	Fads3	chr19	10043670	10044170	2122	2.27	5.31e-21	5.04e-20	6.78	4.5	1	2.3	0.00868	0.09	4.42	6.72	2122	0	-0.28	0.67	0.751	5.92	6.19	0	2.09	7.5e-17	1.59e-15	8.73	6.64	1	7.685	2.07	1.12e-34	7.14e-34	8.95	6.88	1	-0.49	0.0364	0.0895	6.34	6.83	0	-2	4.61e-09	5.28e-08	6.91	8.91
a	604	Gm9806	chr19	16773195	16773695	-6852	1.58	3.42e-07	9.16e-07	5.77	4.18	1	-0.15	0.781	0.899	5.73	5.58	-6852	0	-0.18	0.824	0.874	5.41	5.59	0	0.44	0.0359	0.0738	8.73	8.29	0	8.51	0.67	7.71e-06	1.51e-05	8.45	7.78	0	0.33	0.31	0.488	6.1	5.78	0	-0.96	0.003	0.00731	6.28	7.25
a	605	Pim1	chr17	29451276	29451776	-38977	1.04	4.06e-06	1e-05	6.38	5.33	1	0.48	0.431	0.71	6.33	6.81	-38977	0	1.35	0.0128	0.0392	6.53	5.17	1	0.29	0.102	0.18	8.73	8.44	0	8.585	2.02	5.16e-23	2.13e-22	9.53	7.51	1	0.51	0.233	0.398	5.62	5.11	0	-1.76	1.89e-06	1.1e-05	6.61	8.37
a	606	Clec2d	chr6	129181605	129182105	990	1.91	2.09e-15	1.13e-14	6.85	4.94	1	0.49	0.423	0.704	5.52	6.01	990	0	-0.62	0.271	0.376	5.67	6.29	0	1.42	2.33e-08	1.78e-07	8.73	7.31	1	8.02	1.55	1.16e-18	4.06e-18	8.1	6.55	1	-4.43	1.66e-11	1.42e-10	0.38	4.81	-1	0.12	0.74	0.797	7.56	7.44
a	607	Resf1	chr6	149311664	149312164	2250	1.99	6.03e-07	1.59e-06	5.13	3.14	1	1.04	0.259	0.57	3.02	4.06	2250	0	-1.19	0.124	0.204	3.36	4.55	0	2.02	2.02e-16	4.08e-15	8.73	6.7	1	7.715	1.6	2.78e-14	8.18e-14	8.75	7.14	1	0.09	0.776	0.894	6.33	6.24	0	0.87	0.0578	0.0944	7.02	6.15
a	608	Atp5s	chr12	69757262	69757762	32312	1.21	0.00276	0.00523	4.55	3.35	1	-0.33	0.598	0.808	4.6	4.27	32312	0	-0.04	0.903	0.932	4.15	4.19	0	1.38	9.8e-16	1.85e-14	8.72	7.34	1	8.03	3.34	7.79e-39	5.82e-38	8.37	5.03	1	0.22	0.309	0.486	6.71	6.49	0	-0.72	0.075	0.118	6.02	6.74
a	609	Cdkl1	chr12	69757885	69758385	32882	1.69	1.57e-10	5.45e-10	6.13	4.44	1	-0.29	0.582	0.8	6.73	6.44	32882	0	-2.2	0.00315	0.0182	6.25	8.44	0	1.38	9.8e-16	1.85e-14	8.72	7.34	1	8.03	3.34	7.79e-39	5.82e-38	8.37	5.03	1	0.22	0.309	0.486	6.71	6.49	0	-0.54	0.177	0.245	7.05	7.58
a	610	Gm14620	chrX	50550368	50550868	-7584	1.58	0.000268	0.000564	4.63	3.05	1	0.12	0.852	0.933	5.37	5.49	-7584	0	-1.38	0.0267	0.064	5.29	6.67	0	1.41	0.0188	0.0428	8.71	7.3	0	8.005	0.78	0.0432	0.0615	6.45	5.67	0	-1.25	0.0379	0.0928	2.47	3.72	0	0.66	0.449	0.533	6.66	6
a	611	Wipf3	chr6	54428783	54429283	-320	2.54	1.55e-19	1.27e-18	6.49	3.95	1	1.17	0.0589	0.259	4.55	5.72	-320	0	0.75	0.138	0.222	5.37	4.62	0	0.62	0.000172	0.000717	8.71	8.1	0	8.405	2.41	5.1e-47	5.23e-46	9.02	6.61	1	1.27	0.000326	0.0013	6.14	4.87	1	-1.64	9.23e-06	4.51e-05	4.81	6.45
a	612	Smad6	chr9	64016930	64017430	4629	1.01	0.00275	0.00522	4.9	3.88	1	-0.81	0.137	0.413	6.21	5.4	4629	0	-1.05	0.19	0.286	5.55	6.6	0	0.33	0.0831	0.151	8.71	8.37	0	8.54	1.31	1.24e-16	4e-16	8.51	7.2	1	0.39	0.122	0.242	6.47	6.08	0	-1.37	0.000148	0.000527	4.99	6.36
a	613	Prickle1	chr15	93628028	93628528	-32137	3.22	1.27e-23	1.54e-22	6.52	3.3	1	0.82	0.253	0.563	4.69	5.51	-32137	0	-0.84	0.422	0.53	4.96	5.79	0	1.59	3.26e-20	9.78e-19	8.71	7.12	1	7.915	4.8	6.27e-73	1.83e-71	8.39	3.58	1	0.03	0.877	0.928	5.7	5.68	0	-1.04	0.01	0.0208	5.01	6.05
a	614	Dct	chr14	118001471	118001971	50273	2.35	4.03e-22	4.22e-21	6.79	4.44	1	0.29	0.653	0.834	6.26	6.55	50273	0	0.08	0.94	0.959	6.29	6.21	0	0.67	0.000429	0.00165	8.71	8.04	0	8.375	3.54	7.81e-25	3.46e-24	6.7	3.16	1	-0.06	0.858	0.916	6.02	6.09	0	-1.23	0.00107	0.00299	5.05	6.28
a	615	Tdrd7	chr4	45965034	45965534	0	2.18	1.11e-17	7.57e-17	6.43	4.25	1	1.21	0.09	0.328	4.63	5.84	0	0	0.73	0.188	0.284	5.32	4.59	0	1.7	3.62e-13	5.08e-12	8.7	7	1	7.85	1.9	2.85e-28	1.44e-27	9.08	7.18	1	-0.45	0.0564	0.129	5.93	6.38	0	-0.94	0.0141	0.028	7.13	8.07
a	616	Prkag3	chr1	74749242	74749742	-21	2.9	1.07e-25	1.57e-24	7.23	4.33	1	1.57	0.0527	0.242	5.21	6.78	-21	0	-0.19	0.79	0.848	6.11	6.3	0	3.26	5.89e-55	2.16e-52	8.7	5.44	1	7.07	7.18	4.69e-123	1.9e-120	9.2	2.02	1	0.1	0.842	0.908	5.64	5.53	0	-2.17	8.81e-11	1.6e-09	6.45	8.62
a	617	Eps8l2	chr7	141340475	141340975	1595	1.01	0.0012	0.00237	6.19	5.19	1	-0.07	0.903	0.957	7.51	7.45	1595	0	1.79	0.000354	0.00585	7.19	5.4	1	1.47	2.35e-12	2.99e-11	8.7	7.23	1	7.965	1.66	6.96e-19	2.46e-18	9.88	8.22	1	-0.47	0.0954	0.199	6.23	6.7	0	-1.75	9.54e-07	5.99e-06	7.76	9.51
a	618	Aldh3b1	chr19	3929558	3930058	0	1.2	7.03e-05	0.000156	5.4	4.2	1	-0.81	0.122	0.389	6.92	6.11	0	0	-1.36	0.0233	0.0582	6.33	7.69	0	1.14	1.89e-12	2.44e-11	8.69	7.55	1	8.12	1.54	1.24e-23	5.24e-23	8.79	7.25	1	-0.32	0.245	0.412	6.34	6.66	0	1.64	3.68e-07	2.58e-06	10.06	8.42
a	619	Arhgef1	chr7	24907374	24907874	4462	1.38	2.69e-06	6.72e-06	5.75	4.36	1	0.53	0.448	0.721	6.48	7.01	4462	0	-0.15	0.864	0.905	6.62	6.76	0	2.13	5.8e-25	2.73e-23	8.69	6.56	1	7.625	1.67	2.06e-17	6.88e-17	8.33	6.66	1	-0.27	0.236	0.401	6.37	6.63	0	-1.41	9.05e-06	4.43e-05	7.29	8.7
a	620	Pim1	chr17	29437655	29438155	-52598	2.18	1.56e-14	7.78e-14	6.27	4.09	1	-0.3	0.603	0.811	4.77	4.46	-52598	0	-1.03	0.0486	0.0995	4.35	5.38	0	1.36	2.36e-13	3.39e-12	8.69	7.33	1	8.01	1.97	1.49e-20	5.62e-20	8.48	6.51	1	-0.38	0.179	0.325	5.47	5.84	0	0.26	0.416	0.5	7.27	7.01
a	621	Sema3e	chr5	14028307	14028807	3031	4.46	1.67e-52	2.06e-50	7.53	3.07	1	0.31	0.744	0.881	5.91	6.22	3031	0	1.83	0.00987	0.0336	5.57	3.73	1	8.07	7.9e-91	2.06e-87	8.68	0.61	1	4.645	8.87	3.9e-154	1.61e-150	9.53	0.66	1	0.96	0.00829	0.0247	5.19	4.23	0	-1.63	4.77e-06	2.51e-05	6.68	8.31
a	622	Gm5507	chr18	54452649	54453149	468328	1.14	4.54e-06	1.11e-05	6	4.86	1	-0.83	0.125	0.393	6.25	5.42	468328	0	-0.24	0.737	0.806	5.46	5.69	0	0.28	0.133	0.226	8.68	8.4	0	8.54	2.43	1.55e-15	4.81e-15	7.83	5.4	1	0.55	0.0616	0.139	6.13	5.58	0	-2.31	2.45e-08	2.33e-07	4.2	6.51
a	623	Cpeb1	chr7	81455265	81455765	0	1.55	1.15e-06	2.95e-06	5.42	3.88	1	-0.21	0.709	0.863	5.89	5.68	0	0	-1.27	0.0922	0.162	5.66	6.92	0	0.96	1.85e-05	9.12e-05	8.68	7.73	0	8.205	3.9	1.13e-09	2.7e-09	4.66	0.75	1	0.47	0.158	0.296	5.26	4.79	0	-0.56	0.0834	0.129	6.39	6.95
a	624	Gm7498	chr6	84106795	84107295	75207	3.91	1.47e-21	1.47e-20	6.03	2.12	1	-0.25	0.682	0.849	6.26	6.01	75207	0	1.87	0.000756	0.00865	5.79	3.92	1	8.74	4.18e-86	8.28e-83	8.68	-0.06	1	4.31	9.09	1.23e-133	1.05e-130	9.21	0.12	1	0.23	0.347	0.528	6.02	5.79	0	-2.35	7.67e-10	1.08e-08	6.02	8.37
a	625	Ptpn14	chr1	189727358	189727858	-410	2.52	5.56e-30	1.18e-28	7.12	4.61	1	0.24	0.709	0.863	7.39	7.63	-410	0	-1.05	0.153	0.241	7.28	8.33	0	-0.42	0.00579	0.016	8.68	9.1	0	8.89	2.48	5.75e-18	1.97e-17	9.8	7.32	1	0.53	0.124	0.244	5.33	4.8	0	-1.86	4.89e-08	4.32e-07	8.42	10.28
a	626	Arhgef18	chr8	3394599	3395099	1593	3.71	2.6e-37	1.01e-35	6.76	3.05	1	1.88	0.0561	0.251	3.78	5.66	1593	0	1.08	0.131	0.213	4.73	3.65	1	3.25	3.25e-49	8.47e-47	8.67	5.41	1	7.04	3.12	5.33e-47	5.47e-46	9.44	6.32	1	-0.61	0.0247	0.0645	5.97	6.58	0	-1.97	1.5e-09	1.97e-08	6.42	8.39
a	627	Abca1	chr4	53217364	53217864	-57469	1.72	9.4e-22	9.54e-21	7.23	5.51	1	-1.17	0.0271	0.166	7.39	6.22	-57469	0	-0.8	0.129	0.211	6.37	7.16	0	0.35	0.0862	0.155	8.67	8.32	0	8.495	2.52	7.55e-34	4.65e-33	9.18	6.66	1	0.44	0.124	0.245	6.25	5.8	0	-0.67	0.0446	0.0755	7.37	8.04
a	628	Rab12	chr17	66520116	66520616	-387	5.05	1.95e-29	3.97e-28	6.16	1.11	1	1.49	0.0762	0.3	4.11	5.6	-387	0	0.72	0.382	0.491	4.78	4.05	0	0.64	0.000111	0.000479	8.67	8.03	0	8.35	4	3.84e-84	1.84e-82	9.21	5.21	1	0.84	0.00366	0.0119	6.12	5.28	0	-1.39	7.4e-05	0.000285	6.02	7.41
a	629	Arid5b	chr10	68134072	68134572	144168	1.88	2.43e-08	7.11e-08	5.48	3.6	1	0.04	0.915	0.963	4.81	4.85	144168	0	-0.14	0.804	0.859	4.85	4.99	0	0.74	0.00314	0.00955	8.67	7.93	0	8.3	0.76	9.88e-07	2.03e-06	8.2	7.45	0	-0.2	0.511	0.688	5.82	6.02	0	-0.87	0.0201	0.0379	4.94	5.81
a	630	Krt7	chr15	101410726	101411226	0	1.24	6.65e-20	5.66e-19	7.99	6.75	1	1.05	0.107	0.361	6.89	7.94	0	0	1.53	0.0196	0.0516	7.49	5.95	1	0.57	0.00306	0.00934	8.67	8.1	0	8.385	1.78	1.91e-33	1.16e-32	9.85	8.07	1	-0.11	0.614	0.774	4.87	4.98	0	-2.27	3.36e-09	4e-08	7.66	9.93
a	631	Radil	chr5	142549308	142549808	1290	1.69	1.56e-23	1.87e-22	8.33	6.64	1	2.09	0.0019	0.0408	4.53	6.62	1290	0	1.33	0.0389	0.0841	6.11	4.78	1	0.46	0.00875	0.0226	8.67	8.21	0	8.44	1.48	6.61e-19	2.34e-18	9.88	8.4	1	-0.75	0.0227	0.06	5.4	6.15	0	-2.2	1.59e-10	2.7e-09	6.01	8.21
a	632	Tcf15	chr2	152131887	152132387	-11174	4.61	2.21e-12	9.06e-12	4.65	0.05	1	1.94	0.154	0.437	1.05	2.99	-11174	0	0.05	0.723	0.795	2.28	2.23	0	5.85	2.39e-35	2.48e-33	8.67	2.82	1	5.745	5.46	9.9e-77	3.43e-75	8.45	2.99	1	0.93	0.000207	0.000849	6.75	5.82	0	-0.02	0.976	0.982	4.08	4.1
a	633	Tcf15	chr2	152132661	152133161	-10400	3.32	1.02e-38	4.46e-37	7.41	4.1	1	1.33	0.146	0.425	4.74	6.07	-10400	0	0.58	0.358	0.467	5.29	4.71	0	5.85	2.39e-35	2.48e-33	8.67	2.82	1	5.745	5.46	9.9e-77	3.43e-75	8.45	2.99	1	0.93	0.000207	0.000849	6.75	5.82	0	-2.33	2.4e-08	2.29e-07	5.99	8.32
a	634	Wbp1l	chr19	46624081	46624581	24997	1.27	1.23e-11	4.71e-11	7.62	6.35	1	0.88	0.155	0.439	6.06	6.94	24997	0	-0.39	0.54	0.639	6.61	7	0	1.51	6.86e-17	1.46e-15	8.66	7.15	1	7.905	1.75	6.01e-19	2.13e-18	9.38	7.63	1	-0.28	0.32	0.499	5.64	5.92	0	-1.68	9.53e-07	5.99e-06	7.23	8.92
a	635	Lox	chr18	52529623	52530123	0	2.02	6.85e-14	3.22e-13	6.3	4.28	1	0.54	0.433	0.711	5.66	6.19	0	0	-1.47	0.0837	0.151	5.77	7.25	0	1.7	5.97e-16	1.15e-14	8.66	6.95	1	7.805	3.79	1.45e-40	1.16e-39	7.29	3.5	1	-0.09	0.767	0.887	5.58	5.67	0	-1.47	2.75e-05	0.000119	6.12	7.59
a	636	Sptbn1	chr11	30265620	30266120	2055	3.95	3.19e-24	4.06e-23	6	2.05	1	1.11	0.153	0.437	3.82	4.93	2055	0	-2.05	0.0107	0.0351	4.42	6.46	0	0.89	0.000512	0.00193	8.65	7.76	0	8.205	2.32	1.09e-33	6.66e-33	8.11	5.78	1	0.31	0.242	0.408	6.02	5.72	0	-1.12	0.00243	0.00608	6.03	7.15
a	637	Smbd1	chr16	32814979	32815479	-4502	1.65	1.04e-06	2.68e-06	5.47	3.82	1	-0.7	0.207	0.51	5.83	5.13	-4502	0	0.5	0.445	0.551	5.24	4.75	0	0.96	4.47e-07	2.85e-06	8.65	7.69	0	8.17	0.18	0.345	0.425	7.19	7.01	0	-0.01	0.966	0.981	5.96	5.97	0	-0.17	0.745	0.8	5.24	5.41
a	638	D630039A03Rik	chr4	57856529	57857029	59268	4.84	3.48e-21	3.36e-20	5.51	0.68	1	3.51	0.0241	0.156	1.73	5.25	59268	0	0.13	0.933	0.954	3.99	3.87	0	8.71	6.72e-87	1.45e-83	8.65	-0.06	1	4.295	6.54	2.59e-52	3.24e-51	7.2	0.66	1	4.89	1.62e-28	7.41e-27	6.53	1.64	1	-2.18	1.95e-09	2.47e-08	5.28	7.46
a	639	Sbno2	chr10	80100957	80101457	4114	1.04	0.000279	0.000587	5.52	4.47	1	0.81	0.188	0.486	5.2	6.01	4114	0	-1.27	0.16	0.25	5.82	7.09	0	0.57	0.00128	0.00438	8.65	8.08	0	8.365	1.41	1.58e-21	6.14e-21	8.94	7.53	1	0.34	0.17	0.313	6.1	5.76	0	2.3	4.19e-11	8.27e-10	9.21	6.92
a	640	Icam1	chr9	21018476	21018976	2491	2.84	3.21e-16	1.89e-15	5.94	3.1	1	1.46	0.0648	0.273	4.32	5.77	2491	0	0.32	0.44	0.547	5.3	4.97	0	1.08	3.83e-07	2.47e-06	8.64	7.56	1	8.1	2.18	4.08e-47	4.2e-46	9.25	7.07	1	-0.33	0.323	0.503	5.75	6.09	0	-0.4	0.194	0.265	7.33	7.73
a	641	Rab3il1	chr19	10018367	10018867	16698	1.43	2.86e-05	6.56e-05	5.07	3.64	1	-0.75	0.229	0.536	6.16	5.41	16698	0	-0.56	0.232	0.334	5.59	6.15	0	0.71	0.000251	0.00101	8.63	7.91	0	8.27	0.94	0.00254	0.00412	5.63	4.69	0	0.32	0.176	0.321	6.38	6.07	0	1.04	0.00182	0.00472	7.71	6.67
a	642	Sphk1	chr11	116530349	116530849	-76	3.37	3.15e-19	2.52e-18	6.55	3.18	1	-0.55	0.416	0.699	6.83	6.28	-76	0	2.1	0.00223	0.0153	6.06	3.96	1	6.2	2.13e-92	7.02e-89	8.63	2.42	1	5.525	3.55	1.92e-80	7.73e-79	9.22	5.67	1	-1.18	0.000969	0.00354	5.29	6.47	-1	-2.29	5.62e-10	8.22e-09	6.54	8.84
a	643	Ifit3b	chr19	34607675	34608175	0	2.43	4.93e-12	1.95e-11	5.64	3.21	1	0.26	0.738	0.878	5.9	6.15	0	0	-2.52	5.61e-05	0.00245	5.61	8.13	-1	2.5	2.45e-40	3.5e-38	8.62	6.12	1	7.37	3.65	1.09e-28	5.58e-28	9.01	5.36	1	0.41	0.113	0.227	6.23	5.82	0	-0.13	0.696	0.759	6.91	7.04
a	644	Fam166b	chr4	43406190	43406690	22444	1.18	1.82e-05	4.25e-05	5.93	4.76	1	-0.51	0.382	0.675	7.51	7	22444	0	-2.47	0.0061	0.0256	6.84	9.3	0	0.97	4.16e-07	2.67e-06	8.62	7.65	0	8.135	2.12	3.85e-23	1.6e-22	9.35	7.22	1	-0.01	0.916	0.952	5.89	5.9	0	-1.68	3.41e-07	2.4e-06	7.46	9.14
a	645	Chrna1	chr2	73561391	73561891	18447	1.09	0.000405	0.00084	5.28	4.2	1	-0.21	0.691	0.854	5.35	5.13	18447	0	-0.92	0.0598	0.116	5.02	5.94	0	1.27	6.97e-13	9.45e-12	8.62	7.35	1	7.985	1.78	3.22e-23	1.34e-22	8.53	6.75	1	-0.08	0.759	0.882	5.63	5.71	0	0.49	0.151	0.214	6.65	6.16
a	646	Akap5	chr12	76306838	76307338	-17553	4.22	6.15e-33	1.67e-31	6.74	2.52	1	2.46	0.00691	0.0798	3.71	6.17	-17553	0	0.65	0.195	0.292	5.33	4.68	0	6.93	4.91e-82	8.37e-79	8.62	1.69	1	5.155	3.15	8.55e-62	1.55e-60	9.89	6.74	1	-0.18	0.521	0.695	6.36	6.54	0	-2.63	9.38e-07	5.9e-06	4.94	7.58
a	647	Scnn1g	chr7	121737279	121737779	2800	2	4.05e-14	1.94e-13	6.25	4.25	1	1.27	0.131	0.403	3.97	5.25	2800	0	2.02	0.00728	0.0282	4.64	2.62	1	3.13	3.54e-31	2.75e-29	8.62	5.48	1	7.05	3.05	4.47e-61	7.84e-60	8.83	5.78	1	0.07	0.749	0.875	6.02	5.95	0	-1.91	9.1e-07	5.75e-06	5.42	7.33
a	648	Fam71a	chr1	191186136	191186636	-21319	1.66	4.75e-12	1.88e-11	6.39	4.73	1	-0.76	0.146	0.427	7.29	6.53	-21319	0	-0.43	0.433	0.54	6.56	6.99	0	0.84	4.49e-06	2.45e-05	8.62	7.77	0	8.195	1.83	8.21e-33	4.86e-32	9.3	7.47	1	-0.35	0.124	0.245	6.18	6.53	0	-0.86	0.00611	0.0135	7.69	8.56
a	649	Gm47830	chr10	25432224	25432724	-16039	1.05	0.0031	0.00585	5.55	4.51	1	-0.09	0.893	0.953	5.78	5.69	-16039	0	-1.21	0.0737	0.137	5.67	6.88	0	1.87	1.37e-17	3.14e-16	8.6	6.73	1	7.665	1.28	0.00155	0.00256	5.57	4.29	1	0.88	0.00976	0.0285	5.38	4.51	0	0.07	0.862	0.895	4.79	4.71
a	650	Sptan1	chr2	29967763	29968263	2203	4.3	2.69e-17	1.77e-16	5.29	0.99	1	1.21	0.211	0.514	3.44	4.65	2203	0	-0.55	0.44	0.547	3.96	4.52	0	2.15	3.9e-23	1.54e-21	8.6	6.45	1	7.525	2.24	1.63e-46	1.64e-45	9.7	7.46	1	0.11	0.606	0.767	7.54	7.43	0	-1.1	0.00277	0.00681	5.28	6.38
a	651	Sptan1	chr2	29968547	29969047	2987	2.41	1.15e-09	3.73e-09	5.17	2.76	1	1.15	0.0978	0.344	4.27	5.42	2987	0	0.65	0.291	0.398	5.18	4.53	0	2.15	3.9e-23	1.54e-21	8.6	6.45	1	7.525	2.24	1.63e-46	1.64e-45	9.7	7.46	1	0.11	0.606	0.767	7.54	7.43	0	-1.38	9.86e-05	0.000367	5.6	6.99
a	652	Grap	chr11	61620317	61620817	-32448	1.5	9.42e-07	2.44e-06	5.52	4.03	1	0.29	0.704	0.861	5.9	6.19	-32448	0	-1.33	0.0121	0.0379	5.89	7.22	0	1.82	2.72e-15	4.87e-14	8.6	6.78	1	7.69	3.77	3.27e-64	6.54e-63	8.43	4.65	1	-0.74	0.108	0.219	4.55	5.28	0	-1.46	1.57e-05	7.21e-05	6.81	8.28
a	653	Mafk	chr5	139797743	139798243	6230	1.85	1.86e-12	7.65e-12	6.52	4.67	1	1.1	0.213	0.517	5.75	6.85	6230	0	-1.68	0.031	0.0712	6.09	7.77	0	1.58	4.88e-18	1.17e-16	8.59	7.02	1	7.805	1.86	5.22e-24	2.24e-23	10.2	8.34	1	-0.28	0.19	0.34	7.18	7.45	0	-2.23	3.54e-09	4.19e-08	8.07	10.3
a	654	Bcam	chr7	19771024	19771524	-8	1.59	7.74e-11	2.77e-10	7.08	5.5	1	0.33	0.601	0.81	6.15	6.49	-8	0	1.03	0.0294	0.0686	6.22	5.2	1	0.6	0.00388	0.0114	8.58	7.99	0	8.285	1.28	1.7e-11	4.42e-11	8.95	7.67	1	-0.04	0.968	0.982	6.04	6.08	0	-2.16	2.14e-08	2.06e-07	6.85	9.01
a	655	Stxbp6	chr12	45069951	45070451	4258	1.77	7.86e-08	2.21e-07	5.98	4.21	1	-1.24	0.0244	0.156	7.39	6.15	4258	0	1.47	0.00881	0.0314	6.32	4.85	1	1.4	2.88e-13	4.09e-12	8.58	7.18	1	7.88	4.43	1.1e-51	1.35e-50	7.6	3.17	1	0.34	0.235	0.4	5.48	5.15	0	-1.26	0.000408	0.00128	5.58	6.83
a	656	Tns2	chr15	102103706	102104206	3293	1.14	8.35e-07	2.17e-06	6.41	5.27	1	-0.53	0.35	0.652	6.49	5.95	3293	0	-1.77	0.01	0.0339	5.76	7.54	0	0.84	0.000205	0.000846	8.58	7.74	0	8.16	1.59	1.07e-27	5.27e-27	9.8	8.21	1	-0.32	0.204	0.36	6.23	6.55	0	-2.18	7.39e-09	8.05e-08	5.97	8.15
a	657	Zfp984	chr4	147808452	147808952	836	4.28	2.05e-30	4.5e-29	7.09	2.82	1	2.9	0.00989	0.0963	2.25	5.16	836	0	-1.19	0.269	0.375	4.24	5.42	0	2.04	1.02e-14	1.73e-13	8.58	6.54	1	7.56	3.72	3.96e-43	3.5e-42	7.69	3.97	1	-0.54	0.0823	0.177	5.33	5.87	0	-1.14	0.001	0.00281	6.2	7.34
a	658	Fbln5	chr12	101816935	101817435	1620	2.4	5.37e-15	2.79e-14	5.96	3.56	1	0.21	0.785	0.901	6.21	6.41	1620	0	0.42	0.499	0.602	6.01	5.6	0	5.41	1.4e-50	4.09e-48	8.57	3.16	1	5.865	5.54	2.33e-54	3.14e-53	7.73	2.19	1	1.12	0.000592	0.00225	6.08	4.96	1	-1.63	6.32e-07	4.14e-06	5.89	7.52
a	659	Fxyd3	chr7	31076458	31076958	0	2.34	7.64e-11	2.73e-10	5.6	3.26	1	-1.53	0.00843	0.0886	6.11	4.58	0	0	1.42	0.0821	0.149	4.95	3.53	1	5	1.58e-58	7.59e-56	8.56	3.56	1	6.06	5.55	8.02e-21	3.05e-20	5.67	0.12	1	0.97	0.000849	0.00314	6.12	5.15	0	-0.53	0.188	0.258	4.78	5.3
a	660	Abra	chr15	41751477	41751977	117743	2.14	9.25e-11	3.28e-10	5.61	3.47	1	0.45	0.458	0.728	6.05	6.5	117743	0	0.91	0.0549	0.109	6.06	5.15	0	1.33	6.69e-10	6.27e-09	8.56	7.23	1	7.895	2.86	1.64e-26	7.74e-26	8.08	5.22	1	-0.3	0.239	0.405	6.07	6.37	0	-0.98	0.00542	0.0122	5.69	6.66
a	661	Fam8a1	chr13	46696727	46697227	27205	2.22	2.12e-17	1.41e-16	7.29	5.07	1	0.57	0.394	0.684	5.04	5.61	27205	0	0.77	0.268	0.373	5.23	4.45	0	3.34	2.38e-45	4.79e-43	8.56	5.22	1	6.89	1.91	4.29e-23	1.78e-22	7.94	6.03	1	-1.37	0.000507	0.00195	4.87	6.24	-1	-0.23	0.54	0.619	7.43	7.66
a	662	Lims1	chr10	58372659	58373159	49193	4.64	1.42e-25	2.07e-24	5.98	1.35	1	2.53	0.00947	0.0942	1.43	3.96	49193	0	-0.27	0.593	0.686	3.24	3.51	0	4.64	1.11e-51	3.37e-49	8.56	3.92	1	6.24	2.67	8.16e-34	5.02e-33	8.5	5.83	1	-0.57	0.168	0.309	5.53	6.1	0	-1.04	0.012	0.0243	4.47	5.52
a	663	Gm12550	chr4	86030947	86031447	410894	1.77	4.95e-09	1.53e-08	5.78	4.01	1	0.95	0.161	0.448	4.22	5.18	410894	0	0.15	0.945	0.963	5.12	4.96	0	0.52	0.0165	0.0383	8.56	8.04	0	8.3	0.93	1.19e-07	2.57e-07	8.17	7.24	0	0.1	0.697	0.837	6.93	6.82	0	-1.67	0.000106	0.000393	4	5.67
a	664	S100a6	chr3	90615347	90615847	2465	1.43	1.57e-12	6.5e-12	6.78	5.35	1	0.03	0.979	0.99	7.06	7.09	2465	0	-0.78	0.109	0.185	6.78	7.56	0	2.88	3.84e-46	8.29e-44	8.56	5.67	1	7.115	3.27	2.08e-52	2.61e-51	8.49	5.23	1	0.37	0.136	0.263	6.28	5.9	0	-0.76	0.0247	0.0454	8.08	8.85
a	665	Gm8061	chrX	139357568	139358068	-400	3.15	6.84e-18	4.75e-17	5.85	2.7	1	0.1	0.912	0.962	6.04	6.13	-400	0	1.18	0.0496	0.101	5.69	4.51	1	2.44	1.08e-27	6.43e-26	8.56	6.12	1	7.34	6.12	2.61e-68	6.19e-67	7.95	1.83	1	-2.36	8.68e-05	0.000376	2.38	4.74	-1	-2.05	1.27e-05	5.97e-05	5.66	7.72
a	666	Gm36378	chr5	150259399	150259899	15536	2.01	8.57e-08	2.4e-07	5.19	3.18	1	-0.41	0.482	0.743	6.19	5.78	15536	0	-1.06	0.0422	0.0895	5.6	6.66	0	2.42	2.85e-34	2.75e-32	8.56	6.14	1	7.35	6.36	1.81e-37	1.28e-36	6.49	0.12	1	-0.16	0.587	0.751	5.93	6.09	0	0.37	0.26	0.339	6.84	6.47
a	667	Mxra8	chr4	155839696	155840196	16	1.22	1.77e-05	4.13e-05	5.75	4.53	1	-1.16	0.0501	0.236	7.25	6.09	16	0	-1.86	0.0122	0.0381	6.17	8.03	0	1.06	6.57e-10	6.16e-09	8.56	7.49	1	8.025	1.64	2.02e-18	7.03e-18	8.05	6.41	1	-0.4	0.255	0.424	5.49	5.89	0	-1.9	4.08e-07	2.82e-06	6.34	8.24
a	668	Fam8a1	chr13	46695175	46695675	25653	3.49	7.15e-23	8e-22	6.51	3.02	1	2.65	0.00985	0.0961	2.11	4.76	25653	0	1.23	0.156	0.245	3.9	2.66	1	6.35	4e-88	9e-85	8.55	2.19	1	5.37	1.79	2.63e-14	7.73e-14	7.71	5.91	1	-0.95	0.0236	0.0619	5.1	6.05	0	-2.38	3.79e-10	5.8e-09	4.72	7.1
a	669	Rftn2	chr1	55201679	55202179	24603	4.37	1.24e-41	6.84e-40	6.74	2.37	1	0.7	0.411	0.696	4.52	5.23	24603	0	-1.79	0.0514	0.104	4.69	6.48	0	3.29	1.07e-39	1.47e-37	8.55	5.26	1	6.905	5.05	5.17e-67	1.17e-65	8.55	3.5	1	2.08	2.13e-08	1.4e-07	5.61	3.53	1	-1.35	0.000196	0.000673	5.09	6.45
a	670	Arhgef6	chrX	57324768	57325268	13461	2.34	2.55e-20	2.27e-19	6.84	4.5	1	1.62	0.077	0.302	4.53	6.15	13461	0	0.27	0.784	0.844	5.45	5.18	0	0.82	1.42e-05	7.14e-05	8.55	7.73	0	8.14	1.82	6.55e-29	3.38e-28	9.57	7.75	1	-0.74	0.114	0.228	4.69	5.43	0	-2.75	3.39e-14	1.65e-12	5.7	8.45
a	671	Arhgef6	chrX	57325358	57325858	12871	3.32	3.22e-19	2.57e-18	5.93	2.61	1	0.6	0.382	0.675	4.32	4.92	12871	0	-0.17	0.692	0.769	4.52	4.69	0	0.82	1.42e-05	7.14e-05	8.55	7.73	0	8.14	1.82	6.55e-29	3.38e-28	9.57	7.75	1	-0.74	0.114	0.228	4.69	5.43	0	-0.65	0.0676	0.108	5.67	6.31
a	672	Ptbp1	chr10	79840818	79841318	-13109	1.94	9.41e-15	4.78e-14	6.79	4.84	1	0.31	0.682	0.849	7.04	7.34	-13109	0	-0.91	0.182	0.276	6.82	7.73	0	0.06	0.784	0.907	8.55	8.49	0	8.52	2	6.24e-41	5.04e-40	9.51	7.51	1	0.77	0.0133	0.0376	5.57	4.8	0	-1.51	2.56e-07	1.87e-06	8.09	9.6
a	673	Gm12608	chr4	89524902	89525402	-80258	1.37	9.19e-09	2.78e-08	6.61	5.24	1	-0.2	0.721	0.87	6.5	6.3	-80258	0	-0.69	0.236	0.338	6.04	6.73	0	1.9	1.32e-12	1.73e-11	8.54	6.64	1	7.59	6.71	3.19e-43	2.83e-42	6.84	0.12	1	-0.12	0.583	0.748	5.38	5.5	0	0.08	0.791	0.838	7.23	7.15
a	674	Rassf9	chr10	102512892	102513392	670	1.76	0.000184	0.000394	4.2	2.44	1	-1.34	0.08	0.308	4.73	3.39	670	0	-0.61	0.66	0.743	3.78	4.38	0	0.88	0.00268	0.00837	8.54	7.66	0	8.1	0.53	0.0341	0.0492	6.19	5.66	0	-0.99	0.0147	0.0412	3.95	4.94	0	-0.48	0.462	0.545	3.17	3.65
a	675	Iqsec2	chrX	152179160	152179660	34892	1.5	0.00268	0.00509	5.93	4.42	1	0.44	0.463	0.731	5.53	5.97	34892	0	0.27	0.608	0.699	5.98	5.72	0	1.11	5.66e-12	6.88e-11	8.54	7.42	1	7.98	1.62	1.8e-15	5.56e-15	7.71	6.09	1	-0.1	0.725	0.858	5.03	5.14	0	-0.27	0.444	0.528	6.47	6.74
a	676	Samhd1	chr2	157133074	157133574	1691	3.44	2.19e-17	1.45e-16	6.15	2.71	1	1.61	0.116	0.377	2.66	4.27	1691	0	-1.78	0.0141	0.0416	3.38	5.17	0	2.41	3.87e-20	1.15e-18	8.54	6.13	1	7.335	2.41	6.38e-45	6.06e-44	8.89	6.48	1	0.21	0.487	0.667	6.08	5.87	0	0.18	0.651	0.718	6.03	5.85
a	677	Samd4	chr14	46966131	46966631	83277	1.32	1.28e-13	5.86e-13	7.4	6.08	1	1.56	0.0175	0.131	5.48	7.04	83277	0	-0.37	0.613	0.703	6.51	6.89	0	1.74	2.51e-11	2.82e-10	8.53	6.79	1	7.66	3.32	2.61e-77	9.28e-76	10.46	7.14	1	0.59	0.00236	0.00799	7.43	6.84	0	-2.17	1.43e-09	1.88e-08	7.09	9.26
a	678	Samd4	chr14	46967079	46967579	84225	1.99	1.74e-10	6.03e-10	5.8	3.81	1	1.55	0.0415	0.212	3.33	4.88	84225	0	0.38	0.651	0.735	4.34	3.96	0	1.74	2.51e-11	2.82e-10	8.53	6.79	1	7.66	3.32	2.61e-77	9.28e-76	10.46	7.14	1	0.59	0.00236	0.00799	7.43	6.84	0	-2.35	1.06e-08	1.11e-07	3.51	5.86
a	679	Cfap36	chr11	29245905	29246405	1004	2.25	5.82e-21	5.5e-20	6.8	4.55	1	0.31	0.718	0.868	4.73	5.05	1004	0	0.67	0.319	0.427	4.53	3.86	0	0.84	0.000132	0.000563	8.52	7.68	0	8.1	2.62	1.1e-22	4.48e-22	8.31	5.69	1	0.1	0.83	0.908	6.11	6.01	0	-1.95	8.41e-07	5.35e-06	4.28	6.23
a	680	Epn2	chr11	61577334	61577834	1853	2.19	7.28e-14	3.41e-13	6.44	4.25	1	2.5	0.00572	0.0719	2.25	4.75	1853	0	-0.29	0.476	0.581	4.06	4.35	0	2.28	2.73e-30	2.01e-28	8.52	6.24	1	7.38	2.36	6.74e-35	4.33e-34	8.87	6.51	1	-0.59	0.0125	0.0356	5.9	6.49	0	-1.09	0.00138	0.00372	6.09	7.17
a	681	Plxnb1	chr9	109097139	109097639	1750	1.35	6.06e-11	2.19e-10	7.25	5.9	1	0.67	0.292	0.602	5.65	6.32	1750	0	0.58	0.441	0.547	5.95	5.37	0	0.28	0.104	0.183	8.52	8.24	0	8.38	1.26	3.56e-20	1.32e-19	9.29	8.03	1	0.04	0.794	0.905	5.68	5.64	0	-1.98	1.16e-08	1.19e-07	5.42	7.4
a	682	Gprc5a	chr6	135070313	135070813	4662	1.79	1.82e-07	4.97e-07	5.91	4.12	1	1	0.247	0.557	4.72	5.72	4662	0	0.78	0.211	0.31	5.07	4.29	0	1.68	4.67e-15	8.14e-14	8.52	6.83	1	7.675	1.42	4.06e-11	1.04e-10	8.96	7.54	1	-1.29	0.000134	0.000565	4.42	5.71	-1	-2.07	1.92e-08	1.88e-07	5.79	7.86
a	683	Wwp1	chr4	19725359	19725859	-16366	1.22	8.12e-05	0.000179	5.94	4.72	1	1.16	0.0741	0.295	3.74	4.91	-16366	0	0.39	0.641	0.727	4.62	4.23	0	1.31	3.23e-08	2.43e-07	8.51	7.2	1	7.855	2.28	4.81e-20	1.78e-19	7.38	5.1	1	0.51	0.0437	0.104	6.36	5.85	0	0.06	0.828	0.869	4.42	4.36
a	684	Gm13981	chr2	116974106	116974606	-80960	1.16	1.23e-05	2.9e-05	6.05	4.9	1	1.36	0.046	0.224	4.79	6.14	-80960	0	1.54	0.0167	0.0463	5.61	4.07	1	-0.21	0.203	0.326	8.51	8.72	0	8.615	-0.48	0.000274	0.000483	8.71	9.19	0	0.32	0.192	0.343	6.91	6.59	0	-1.59	1.6e-06	9.54e-06	5.91	7.5
a	685	Tmem123	chr9	7765175	7765675	1134	1.97	1.9e-14	9.38e-14	6.63	4.66	1	0.47	0.496	0.752	5.04	5.51	1134	0	-0.56	0.313	0.421	5.06	5.63	0	0.96	2.21e-06	1.26e-05	8.5	7.54	0	8.02	1.49	7.56e-11	1.91e-10	8.58	7.09	1	0.56	0.034	0.0845	6.69	6.13	0	-0.26	0.442	0.526	6.95	7.21
a	686	Gm3329	chr19	15925537	15926037	-17573	1.03	1.94e-08	5.72e-08	7.08	6.04	1	-0.32	0.549	0.782	6.93	6.6	-17573	0	-0.32	0.545	0.643	6.59	6.92	0	0.23	0.215	0.342	8.5	8.27	0	8.385	1.32	3.54e-12	9.51e-12	8.77	7.45	1	-0.1	0.759	0.882	6.1	6.2	0	-1.28	0.000168	0.000588	6.6	7.87
a	687	2010300C02Rik	chr1	37687283	37687783	32302	2.47	1.12e-50	1.2e-48	8.09	5.62	1	1.9	0.0144	0.118	5.24	7.15	32302	0	1.19	0.0348	0.0776	6.41	5.22	1	0.11	0.61	0.836	8.5	8.4	0	8.45	2.8	5.8e-66	1.25e-64	10.06	7.27	1	-0.21	0.471	0.652	5.52	5.73	0	-2.82	1.51e-11	3.39e-10	7.33	10.15
a	688	Arhgap27	chr11	103387417	103387917	-23725	2.3	3.66e-11	1.35e-10	5.63	3.32	1	-0.22	0.699	0.858	5.02	4.8	-23725	0	0.71	0.141	0.226	4.62	3.91	0	2.17	8.73e-24	3.64e-22	8.49	6.32	1	7.405	2.26	1.66e-40	1.32e-39	9.6	7.34	1	-0.69	0.00108	0.00391	6.39	7.08	0	-1.05	0.00504	0.0115	5.71	6.77
a	689	Cd2ap	chr17	42874847	42875347	1318	2.46	8.85e-07	2.3e-06	4.37	1.91	1	0.68	0.421	0.703	3.66	4.35	1318	0	-1.2	0.0316	0.0723	3.88	5.08	0	0.88	0.000303	0.0012	8.48	7.6	0	8.04	1.31	4.66e-09	1.09e-08	7.44	6.13	1	0.18	0.544	0.715	6	5.82	0	-0.71	0.0743	0.117	5.1	5.81
a	690	Cfap43	chr19	47920120	47920620	-821	3.47	3.48e-42	2e-40	7.18	3.71	1	2.86	0.000704	0.0234	3.87	6.73	-821	0	-0.47	0.467	0.572	5.99	6.46	0	0.94	4.22e-06	2.31e-05	8.48	7.55	0	8.015	2.5	5.76e-48	6.14e-47	9.47	6.97	1	-0.7	0.0918	0.193	5.14	5.84	0	-2.36	7.88e-13	2.6e-11	6.66	9.02
a	691	Nup133	chr8	123950127	123950627	-862	1.05	0.0112	0.0196	5.26	4.21	1	-0.07	0.899	0.956	4.73	4.66	-862	0	-1.39	0.0249	0.061	4.63	6.02	0	0.25	0.131	0.224	8.48	8.23	0	8.355	0.66	0.000254	0.000449	7.53	6.87	0	0.36	0.168	0.31	6.12	5.76	0	0.16	0.619	0.691	6.86	6.7
a	692	Themis	chr10	28493230	28493730	-174630	3.07	1.69e-36	6.21e-35	7.01	3.94	1	-0.09	0.902	0.957	7.48	7.39	-174630	0	0.46	0.499	0.602	6.81	6.35	0	2.97	2.37e-47	5.54e-45	8.47	5.5	1	6.985	4.1	2.22e-73	6.62e-72	9.65	5.55	1	-0.79	0.0327	0.0819	5.28	6.07	0	-2.46	4.73e-09	5.4e-08	7.02	9.48
a	693	Agr3	chr12	35885422	35885922	-39698	1.9	1.49e-07	4.09e-07	5.16	3.26	1	-0.68	0.306	0.615	4.69	4.01	-39698	0	-1	0.213	0.313	3.95	4.95	0	2.06	4.47e-12	5.51e-11	8.47	6.41	1	7.44	3.71	9.23e-09	2.12e-08	6.39	2.69	1	0.55	0.068	0.151	5.49	4.94	0	1.59	9.54e-05	0.000356	7.12	5.53
a	694	Gm5066	chr9	88240695	88241195	39995	1.62	1.44e-27	2.49e-26	8	6.38	1	1.44	0.0279	0.169	5.53	6.98	39995	0	1.15	0.0297	0.069	6.44	5.29	1	0.06	0.768	0.907	8.46	8.4	0	8.43	2.67	1.14e-86	6.2e-85	10.5	7.83	1	0.35	0.0886	0.188	7.53	7.18	0	-2.04	3.68e-10	5.67e-09	5.79	7.84
a	695	Gm5066	chr9	88242502	88243002	38188	1.66	3.04e-15	1.62e-14	6.87	5.21	1	1.59	0.0128	0.111	4.47	6.06	38188	0	1.47	0.00456	0.022	5.55	4.07	1	0.06	0.768	0.907	8.46	8.4	0	8.43	2.67	1.14e-86	6.2e-85	10.5	7.83	1	0.35	0.0886	0.188	7.53	7.18	0	-2.16	1.68e-11	3.7e-10	5.65	7.81
a	696	Plcb4	chr2	135744659	135745159	85648	1.02	0.000891	0.00178	5.61	4.6	1	-0.69	0.214	0.517	6.12	5.44	85648	0	-0.04	0.951	0.967	5.4	5.44	0	1.12	6.44e-08	4.61e-07	8.46	7.34	1	7.9	3.62	1.72e-36	1.17e-35	7.95	4.33	1	0.22	0.535	0.708	6.18	5.96	0	-0.79	0.098	0.148	5.39	6.18
a	697	Wwc2	chr8	47974341	47974841	16083	1.55	8.48e-10	2.78e-09	6.12	4.57	1	0.56	0.369	0.665	6.19	6.75	16083	0	0.26	0.701	0.777	6.43	6.17	0	0.08	0.652	0.887	8.45	8.37	0	8.41	2.02	2.71e-37	1.91e-36	9.07	7.05	1	-0.12	0.607	0.768	6.12	6.24	0	-1.36	9.66e-05	0.00036	7.12	8.48
a	698	Zbed5	chr5	129895096	129895596	-127	1.22	0.00063	0.00128	5.06	3.85	1	-0.88	0.0882	0.325	7.11	6.22	-127	0	-1.28	0.016	0.0451	6.45	7.73	0	0.46	0.0884	0.159	8.45	7.99	0	8.22	3.37	1.1e-07	2.39e-07	4.56	1.19	1	0.35	0.534	0.707	4.34	3.98	0	1.1	0.000444	0.00138	8.54	7.44
a	699	Tgfa	chr6	86209483	86209983	14260	1.17	5.88e-07	1.55e-06	6.22	5.05	1	-0.38	0.51	0.761	6.33	5.95	14260	0	1	0.0693	0.13	5.73	4.73	1	1.2	2e-07	1.34e-06	8.44	7.24	1	7.84	1.94	5.57e-26	2.58e-25	8.32	6.39	1	0.01	0.913	0.95	6.26	6.25	0	-1.89	1.72e-08	1.7e-07	5.53	7.42
a	700	Abra	chr15	41869512	41870012	0	2.93	2.39e-23	2.81e-22	7.18	4.25	1	3.15	0.000268	0.0133	4.29	7.44	0	0	0.3	0.638	0.724	6.63	6.34	0	8.49	4.36e-75	5.02e-72	8.43	-0.06	1	4.185	3.59	4.51e-55	6.24e-54	8.94	5.35	1	0.38	0.156	0.293	5.85	5.47	0	-2.32	2.46e-11	5.2e-10	6.75	9.07
a	701	Ntn4	chr10	93642738	93643238	2057	2.17	3.02e-09	9.48e-09	5.48	3.31	1	-0.16	0.775	0.896	6.24	6.08	2057	0	1.48	0.00948	0.0328	5.88	4.41	1	3.14	1.19e-44	2.26e-42	8.43	5.29	1	6.86	6.13	2.61e-57	3.97e-56	9.22	3.09	1	0.07	0.836	0.908	6.01	5.94	0	-1.24	0.00314	0.00761	6.03	7.27
a	702	Gm15333	chr18	39389335	39389835	-47371	3.31	2.06e-45	1.51e-43	7.22	3.9	1	2.01	0.0109	0.102	4.45	6.46	-47371	0	-0.13	0.783	0.843	5.84	5.97	0	4.05	5.38e-56	2.05e-53	8.42	4.37	1	6.395	3.46	1.42e-76	4.9e-75	9.76	6.3	1	0.12	0.694	0.835	6.31	6.19	0	-1.76	7.89e-05	0.000301	6.47	8.23
a	703	Lrrk1	chr7	66377049	66377549	10801	1	6.2e-12	2.44e-11	7.75	6.75	1	0.22	0.71	0.864	7.19	7.41	10801	0	1.91	2.91e-05	0.00192	7.12	5.2	1	1.38	2.07e-13	3e-12	8.42	7.05	1	7.735	1.71	3.86e-23	1.6e-22	9.39	7.68	1	-0.39	0.11	0.222	5.94	6.33	0	-1.72	1.91e-06	1.11e-05	7.59	9.31
a	704	Dag1	chr9	108264280	108264780	-322	2.12	1.3e-14	6.52e-14	6.87	4.75	1	1.08	0.141	0.419	5.2	6.27	-322	0	-0.47	0.326	0.435	5.67	6.14	0	0.22	0.236	0.37	8.42	8.2	0	8.31	1.18	9.35e-17	3.04e-16	9.8	8.62	1	0.06	0.895	0.94	6.06	6	0	-1.4	5.89e-05	0.000232	7.72	9.12
a	705	Ahnak2	chr12	112795739	112796239	6418	2.33	6.95e-11	2.5e-10	5.41	3.08	1	0.04	0.991	0.996	5.67	5.71	6418	0	-1.36	0.0645	0.123	5.37	6.73	0	3.68	2.23e-38	2.82e-36	8.42	4.74	1	6.58	3.33	9.02e-57	1.35e-55	8.59	5.26	1	0.48	0.0795	0.172	5.9	5.42	0	0.13	0.725	0.783	9.39	9.26
a	706	Mettl3	chr14	52314946	52315446	-9818	1.5	9.04e-06	2.16e-05	5.35	3.86	1	0.34	0.577	0.797	4.28	4.62	-9818	0	0.45	0.441	0.547	4.5	4.05	0	0.33	0.0969	0.172	8.41	8.08	0	8.245	-0.28	0.644	0.746	4.18	4.46	0	0.14	0.541	0.714	6.19	6.05	0	0.69	0.0675	0.108	5.55	4.85
a	707	Elovl5	chr9	77940976	77941476	23612	1.95	1.24e-25	1.81e-24	7.68	5.73	1	1.09	0.193	0.492	4.36	5.46	23612	0	-1.2	0.0728	0.136	4.73	5.92	0	4.14	1e-26	5.49e-25	8.41	4.27	1	6.34	2.48	6.01e-35	3.87e-34	9.75	7.27	1	-0.46	0.0429	0.103	6.48	6.94	0	-1.2	0.000243	0.000812	7.24	8.44
a	708	Gm8707	chr9	41583569	41584069	-67824	5	2.55e-16	1.52e-15	5.05	0.05	1	0.41	0.691	0.854	3	3.41	-67824	0	-0.82	0.233	0.334	3.02	3.84	0	4.27	3.63e-66	2.72e-63	8.4	4.13	1	6.265	6.25	7.65e-30	4.07e-29	6.37	0.12	1	1.84	0.000155	0.000649	4.84	3	1	-1.41	0.00295	0.00721	2.98	4.39
a	709	Oacyl	chr18	65739541	65740041	41273	1.81	2.66e-21	2.59e-20	7.4	5.59	1	1.02	0.104	0.356	5.92	6.93	41273	0	1.15	0.0151	0.0436	6.56	5.41	1	-0.11	0.511	0.726	8.4	8.51	0	8.455	2.54	2.07e-47	2.16e-46	9.27	6.73	1	0.43	0.0856	0.183	6.07	5.63	0	-1.14	0.00113	0.00311	7.32	8.47
a	710	Krt80	chr15	101368046	101368546	1616	1.56	1.19e-06	3.07e-06	5.35	3.8	1	0.56	0.422	0.704	4.15	4.71	1616	0	-0.09	0.8	0.855	4.78	4.87	0	2.89	1.84e-37	2.19e-35	8.4	5.52	1	6.96	2.47	3.42e-64	6.82e-63	10.35	7.88	1	0.31	0.176	0.321	7.41	7.1	0	-0.14	0.696	0.759	5.82	5.97
a	711	Krt80	chr15	101368952	101369452	710	1.86	4.81e-16	2.79e-15	6.68	4.81	1	0.67	0.298	0.609	5.53	6.2	710	0	0.02	0.949	0.965	5.77	5.75	0	2.89	1.84e-37	2.19e-35	8.4	5.52	1	6.96	2.47	3.42e-64	6.82e-63	10.35	7.88	1	0.31	0.176	0.321	7.41	7.1	0	-1.69	9.33e-06	4.55e-05	6.81	8.49
a	712	Frs2	chr10	117150124	117150624	-1590	1.42	6.27e-06	1.52e-05	5.43	4.02	1	0.16	0.823	0.919	5.84	5.99	-1590	0	-0.54	0.288	0.394	5.76	6.3	0	0.6	0.00252	0.00793	8.4	7.79	0	8.095	2.24	6.82e-28	3.39e-27	7.82	5.58	1	0.48	0.075	0.164	5.79	5.31	0	-0.42	0.203	0.275	6.54	6.97
a	713	Mtus1	chr8	41039375	41039875	93851	1.06	0.000113	0.000247	5.72	4.66	1	-0.75	0.18	0.475	6.8	6.05	93851	0	-0.9	0.133	0.216	6.03	6.93	0	0.73	0.0015	0.00506	8.39	7.66	0	8.025	1.32	1.48e-17	4.96e-17	9.49	8.17	1	-0.07	0.755	0.879	6.44	6.51	0	0.6	0.0783	0.122	8.06	7.46
a	714	Nebl	chr2	17729077	17729577	1887	3.16	9.52e-15	4.83e-14	5.56	2.4	1	0.48	0.602	0.81	4.34	4.82	1887	0	1.47	0.0477	0.0981	4.26	2.79	1	3.22	1.6e-41	2.54e-39	8.38	5.15	1	6.765	3.72	2.12e-62	3.94e-61	8.45	4.73	1	0.71	0.0078	0.0234	6.37	5.67	0	-1.41	0.000561	0.00169	4.73	6.14
a	715	Nedd4l	chr18	65085423	65085923	197718	2.46	2.87e-11	1.06e-10	5.52	3.06	1	1.55	0.0974	0.343	2.83	4.38	197718	0	0.63	0.288	0.394	3.65	3.02	0	2.88	8.45e-29	5.53e-27	8.38	5.5	1	6.94	1.78	1.06e-31	6.02e-31	8.96	7.18	1	-0.2	0.362	0.544	6.36	6.56	0	-1.49	0.000197	0.000677	4.18	5.67
a	716	Chchd10	chr10	75930321	75930821	-2309	1.9	6.61e-13	2.84e-12	6.26	4.35	1	1.02	0.113	0.371	5.04	6.05	-2309	0	0.13	0.879	0.915	5.56	5.44	0	2.16	3.86e-20	1.15e-18	8.38	6.21	1	7.295	2.35	3.59e-29	1.87e-28	8.85	6.5	1	-0.74	0.00235	0.00794	5.86	6.6	0	-2.11	4.44e-09	5.1e-08	5.63	7.74
a	717	Lrtm2	chr6	119329210	119329710	1056	5.59	3.7e-24	4.69e-23	5.64	0.05	1	0.87	0.338	0.643	5.16	6.03	1056	0	-1.4	0.102	0.176	5.29	6.69	0	6.11	1.88e-72	2.02e-69	8.38	2.27	1	5.325	7.87	7.11e-89	4.26e-87	8.93	1.06	1	-0.22	0.641	0.795	4.85	5.07	0	-2.1	3.17e-07	2.25e-06	7.99	10.09
a	718	Nfkbia	chr12	55464803	55465303	27344	2.61	6.06e-40	2.91e-38	7.87	5.27	1	0.84	0.294	0.605	7.17	8.01	27344	0	-0.15	0.778	0.839	7.32	7.48	0	-0.23	0.204	0.327	8.37	8.6	0	8.485	2.33	5.9e-41	4.77e-40	9.84	7.51	1	0.15	0.671	0.818	5.56	5.41	0	-0.56	0.199	0.27	9.61	10.17
a	719	Gm8942	chr10	115281421	115281921	11443	1.53	4.6e-07	1.22e-06	5.53	4	1	1.68	0.0372	0.199	2.75	4.43	11443	0	1.24	0.0319	0.0728	4.01	2.77	1	0.4	0.0308	0.0649	8.37	7.97	0	8.17	0.64	0.00248	0.00402	6.99	6.35	0	0.12	0.703	0.842	5.19	5.07	0	-0.09	0.917	0.938	3.94	4.02
a	720	Otud1	chr2	19661400	19661900	3648	4.93	5.55e-22	5.74e-21	5.61	0.68	1	0.6	0.537	0.776	3.74	4.34	3648	0	-0.64	0.32	0.428	3.7	4.34	0	2.81	3.36e-36	3.65e-34	8.36	5.55	1	6.955	3.05	7.46e-35	4.78e-34	8.45	5.4	1	-0.52	0.0849	0.181	5.9	6.41	0	-1.44	7.67e-05	0.000294	4.89	6.33
a	721	Fam166b	chr4	43407810	43408310	20824	4.3	2.96e-15	1.58e-14	5.28	0.99	1	0.35	0.805	0.911	3.59	3.94	20824	0	-1.75	0.0799	0.146	3.41	5.15	0	3.31	2.52e-31	2e-29	8.36	5.05	1	6.705	3.47	9.64e-47	9.79e-46	8.85	5.38	1	1.52	9.62e-06	4.75e-05	6.25	4.73	1	-1.93	6.36e-06	3.25e-05	4.44	6.37
a	722	Neo1	chr9	59034761	59035261	1180	1.02	0.0121	0.021	4.36	3.34	1	-0.11	0.9	0.956	3.64	3.53	1180	0	0.56	0.703	0.779	3.52	2.96	0	1.02	5.84e-05	0.000265	8.36	7.34	1	7.85	3.55	2.4e-20	8.96e-20	6.09	2.55	1	-0.08	0.814	0.908	5.85	5.93	0	-0.6	0.134	0.194	4.81	5.41
a	723	Mprip	chr11	59642299	59642799	-18506	3.03	2.64e-15	1.41e-14	5.63	2.59	1	1.71	0.0577	0.255	4.1	5.81	-18506	0	1.39	0.0217	0.0553	5.13	3.73	1	8.42	1.65e-77	2.05e-74	8.36	-0.06	1	4.15	3.8	1.59e-57	2.44e-56	9.49	5.7	1	-0.22	0.298	0.474	6.44	6.66	0	-1.67	5.95e-05	0.000235	6.3	7.97
a	724	Mthfr	chr4	148041880	148042380	2803	2.94	1.02e-12	4.29e-12	5.47	2.53	1	0.67	0.386	0.679	3.6	4.27	2803	0	-2.78	1.72e-05	0.0016	4	6.79	-1	0.98	9.85e-07	5.96e-06	8.36	7.38	0	7.87	1.47	2.07e-15	6.36e-15	8.27	6.8	1	0.02	0.905	0.946	6.37	6.35	0	-0.72	0.111	0.165	5.27	5.99
a	725	Bclaf3	chrX	159533459	159533959	6771	1.26	9.05e-05	0.000199	5.54	4.28	1	-0.33	0.571	0.794	4.56	4.24	6771	0	-0.43	0.612	0.703	3.95	4.38	0	0.62	0.00751	0.02	8.36	7.74	0	8.05	1.42	1.76e-09	4.18e-09	7	5.58	1	1.26	0.00289	0.00959	4.79	3.53	1	-0.28	0.436	0.52	5.22	5.5
a	726	Zfp568	chr7	29984926	29985426	971	1.63	4.06e-06	1e-05	5.07	3.45	1	0.06	0.959	0.982	3.21	3.28	971	0	0.19	0.986	0.991	2.85	2.66	0	1.6	1.57e-16	3.23e-15	8.35	6.74	1	7.545	2.42	4.61e-29	2.39e-28	8.21	5.79	1	-0.19	0.572	0.739	6.01	6.19	0	0.47	0.2	0.272	5.73	5.25
a	727	Lactb	chr9	66990809	66991309	-15325	4.89	5.29e-14	2.51e-13	4.93	0.05	1	3.11	0.0332	0.186	0.52	3.63	-15325	0	-1.22	0.0992	0.172	2.46	3.68	0	8.41	3.28e-79	4.92e-76	8.35	-0.06	1	4.145	8.77	6.14e-114	1.39e-111	8.89	0.12	1	1.35	1.54e-08	1.01e-07	7.21	5.86	1	0.99	0.0101	0.0209	6.21	5.22
a	728	Lactb	chr9	66991431	66991931	-15947	3.18	1.21e-08	3.63e-08	4.47	1.29	1	3.25	0.00932	0.0932	0.52	3.78	-15947	0	-0.71	0.34	0.448	2.75	3.46	0	8.41	3.28e-79	4.92e-76	8.35	-0.06	1	4.145	8.77	6.14e-114	1.39e-111	8.89	0.12	1	1.35	1.54e-08	1.01e-07	7.21	5.86	1	-0.09	0.797	0.843	4.53	4.62
a	729	Lactb	chr9	66992006	66992506	-16522	3.94	1.33e-40	6.72e-39	6.85	2.91	1	2.55	0.0257	0.161	2.95	5.5	-16522	0	0.77	0.299	0.406	4.56	3.79	0	8.41	3.28e-79	4.92e-76	8.35	-0.06	1	4.145	8.77	6.14e-114	1.39e-111	8.89	0.12	1	1.35	1.54e-08	1.01e-07	7.21	5.86	1	-2.32	2.11e-09	2.65e-08	4.8	7.12
a	730	Gm10548	chr18	34247790	34248290	-26018	2.44	1.12e-08	3.35e-08	4.94	2.5	1	-0.85	0.201	0.503	5.02	4.18	-26018	0	-1.43	0.111	0.188	4.17	5.6	0	1.12	2.78e-06	1.56e-05	8.34	7.22	1	7.78	1.11	5.9e-05	0.000109	6.99	5.88	1	-0.27	0.395	0.577	5.86	6.13	0	-0.76	0.0414	0.0708	5.18	5.94
a	731	Sh3tc1	chr5	35739191	35739691	296	1.51	3.25e-16	1.91e-15	7.09	5.58	1	0.63	0.301	0.611	5.08	5.71	296	0	0.98	0.0826	0.149	5.4	4.42	0	1.47	3.46e-11	3.81e-10	8.34	6.87	1	7.605	1.21	1.12e-13	3.2e-13	9.56	8.35	1	-0.29	0.187	0.337	6.47	6.76	0	-1.06	0.00624	0.0138	6.1	7.16
a	732	Chrna1	chr2	73560383	73560883	19455	1.19	1.44e-19	1.19e-18	7.78	6.59	1	1.63	0.0154	0.122	5.37	7	19455	0	0.92	0.0463	0.0959	6.46	5.54	0	0.45	0.0155	0.0363	8.34	7.9	0	8.12	1.41	7.6e-23	3.12e-22	9.34	7.93	1	-0.27	0.291	0.467	5.82	6.1	0	-1.69	1.47e-07	1.15e-06	6.62	8.31
a	733	P4ha3	chr7	100288607	100289107	3087	2.47	9.11e-13	3.87e-12	6.2	3.73	1	0.05	0.957	0.982	5.7	5.76	3087	0	-0.07	0.825	0.875	5.53	5.6	0	1.07	6.13e-07	3.83e-06	8.34	7.27	1	7.805	4.26	8.29e-43	7.22e-42	8.18	3.92	1	0.43	0.0898	0.19	6.17	5.74	0	-1.3	0.000369	0.00117	5.08	6.38
a	734	Hif1an	chr19	44563895	44564395	1045	1.8	9.94e-12	3.84e-11	7.17	5.37	1	0.88	0.315	0.623	5.24	6.11	1045	0	1.92	0.00287	0.0174	5.42	3.5	1	0.78	1.8e-06	1.05e-05	8.33	7.55	0	7.94	1.51	1.82e-05	3.49e-05	7.01	5.5	1	-0.13	0.646	0.798	6.32	6.45	0	-2.97	2.33e-11	4.96e-10	5.15	8.12
a	735	Pard6b	chr2	168085474	168085974	4470	2.44	3.66e-10	1.24e-09	5.28	2.83	1	1.61	0.0347	0.19	4.02	5.63	4470	0	1	0.14	0.225	4.99	4	1	3.58	1.71e-26	9.19e-25	8.33	4.76	1	6.545	1.79	6.14e-18	2.1e-17	8.58	6.79	1	-0.68	0.0025	0.00841	6.03	6.71	0	-1.12	0.00444	0.0103	7.12	8.25
a	736	Ctnna1	chr18	35117297	35117797	-1091	2.08	4.36e-16	2.53e-15	6.77	4.69	1	1.38	0.0621	0.266	3.63	5.02	-1091	0	0.71	0.278	0.384	4.38	3.67	0	1.1	3.25e-09	2.79e-08	8.32	7.23	1	7.775	1.56	1.16e-15	3.59e-15	9.5	7.94	1	0.04	0.821	0.908	6.34	6.3	0	-2.14	1.23e-09	1.65e-08	5.18	7.32
a	737	Cox7a2l	chr17	83546080	83546580	-28750	2.57	7.6e-14	3.55e-13	6.25	3.68	1	1.55	0.0248	0.158	3.61	5.17	-28750	0	-1.44	0.0132	0.04	4.82	6.26	0	0.76	0.00059	0.0022	8.32	7.56	0	7.94	2.71	0.000417	0.000725	3.38	0.66	1	0.24	0.455	0.637	5.89	5.65	0	-0.14	0.779	0.828	5.43	5.57
a	738	Mrc2	chr11	105363499	105363999	70856	1.41	1.13e-05	2.68e-05	5.39	3.98	1	-1.43	0.0454	0.223	4.78	3.35	70856	0	-0.97	0.174	0.267	3.75	4.72	0	1.05	2.02e-09	1.78e-08	8.32	7.27	1	7.795	-0.75	0.236	0.301	3.27	4.02	0	-0.06	0.931	0.961	5.81	5.87	0	0.08	0.81	0.853	4.25	4.17
a	739	Acot11	chr4	106827578	106828078	-22580	1.48	3.55e-05	8.07e-05	5.12	3.64	1	-0.3	0.565	0.791	6.48	6.18	-22580	0	-1.54	0.0026	0.0166	6.23	7.77	0	0.69	0.000464	0.00177	8.32	7.63	0	7.975	3.48	3.56e-41	2.91e-40	7.5	4.02	1	0.89	0.00474	0.015	5.76	4.87	0	0.33	0.394	0.479	7.96	7.63
a	740	Usp18	chr6	121246921	121247421	1015	1.31	7.96e-06	1.91e-05	5.52	4.21	1	-1.02	0.0947	0.338	5.65	4.63	1015	0	-0.06	0.956	0.97	4.66	4.72	0	1.91	2.54e-19	6.93e-18	8.32	6.41	1	7.365	2.76	3.56e-27	1.72e-26	7.24	4.48	1	-0.08	0.708	0.846	6.19	6.26	0	-0.24	0.595	0.669	5	5.24
a	741	Stag2	chrX	42152685	42153185	3368	1.97	9.99e-07	2.58e-06	4.83	2.86	1	0.41	0.557	0.787	4.48	4.89	3368	0	-0.33	0.637	0.724	4.62	4.94	0	0.14	0.682	0.907	8.31	8.17	0	8.24	1.02	7.06e-09	1.63e-08	7.76	6.74	1	0.45	0.302	0.479	4.41	3.96	0	-0.39	0.279	0.359	6.84	7.22
a	742	Gabarapl1	chr6	129534664	129535164	1504	3.88	2.11e-40	1.05e-38	6.98	3.1	1	1.41	0.0828	0.314	5.26	6.67	1504	0	0.06	0.996	0.998	5.86	5.81	0	1.42	7.56e-13	1.02e-11	8.31	6.89	1	7.6	2.94	3.93e-64	7.82e-63	9.55	6.6	1	0.45	0.0405	0.0981	7.3	6.84	0	-2.12	4.15e-09	4.81e-08	6.05	8.17
a	743	Gabarapl1	chr6	129535502	129536002	2342	1.1	0.000633	0.00129	5.29	4.19	1	-0.06	0.898	0.955	5.94	5.87	2342	0	0.11	0.876	0.913	5.47	5.36	0	1.42	7.56e-13	1.02e-11	8.31	6.89	1	7.6	2.94	3.93e-64	7.82e-63	9.55	6.6	1	0.45	0.0405	0.0981	7.3	6.84	0	-0.92	0.007	0.0152	6.45	7.37
a	744	Slc45a1	chr4	150488125	150488625	163549	1.4	1.77e-08	5.24e-08	6.23	4.83	1	-0.7	0.196	0.496	6.83	6.14	163549	0	-2.05	0.000116	0.00339	6.27	8.32	-1	1	7.33e-08	5.22e-07	8.31	7.32	1	7.815	0.9	1.31e-05	2.53e-05	7.25	6.35	0	-0.16	0.531	0.704	6.25	6.41	0	1.39	2.55e-05	0.000111	8.41	7.02
a	745	Klf6	chr13	5865747	5866247	4265	2	1.85e-08	5.45e-08	5.27	3.28	1	-0.6	0.305	0.615	5.83	5.23	4265	0	-0.99	0.0768	0.141	5.16	6.16	0	3.28	1.12e-16	2.32e-15	8.3	5.02	1	6.66	1.51	9.35e-12	2.46e-11	8.44	6.93	1	0.64	0.00306	0.0101	6.99	6.35	0	1.5	1.53e-05	7.05e-05	7.87	6.37
a	746	Gm11989	chr11	8500744	8501244	-116891	1.05	5.45e-12	2.15e-11	7.69	6.65	1	-0.6	0.276	0.586	7.7	7.1	-116891	0	1.22	0.011	0.0358	7	5.77	1	0.81	0.000246	0.000997	8.3	7.49	0	7.895	1.11	4.27e-13	1.19e-12	8.95	7.85	1	0.15	0.645	0.798	6.21	6.06	0	-2.62	7.21e-13	2.41e-11	5.73	8.34
a	747	Rab11fip1	chr8	27175450	27175950	-804	2.1	3.21e-16	1.89e-15	6.96	4.86	1	0.41	0.575	0.796	7.38	7.8	-804	0	1.15	0.0866	0.155	7.25	6.1	1	1.75	2.29e-18	5.7e-17	8.29	6.55	1	7.42	1.71	2.15e-28	1.09e-27	9.5	7.78	1	0.14	0.709	0.846	6.35	6.22	0	-0.59	0.153	0.216	9.33	9.91
a	748	Pcdhgc5	chr18	37825178	37825678	5665	1.18	0.00023	0.000488	5.15	3.97	1	-0.01	0.975	0.989	5.5	5.5	5665	0	-2.12	0.000272	0.00511	5.19	7.31	-1	0.73	2.22e-05	0.000108	8.29	7.56	0	7.925	0.01	0.938	0.944	8.17	8.15	0	0.31	0.214	0.372	6.54	6.23	0	0.59	0.0844	0.13	6.51	5.91
a	749	Fbxl14	chr6	119452092	119452592	-27076	1.47	3.18e-05	7.27e-05	4.99	3.52	1	0.36	0.634	0.826	4.35	4.71	-27076	0	-1.93	0.012	0.0377	4.43	6.36	0	1.3	1.27e-10	1.31e-09	8.29	6.98	1	7.635	1.64	2.87e-05	5.43e-05	5.28	3.64	1	0	0.966	0.981	6.05	6.04	0	-0.88	0.0693	0.11	4.6	5.48
a	750	Gm9925	chr18	73963252	73963752	-101350	1.91	5.44e-10	1.81e-09	5.73	3.82	1	0.15	0.856	0.936	6.49	6.64	-101350	0	0.85	0.171	0.264	6.1	5.25	0	2.18	1.51e-25	7.46e-24	8.28	6.1	1	7.19	5.84	1.46e-43	1.31e-42	7.26	1.42	1	0.74	0.0604	0.137	5.42	4.68	0	-0.6	0.169	0.235	7.38	7.98
a	751	Gm11764	chr2	145863784	145864284	-27798	2.48	5.12e-26	7.74e-25	7.04	4.56	1	2.7	0.00335	0.0541	2.97	5.66	-27798	0	0.82	0.223	0.324	4.74	3.92	0	1.94	1.13e-11	1.33e-10	8.28	6.34	1	7.31	2.55	1.92e-51	2.33e-50	9.24	6.7	1	-0.52	0.0502	0.117	5.91	6.44	0	-0.33	0.307	0.389	6.17	6.5
a	752	Gm17711	chr10	18005502	18006002	-5266	3.61	4.8e-19	3.76e-18	5.66	2.05	1	-1.08	0.114	0.375	5.92	4.84	-5266	0	-0.15	0.714	0.787	5.04	5.2	0	1.36	3.46e-08	2.58e-07	8.27	6.91	1	7.59	2.2	4.78e-11	1.22e-10	6.46	4.26	1	0.47	0.118	0.236	6	5.53	0	-0.84	0.046	0.0775	4.48	5.33
a	753	Asb15	chr6	24554364	24554864	26220	2.08	5.65e-09	1.74e-08	5.41	3.33	1	0.11	0.859	0.937	4.78	4.89	26220	0	-1.41	0.0572	0.113	4.72	6.13	0	0.34	0.048	0.094	8.27	7.93	0	8.1	3.19	3.9e-37	2.73e-36	8.55	5.36	1	0.68	0.0156	0.0432	6.59	5.91	0	-1.15	0.0065	0.0143	4.21	5.36
a	754	Cer1	chr4	82930029	82930529	-44881	1.59	1.23e-07	3.4e-07	5.76	4.17	1	-0.27	0.648	0.833	5.79	5.52	-44881	0	1.2	0.0132	0.04	5.65	4.44	1	0.24	0.309	0.472	8.27	8.02	0	8.145	-0.9	0.00488	0.00771	4.62	5.52	0	0.92	0.00265	0.00887	5.94	5.02	0	-0.98	0.0105	0.0217	4.44	5.42
a	755	Traf3	chr12	111164308	111164808	-1562	1.07	4e-05	9.06e-05	5.83	4.76	1	-0.34	0.514	0.764	7.16	6.82	-1562	0	-1.03	0.0835	0.151	6.77	7.8	0	0.59	0.00128	0.00439	8.27	7.69	0	7.98	1.11	1.21e-05	2.35e-05	7.2	6.09	1	0.22	0.358	0.54	6.03	5.81	0	1.43	6.56e-05	0.000256	9.29	7.86
a	756	Cda	chr4	138367366	138367866	126	1.58	9.92e-06	2.37e-05	5.01	3.44	1	-0.66	0.269	0.58	5.4	4.74	126	0	-1.08	0.182	0.277	4.67	5.75	0	1.69	9.12e-13	1.22e-11	8.27	6.58	1	7.425	4.85	3.16e-13	8.89e-13	5.6	0.75	1	0.41	0.164	0.304	6	5.59	0	-1.15	0.00126	0.00343	5.18	6.33
a	757	Rasl11a	chr5	146846352	146846852	1281	1.02	3.56e-05	8.09e-05	6.6	5.58	1	1.58	0.0132	0.113	4.79	6.37	1281	0	0.08	0.977	0.985	5.98	5.9	0	-1.09	1.18e-10	1.22e-09	8.27	9.36	-1	8.815	0.48	0.00121	0.00202	8.3	7.83	0	1.48	8.45e-07	4.71e-06	6.38	4.9	1	-2.08	3.73e-07	2.61e-06	4.99	7.07
a	758	Ldah	chr12	8244707	8245207	36600	1.94	5.71e-17	3.62e-16	6.71	4.76	1	0.7	0.261	0.572	5.69	6.39	36600	0	1.13	0.0369	0.0809	5.97	4.84	1	1.03	2.35e-07	1.56e-06	8.26	7.23	1	7.745	1.85	3.13e-14	9.19e-14	7.28	5.43	1	0.19	0.449	0.631	6.69	6.49	0	-2.25	1.92e-09	2.44e-08	4.88	7.14
a	759	Ankrd1	chr19	36119761	36120261	0	6.31	1.22e-35	4.14e-34	6.36	0.05	1	4.67	0.000869	0.0266	1.17	5.84	0	0	-0.16	0.793	0.851	4.7	4.86	0	8.32	7.08e-68	5.84e-65	8.26	-0.06	1	4.1	8.75	1.75e-110	3.31e-108	8.88	0.12	1	5.71	1.03e-22	2.28e-21	5.86	0.16	1	-1.32	0.00151	0.00403	6.53	7.86
a	760	Tpk1	chr6	43637284	43637784	28494	1.67	1.23e-09	3.99e-09	5.91	4.25	1	-0.41	0.442	0.717	6.33	5.92	28494	0	-0.2	0.845	0.891	5.89	6.09	0	0.7	0.0121	0.0297	8.26	7.56	0	7.91	1.08	4.86e-06	9.61e-06	6.75	5.67	1	-0.71	0.189	0.34	4.65	5.36	0	0.55	0.111	0.165	7.37	6.82
a	761	Myh14	chr7	44665469	44665969	4874	1.49	8.49e-08	2.38e-07	5.84	4.35	1	0.61	0.524	0.769	2.59	3.2	4874	0	0.2	0.412	0.52	2.83	2.62	0	0.66	0.00211	0.00681	8.26	7.59	0	7.925	1.24	8.69e-22	3.43e-21	9.76	8.52	1	-0.22	0.39	0.573	6.93	7.15	0	-1.63	0.00181	0.00471	3.72	5.35
a	762	Gm13655	chr2	75592506	75593006	40376	2.52	9.1e-18	6.25e-17	6.28	3.76	1	4.18	1.68e-05	0.00291	1.05	5.22	40376	1	1.12	0.0521	0.105	4.52	3.4	1	2.81	2.97e-35	3.06e-33	8.26	5.44	1	6.85	4.11	6.11e-57	9.21e-56	7.98	3.86	1	-0.23	0.337	0.518	6.3	6.53	0	-2.11	6.47e-09	7.13e-08	4.89	7
a	763	Pfdn1	chr18	36454745	36455245	-250	1.07	2.95e-05	6.75e-05	6.36	5.29	1	0.35	0.575	0.796	5.32	5.67	-250	0	0.83	0.101	0.175	5.34	4.51	0	0.4	0.0182	0.0417	8.25	7.86	0	8.055	1.36	5.34e-11	1.36e-10	8.55	7.2	1	0.33	0.224	0.385	5.72	5.4	0	-1.65	6.93e-07	4.5e-06	5.66	7.31
a	764	Gtdc1	chr2	45001438	45001938	-73781	2.37	1.17e-21	1.18e-20	6.71	4.34	1	1.47	0.102	0.351	5.23	6.7	-73781	0	0.08	0.907	0.936	5.89	5.81	0	4.21	1.56e-41	2.49e-39	8.25	4.04	1	6.145	4.2	1.86e-53	2.42e-52	7.88	3.69	1	-0.58	0.0795	0.172	4.37	4.95	0	-2.75	7.82e-08	6.52e-07	5.74	8.49
a	765	Cxcl10	chr5	92352935	92353435	-4046	2.45	1.77e-09	5.67e-09	5.57	3.13	1	1.81	0.0371	0.198	3.57	5.38	-4046	0	-0.18	0.681	0.76	4.56	4.74	0	0.18	0.286	0.44	8.24	8.06	0	8.15	2.48	2.91e-25	1.31e-24	7.97	5.49	1	0.41	0.195	0.347	5.84	5.43	0	-0.06	0.863	0.896	7.5	7.56
a	766	Hist1h4b	chr13	23757262	23757762	249	2.61	4.46e-09	1.38e-08	6.04	3.43	1	1.39	0.0551	0.248	4.45	5.85	249	0	-0.04	0.948	0.964	5.26	5.3	0	1.23	2.53e-07	1.67e-06	8.23	7	1	7.615	2.58	5.21e-30	2.79e-29	8.72	6.15	1	-0.11	0.694	0.835	5.42	5.53	0	0.57	0.102	0.153	7.8	7.23
a	767	Gm37281	chr3	30010949	30011449	84413	1.17	0.000128	0.000278	5.36	4.2	1	-0.56	0.419	0.701	4.65	4.08	84413	0	-0.12	0.753	0.819	4.24	4.36	0	-0.88	1.33e-05	6.67e-05	8.23	9.12	0	8.675	-0.02	0.897	0.908	8.63	8.65	0	2.23	5.86e-12	5.17e-11	6.2	3.96	1	-0.9	0.0299	0.0534	4.13	5.04
a	768	Rcan1	chr16	92475376	92475876	-4509	3.34	2.43e-22	2.6e-21	6.16	2.82	1	0.06	0.984	0.993	5.09	5.15	-4509	0	1.32	0.0698	0.131	4.68	3.36	1	2.27	4.56e-11	4.95e-10	8.23	5.96	1	7.095	6.14	6.66e-70	1.7e-68	7.93	1.79	1	0.26	0.63	0.787	4.87	4.61	0	-1.59	3.39e-06	1.86e-05	5.44	7.03
a	769	Gm47466	chr10	108445844	108446344	-36306	1.13	3.22e-06	8.02e-06	7.3	6.17	1	0.25	0.698	0.858	6.81	7.07	-36306	0	-1.45	0.0674	0.128	6.74	8.19	0	-0.19	0.304	0.465	8.23	8.42	0	8.325	2.07	3.24e-38	2.36e-37	9.92	7.85	1	0.56	0.101	0.208	6.46	5.9	0	-1.04	0.00482	0.011	8.25	9.29
a	770	Stn1	chr19	47537520	47538020	-13	1.63	1.83e-11	6.91e-11	6.29	4.66	1	0.83	0.215	0.518	5.75	6.57	-13	0	-0.96	0.0837	0.151	6.12	7.08	0	-0.23	0.132	0.225	8.22	8.46	0	8.34	1.44	3.76e-22	1.5e-21	9.75	8.31	1	0.11	0.613	0.773	6.36	6.25	0	0.1	0.745	0.8	8.37	8.27
a	771	Psmg2	chr18	67666514	67667014	24915	1.83	1.11e-07	3.08e-07	5.31	3.49	1	1.62	0.0532	0.244	4.06	5.68	24915	0	1.83	0.00165	0.013	5.19	3.36	1	2.59	3.18e-18	7.84e-17	8.22	5.62	1	6.92	1.99	5.31e-16	1.67e-15	7.79	5.81	1	-0.39	0.133	0.258	5.8	6.19	0	-1.6	0.000105	0.00039	4.85	6.45
a	772	Mapk15	chr15	75993836	75994336	67	1.16	0.000579	0.00118	5.09	3.92	1	-1.86	0.00225	0.0445	5.86	4	67	0	0.86	0.242	0.345	4.58	3.71	0	1.51	3.36e-11	3.71e-10	8.22	6.71	1	7.465	1.68	0.145	0.191	1.8	0.12	0	-0.4	0.301	0.477	5.45	5.86	0	-0.87	0.0896	0.137	4.09	4.96
a	773	Gm14026	chr2	129178484	129178984	9784	1.86	1.32e-09	4.26e-09	5.95	4.09	1	-0.38	0.498	0.754	6.3	5.92	9784	0	1.15	0.0394	0.085	5.77	4.62	1	0.41	0.0873	0.157	8.22	7.81	0	8.015	2.3	9.28e-18	3.14e-17	7.71	5.41	1	0.64	0.0119	0.034	6.18	5.54	0	-0.65	0.0525	0.0869	6.18	6.83
a	774	Tmsb4x	chrX	167210576	167211076	-1261	1.78	6.99e-06	1.69e-05	4.82	3.03	1	0.41	0.537	0.776	4.89	5.3	-1261	0	-1.23	0.032	0.073	5.08	6.31	0	0.32	0.172	0.283	8.22	7.89	0	8.055	1.01	1.01e-07	2.19e-07	8.51	7.51	1	-0.05	0.858	0.916	4.54	4.59	0	1.72	1.52e-07	1.18e-06	8.56	6.84
a	775	Ptprg	chr14	11883061	11883561	329529	1.07	4.2e-07	1.12e-06	6.61	5.55	1	2.83	0.000159	0.0104	2.92	5.75	329529	0	0.45	0.651	0.735	5.3	4.85	0	1.93	1.28e-19	3.62e-18	8.2	6.27	1	7.235	2.02	5.77e-25	2.57e-24	7.85	5.83	1	-0.23	0.384	0.567	6.31	6.54	0	-1.97	4.21e-06	2.25e-05	3.78	5.75
a	776	Srsf9	chr5	115319462	115319962	-7215	1.28	6.69e-08	1.89e-07	6.3	5.03	1	-0.09	0.865	0.939	6.59	6.5	-7215	0	-1.75	0.00853	0.0308	6.24	8	0	0.85	1.63e-06	9.53e-06	8.2	7.35	0	7.775	3.01	3.51e-26	1.63e-25	6.97	3.96	1	-0.05	1	1	5.45	5.51	0	0.26	0.413	0.498	7.42	7.16
a	777	Muc13	chr16	33751029	33751529	-42508	1.18	2.41e-06	6.06e-06	5.96	4.78	1	0.02	0.997	0.998	6.02	6.04	-42508	0	-0.38	0.688	0.766	5.86	6.24	0	0.14	0.431	0.627	8.19	8.05	0	8.12	2.09	6.1e-26	2.82e-25	8.08	5.99	1	0.64	0.0309	0.0779	5.85	5.21	0	1.05	0.00212	0.0054	8.36	7.31
a	778	Gm10118	chr10	63886317	63886817	40617	5.29	1.91e-19	1.56e-18	5.34	0.05	1	0.69	0.398	0.686	4.19	4.88	40617	0	-0.6	0.484	0.588	4.55	5.15	0	1.73	3.93e-15	6.93e-14	8.19	6.46	1	7.325	7.04	4.64e-53	5.98e-52	7.16	0.12	1	0.56	0.233	0.398	4.85	4.29	0	-0.92	0.0248	0.0455	4.59	5.51
a	779	Tuba8	chr6	121211851	121212351	1155	1.69	4.07e-14	1.95e-13	6.92	5.23	1	1.93	0.0159	0.124	5	6.93	1155	0	1.29	0.0567	0.112	6.12	4.83	1	1.32	1.53e-13	2.26e-12	8.19	6.86	1	7.525	2.93	1.12e-44	1.05e-43	8.57	5.64	1	-0.64	0.0191	0.0516	5.33	5.96	0	-2.22	5.02e-12	1.28e-10	6.48	8.7
a	780	Ftl2-ps	chr4	125738319	125738819	234031	5.96	1.55e-34	4.83e-33	6.55	0.59	1	2.84	0.0476	0.229	2.38	5.22	234031	0	0.87	0.329	0.438	4.07	3.2	0	8.25	2.81e-82	4.96e-79	8.19	-0.06	1	4.065	7.34	3.22e-102	3.77e-100	9.18	1.83	1	6.17	2.94e-30	1.75e-28	6.32	0.16	1	-2.24	1.4e-06	8.47e-06	5.65	7.89
a	781	Fat1	chr8	44998515	44999015	63068	4.74	5.99e-20	5.12e-19	5.41	0.68	1	-0.52	0.347	0.65	7.13	6.62	63068	0	-0.75	0.275	0.381	6.53	7.29	0	2.54	1.21e-34	1.2e-32	8.18	5.64	1	6.91	2.97	2.47e-31	1.39e-30	8.39	5.42	1	-0.26	0.317	0.495	6.2	6.46	0	-1.38	1.96e-05	8.8e-05	6.16	7.53
a	782	Cdkn2aipnl	chr11	51916132	51916632	-51029	1.32	6.25e-13	2.69e-12	7.69	6.37	1	0.58	0.435	0.712	7.1	7.69	-51029	0	-1.92	0.0164	0.0458	7.14	9.06	0	-0.13	0.542	0.761	8.18	8.31	0	8.245	1.22	1.18e-19	4.31e-19	10.08	8.86	1	-0.48	0.0784	0.17	5.35	5.83	0	0.01	0.968	0.977	10.9	10.88
a	783	Coro2b	chr9	62537315	62537815	-271	1.46	4.46e-14	2.13e-13	7.21	5.75	1	0.43	0.443	0.718	5.99	6.42	-271	0	1.43	0.00743	0.0286	6.23	4.8	1	1.04	5.41e-08	3.94e-07	8.18	7.14	1	7.66	2.94	3.61e-34	2.26e-33	8.22	5.28	1	0.11	0.642	0.796	6.38	6.28	0	-1.84	4.79e-07	3.24e-06	5.65	7.49
a	784	Dlg4	chr11	70016823	70017323	0	4.44	3.03e-18	2.19e-17	5.55	1.11	1	4.19	0.00748	0.0833	0.52	4.72	0	0	0.88	0.253	0.357	3.56	2.68	0	6.14	8.83e-34	8.18e-32	8.18	2.03	1	5.105	6.06	4.69e-43	4.13e-42	9.1	3.04	1	4.12	2.5e-20	4.33e-19	6.2	2.08	1	-1.99	0.000109	0.000401	4.96	6.95
a	785	Dlx3	chr11	95105438	95105938	-14181	3.21	3.54e-28	6.46e-27	6.53	3.32	1	0.44	0.518	0.766	4.77	5.21	-14181	0	-1	0.15	0.237	4.98	5.98	0	1.35	2.46e-08	1.87e-07	8.18	6.83	1	7.505	4.31	1.3e-58	2.09e-57	8.87	4.55	1	-0.01	0.952	0.973	6.01	6.02	0	-1.17	0.00129	0.00351	6.31	7.48
a	786	Gm7672	chr10	21991196	21991696	55289	1.51	1.87e-05	4.35e-05	5.7	4.19	1	-0.91	0.0892	0.326	6.72	5.81	55289	0	-2.08	0.0106	0.035	6	8.09	0	2.35	1.01e-25	5.08e-24	8.17	5.82	1	6.995	2.47	4.07e-09	9.5e-09	6.9	4.43	1	0.04	0.81	0.908	6	5.95	0	1.12	0.000371	0.00118	8.3	7.18
a	787	Sorcs2	chr5	36396337	36396837	1302	1.55	1.64e-08	4.86e-08	6.66	5.11	1	-0.27	0.621	0.82	6.03	5.76	1302	0	-0.02	0.887	0.921	5.54	5.56	0	0.67	0.000133	0.000566	8.17	7.5	0	7.835	2.01	1.76e-12	4.78e-12	7.13	5.12	1	-0.19	0.434	0.617	6	6.19	0	-1.65	1.43e-06	8.6e-06	5.2	6.85
a	788	Smad2	chr18	76200354	76200854	-40726	1.42	3.45e-07	9.24e-07	5.77	4.35	1	-0.18	0.771	0.894	5.64	5.47	-40726	0	-0.09	0.81	0.863	5.24	5.33	0	0.99	5.58e-07	3.51e-06	8.17	7.19	0	7.68	3.18	8.93e-19	3.15e-18	6.02	2.83	1	-0.11	0.721	0.855	5.62	5.73	0	-0.92	0.0107	0.022	5.35	6.27
a	789	Tubg2	chr11	101140339	101140839	-15068	1.37	1.14e-05	2.71e-05	5.75	4.37	1	-1.06	0.0561	0.251	7.21	6.15	-15068	0	0.89	0.165	0.255	6.28	5.39	0	1.32	7.12e-05	0.000319	8.17	6.85	1	7.51	3.01	1.24e-24	5.43e-24	8.32	5.3	1	0.34	0.27	0.442	5.78	5.44	0	-2.05	2.52e-09	3.1e-08	5.46	7.51
a	790	Pigt	chr2	164510587	164511087	13067	1.41	3.45e-19	2.75e-18	8.3	6.89	1	0.7	0.292	0.602	6.48	7.18	13067	0	1.93	8.41e-05	0.00293	6.72	4.79	1	2.64	1.59e-17	3.62e-16	8.17	5.53	1	6.85	1.92	1.84e-39	1.41e-38	9.62	7.7	1	-0.73	0.0134	0.038	5.75	6.48	0	-2.67	4.48e-14	2.11e-12	6.28	8.95
a	791	Lactb2	chr1	13658616	13659116	1430	1.01	0.000253	0.000534	5.73	4.72	1	0.45	0.543	0.778	4.77	5.22	1430	0	0.58	0.317	0.425	4.82	4.24	0	0.64	0.0182	0.0416	8.15	7.52	0	7.835	1.21	1.61e-11	4.19e-11	7.8	6.59	1	0.07	0.788	0.902	6.41	6.34	0	1.5	0.00778	0.0167	7.62	6.12
a	792	Fras1	chr5	96429458	96429958	55503	5.64	3.21e-35	1.05e-33	6.24	0.59	1	0.94	0.247	0.557	3.79	4.73	55503	0	1.24	0.0995	0.172	4.2	2.96	1	5.23	7.06e-60	3.6e-57	8.15	2.92	1	5.535	6.31	9.1e-36	6.03e-35	6.44	0.12	1	1.15	0.000874	0.00322	5.53	4.37	1	-2.01	6.56e-06	3.34e-05	3.89	5.9
a	793	Gm18959	chr7	99917536	99918036	-27026	1.38	3.61e-05	8.2e-05	5.23	3.86	1	0.33	0.602	0.81	5.23	5.56	-27026	0	-0.77	0.19	0.286	5.34	6.11	0	0.81	9.25e-06	4.77e-05	8.15	7.35	0	7.75	3.33	1.27e-34	8.05e-34	7.61	4.28	1	0.41	0.0949	0.198	6.63	6.21	0	-0.46	0.203	0.275	6.13	6.58
a	794	Six5	chr7	19092499	19092999	-1595	3.4	2.31e-10	7.95e-10	4.7	1.29	1	-1.06	0.0777	0.303	6.93	5.87	-1595	0	-0.14	0.74	0.809	5.93	6.08	0	1.86	1.68e-22	6.25e-21	8.14	6.27	1	7.205	2.91	5.43e-15	1.64e-14	6.58	3.66	1	-0.51	0.107	0.217	5.01	5.53	0	-1.27	0.000252	0.000838	6.74	8.02
a	795	9530003J23Rik	chr10	117235770	117236270	2433	1.09	9.92e-08	2.76e-07	6.92	5.83	1	1.07	0.102	0.352	5.99	7.07	2433	0	1.76	0.0023	0.0155	6.49	4.73	1	-0.59	0.00324	0.0098	8.14	8.73	0	8.435	-0.09	0.603	0.702	8.35	8.44	0	0.6	0.00949	0.0278	6.97	6.37	0	-2.79	1.68e-15	1.14e-13	5.71	8.49
a	796	Sfswap	chr5	129415261	129415761	-85460	6.13	1.5e-32	3.96e-31	6.18	0.05	1	0.53	0.555	0.785	5.52	6.05	-85460	0	-1.65	0.0541	0.108	5.39	7.04	0	4.35	1.13e-48	2.87e-46	8.14	3.79	1	5.965	5.26	1.13e-50	1.33e-49	8.66	3.39	1	2.59	7.36e-13	6.97e-12	6.49	3.9	1	-1.69	5.46e-07	3.64e-06	6.84	8.53
a	797	Tent5b	chr4	133481433	133481933	1301	6.08	2.3e-27	3.91e-26	6.13	0.05	1	0.33	0.796	0.906	5.45	5.79	1301	0	-0.31	0.702	0.778	4.96	5.27	0	8.2	3.46e-24	1.5e-22	8.14	-0.06	1	4.04	6.98	4.86e-61	8.52e-60	9.31	2.34	1	5.99	5.88e-26	1.86e-24	6.15	0.16	1	-1.92	3.54e-07	2.49e-06	7.06	8.98
a	798	Prkcz	chr4	155362424	155362924	-1063	1.09	8.55e-05	0.000188	6.46	5.37	1	-0.97	0.119	0.383	6.34	5.37	-1063	0	1.72	0.0155	0.0444	5.31	3.58	1	0.66	0.00153	0.00515	8.13	7.48	0	7.805	1.48	3.92e-24	1.69e-23	8.98	7.5	1	0.29	0.239	0.405	6.38	6.09	0	-1.63	0.000274	0.000902	5.42	7.05
a	799	Cer1	chr4	82915515	82916015	-30367	1.23	3.72e-17	2.41e-16	7.98	6.76	1	0.34	0.58	0.799	6.38	6.72	-30367	0	0.81	0.118	0.196	6.27	5.46	0	0.43	0.0139	0.0331	8.12	7.69	0	7.905	1.08	3.05e-10	7.49e-10	8.65	7.57	1	-0.15	0.544	0.715	6.1	6.25	0	-2.05	9.1e-08	7.45e-07	5.29	7.34
a	800	Ripk4	chr16	97760817	97761317	2470	1.74	2.63e-06	6.57e-06	5.1	3.36	1	1.04	0.176	0.47	3.12	4.17	2470	0	1.61	0.00656	0.0267	3.78	2.16	1	1.5	3.99e-07	2.56e-06	8.12	6.62	1	7.37	0.95	1.71e-07	3.68e-07	8.56	7.6	0	0.19	0.571	0.738	6.4	6.21	0	-1	0.025	0.0457	5.09	6.08
a	801	Abca9	chr11	110167224	110167724	472	2.31	5.68e-08	1.61e-07	4.83	2.52	1	1.56	0.0921	0.332	2.83	4.39	472	0	-1.06	0.151	0.238	3.84	4.9	0	1.21	2.27e-09	1.99e-08	8.11	6.89	1	7.5	2.88	3.46e-17	1.14e-16	6.61	3.73	1	0.41	0.32	0.5	4.7	4.29	0	-1.58	0.000552	0.00167	3.96	5.54
a	802	Gm10188	chr1	132211729	132212229	17538	1.44	3.54e-09	1.1e-08	6.32	4.88	1	0.85	0.233	0.542	5.09	5.93	17538	0	1.12	0.0238	0.059	5.52	4.41	1	1.38	6.92e-14	1.06e-12	8.11	6.73	1	7.42	4.34	1.35e-34	8.57e-34	7.25	2.91	1	-0.03	0.953	0.973	6.46	6.49	0	-1.6	8.65e-07	5.49e-06	5.89	7.49
a	803	Brd3	chr2	27505615	27506115	1547	1.62	1.32e-10	4.62e-10	6.21	4.58	1	0.31	0.597	0.807	6.01	6.32	1547	0	1.44	0.0112	0.0362	6.28	4.84	1	1.62	1.44e-07	9.82e-07	8.1	6.47	1	7.285	1.04	8.9e-08	1.94e-07	8.82	7.77	1	-0.07	0.901	0.943	6.37	6.44	0	-1.01	0.0151	0.0297	6.83	7.84
a	804	Ndst1	chr18	60731209	60731709	-17820	3.18	1.99e-09	6.34e-09	4.73	1.55	1	0.68	0.429	0.708	4.03	4.71	-17820	0	0.05	0.819	0.87	4.18	4.12	0	1.13	3.66e-09	3.12e-08	8.1	6.97	1	7.535	1.35	3.26e-19	1.17e-18	10.32	8.96	1	0.34	0.0607	0.137	7.74	7.4	0	-1.59	3.06e-05	0.000131	4.2	5.79
a	805	Ndst1	chr18	60732162	60732662	-18773	1.58	2.22e-05	5.14e-05	5.22	3.64	1	0.05	0.972	0.988	5.5	5.55	-18773	0	-1.09	0.0709	0.133	5.24	6.33	0	1.13	3.66e-09	3.12e-08	8.1	6.97	1	7.535	1.35	3.26e-19	1.17e-18	10.32	8.96	1	0.34	0.0607	0.137	7.74	7.4	0	0.16	0.677	0.742	7.61	7.45
a	806	1810037I17Rik	chr3	122923180	122923680	-523	1.28	2.52e-08	7.38e-08	6.57	5.29	1	0.24	0.671	0.843	4.22	4.46	-523	0	0.06	0.814	0.866	4.25	4.19	0	0.12	0.599	0.824	8.1	7.98	0	8.04	1.55	1.29e-23	5.46e-23	8.87	7.32	1	0.47	0.198	0.351	5.41	4.94	0	-0.63	0.127	0.184	4.52	5.15
a	807	Limk2	chr11	3371632	3372132	37057	2.08	7.44e-09	2.27e-08	5.41	3.32	1	-0.23	0.685	0.851	5.92	5.69	37057	0	-0.73	0.21	0.308	5.46	6.19	0	-0.03	0.862	0.907	8.09	8.12	0	8.105	0.35	0.0209	0.0309	8.13	7.78	0	0.42	0.0695	0.154	6.61	6.19	0	-0.77	0.0213	0.0399	6.54	7.31
a	808	Gm17572	chr17	31912156	31912656	-37893	1.55	9.84e-12	3.8e-11	7.38	5.83	1	0.1	0.898	0.955	7.6	7.7	-37893	0	-0.42	0.555	0.652	7.22	7.63	0	0.65	0.0478	0.0938	8.09	7.44	0	7.765	1.16	3.12e-16	9.93e-16	9.85	8.7	1	-0.47	0.196	0.349	5.62	6.09	0	-1.85	7.26e-05	0.00028	8.18	10.04
a	809	Kif6	chr17	49641674	49642174	26538	1.56	1.14e-07	3.15e-07	5.67	4.11	1	0.96	0.126	0.396	4.29	5.25	26538	0	2.09	0.000906	0.00944	5.08	2.98	1	1.52	9.63e-14	1.45e-12	8.09	6.56	1	7.325	3.43	7.22e-22	2.86e-21	6.22	2.79	1	0.17	0.454	0.636	6.19	6.02	0	-0.49	0.328	0.411	5.32	5.8
a	810	Cnmd	chr14	79660458	79660958	1212	2.53	1.27e-13	5.83e-13	5.66	3.13	1	2.16	0.0133	0.113	3.2	5.36	1212	0	0.85	0.222	0.322	4.65	3.79	0	0.65	0.00594	0.0163	8.09	7.43	0	7.76	3.74	6.04e-24	2.58e-23	6.64	2.89	1	-0.24	0.436	0.619	5.77	6	0	-1.97	0.000188	0.000649	4.62	6.59
a	811	Chka	chr19	3855204	3855704	3431	1.74	1.42e-07	3.91e-07	5.73	3.99	1	-0.32	0.568	0.793	5.21	4.89	3431	0	0.25	0.704	0.779	4.86	4.61	0	-0.29	0.095	0.169	8.08	8.37	0	8.225	1.33	1.28e-13	3.65e-13	8.76	7.43	1	0.66	0.0133	0.0375	6.59	5.94	0	-0.99	0.00358	0.00852	5.78	6.77
a	812	Pabpc2	chr18	39635835	39636335	-137162	1.01	1.98e-08	5.84e-08	6.98	5.97	1	0.88	0.184	0.48	5.69	6.57	-137162	0	-0.98	0.143	0.229	6.14	7.12	0	0.29	0.104	0.183	8.08	7.79	0	7.935	1.06	1.13e-12	3.09e-12	9.41	8.35	1	0.22	0.359	0.541	6.44	6.23	0	-0.13	0.701	0.763	7.52	7.65
a	813	Wwtr1	chr3	57572536	57573036	2874	2.73	2.13e-09	6.78e-09	5	2.27	1	2.29	0.00528	0.0691	2.43	4.72	2874	0	-0.54	0.463	0.569	4.25	4.8	0	1.93	3.21e-10	3.14e-09	8.08	6.15	1	7.115	2.52	1.39e-30	7.62e-30	7.61	5.09	1	0	0.951	0.973	6.55	6.55	0	0.38	0.429	0.513	6.15	5.78
a	814	Mypn	chr10	63177415	63177915	26037	1.17	2.95e-05	6.74e-05	5.69	4.52	1	0.91	0.161	0.448	4.66	5.57	26037	0	-1.17	0.0306	0.0705	5.21	6.38	0	0.85	1.38e-06	8.16e-06	8.08	7.22	0	7.65	1.25	0.000608	0.00104	5.51	4.26	1	0	0.967	0.981	5.38	5.38	0	-0.14	0.742	0.798	6.35	6.48
a	815	Gm37009	chr3	65494316	65494816	11821	1.37	6.85e-06	1.66e-05	5.5	4.13	1	-0.49	0.368	0.664	5.97	5.48	11821	0	-0.62	0.492	0.596	5.41	6.03	0	0.25	0.17	0.281	8.08	7.83	0	7.955	0.61	0.0111	0.0168	6.79	6.19	0	0.39	0.166	0.308	6.31	5.93	0	-0.98	0.0259	0.0473	4.47	5.45
a	816	Nap1l1	chr10	111420374	111420874	-52349	1.25	1.24e-10	4.34e-10	6.79	5.54	1	1.28	0.0432	0.217	4.91	6.19	-52349	0	1.34	0.00452	0.022	5.92	4.58	1	1.03	5.3e-06	2.86e-05	8.08	7.06	1	7.57	2.51	1.69e-31	9.54e-31	7.72	5.22	1	0.09	0.792	0.904	6.42	6.33	0	-1.54	8.53e-06	4.2e-05	5.31	6.85
a	817	Gm20396	chr9	117253381	117253881	-149098	1.2	1.53e-05	3.59e-05	5.82	4.62	1	0.61	0.35	0.652	5.06	5.67	-149098	0	0.03	0.958	0.971	5.36	5.33	0	0.5	0.0176	0.0404	8.08	7.57	0	7.825	0.88	0.000829	0.0014	6.04	5.16	0	-0.15	0.554	0.725	5.28	5.43	0	-1.34	0.00161	0.00425	4.25	5.59
a	818	Stxbp6	chr12	45019368	45019868	54841	3.51	4.2e-27	6.96e-26	6.4	2.89	1	1.82	0.0118	0.106	3.11	4.93	54841	0	0.16	0.931	0.953	4.49	4.33	0	2.71	6.31e-26	3.24e-24	8.07	5.36	1	6.715	6.09	6.44e-109	1.11e-106	8.98	2.89	1	0.19	0.626	0.784	6.22	6.02	0	-1.18	0.00231	0.00581	4.57	5.75
a	819	Lin54	chr5	100500598	100501098	0	1.16	0.00274	0.0052	4.54	3.38	1	-0.33	0.585	0.801	7.28	6.96	0	0	-1.48	0.00562	0.0245	6.66	8.14	0	0.57	0.00541	0.0151	8.07	7.5	0	7.785	-0.1	0.77	0.876	5.23	5.33	0	-0.3	0.585	0.749	4.14	4.43	0	1.08	0.00348	0.00832	9.8	8.71
a	820	Gm14524	chrX	12873544	12874044	40548	1.29	0.000854	0.00171	4.7	3.41	1	-0.33	0.557	0.786	6.09	5.76	40548	0	-0.69	0.186	0.281	5.73	6.42	0	1.77	1.74e-11	1.99e-10	8.06	6.29	1	7.175	5.24	5.64e-18	1.93e-17	5.37	0.12	1	-0.05	0.942	0.967	3.81	3.86	0	2.04	8.06e-09	8.7e-08	8.02	5.98
a	821	Ap3d1	chr10	80740635	80741135	1129	1.87	4.34e-06	1.07e-05	5.25	3.37	1	-0.06	0.907	0.959	4.31	4.25	1129	0	-1.17	0.0535	0.107	4.14	5.31	0	-0.44	0.0175	0.0404	8.06	8.51	0	8.285	0.58	0.000863	0.00146	7.89	7.31	0	0.42	0.0893	0.189	6.6	6.19	0	2.35	4.23e-09	4.89e-08	7.86	5.51
a	822	Rasl10b	chr11	83408886	83409386	0	2.9	5.38e-17	3.42e-16	6.51	3.62	1	0.53	0.549	0.782	3.43	3.97	0	0	-0.84	0.13	0.212	3.48	4.31	0	1.96	3.04e-23	1.21e-21	8.06	6.09	1	7.075	6.26	8.55e-26	3.92e-25	6.38	0.12	1	0.81	0.0144	0.0403	6.22	5.41	0	-0.73	0.134	0.193	4.86	5.59
a	823	Lims2	chr18	31928187	31928687	5897	1.52	1.02e-09	3.32e-09	6.19	4.66	1	1.19	0.0853	0.319	5.32	6.52	5897	0	1.67	0.00157	0.0127	6.06	4.39	1	0.67	0.000105	0.000454	8.05	7.38	0	7.715	5.29	4.3e-70	1.1e-68	8.65	3.36	1	0.06	0.747	0.873	6.13	6.07	0	-2.62	3.04e-09	3.66e-08	5.64	8.26
a	824	Nt5e	chr9	88325814	88326314	-883	5.3	3.19e-20	2.8e-19	5.34	0.05	1	-0.13	0.859	0.937	5.8	5.67	-883	0	0.7	0.301	0.408	5.15	4.46	0	8.12	2.12e-75	2.5e-72	8.05	-0.06	1	3.995	6.7	1.72e-118	5.21e-116	9.07	2.36	1	4.48	8.74e-21	1.57e-19	6.12	1.64	1	-2.06	1.48e-07	1.15e-06	5.99	8.04
a	825	Sort1	chr3	108282869	108283369	-713	1.35	3.49e-06	8.64e-06	5.76	4.41	1	-0.2	0.764	0.89	4.7	4.5	-713	0	-0.32	0.766	0.829	4.46	4.77	0	0.12	0.575	0.795	8.05	7.93	0	7.99	0.66	9.32e-06	1.81e-05	8.61	7.95	0	0.26	0.368	0.55	6.81	6.55	0	0.47	0.226	0.301	6.95	6.48
a	826	Pcdh19	chrX	133735122	133735622	-46135	1.88	8.84e-07	2.29e-06	5.43	3.55	1	0.6	0.391	0.682	5.48	6.09	-46135	0	0.08	0.994	0.996	5.57	5.49	0	0.21	0.463	0.668	8.05	7.83	0	7.94	1.71	3.17e-14	9.32e-14	8.63	6.92	1	-0.17	0.771	0.89	4.61	4.78	0	-2.16	1.27e-10	2.22e-09	5.39	7.56
a	827	Gja1	chr10	56432277	56432777	54947	5.22	3.39e-18	2.44e-17	5.27	0.05	1	1.28	0.215	0.519	1.98	3.26	54947	0	-0.84	0.194	0.29	2.68	3.52	0	5.55	2.52e-67	1.98e-64	8.04	2.49	1	5.265	6.11	1.83e-32	1.07e-31	6.23	0.12	1	1.28	1.97e-05	9.34e-05	6.39	5.12	1	-0.66	0.17	0.237	4.92	5.58
a	828	AU040320	chr4	126754725	126755225	1181	3.85	1.62e-14	8.02e-14	5.15	1.29	1	-1.5	0.0347	0.19	4.98	3.48	1181	0	0.62	0.299	0.406	3.66	3.04	0	1.26	5.26e-07	3.32e-06	8.04	6.78	1	7.41	2.58	2.07e-32	1.21e-31	8.06	5.48	1	0.34	0.195	0.347	6.49	6.15	0	-1.33	0.00151	0.00401	4.95	6.28
a	829	Pcolce	chr5	137610525	137611025	2759	1.29	4.39e-06	1.08e-05	5.74	4.46	1	0.93	0.224	0.53	4.59	5.52	2759	0	-1.09	0.189	0.284	4.91	6	0	1.94	5.66e-17	1.22e-15	8.04	6.1	1	7.07	2.47	4.62e-30	2.47e-29	8.49	6.02	1	0.01	0.956	0.975	6.68	6.67	0	-1.9	7.09e-07	4.59e-06	5.39	7.3
a	830	Tspan5	chr3	138745465	138745965	3270	3.18	2.47e-17	1.63e-16	5.72	2.54	1	1.77	0.0553	0.249	3.64	5.41	3270	0	-1	0.176	0.269	4.63	5.64	0	4.94	8e-48	1.96e-45	8.04	3.09	1	5.565	4.16	3.1e-84	1.49e-82	9.07	4.9	1	0.86	0.00329	0.0108	6.27	5.4	0	-1.49	0.000168	0.000587	6.5	7.99
a	831	Snai1	chr2	167541244	167541744	3049	3.35	5.09e-11	1.85e-10	5.11	1.76	1	2.69	0.0642	0.272	0.52	3.21	3049	0	-1.91	0.0267	0.064	2.09	3.99	0	4.25	3.75e-54	1.32e-51	8.04	3.79	1	5.915	5.16	4.84e-81	2.01e-79	9.19	4.02	1	2.28	1.31e-06	7.15e-06	6.84	4.56	1	1.53	0.0726	0.115	6.48	4.95
a	832	Ppp1r9a	chr6	5008390	5008890	105473	1.65	6.63e-09	2.03e-08	5.81	4.17	1	1.14	0.165	0.455	2.9	4.04	105473	0	0.62	0.638	0.724	3.55	2.92	0	2.27	2.4e-16	4.8e-15	8.03	5.76	1	6.895	1.5	1.03e-09	2.47e-09	7.25	5.75	1	-0.19	0.426	0.609	6.36	6.55	0	-2.19	6.19e-08	5.31e-07	3.69	5.87
a	833	Gm13899	chr6	17750104	17750604	-37163	4.72	4.82e-16	2.79e-15	5.39	0.68	1	1.22	0.226	0.533	3.76	4.98	-37163	0	0.83	0.372	0.481	4.17	3.34	0	6.97	1.52e-64	1.06e-61	8.03	1.07	1	4.55	4.72	5.16e-46	5.1e-45	7.72	3	1	0.89	0.00245	0.00826	6.27	5.38	0	0.65	0.0743	0.117	6.54	5.89
a	834	Cblc	chr7	19809253	19809753	-12444	1.03	0.00108	0.00213	5.29	4.26	1	-0.91	0.106	0.358	5.99	5.08	-12444	0	1.68	0.00365	0.0197	5.24	3.56	1	1.76	2.51e-13	3.6e-12	8.03	6.27	1	7.15	0.19	0.314	0.389	7.41	7.21	0	-0.11	0.632	0.789	5.24	5.35	0	-0.95	0.00656	0.0144	5.69	6.63
a	835	Slc25a25	chr2	32454871	32455371	-3426	1.11	1.33e-07	3.67e-07	7.27	6.16	1	1.29	0.0518	0.24	5.56	6.84	-3426	0	2.21	9.46e-05	0.00312	6.4	4.19	1	1.8	1.16e-19	3.29e-18	8.03	6.23	1	7.13	1.65	6.16e-28	3.06e-27	9.89	8.23	1	-0.2	0.403	0.586	6.52	6.72	0	-2.85	3.73e-11	7.49e-10	5.66	8.51
a	836	Gm12412	chr4	45764042	45764542	12667	1.52	7.33e-06	1.77e-05	5.47	3.94	1	-0.13	0.798	0.908	5.11	4.97	12667	0	-1.33	0.0424	0.0898	4.9	6.22	0	0.7	0.000755	0.00274	8.03	7.33	0	7.68	0.7	0.26	0.328	3.65	2.95	0	0.19	0.411	0.594	6.2	6	0	0.68	0.0629	0.102	5.96	5.28
a	837	Gm5975	chr1	52270293	52270793	18302	1.34	0.000141	0.000304	5.31	3.97	1	0.27	0.71	0.864	5.41	5.68	18302	0	1.23	0.0367	0.0805	5.3	4.07	1	1.27	3.69e-09	3.14e-08	8.03	6.76	1	7.395	5.82	2.18e-22	8.81e-22	5.94	0.12	1	-0.11	0.767	0.887	6.5	6.6	0	-0.96	0.0203	0.0382	4.96	5.92
a	838	Cdrt4	chr11	62967022	62967522	15829	2.17	1.02e-11	3.95e-11	6.29	4.11	1	0.45	0.515	0.764	4.94	5.39	15829	0	-1.77	0.0312	0.0717	5.18	6.96	0	1.25	3.84e-11	4.22e-10	8.03	6.78	1	7.405	4.03	3.9e-65	8.12e-64	9.41	5.39	1	-0.22	0.336	0.517	6.12	6.34	0	-0.67	0.0968	0.147	5.58	6.25
a	839	Polk	chr13	96541377	96541877	702	1.53	0.00022	0.000467	4.58	3.05	1	-0.08	0.865	0.939	4.46	4.38	702	0	0.19	0.674	0.754	4.18	3.99	0	0.69	0.0538	0.104	8.03	7.34	0	7.685	1.9	5.57e-16	1.75e-15	7.06	5.16	1	-0.36	0.499	0.679	5.43	5.79	0	0.42	0.273	0.353	5.38	4.96
a	840	Gm16273	chr5	66337908	66338408	-18510	1.13	0.000135	0.000291	5.48	4.35	1	0.29	0.621	0.82	5.86	6.15	-18510	0	-0.16	0.793	0.85	5.91	6.07	0	0.87	0.000209	0.00086	8.01	7.13	0	7.57	1.81	3.88e-16	1.23e-15	7.8	5.98	1	0.11	0.707	0.845	6.31	6.19	0	-2.14	2.66e-08	2.51e-07	5.35	7.49
a	841	Glrp1	chr1	88575855	88576355	-65789	1.18	6.5e-05	0.000145	5.52	4.34	1	0.22	0.697	0.857	5.44	5.67	-65789	0	-1.36	0.105	0.18	5.58	6.94	0	0.8	5.36e-06	2.88e-05	8.01	7.21	0	7.61	2.69	5.55e-43	4.87e-42	8.73	6.04	1	0.42	0.0844	0.18	6.53	6.12	0	0.48	0.243	0.32	6.74	6.26
a	842	Slc22a12	chr19	6532599	6533099	9920	5.49	8.41e-23	9.34e-22	5.54	0.05	1	-1.52	0.131	0.404	6.81	5.29	9920	0	0.92	0.3	0.407	5.3	4.38	0	4.38	1.25e-58	6.04e-56	8	3.62	1	5.81	7.71	4.37e-111	8.55e-109	9.07	1.36	1	1.17	5.21e-05	0.000234	6.05	4.88	1	-2.54	2.4e-11	5.09e-10	5.97	8.52
a	843	Nedd4l	chr18	65083199	65083699	195494	1.67	1.03e-13	4.78e-13	7.23	5.57	1	1.67	0.00836	0.0882	5.83	7.5	195494	0	0.62	0.28	0.386	6.97	6.35	0	0.81	3.39e-06	1.88e-05	8	7.19	0	7.595	1.72	1.94e-39	1.48e-38	9.8	8.07	1	-0.53	0.105	0.215	6.31	6.84	0	-2.23	8.36e-11	1.53e-09	6.93	9.16
a	844	Apoh	chr11	108214825	108215325	-128029	2.87	1.45e-12	6.05e-12	5.32	2.44	1	0.57	0.486	0.746	3.47	4.03	-128029	0	-1.88	0.0236	0.0586	3.62	5.5	0	1.37	6.07e-11	6.49e-10	8	6.62	1	7.31	2.97	4.63e-47	4.76e-46	8.2	5.23	1	0.95	0.000837	0.0031	6.41	5.45	0	-0.03	0.987	0.99	5.14	5.17
a	845	Gm5540	chr3	65442182	65442682	48845	5.47	3.54e-31	8.32e-30	6.06	0.59	1	0.89	0.297	0.607	4.95	5.84	48845	0	-1.15	0.141	0.226	5.13	6.28	0	4.16	2.84e-46	6.21e-44	7.99	3.82	1	5.905	4.79	5.71e-66	1.23e-64	8.42	3.63	1	1.3	3.07e-05	0.000142	6.01	4.72	1	-1.11	0.0019	0.00492	5.82	6.93
a	846	Chpt1	chr10	88501272	88501772	2301	2.28	3.19e-20	2.8e-19	7.55	5.27	1	1.18	0.0999	0.347	5.89	7.07	2301	0	1.51	0.0119	0.0375	6.43	4.92	1	1.08	2.41e-05	0.000116	7.99	6.91	1	7.45	1.67	1.78e-31	1.01e-30	9.46	7.79	1	-0.16	0.535	0.708	6.4	6.56	0	-2.51	5.19e-13	1.81e-11	6.03	8.54
a	847	Gm6058	chr1	157256547	157257047	127282	4.61	8.13e-31	1.85e-29	6.82	2.21	1	-0.12	0.878	0.946	6.25	6.13	127282	0	-1.05	0.209	0.307	5.56	6.6	0	8.05	2.69e-44	5e-42	7.99	-0.06	1	3.965	5.89	1.95e-55	2.75e-54	7.31	1.42	1	-1.11	0.0311	0.0783	2.97	4.08	0	-1.22	0.0152	0.0299	6.02	7.24
a	848	Parp14	chr16	35869004	35869504	2040	1.06	0.000675	0.00137	5.2	4.14	1	-0.32	0.592	0.804	5.77	5.45	2040	0	-1.89	0.00324	0.0185	5.53	7.43	0	0.27	0.18	0.295	7.98	7.71	0	7.845	0.65	0.000112	0.000204	8.15	7.5	0	-0.12	0.727	0.859	6.28	6.4	0	2.02	1.85e-09	2.36e-08	8.49	6.47
a	849	Gdnf	chr15	7877682	7878182	66836	2.33	3.32e-42	1.92e-40	7.67	5.34	1	3.04	0.000211	0.0119	3.84	6.87	66836	0	0.12	0.927	0.95	6.12	6.01	0	2.76	2.64e-31	2.09e-29	7.97	5.21	1	6.59	3.75	1.1e-58	1.77e-57	8.43	4.68	1	0.13	0.595	0.759	6.07	5.94	0	-2.13	1.49e-07	1.16e-06	6.72	8.86
a	850	Cdkn2aip	chr8	47763956	47764456	-50024	2.41	3.1e-18	2.23e-17	7.08	4.66	1	0.01	0.987	0.994	6.27	6.28	-50024	0	-0.4	0.529	0.629	5.95	6.35	0	2.01	1.45e-14	2.39e-13	7.97	5.97	1	6.97	3.63	4.46e-20	1.65e-19	6.72	3.09	1	-0.08	0.734	0.865	6.02	6.09	0	-1.67	0.000239	0.000802	5.98	7.66
a	851	Cdrt4	chr11	62915392	62915892	-35301	2.35	1.53e-24	2.02e-23	7.2	4.85	1	0.88	0.213	0.517	5.17	6.05	-35301	0	1.24	0.0229	0.0576	5.55	4.31	1	3.92	4.11e-28	2.52e-26	7.97	4.06	1	6.015	3.43	7.98e-72	2.21e-70	8.91	5.48	1	-0.31	0.264	0.435	5.92	6.23	0	-1.99	8.12e-10	1.13e-08	6.17	8.16
a	852	Crtc3	chr7	80647337	80647837	41040	1.12	0.00144	0.00281	5.03	3.91	1	-0.09	0.892	0.953	5.87	5.78	41040	0	-1.77	0.00244	0.0161	5.96	7.73	0	0.34	0.0947	0.168	7.97	7.63	0	7.8	0.04	0.799	0.884	7.94	7.9	0	0.26	0.26	0.43	6.35	6.09	0	1.97	2.46e-09	3.03e-08	8.61	6.64
a	853	Myh9	chr15	77882751	77883251	-40576	1.06	7.23e-09	2.2e-08	7.36	6.3	1	0.01	0.998	0.999	6.04	6.05	-40576	0	-0.03	0.885	0.92	5.86	5.89	0	2	2.21e-16	4.44e-15	7.96	5.96	1	6.96	1.58	3.16e-29	1.64e-28	9.49	7.91	1	-0.56	0.0532	0.123	5.81	6.37	0	-0.95	0.00975	0.0203	6.73	7.68
a	854	Gm18518	chr13	90886034	90886534	18428	1.16	2.39e-07	6.48e-07	6.46	5.3	1	1.06	0.0921	0.332	5.88	6.94	18428	0	0.1	0.84	0.886	6.47	6.37	0	0.33	0.0616	0.116	7.96	7.63	0	7.795	1.16	0.000649	0.00111	5.37	4.21	1	0.4	0.179	0.326	6.51	6.1	0	-1.4	5.36e-05	0.000214	6.24	7.64
a	855	Nap1l1	chr10	111422615	111423115	-50108	1.13	0.000123	0.000266	5.47	4.35	1	1.13	0.0602	0.262	5.19	6.32	-50108	0	-0.96	0.0939	0.165	5.96	6.93	0	0.55	0.015	0.0355	7.96	7.41	0	7.685	1.47	1.5e-11	3.93e-11	6.99	5.52	1	0.28	0.461	0.642	5.7	5.42	0	0.4	0.282	0.363	7.32	6.91
a	856	Mgll	chr6	88759032	88759532	34620	5.14	2.91e-30	6.32e-29	6.12	0.99	1	1.35	0.276	0.587	2.38	3.73	34620	0	-2.59	0.0207	0.0537	2.92	5.51	0	8.01	1.11e-77	1.41e-74	7.95	-0.06	1	3.945	5.85	5.81e-74	1.79e-72	8.56	2.71	1	3.15	4.66e-06	2.39e-05	6.8	3.64	1	-1.31	0.00186	0.00482	4.45	5.75
a	857	Olfr1342	chr4	118692804	118693304	-48	3.73	6.37e-27	1.04e-25	6.23	2.5	1	3.66	0.000624	0.022	1.05	4.71	-48	0	2.42	6.85e-05	0.00267	3.93	1.51	1	8.01	2.01e-69	1.78e-66	7.95	-0.06	1	3.945	7.84	2.77e-71	7.5e-70	7.96	0.12	1	1.53	3.3e-07	1.92e-06	6.29	4.76	1	-1.77	0.000286	0.000939	3.75	5.53
a	858	Klf6	chr13	5845275	5845775	-15707	1.28	1.69e-13	7.66e-13	7.3	6.03	1	-1	0.0556	0.25	8.42	7.43	-15707	0	-0.82	0.138	0.223	7.52	8.34	0	0.43	0.0367	0.0749	7.94	7.5	0	7.72	1.66	7.27e-36	4.84e-35	9.84	8.17	1	0.46	0.133	0.26	6.34	5.88	0	0.98	0.00835	0.0178	10.63	9.65
a	859	Fam43a	chr16	30821228	30821728	221505	1.49	7.67e-06	1.85e-05	5.48	3.99	1	-1.32	0.0184	0.134	6.06	4.74	221505	0	-1.7	0.0428	0.0903	5.21	6.92	0	0.52	0.0138	0.033	7.94	7.43	0	7.685	0.51	0.0631	0.0878	5.91	5.4	0	0.09	0.699	0.839	6.35	6.26	0	0.34	0.453	0.537	5.46	5.12
a	860	Gm7862	chr12	76004547	76005047	147580	1.73	6.48e-14	3.05e-13	7.41	5.67	1	1.46	0.0548	0.248	5.89	7.35	147580	0	1.03	0.09	0.16	6.58	5.55	1	1.9	1.21e-18	3.11e-17	7.94	6.05	1	6.995	2.07	1.72e-27	8.41e-27	9.11	7.04	1	0.02	0.974	0.985	6.29	6.27	0	-2.49	1.47e-12	4.47e-11	7.71	10.2
a	861	Bach2	chr4	32305177	32305677	66373	1.4	1.01e-08	3.05e-08	6.14	4.74	1	0.92	0.131	0.404	5.01	5.94	66373	0	-0.57	0.505	0.608	5.7	6.26	0	-0.1	0.653	0.888	7.93	8.04	0	7.985	-0.7	0.00239	0.00389	5.82	6.52	0	0.26	0.212	0.37	7.42	7.16	0	0.03	0.926	0.945	5.32	5.29
a	862	Nxnl2	chr13	51170116	51170616	-406	1.19	0.000467	0.000962	5.26	4.07	1	-0.56	0.335	0.639	4.88	4.32	-406	0	-1.35	0.0307	0.0708	4.3	5.65	0	1.18	2.66e-09	2.32e-08	7.93	6.76	1	7.345	1.68	0.00502	0.00792	3.7	2.02	1	0.7	0.0209	0.0559	5.65	4.95	0	-0.2	0.593	0.668	5.17	5.36
a	863	Puf60	chr15	76083504	76084004	-2580	1.6	5.8e-09	1.78e-08	6.81	5.22	1	-0.52	0.355	0.655	6.1	5.58	-2580	0	1.68	0.00507	0.0232	5.43	3.74	1	0.67	0.0107	0.0269	7.93	7.26	0	7.595	0.62	3.81e-05	7.14e-05	10.06	9.44	0	-0.03	0.821	0.908	7.04	7.07	0	-2.62	3.95e-10	6.01e-09	5.21	7.83
a	864	Slco5a1	chr1	12876031	12876531	116119	3.45	9.58e-20	8.04e-19	6.45	3	1	2.72	0.00712	0.0809	2.17	4.89	116119	0	0.96	0.206	0.304	3.92	2.97	0	0.5	0.0729	0.134	7.92	7.43	0	7.675	5.02	5.42e-50	6.23e-49	8.19	3.17	1	1.5	7.9e-07	4.41e-06	6.11	4.61	1	-1.5	0.000286	0.000938	4.61	6.11
a	865	Trp63	chr16	25584983	25585483	-98280	2.03	8.13e-07	2.12e-06	4.9	2.87	1	-0.3	0.616	0.817	4.85	4.55	-98280	0	1.46	0.0121	0.0378	4.59	3.12	1	0.91	3.99e-07	2.57e-06	7.92	7.01	0	7.465	2.85	5.13e-20	1.89e-19	6.36	3.51	1	0.49	0.132	0.258	5.85	5.36	0	-0.63	0.156	0.22	4.61	5.24
a	866	Rpl10-ps6	chr19	37264497	37264997	30799	1.41	4.04e-08	1.16e-07	6.97	5.55	1	1.24	0.0413	0.211	4.69	5.93	30799	0	-0.38	0.562	0.659	5.54	5.92	0	-0.66	0.0375	0.076	7.92	8.59	0	8.255	0.05	0.878	0.89	7.78	7.73	0	0.44	0.16	0.299	7.06	6.62	0	0.05	0.889	0.916	6.57	6.51
a	867	Creb3	chr4	43558245	43558745	-3587	1.82	1.77e-17	1.19e-16	7.07	5.25	1	1.22	0.0441	0.219	5.06	6.29	-3587	0	-1.19	0.026	0.0628	5.99	7.18	0	0.96	0.00217	0.00697	7.92	6.96	0	7.44	1.76	2.5e-23	1.05e-22	9.59	7.83	1	0.14	0.51	0.686	6.55	6.41	0	-1.46	3.32e-06	1.82e-05	7.07	8.53
a	868	Pstpip1	chr9	56090158	56090658	196	2.79	1.06e-12	4.45e-12	5.64	2.84	1	-0.63	0.319	0.627	6.39	5.75	196	0	-0.98	0.142	0.227	5.65	6.63	0	2.06	1.3e-15	2.41e-14	7.92	5.86	1	6.89	4.73	3.39e-80	1.35e-78	8.58	3.84	1	0.92	0.000363	0.00143	6.38	5.46	0	-0.29	0.406	0.49	7.7	7.99
a	869	Gm10118	chr10	63977935	63978435	-50501	3.04	5.7e-27	9.35e-26	6.6	3.56	1	0.72	0.326	0.632	4.96	5.68	-50501	0	0.1	0.994	0.996	5.19	5.09	0	1.36	4.64e-12	5.71e-11	7.92	6.56	1	7.24	1.51	6.12e-12	1.63e-11	7.23	5.73	1	-0.03	0.831	0.908	6.23	6.25	0	-1.64	0.000207	0.000707	4.64	6.29
a	870	Mpp5	chr12	78747389	78747889	-1018	2.16	2.86e-15	1.53e-14	6.25	4.08	1	1.64	0.0482	0.23	3.34	4.99	-1018	0	0.53	0.347	0.455	4.37	3.83	0	0.91	5.14e-06	2.78e-05	7.92	7.01	0	7.465	2.88	5.44e-56	7.87e-55	8.81	5.93	1	0.24	0.342	0.524	5.97	5.72	0	-1.69	5.78e-06	2.98e-05	6.1	7.79
a	871	Gm8580	chr10	93672646	93673146	-6800	1.48	9.83e-17	6.08e-16	7.94	6.46	1	1.25	0.0478	0.23	5.65	6.9	-6800	0	0.78	0.103	0.177	6.4	5.62	0	-0.23	0.169	0.279	7.92	8.15	0	8.035	3.17	3.82e-66	8.29e-65	9.45	6.28	1	0.15	0.555	0.725	6.24	6.09	0	-2.54	1.67e-08	1.66e-07	5.97	8.51
a	872	Ccdc65	chr15	98699479	98699979	-8228	1.86	4.59e-08	1.32e-07	5.44	3.58	1	0.43	0.518	0.766	5.84	6.27	-8228	0	-0.89	0.0648	0.124	5.95	6.84	0	5.32	2.39e-37	2.8e-35	7.92	2.6	1	5.26	6.01	4.21e-29	2.18e-28	6.13	0.12	1	0.86	0.00166	0.00581	6.11	5.26	0	-0.29	0.372	0.456	7.17	7.46
a	873	Trp53bp2	chr1	182413829	182414329	4657	2.64	2.78e-27	4.69e-26	7.12	4.48	1	2.94	0.0021	0.0429	2.88	5.82	4657	0	0.8	0.187	0.283	4.95	4.16	0	3.31	1.18e-31	9.61e-30	7.91	4.61	1	6.26	1.02	3.75e-07	7.89e-07	8.2	7.18	1	-0.39	0.172	0.315	5.75	6.14	0	-2.37	1.91e-12	5.57e-11	5.4	7.77
a	874	Qk	chr17	10519714	10520214	-199860	2.77	5.8e-16	3.33e-15	5.92	3.15	1	0.44	0.588	0.803	4.26	4.7	-199860	0	1.21	0.0646	0.124	4.22	3.01	1	2.94	4.38e-34	4.16e-32	7.9	4.95	1	6.425	5.6	1.58e-58	2.53e-57	7.62	2.02	1	0.01	0.864	0.92	5.65	5.64	0	-1.45	0.000237	0.000795	4.65	6.1
a	875	Tenm4	chr7	96152899	96153399	-17847	1.06	2.67e-05	6.14e-05	6.03	4.97	1	0.05	0.934	0.972	7.42	7.47	-17847	0	0.42	0.514	0.616	7.21	6.8	0	0.52	0.0559	0.107	7.9	7.38	0	7.64	3.05	3.94e-12	1.06e-11	7.49	4.45	1	0.72	0.04	0.0971	5.96	5.24	0	-1.4	7.2e-06	3.62e-05	7.21	8.62
a	876	Gm15615	chr5	32353197	32353697	-41078	1.3	7.41e-05	0.000164	6.43	5.13	1	2.05	0.00191	0.0409	4.15	6.2	-41078	0	1.06	0.0488	0.0998	5.85	4.79	1	2.4	9.41e-29	6.14e-27	7.89	5.49	1	6.69	2.01	7.67e-40	5.96e-39	9.34	7.33	1	0.08	0.72	0.855	6.7	6.62	0	-2.04	1.91e-09	2.43e-08	6.26	8.3
a	877	Pls3	chrX	75843088	75843588	31594	1.18	3.3e-06	8.2e-06	6.23	5.05	1	0.11	0.853	0.934	6.15	6.26	31594	0	0.23	0.654	0.738	5.98	5.75	0	0.34	0.0715	0.132	7.89	7.55	0	7.72	0.95	1.72e-07	3.7e-07	8.98	8.03	0	-0.1	0.913	0.95	5.27	5.37	0	-1.55	1.48e-06	8.91e-06	5.73	7.28
a	878	Csrnp1	chr9	119981289	119981789	2869	2.13	8.84e-13	3.75e-12	5.88	3.75	1	0.1	0.899	0.956	6.53	6.63	2869	0	-2.67	7.99e-05	0.00289	6.29	8.96	-1	0.47	0.00736	0.0196	7.89	7.43	0	7.66	1.45	2.1e-24	9.16e-24	9.47	8.02	1	-0.01	0.916	0.952	6.69	6.7	0	0.79	0.0626	0.101	9.76	8.97
a	879	Map3k15	chrX	159879892	159880392	-108041	4.44	2.66e-11	9.9e-11	4.49	0.05	1	0.27	0.878	0.947	0.52	0.8	-108041	0	-2.72	0.00132	0.0116	-0.6	2.11	0	7.95	8.51e-54	2.96e-51	7.89	-0.06	1	3.915	6.71	3.52e-72	9.9e-71	7.77	1.06	1	2.17	2.97e-06	1.56e-05	4.86	2.69	1	-0.84	0.0345	0.0603	4.3	5.15
a	880	Gnaq	chr19	16063377	16063877	-68954	3.01	2.19e-16	1.31e-15	5.71	2.7	1	-0.15	0.817	0.916	4.81	4.67	-68954	0	-0.19	0.737	0.806	4.69	4.88	0	1.72	5.38e-12	6.56e-11	7.88	6.17	1	7.025	5.43	2.93e-21	1.13e-20	5.55	0.12	1	0.23	0.356	0.537	5.93	5.7	0	-0.46	0.2	0.272	5.78	6.24
a	881	Cavin2	chr1	51288285	51288785	-341	1.89	1.73e-21	1.72e-20	7.56	5.66	1	0.03	0.982	0.992	7.04	7.07	-341	0	-0.21	0.781	0.841	6.61	6.82	0	0.99	2.05e-06	1.18e-05	7.88	6.89	0	7.385	3	1.82e-37	1.29e-36	9.21	6.21	1	-0.29	0.262	0.432	5.93	6.22	0	-2.43	2.86e-10	4.54e-09	6.73	9.16
a	882	Spats2l	chr1	57849109	57849609	74947	2.1	2.24e-11	8.39e-11	6.18	4.08	1	1.38	0.0541	0.246	3.21	4.59	74947	0	0.14	0.838	0.885	4.26	4.12	0	0.84	0.00198	0.00644	7.88	7.05	0	7.465	2.17	1.66e-50	1.95e-49	9.5	7.33	1	0.52	0.0281	0.0716	7.16	6.64	0	-1.36	0.00148	0.00396	5.09	6.45
a	883	Spats2l	chr1	57849870	57850370	75708	1.24	6.34e-14	2.98e-13	7.34	6.1	1	0.41	0.522	0.768	6.16	6.57	75708	0	-0.99	0.231	0.332	6.27	7.25	0	0.84	0.00198	0.00644	7.88	7.05	0	7.465	2.17	1.66e-50	1.95e-49	9.5	7.33	1	0.52	0.0281	0.0716	7.16	6.64	0	-1.5	3.16e-05	0.000134	6.11	7.61
a	884	Gm15490	chr6	65765148	65765648	7212	1.79	2.17e-05	5.03e-05	4.85	3.05	1	0.37	0.535	0.774	5.11	5.48	7212	0	-0.87	0.12	0.199	5.36	6.23	0	1.13	1.54e-07	1.04e-06	7.88	6.76	1	7.32	2.79	1.44e-10	3.61e-10	5.26	2.47	1	0.93	0.0022	0.00749	5.75	4.82	0	0.25	0.498	0.58	5.19	4.94
a	885	Gm10043	chr8	22945235	22945735	12706	2.38	7.94e-07	2.07e-06	4.68	2.29	1	0.91	0.203	0.505	4.13	5.04	12706	0	0.55	0.486	0.589	4.63	4.09	0	1.73	1.72e-17	3.89e-16	7.87	6.14	1	7.005	1.44	2.74e-12	7.39e-12	7.49	6.06	1	0.07	0.75	0.875	6.02	5.95	0	-0.98	0.00409	0.00957	5.89	6.87
a	886	Tmem212	chr3	27859114	27859614	36754	1.74	4.73e-08	1.35e-07	5.54	3.8	1	-1.57	0.00345	0.055	7.64	6.07	36754	0	0.23	0.748	0.815	6.38	6.15	0	0.35	0.0725	0.134	7.87	7.52	0	7.695	1.23	2.14e-12	5.8e-12	8.2	6.97	1	0.54	0.0402	0.0974	6.53	5.99	0	-0.73	0.029	0.052	6.21	6.94
a	887	Sptbn1	chr11	30289692	30290192	-21517	2.3	3.41e-13	1.5e-12	6.55	4.24	1	0.72	0.251	0.562	5.37	6.08	-21517	0	-1.01	0.14	0.225	5.71	6.72	0	1.88	1.49e-20	4.59e-19	7.87	5.99	1	6.93	2.09	1.22e-22	4.95e-22	8.98	6.9	1	-0.16	0.525	0.699	6.76	6.92	0	-1.81	2.94e-06	1.64e-05	5.19	7.01
a	888	Gm47999	chr10	108088469	108088969	53463	3.01	7.99e-10	2.63e-09	5.13	2.12	1	0.92	0.2	0.502	5.67	6.59	53463	0	0.21	0.82	0.871	5.95	5.74	0	0.77	0.00185	0.00607	7.87	7.1	0	7.485	2.38	2.03e-46	2.04e-45	8.85	6.47	1	0.23	0.414	0.597	6.44	6.2	0	-1.66	1.55e-05	7.15e-05	5.71	7.38
a	889	Eif3h	chr15	51853375	51853875	11648	2.66	1.96e-08	5.78e-08	4.93	2.27	1	1.5	0.104	0.355	3.29	4.79	11648	0	-0.78	0.173	0.266	4.06	4.84	0	1.57	9.64e-12	1.14e-10	7.86	6.29	1	7.075	3.23	2.35e-73	7.02e-72	10.3	7.07	1	0.31	0.184	0.332	7.42	7.1	0	0.4	0.458	0.542	6.87	6.47
a	890	Eif3h	chr15	51854128	51854628	10895	2.36	1.28e-11	4.88e-11	5.83	3.46	1	0.4	0.527	0.77	6.59	6.99	10895	0	0.04	0.934	0.955	6.59	6.56	0	1.57	9.64e-12	1.14e-10	7.86	6.29	1	7.075	3.23	2.35e-73	7.02e-72	10.3	7.07	1	0.31	0.184	0.332	7.42	7.1	0	-1.29	0.00108	0.003	7.54	8.83
a	891	Ahnak2	chr12	112794002	112794502	8155	1.56	6.01e-10	2e-09	6.17	4.62	1	1.14	0.112	0.369	5.3	6.44	8155	0	-0.28	0.64	0.727	5.95	6.23	0	4.38	1.6e-55	5.99e-53	7.86	3.48	1	5.67	2.75	2.1e-42	1.8e-41	8.55	5.8	1	0.29	0.237	0.402	6.49	6.2	0	-0.03	0.931	0.948	7.96	7.99
a	892	Grem2	chr1	174757550	174758050	163769	1.74	8.13e-11	2.9e-10	6.55	4.81	1	1.77	0.0261	0.162	3.65	5.42	163769	0	1.74	0.0149	0.043	4.78	3.04	1	7.92	6.15e-63	3.9e-60	7.86	-0.06	1	3.9	5.2	1.85e-74	5.83e-73	8.78	3.58	1	0.66	0.0247	0.0644	6.5	5.83	0	-1.41	0.000149	0.000529	4.49	5.9
a	893	Rab11fip1	chr8	27162942	27163442	11204	2.05	1.64e-09	5.26e-09	5.82	3.77	1	0.11	0.899	0.956	5.99	6.1	11204	0	1.31	0.0235	0.0585	5.63	4.32	1	2.01	1.46e-11	1.69e-10	7.85	5.85	1	6.85	1.94	7.5e-39	5.61e-38	9.8	7.86	1	-0.09	0.657	0.807	7.51	7.6	0	-1.47	1.88e-05	8.49e-05	6.25	7.72
a	894	Rab11fip1	chr8	27163892	27164392	10254	1.87	9.15e-07	2.37e-06	5.3	3.43	1	-0.62	0.294	0.604	6.23	5.61	10254	0	1.46	0.00523	0.0236	5.62	4.15	1	2.01	1.46e-11	1.69e-10	7.85	5.85	1	6.85	1.94	7.5e-39	5.61e-38	9.8	7.86	1	-0.09	0.657	0.807	7.51	7.6	0	-0.69	0.0306	0.0544	7.01	7.7
a	895	Mbd2	chr18	70628547	70629047	60358	2.02	2.25e-13	1.01e-12	6.56	4.53	1	0.78	0.205	0.507	5.37	6.15	60358	0	-0.4	0.642	0.728	5.83	6.23	0	0.83	0.00133	0.00453	7.85	7.03	0	7.44	1.13	1.59e-06	3.23e-06	7.19	6.05	1	-0.02	0.965	0.98	6.23	6.25	0	-1.71	1.89e-05	8.52e-05	5.24	6.95
a	896	Gm9870	chr5	72916830	72917330	-1888	1.72	3.02e-06	7.53e-06	5.26	3.55	1	-0.34	0.576	0.797	4.92	4.58	-1888	0	-1.06	0.142	0.227	4.54	5.61	0	1	5.65e-06	3.03e-05	7.85	6.85	1	7.35	1.72	1.23e-23	5.22e-23	8.6	6.88	1	0.21	0.371	0.553	6.87	6.66	0	-0.27	0.474	0.556	5.83	6.1
a	897	Tshz1	chr18	84037068	84037568	48836	1.06	0.000378	0.000785	6.26	5.21	1	1.44	0.0203	0.142	4.89	6.33	48836	0	2.72	3.68e-05	0.00208	5.83	3.1	1	1.54	6.62e-05	0.000298	7.85	6.31	1	7.08	1.73	3.36e-10	8.25e-10	6.41	4.68	1	0.09	0.888	0.935	5.75	5.66	0	-1.46	0.000446	0.00139	4.27	5.73
a	898	Rasgrf2	chr13	92127660	92128160	3496	2.92	3.09e-13	1.36e-12	5.44	2.52	1	1.9	0.0943	0.337	1.95	3.85	3496	0	0.66	0.227	0.328	3.02	2.36	0	4.41	9.31e-49	2.39e-46	7.85	3.44	1	5.645	7.97	1.39e-84	6.84e-83	8.09	0.12	1	1.49	0.000619	0.00234	5.68	4.19	1	-1.17	0.00541	0.0122	4.05	5.22
a	899	Fosb	chr7	19320343	19320843	-10292	1.08	5.16e-05	0.000116	5.7	4.62	1	-0.57	0.31	0.618	5.57	5.01	-10292	0	-0.71	0.159	0.249	4.96	5.67	0	0.26	0.208	0.333	7.84	7.58	0	7.71	1.4	2.2e-18	7.62e-18	8.77	7.37	1	0.19	0.4	0.582	6.38	6.19	0	0.83	0.0748	0.118	8.32	7.49
a	900	Il12a	chr3	68542933	68543433	-147211	1.24	7.39e-06	1.78e-05	6.06	4.83	1	-0.02	0.968	0.986	7.5	7.48	-147211	0	-0.03	0.956	0.97	7.24	7.27	0	0.44	0.033	0.0688	7.84	7.4	0	7.62	5.02	4.51e-71	1.21e-69	8.7	3.69	1	0.41	0.168	0.31	5.63	5.23	0	-1.86	3.97e-08	3.59e-07	7.23	9.1
a	901	Wbp4	chr14	79483661	79484161	-2141	1.16	6.05e-05	0.000135	5.58	4.42	1	0.09	0.879	0.947	5.09	5.17	-2141	0	0.76	0.143	0.229	5.18	4.42	0	-0.17	0.463	0.667	7.84	8.01	0	7.925	0.33	0.0585	0.0818	8.33	8	0	0.56	0.0528	0.122	6.62	6.06	0	-0.84	0.0891	0.136	4.69	5.53
a	902	Gm11268	chr4	82483807	82484307	-158093	2.46	3.3e-15	1.75e-14	6.2	3.74	1	1.84	0.0276	0.168	3.2	5.03	-158093	0	-0.13	0.802	0.858	4.27	4.4	0	1.51	2.05e-13	2.97e-12	7.84	6.33	1	7.085	1.43	6.91e-15	2.08e-14	8.21	6.79	1	-0.04	0.954	0.974	5.7	5.73	0	-2.27	1.08e-05	5.16e-05	3.96	6.23
a	903	Camkk2	chr5	122763158	122763658	15751	1.32	2.81e-06	7.02e-06	6.11	4.79	1	-0.51	0.501	0.755	4.5	3.99	15751	0	0.19	0.967	0.978	4.24	4.06	0	1.74	1.08e-15	2.03e-14	7.84	6.1	1	6.97	1.52	1.01e-06	2.08e-06	6.65	5.13	1	0.36	0.139	0.268	6.24	5.87	0	1.71	8.43e-06	4.16e-05	7.47	5.76
a	904	Fosb	chr7	19318685	19319185	-8634	3.47	5.65e-10	1.88e-09	4.58	1.11	1	-1.82	0.0149	0.12	3.79	1.97	-8634	0	-2.34	0.0424	0.0897	2.44	4.78	0	0.05	0.86	0.907	7.83	7.78	0	7.805	2	5.89e-32	3.39e-31	9.57	7.58	1	1	3.91e-05	0.000178	6.96	5.95	1	3.2	6.27e-09	6.93e-08	8.71	5.51
a	905	Fosb	chr7	19319339	19319839	-9288	1.26	5.42e-05	0.000121	5.51	4.25	1	-0.55	0.309	0.618	6.44	5.89	-9288	0	-0.82	0.154	0.242	5.91	6.73	0	0.05	0.86	0.907	7.83	7.78	0	7.805	2	5.89e-32	3.39e-31	9.57	7.58	1	1	3.91e-05	0.000178	6.96	5.95	1	1.17	0.00362	0.00861	9.05	7.89
a	906	B4galt1	chr4	40876744	40877244	-22739	1.45	3.28e-05	7.48e-05	5.06	3.61	1	-0.74	0.189	0.487	6.17	5.44	-22739	0	-2.22	0.00066	0.0081	5.5	7.73	-1	1.45	1.72e-06	1e-05	7.83	6.38	1	7.105	1.19	1.32e-05	2.55e-05	6.44	5.25	1	0.27	0.31	0.488	5.96	5.69	0	0.67	0.0311	0.0552	7.79	7.12
a	907	Deptor	chr15	55208746	55209246	96429	3.05	1.39e-26	2.21e-25	7.71	4.66	1	1.12	0.116	0.378	6.13	7.25	96429	0	1.86	0.00033	0.00562	6.67	4.81	1	2.28	1.03e-21	3.59e-20	7.83	5.55	1	6.69	2.81	1.37e-42	1.18e-41	9.57	6.76	1	-0.78	0.0381	0.0932	5.2	5.98	0	-1.79	2.97e-08	2.76e-07	7.49	9.28
a	908	Sh3rf3	chr10	58932460	58932960	119101	1.64	2.6e-13	1.16e-12	6.6	4.96	1	-0.21	0.705	0.861	6.67	6.46	119101	0	1.48	0.00291	0.0175	6.29	4.81	1	0.17	0.302	0.463	7.83	7.65	0	7.74	3.26	1.5e-59	2.49e-58	8.68	5.42	1	0.57	0.0161	0.0444	6.47	5.9	0	-1.96	2.58e-07	1.88e-06	5.76	7.72
a	909	Tjp1	chr7	65486339	65486839	40942	1.71	7.82e-06	1.88e-05	5.01	3.31	1	0.81	0.207	0.509	4.96	5.77	40942	0	-0.68	0.333	0.441	5.38	6.05	0	0.16	0.391	0.574	7.82	7.66	0	7.74	2.81	4.89e-41	3.97e-40	8.19	5.38	1	0.91	0.00558	0.0173	5.89	4.98	0	-0.85	0.0238	0.0439	5.06	5.91
a	910	Gm15711	chr16	43362800	43363300	50206	1.28	9.39e-05	0.000206	5.34	4.06	1	-0.44	0.448	0.721	7.02	6.57	50206	0	-1.37	0.0311	0.0714	6.49	7.86	0	1.13	0.000671	0.00247	7.81	6.68	1	7.245	1.74	1.37e-22	5.56e-22	9.29	7.55	1	0.2	0.413	0.596	7.07	6.86	0	0.72	0.0248	0.0454	8.14	7.42
a	911	Gm15711	chr16	43363673	43364173	51079	2.17	2.81e-16	1.66e-15	6.35	4.19	1	-0.47	0.422	0.704	6.23	5.75	51079	0	-2.06	0.00201	0.0146	5.66	7.73	0	1.13	0.000671	0.00247	7.81	6.68	1	7.245	1.74	1.37e-22	5.56e-22	9.29	7.55	1	0.2	0.413	0.596	7.07	6.86	0	0.39	0.23	0.305	7.14	6.75
a	912	Mybpc2	chr7	44524473	44524973	0	1.89	4.72e-11	1.72e-10	5.95	4.06	1	0.83	0.217	0.522	4.39	5.22	0	0	-0.13	0.76	0.824	4.77	4.9	0	0.13	0.559	0.775	7.81	7.68	0	7.745	0.09	0.509	0.606	8.8	8.71	0	0.19	0.402	0.585	6.75	6.56	0	-1.35	0.00131	0.00355	5.03	6.38
a	913	Gm42522	chr5	102768597	102769097	182975	4.52	9.52e-12	3.68e-11	4.57	0.05	1	-0.37	0.594	0.805	5.9	5.54	182975	0	-0.71	0.293	0.4	5.21	5.92	0	4.68	3.96e-42	6.49e-40	7.81	3.13	1	5.47	5.76	2.55e-26	1.19e-25	5.88	0.12	1	0.86	0.00741	0.0224	5.55	4.69	0	-1.18	0.00348	0.00831	5.3	6.48
a	914	Map3k14	chr11	103312060	103312560	-44588	3.25	8.2e-35	2.61e-33	7.25	4	1	1.13	0.132	0.404	5.68	6.8	-44588	0	-1.18	0.0531	0.106	6.26	7.44	0	1.56	1.38e-15	2.56e-14	7.81	6.25	1	7.03	5.01	5.12e-120	1.71e-117	9.38	4.37	1	-0.04	0.858	0.916	5.84	5.88	0	-1.73	8.69e-07	5.51e-06	7.05	8.78
a	915	Klf9	chr19	23058187	23058687	-82539	1.08	2.24e-13	1e-12	8.36	7.28	1	0.27	0.645	0.831	7.64	7.91	-82539	0	0.88	0.0434	0.0914	7.56	6.67	0	1.22	1.91e-07	1.29e-06	7.8	6.58	1	7.19	0.64	2.2e-06	4.44e-06	10.15	9.52	0	-0.71	0.00747	0.0225	5.8	6.51	0	-3.06	3.76e-12	1.01e-10	7.46	10.51
a	916	Actn4	chr7	28959526	28960026	2314	1.24	3.47e-13	1.53e-12	7.79	6.55	1	0.08	0.895	0.954	7.09	7.16	2314	0	1.06	0.0239	0.0591	7	5.95	1	-0.29	0.198	0.319	7.8	8.09	0	7.945	0.84	7.91e-11	2e-10	10.07	9.23	0	0.61	0.000676	0.00254	7.84	7.23	0	-1.48	3.67e-06	1.99e-05	8.04	9.52
a	917	Rps14	chr18	60749341	60749841	-24669	1.04	6.77e-06	1.64e-05	6.21	5.16	1	-0.91	0.114	0.373	6.44	5.53	-24669	0	0.65	0.27	0.376	5.61	4.97	0	2.01	8.17e-14	1.24e-12	7.8	5.79	1	6.795	1.07	8.96e-15	2.69e-14	8.99	7.92	1	-0.03	0.897	0.941	6.42	6.45	0	-1.97	2.87e-08	2.68e-07	5.03	7.01
a	918	Strn	chr17	78727041	78727541	9655	2.23	1.12e-24	1.5e-23	7.05	4.83	1	0	0.972	0.988	6.02	6.02	9655	0	0.86	0.231	0.333	5.62	4.76	0	4.43	1.98e-10	1.99e-09	7.8	3.37	1	5.585	4.07	4.33e-70	1.11e-68	8.4	4.33	1	-0.64	0.0106	0.0306	5.68	6.32	0	-0.85	0.0511	0.0849	6.36	7.22
a	919	Crlf3	chr11	80078239	80078739	2252	1.51	2.8e-17	1.84e-16	7.26	5.75	1	2.2	0.00948	0.0942	4.41	6.61	2252	0	0.47	0.58	0.674	5.72	5.26	0	1.01	0.000203	0.000837	7.8	6.79	1	7.295	1.13	1.19e-12	3.25e-12	9.04	7.9	1	0.22	0.363	0.545	6.21	5.99	0	-2.02	4.12e-10	6.24e-09	6.54	8.56
a	920	Dnal1	chr12	84125854	84126354	11488	1.03	1.17e-07	3.24e-07	7	5.98	1	1	0.121	0.387	5.36	6.36	11488	0	2.07	0.000439	0.00664	6.08	4.01	1	0.11	0.615	0.842	7.8	7.68	0	7.74	1.74	3.81e-34	2.38e-33	9.45	7.71	1	-0.25	0.471	0.652	5.78	6.02	0	-1.67	8.31e-07	5.3e-06	6.45	8.12
a	921	Pet117	chr2	144375297	144375797	6301	6.38	2.1e-41	1.14e-39	6.43	0.05	1	2.67	0.0647	0.273	3.26	5.93	6301	0	0.71	0.396	0.504	4.77	4.05	0	7.86	2.09e-69	1.81e-66	7.8	-0.06	1	3.87	6.54	3.83e-140	4.74e-137	9.71	3.17	1	4.4	2.02e-24	5.38e-23	6.32	1.92	1	-1.68	5e-05	0.000202	5.7	7.38
a	922	Tgm2	chr2	158153671	158154171	-7235	1.2	0.00238	0.00455	5.95	4.75	1	-0.38	0.493	0.75	6.03	5.66	-7235	0	-0.67	0.197	0.294	5.51	6.19	0	-0.02	0.945	0.952	7.8	7.82	0	7.81	2.64	2.11e-35	1.38e-34	7.91	5.28	1	1.02	0.00261	0.00876	6.38	5.36	1	0.45	0.223	0.297	8.23	7.78
a	923	Itpkb	chr1	180313716	180314216	-16269	1.99	6.35e-09	1.94e-08	5.63	3.65	1	0.2	0.743	0.881	6.81	7.01	-16269	0	0.71	0.242	0.345	6.64	5.93	0	1.22	1.72e-10	1.74e-09	7.8	6.59	1	7.195	3.66	8.26e-39	6.17e-38	7.73	4.07	1	0.5	0.0509	0.119	6.42	5.93	0	-0.83	0.0114	0.0232	7.16	7.99
a	924	Fgf1	chr18	38916236	38916736	12668	5.31	1.85e-20	1.67e-19	5.36	0.05	1	0.94	0.415	0.698	2.77	3.71	12668	0	0.71	0.251	0.354	2.97	2.26	0	7.86	1.07e-39	1.47e-37	7.79	-0.06	1	3.865	8.86	6.95e-126	3.34e-123	8.98	0.12	1	6.25	5.24e-28	2.21e-26	6.4	0.16	1	-1.56	0.000256	0.000851	4.11	5.68
a	925	Pex12	chr11	83303706	83304206	-1120	1.14	0.0017	0.00331	5.04	3.9	1	-0.74	0.188	0.486	6.59	5.85	-1120	0	1.32	0.0307	0.0708	5.82	4.5	1	0.34	0.0799	0.146	7.79	7.45	0	7.62	1.12	3.4e-09	7.97e-09	7.5	6.38	1	0.25	0.311	0.489	6.26	6.01	0	-1.08	0.00302	0.00734	6.09	7.17
a	926	Ackr3	chr1	90203620	90204120	0	3.32	2.83e-23	3.29e-22	6.16	2.84	1	-0.68	0.247	0.557	6.86	6.18	0	0	-1.82	0.0237	0.0589	6.1	7.91	0	2.07	2.8e-15	5.02e-14	7.79	5.72	1	6.755	2.8	1.31e-12	3.6e-12	5.94	3.14	1	0.87	0.000665	0.00251	6.53	5.66	0	-1.36	2.75e-05	0.000119	6.12	7.48
a	927	Car14	chr3	95906078	95906578	-1387	1.65	5.34e-05	0.00012	4.66	3.01	1	-0.51	0.419	0.701	4.85	4.34	-1387	0	-1.75	0.00688	0.0274	4.47	6.22	0	0.41	0.0531	0.103	7.79	7.38	0	7.585	2.62	0.00496	0.00784	2.74	0.12	1	0.97	0.00211	0.00722	6.22	5.25	0	0.89	0.0234	0.0432	6	5.11
a	928	Gm17651	chr3	97683602	97684102	-8908	1.19	8.72e-14	4.05e-13	7.38	6.18	1	-0.02	0.961	0.983	7.67	7.64	-8908	0	1.46	0.0144	0.0422	7.35	5.89	1	0.57	0.00513	0.0145	7.79	7.22	0	7.505	1.25	5.72e-17	1.87e-16	8.74	7.49	1	0.18	0.518	0.692	6.1	5.92	0	-2.2	1.93e-11	4.18e-10	7.3	9.5
a	929	Gm14048	chr2	130870914	130871414	-9452	3.02	1.82e-10	6.31e-10	4.89	1.87	1	3.17	0.046	0.225	0.52	3.69	-9452	0	0.34	0.818	0.869	2.35	2.01	0	7.85	9.36e-67	7.13e-64	7.79	-0.06	1	3.865	6.92	1.47e-51	1.79e-50	7.05	0.12	1	4.37	2.22e-16	2.76e-15	5.66	1.29	1	-2.31	1.98e-08	1.93e-07	3.72	6.02
a	930	Pdpn	chr4	143296048	143296548	3016	3.7	4.73e-56	7.73e-54	7.71	4.01	1	1.98	0.0204	0.142	5.15	7.13	3016	0	1.25	0.0163	0.0457	6.26	5.01	1	4.76	6.01e-17	1.29e-15	7.79	3.03	1	5.41	4.38	7.89e-54	1.04e-52	9.48	5.11	1	-0.98	0.00507	0.0159	5.01	5.99	0	-2.08	8.58e-09	9.2e-08	7.54	9.62
a	931	Carnmt1	chr19	18672962	18673462	2182	2.65	2.85e-13	1.26e-12	5.52	2.87	1	-0.69	0.365	0.662	5.08	4.39	2182	0	0.96	0.162	0.252	4.15	3.19	0	3.01	1.2e-26	6.55e-25	7.78	4.77	1	6.275	4.07	3.44e-56	5.02e-55	8.77	4.71	1	0.21	0.354	0.536	6.9	6.69	0	-1.4	0.00157	0.00416	4.83	6.24
a	932	Gpr155	chr2	73351755	73352255	34317	1.17	3.13e-06	7.78e-06	6.14	4.97	1	0.79	0.228	0.536	5.2	6	34317	0	-0.25	0.705	0.78	5.62	5.87	0	1.16	1.87e-06	1.08e-05	7.78	6.62	1	7.2	1.42	1.78e-11	4.63e-11	8.87	7.46	1	-0.36	0.203	0.358	5.64	6	0	-1.88	7.55e-08	6.32e-07	5.68	7.57
a	933	Igf2bp1	chr11	95982442	95982942	22998	3.39	1.72e-14	8.53e-14	5.34	1.95	1	0.18	0.927	0.968	3.64	3.83	22998	0	0.08	0.881	0.917	3.25	3.17	0	7.84	2.81e-71	2.78e-68	7.78	-0.06	1	3.86	5.4	4.3e-54	5.73e-53	7.73	2.34	1	3.47	1.31e-20	2.32e-19	6.3	2.83	1	-1.27	0.000471	0.00145	5.06	6.33
a	934	Ocln	chr13	100550057	100550557	2161	2.38	3.32e-18	2.39e-17	6.32	3.93	1	-0.55	0.367	0.664	3.98	3.43	2161	0	0.72	0.118	0.197	3.33	2.6	0	3.15	3.95e-09	3.35e-08	7.78	4.63	1	6.205	3.34	8.62e-38	6.19e-37	8.05	4.71	1	0.35	0.128	0.252	6.52	6.17	0	-0.48	0.255	0.333	4.52	5
a	935	Gm48674	chr9	6667998	6668498	-2223	5.07	7.77e-23	8.66e-22	5.66	0.59	1	-0.05	0.933	0.971	5.41	5.36	-2223	0	-1.07	0.17	0.262	4.74	5.82	0	6.08	9.62e-64	6.26e-61	7.77	1.69	1	4.73	6.03	1.36e-28	6.95e-28	6.15	0.12	1	2.3	9.86e-09	6.64e-08	5.62	3.33	1	-1.87	2.61e-05	0.000114	4.75	6.61
a	936	Ust	chr10	8505670	8506170	12655	1.34	5.22e-08	1.49e-07	6.15	4.81	1	0.14	0.852	0.933	5.02	5.17	12655	0	-1.34	0.19	0.286	4.84	6.17	0	3.25	1.22e-37	1.47e-35	7.77	4.52	1	6.145	2.35	2.51e-07	5.34e-07	4.9	2.55	1	0.23	0.396	0.579	5.94	5.71	0	1.06	0.0298	0.0532	6.95	5.89
a	937	Tgfbr2	chr9	116383265	116383765	-207905	1.23	9.98e-11	3.53e-10	6.83	5.6	1	-0.49	0.376	0.671	6.77	6.28	-207905	0	0.48	0.442	0.549	6.36	5.87	0	0.26	0.135	0.229	7.77	7.51	0	7.64	1.85	7.81e-27	3.73e-26	8.53	6.68	1	0.51	0.0871	0.185	6.25	5.74	0	-1.08	0.00417	0.00973	6.71	7.78
a	938	Tacc2	chr7	130577493	130577993	55	1.61	4.87e-08	1.39e-07	5.7	4.09	1	0.82	0.176	0.469	4.63	5.46	55	0	1.38	0.0173	0.0474	5.28	3.9	1	-0.55	0.00344	0.0103	7.77	8.32	0	8.045	0.94	1.2e-07	2.6e-07	9.28	8.34	0	0.46	0.088	0.187	6.26	5.8	0	-2.56	6.8e-14	3.07e-12	4.97	7.54
a	939	Trio	chr15	27923544	27924044	101804	1.65	5.44e-06	1.33e-05	5.03	3.37	1	-0.12	0.815	0.915	7.05	6.93	101804	0	-1.6	0.00491	0.0229	6.75	8.35	0	1.62	2.5e-08	1.9e-07	7.76	6.14	1	6.95	4.37	9.51e-11	2.4e-10	4.5	0.12	1	-0.15	0.774	0.892	5.68	5.83	0	1.47	4.35e-06	2.32e-05	8.6	7.13
a	940	Adrb1	chr19	56727471	56727971	5099	2.28	1.26e-06	3.24e-06	4.51	2.23	1	-0.13	0.862	0.938	3.63	3.5	5099	0	-2.18	0.0106	0.035	3.57	5.75	0	1.14	1.84e-05	9.08e-05	7.76	6.61	1	7.185	1.53	5.11e-12	1.36e-11	7.3	5.77	1	0.66	0.00707	0.0215	6.59	5.93	0	1.15	0.00768	0.0165	5.69	4.54
a	941	Nedd4l	chr18	64890287	64890787	2582	2.94	4.32e-45	3.11e-43	8.11	5.17	1	1.63	0.117	0.379	5.2	6.83	2582	0	1.18	0.0925	0.163	5.85	4.67	1	2.9	4.62e-34	4.35e-32	7.76	4.86	1	6.31	7.29	1.34e-95	1.11e-93	8.48	1.19	1	-0.45	0.0825	0.177	6.1	6.55	0	-2.83	3.89e-09	4.54e-08	6.01	8.85
a	942	Map2	chr1	66187064	66187564	11791	1.8	1.88e-07	5.13e-07	5.33	3.53	1	0.45	0.514	0.764	4.2	4.66	11791	0	0.56	0.587	0.681	4.28	3.72	0	0.14	0.596	0.821	7.76	7.62	0	7.69	1.38	1.98e-12	5.37e-12	7.65	6.27	1	0.81	0.00232	0.00785	6.4	5.59	0	-1.53	0.00123	0.00336	3.75	5.28
a	943	Gm18489	chr9	116872827	116873327	-185831	2.37	3.82e-18	2.73e-17	6.34	3.98	1	1.21	0.137	0.413	4.96	6.16	-185831	0	-1.46	0.0736	0.137	5.49	6.94	0	0.42	0.0938	0.167	7.76	7.33	0	7.545	2.38	1.56e-32	9.14e-32	8.22	5.84	1	0.38	0.176	0.321	5.58	5.21	0	-1.41	5.32e-05	0.000213	6	7.41
a	944	Eomes	chr9	118488860	118489360	10648	1.04	0.00329	0.00619	4.77	3.73	1	-0.12	0.847	0.931	4.12	4	10648	0	-1.16	0.111	0.187	3.83	4.99	0	0.79	0.000248	0.001	7.76	6.97	0	7.365	1.68	0.145	0.191	1.8	0.12	0	0.3	0.223	0.385	6.41	6.11	0	0.58	0.176	0.244	5.08	4.51
a	945	Rpl21-ps1	chr1	184442672	184443172	-174076	3.78	2.6e-39	1.2e-37	7	3.22	1	3.32	0.000322	0.0148	1.73	5.05	-174076	0	0.2	0.968	0.979	4.31	4.1	0	4.23	1.94e-49	5.17e-47	7.76	3.53	1	5.645	5.11	2.84e-88	1.66e-86	9.19	4.08	1	-0.05	0.89	0.937	6.31	6.36	0	-1.59	5e-06	2.62e-05	5.49	7.09
a	946	Adcy9	chr16	4437092	4437592	-16594	5.07	3.7e-70	1.88e-67	7.53	2.45	1	3.18	0.019	0.136	3.32	6.5	-16594	0	0.92	0.184	0.279	5.31	4.39	0	7.81	6e-47	1.37e-44	7.75	-0.06	1	3.845	8.43	1.42e-140	1.88e-137	9.8	1.36	1	3.59	7.06e-18	9.96e-17	6.17	2.59	1	-2.33	4.78e-10	7.11e-09	6.72	9.05
a	947	Vegfa	chr17	45971889	45972389	59980	1.55	1.96e-19	1.6e-18	7.53	5.98	1	3.11	3.95e-05	0.00475	3.02	6.12	59980	1	1.81	0.000847	0.00916	5.58	3.77	1	2.31	4.84e-24	2.07e-22	7.75	5.45	1	6.6	2.27	3.81e-37	2.67e-36	9.82	7.55	1	-0.11	0.58	0.746	6.35	6.46	0	-2.93	2.3e-12	6.57e-11	5.09	8.02
a	948	Gm9575	chr16	50751888	50752388	-85542	3.64	4.62e-25	6.38e-24	6.14	2.5	1	1.06	0.165	0.454	5.45	6.51	-85542	0	-0.43	0.417	0.525	5.86	6.29	0	1.99	7.36e-07	4.54e-06	7.75	5.76	1	6.755	2.64	4.23e-54	5.64e-53	8.95	6.3	1	0.27	0.256	0.425	6.34	6.07	0	-2.14	1.25e-10	2.2e-09	6.33	8.47
a	949	Tpm3	chr3	90082799	90083299	10150	1.06	2.32e-10	7.98e-10	7.31	6.25	1	1.28	0.0398	0.206	4.99	6.27	10150	0	1.3	0.0128	0.0393	5.82	4.53	1	0.17	0.491	0.703	7.75	7.58	0	7.665	0.91	6.45e-10	1.56e-09	9.56	8.65	0	0.07	0.828	0.908	6.61	6.54	0	-1.66	1.88e-07	1.43e-06	6.19	7.86
a	950	Kcnk1	chr8	126135535	126136035	140365	1.02	8.73e-05	0.000192	6.73	5.71	1	-0.65	0.242	0.552	7.39	6.74	140365	0	1.92	0.000891	0.00935	6.66	4.74	1	2.56	1.4e-26	7.54e-25	7.75	5.19	1	6.47	2.99	3.46e-56	5.05e-55	9.03	6.04	1	-0.65	0.00622	0.0191	5.91	6.56	0	-2.37	1.06e-13	4.51e-12	6.34	8.71
a	951	Klhl6	chr16	19982500	19983000	37	4.37	3.32e-31	7.84e-30	6.31	1.94	1	-0.14	0.788	0.902	4.22	4.08	37	0	-2.85	0.000813	0.00896	3.93	6.78	-1	1.9	6.88e-09	5.64e-08	7.74	5.84	1	6.79	3.17	4.82e-18	1.65e-17	7.35	4.18	1	1.22	0.000277	0.00111	5.54	4.32	1	1.01	0.00424	0.00986	7.07	6.06
a	952	Wapl	chr14	34672242	34672742	-1186	4.59	3.62e-25	5.04e-24	5.94	1.35	1	0.68	0.482	0.743	2.71	3.39	-1186	0	0.24	0.365	0.474	3.07	2.83	0	1.08	1.11e-05	5.65e-05	7.74	6.67	1	7.205	1.98	1.03e-28	5.28e-28	8.41	6.43	1	-0.22	0.561	0.729	6.36	6.58	0	-2.19	2.56e-07	1.87e-06	3.71	5.89
a	953	Aqp1	chr6	55337445	55337945	1013	3.27	7.35e-14	3.44e-13	6.02	2.75	1	0.49	0.61	0.814	4.94	5.42	1013	0	-0.91	0.319	0.427	4.72	5.63	0	0.59	0.178	0.291	7.74	7.15	0	7.445	1.71	2.96e-10	7.29e-10	6.56	4.85	1	1.21	7.94e-07	4.43e-06	6.76	5.55	1	-1.63	1.44e-05	6.72e-05	4.46	6.09
a	954	Rab12	chr17	66516857	66517357	2372	3.16	1.09e-23	1.33e-22	6.78	3.62	1	2.07	0.0242	0.156	4.44	6.51	2372	0	1.41	0.00858	0.0309	5.68	4.27	1	2.64	1.02e-10	1.06e-09	7.74	5.09	1	6.415	2.05	1.17e-28	5.97e-28	8.61	6.56	1	-0.24	0.313	0.492	6.41	6.65	0	-1.78	3.62e-05	0.000152	6.1	7.87
a	955	Gm43744	chr3	123108113	123108613	-33675	1.51	2.63e-05	6.05e-05	5.89	4.38	1	1.03	0.0884	0.325	5	6.03	-33675	0	1.53	0.0496	0.101	5.76	4.23	1	0.86	2.51e-06	1.42e-05	7.74	6.88	0	7.31	2.71	1.09e-34	6.93e-34	7.89	5.18	1	0.42	0.0721	0.158	6.47	6.05	0	-1.3	0.0138	0.0274	4.63	5.93
a	956	Trnp1	chr4	133494318	133494818	3732	1.67	3.74e-07	1e-06	5.9	4.23	1	-0.33	0.541	0.778	6.8	6.47	3732	0	-0.97	0.0644	0.123	6.44	7.41	0	0.2	0.292	0.449	7.74	7.53	0	7.635	1.87	2.59e-19	9.32e-19	8.84	6.98	1	0.65	0.0684	0.151	5.48	4.83	0	0.18	0.537	0.616	8.56	8.37
a	957	Usp54	chr14	20609432	20609932	31131	1.82	4.1e-09	1.27e-08	5.66	3.84	1	1.03	0.12	0.385	4.32	5.35	31131	0	1.49	0.0133	0.0402	4.87	3.38	1	0.35	0.135	0.228	7.73	7.38	0	7.555	1.11	3.99e-10	9.76e-10	9.91	8.81	1	0.22	0.384	0.567	7.2	6.98	0	-1.48	1.44e-05	6.71e-05	5.98	7.45
a	958	Mecom	chr3	30371035	30371535	176473	1.67	5.06e-08	1.45e-07	5.56	3.89	1	0.18	0.785	0.901	4.89	5.08	176473	0	0.84	0.242	0.345	5.02	4.18	0	0.74	0.00469	0.0134	7.73	6.99	0	7.36	1.48	5.21e-10	1.27e-09	6.72	5.24	1	0.24	0.298	0.475	6.31	6.07	0	-0.89	0.025	0.0457	4.46	5.35
a	959	Dab2ip	chr2	35663064	35663564	104798	1.52	3.31e-07	8.88e-07	5.67	4.15	1	-0.57	0.316	0.624	5.81	5.25	104798	0	-0.52	0.457	0.563	5.23	5.74	0	1.36	2.47e-07	1.63e-06	7.73	6.37	1	7.05	2.21	1.37e-33	8.37e-33	8.34	6.13	1	-0.03	0.953	0.973	6.68	6.71	0	-2.18	1.2e-07	9.58e-07	3.88	6.07
a	960	Gm32025	chr10	71025082	71025582	-122578	3.39	8.79e-15	4.48e-14	5.3	1.91	1	1.21	0.0853	0.319	4.04	5.25	-122578	0	-1.63	0.0285	0.0672	4.89	6.52	0	3.83	5.6e-36	6.03e-34	7.73	3.9	1	5.815	2.83	2.78e-26	1.3e-25	8.2	5.37	1	-0.03	0.933	0.962	6.38	6.41	0	-1.05	0.0112	0.0228	4.89	5.94
a	961	Trak1	chr9	121313620	121314120	16118	1.03	1.79e-06	4.55e-06	6.41	5.37	1	1.53	0.0352	0.192	4.09	5.62	16118	0	-2.51	4.29e-06	0.00096	5.03	7.54	-1	0.68	0.00178	0.00586	7.73	7.05	0	7.39	2.38	1.16e-47	1.22e-46	9.07	6.69	1	0.01	0.981	0.989	6.04	6.03	0	0.57	0.063	0.102	8.98	8.41
a	962	Swi5	chr2	32315798	32316298	-27723	2.15	4.52e-16	2.62e-15	7.02	4.88	1	0.85	0.201	0.503	5.14	5.99	-27723	0	-0.2	0.686	0.764	5.51	5.71	0	2.34	6.37e-26	3.27e-24	7.72	5.38	1	6.55	3.47	6.54e-35	4.2e-34	8.56	5.09	1	-0.23	0.397	0.579	6.03	6.26	0	-1.71	2.19e-07	1.63e-06	5.8	7.51
a	963	Rps14	chr18	60745511	60746011	-28499	2.7	4.8e-30	1.02e-28	7.08	4.37	1	0.3	0.637	0.828	6.43	6.73	-28499	0	-1.25	0.105	0.18	6.29	7.54	0	2.26	7.39e-20	2.13e-18	7.72	5.46	1	6.59	1.72	1.76e-24	7.67e-24	9.61	7.89	1	0.09	0.68	0.824	6.42	6.33	0	-2.18	2.48e-08	2.35e-07	6.5	8.69
a	964	Pea15b	chr5	77515298	77515798	-3550	4.44	8.93e-40	4.24e-38	6.65	2.21	1	1.99	0.0133	0.114	4.22	6.21	-3550	0	1.9	0.00212	0.0149	5.47	3.57	1	5.03	3.04e-39	4.03e-37	7.72	2.69	1	5.205	7.8	2.17e-80	8.71e-79	7.92	0.12	1	0.6	0.0197	0.0529	6.33	5.73	0	-1.52	0.000228	0.000766	5.46	6.99
a	965	Exog	chr9	119430521	119431021	-13922	1.4	4.89e-15	2.56e-14	7.18	5.79	1	0.15	0.824	0.92	5.84	5.98	-13922	0	-0.68	0.23	0.332	5.8	6.48	0	7.78	1.74e-65	1.25e-62	7.72	-0.06	1	3.83	3.5	5.2e-45	4.97e-44	8.06	4.56	1	1.29	3e-05	0.000139	5.94	4.65	1	-1.22	9.58e-05	0.000357	6.43	7.65
a	966	Gm21969	chr4	139599003	139599503	-3683	2.06	2.95e-22	3.12e-21	6.99	4.93	1	0.02	0.999	1	6.37	6.39	-3683	0	-2.49	0.000448	0.0067	5.99	8.47	-1	0.43	0.0364	0.0744	7.72	7.29	0	7.505	3.31	7.38e-47	7.53e-46	8.85	5.53	1	0.13	0.578	0.744	5.72	5.59	0	0.36	0.306	0.388	9.33	8.97
a	967	Dstn	chr2	143917680	143918180	2360	2.44	1.13e-11	4.36e-11	6.07	3.63	1	-0.12	0.824	0.919	5.83	5.72	2360	0	1.17	0.0773	0.142	5.5	4.34	1	-0.2	0.408	0.596	7.72	7.92	0	7.82	1.68	8.06e-21	3.06e-20	9.09	7.4	1	0.03	0.863	0.919	6.46	6.43	0	0.34	0.259	0.338	7.96	7.61
a	968	Uap1l1	chr2	25363457	25363957	1725	1.06	0.000144	0.00031	6.25	5.19	1	-0.01	0.981	0.992	6.94	6.93	1725	0	0.88	0.0999	0.173	6.83	5.95	0	0.38	0.0415	0.0829	7.71	7.33	0	7.52	0.94	4.15e-10	1.01e-09	8.88	7.94	0	0.01	0.911	0.949	6.22	6.21	0	-0.62	0.0636	0.102	8.07	8.69
a	969	Mtdh	chr15	34080264	34080764	-1930	2.45	3.74e-13	1.64e-12	5.74	3.29	1	2.86	0.00114	0.0307	1.88	4.75	-1930	0	1.66	0.0275	0.0654	3.9	2.24	1	2.25	1.99e-23	8.11e-22	7.71	5.46	1	6.585	1.27	9.49e-11	2.39e-10	7.99	6.71	1	-0.36	0.218	0.378	5.98	6.34	0	-1.57	0.000101	0.000373	4.57	6.14
a	970	Coro1c	chr5	113904938	113905438	3320	1.23	5.14e-11	1.86e-10	7.17	5.94	1	-0.54	0.346	0.649	5.01	4.47	3320	0	1.4	0.0129	0.0394	4.28	2.89	1	0.96	5.03e-06	2.72e-05	7.71	6.74	0	7.225	1.56	5.77e-12	1.53e-11	7.62	6.07	1	0.06	0.753	0.877	6.8	6.74	0	-0.78	0.0243	0.0447	5.56	6.33
a	971	Ccnd2	chr6	127153425	127153925	-1232	1.28	0.000532	0.00109	4.73	3.45	1	-0.6	0.324	0.631	4.67	4.07	-1232	0	-2.28	0.00197	0.0144	4.13	6.41	0	1.15	0.000536	0.00201	7.71	6.56	1	7.135	-0.88	0.182	0.236	1.3	2.19	0	0.09	0.654	0.805	6.62	6.53	0	2.74	2.12e-12	6.1e-11	8	5.26
a	972	Ahnak	chr19	8987856	8988356	-928	3.67	1.71e-26	2.69e-25	6.65	2.99	1	0.55	0.558	0.787	4.81	5.36	-928	0	0.49	0.529	0.629	4.8	4.31	0	2.97	4.73e-25	2.25e-23	7.7	4.74	1	6.22	2.57	2.25e-62	4.18e-61	9.43	6.86	1	-0.21	0.416	0.599	6.35	6.56	0	-1.22	0.00202	0.00517	7.05	8.27
a	973	Dock8	chr19	25077724	25078224	78195	1.87	2.01e-14	9.88e-14	6.71	4.85	1	0.4	0.506	0.758	6.1	6.5	78195	0	0.65	0.403	0.511	6.13	5.47	0	1.9	8.29e-12	9.9e-11	7.7	5.8	1	6.75	3.33	1.31e-65	2.79e-64	9.3	5.98	1	0.3	0.261	0.432	6.48	6.18	0	-1.69	2.63e-08	2.48e-07	6.48	8.17
a	974	Cep120	chr18	53649951	53650451	94096	1.26	1.2e-05	2.84e-05	5.66	4.4	1	0.34	0.555	0.785	5.26	5.6	94096	0	-0.89	0.184	0.279	5.48	6.37	0	0.09	0.72	0.907	7.7	7.6	0	7.65	-0.33	0.303	0.379	6.07	6.4	0	0.15	0.576	0.741	5.87	5.72	0	0.04	0.927	0.946	4.56	4.52
a	975	Zfp462	chr4	55013524	55014024	68476	1.06	2.48e-11	9.22e-11	7.28	6.22	1	1.85	0.00319	0.0528	5.04	6.89	68476	0	1.14	0.0637	0.122	6.44	5.3	1	0.33	0.11	0.192	7.7	7.37	0	7.535	1.92	3.43e-21	1.32e-20	8.4	6.48	1	0.49	0.107	0.218	6.1	5.61	0	-2.21	7.48e-11	1.38e-09	5.64	7.85
a	976	Tm4sf4	chr3	57470667	57471167	45353	1.1	0.000107	0.000233	5.96	4.87	1	0.4	0.482	0.743	5.66	6.07	45353	0	-0.84	0.152	0.239	5.8	6.65	0	0.31	0.209	0.335	7.7	7.39	0	7.545	1.07	6.54e-10	1.58e-09	8.93	7.86	1	0.37	0.213	0.371	6.61	6.24	0	0.01	0.999	0.999	6.24	6.22
a	977	Atl1	chr12	69879272	69879772	-12842	1.3	4.28e-06	1.05e-05	5.69	4.39	1	0.48	0.41	0.695	5.66	6.14	-12842	0	0.86	0.36	0.469	5.96	5.1	0	0.37	0.211	0.338	7.7	7.34	0	7.52	0.78	9.78e-07	2.01e-06	8.17	7.39	0	0.29	0.484	0.664	6.12	5.83	0	-0.89	0.0202	0.0381	5.51	6.4
a	978	Calm2	chr17	87472921	87473421	-25986	1.35	7.52e-12	2.93e-11	7.56	6.21	1	2.2	0.00162	0.0374	5.24	7.43	-25986	0	0.3	0.535	0.634	6.76	6.46	0	0.05	0.825	0.907	7.7	7.66	0	7.68	1.49	9.91e-27	4.71e-26	9.84	8.36	1	0.32	0.225	0.387	6.73	6.41	0	-1.23	0.00143	0.00384	8.12	9.35
a	979	Pls1	chr9	95815646	95816146	29165	4.38	2.64e-25	3.75e-24	6.25	1.87	1	4.12	0.00115	0.0308	1.05	5.16	29165	0	0.9	0.24	0.342	4.05	3.16	0	6.15	1.05e-46	2.36e-44	7.7	1.55	1	4.625	7.23	1.97e-104	2.64e-102	8.6	1.36	1	-0.02	0.965	0.98	5.45	5.48	0	-2.04	2.91e-09	3.51e-08	5.73	7.78
a	980	Fgfr2	chr7	133088694	133089194	34156	1.11	6.15e-06	1.49e-05	6.26	5.15	1	0.03	0.959	0.982	6.27	6.29	34156	0	-1.75	0.0213	0.0548	6.18	7.92	0	0.99	6.77e-07	4.19e-06	7.7	6.71	0	7.205	1.32	1.25e-11	3.28e-11	7.48	6.16	1	-0.55	0.0885	0.187	6.02	6.58	0	-1.26	0.00129	0.00349	5.73	6.98
a	981	Rpl10-ps5	chr8	94269372	94269872	46379	2.55	6.78e-17	4.27e-16	6.08	3.53	1	1.82	0.0182	0.133	3.08	4.9	46379	0	0.06	0.909	0.937	4.22	4.16	0	1.04	0.000141	0.0006	7.68	6.64	1	7.16	1.69	6.39e-26	2.95e-25	8.72	7.03	1	-0.24	0.406	0.588	5.18	5.42	0	-1.59	5.62e-05	0.000223	4.04	5.63
a	982	Gm1943	chr8	109185045	109185545	155319	5.11	8.83e-18	6.07e-17	5.15	0.05	1	1.08	0.393	0.684	1.43	2.51	155319	0	-0.67	0.171	0.263	2.16	2.83	0	3.65	6.82e-41	1.01e-38	7.68	4.03	1	5.855	6.71	3.77e-28	1.89e-27	6.83	0.12	1	2.09	4e-10	3.04e-09	5.93	3.83	1	-2.32	5.49e-07	3.66e-06	3.45	5.76
a	983	Gm1943	chr8	109185822	109186322	154542	2.3	3.08e-08	8.93e-08	4.93	2.63	1	0.06	0.972	0.988	5.34	5.41	154542	0	-0.88	0.26	0.365	5.05	5.93	0	3.65	6.82e-41	1.01e-38	7.68	4.03	1	5.855	6.71	3.77e-28	1.89e-27	6.83	0.12	1	2.09	4e-10	3.04e-09	5.93	3.83	1	-1.44	7.92e-05	0.000302	4.6	6.04
a	984	Slc1a1	chr19	28827877	28828377	-6672	1.32	8.35e-13	3.55e-12	7.7	6.38	1	0.72	0.261	0.572	6.31	7.02	-6672	0	0.19	0.771	0.833	6.75	6.56	0	0.08	0.742	0.907	7.67	7.58	0	7.625	1.3	3.76e-12	1.01e-11	8.83	7.53	1	0.03	0.918	0.953	5.94	5.9	0	-2	8.41e-07	5.36e-06	6.3	8.29
a	985	Arhgap8	chr15	84714595	84715095	-4957	1.78	1.76e-08	5.22e-08	5.6	3.82	1	0.19	0.769	0.893	6.31	6.5	-4957	0	-1.99	0.0401	0.086	6.33	8.32	0	0.61	0.00935	0.0239	7.67	7.06	0	7.365	1.84	4.94e-29	2.56e-28	8.91	7.07	1	0.35	0.169	0.311	6.43	6.09	0	-0.52	0.175	0.242	6.48	6.99
a	986	Gm42525	chr3	127257506	127258006	223184	3.76	4.3e-17	2.76e-16	5.48	1.71	1	-0.58	0.387	0.679	6.63	6.05	223184	0	-1.08	0.167	0.259	5.85	6.94	0	2.66	6.8e-29	4.51e-27	7.67	5.01	1	6.34	4.8	3.21e-17	1.06e-16	5.46	0.66	1	0.41	0.255	0.423	5.62	5.21	0	-1.22	0.001	0.00281	5.8	7.01
a	987	Cldn23	chr8	35837731	35838231	-11172	2.11	1.19e-13	5.45e-13	6.3	4.19	1	-0.02	0.944	0.976	6.03	6	-11172	0	1.15	0.0535	0.107	5.65	4.5	1	0.14	0.577	0.798	7.66	7.52	0	7.59	2.95	4.78e-57	7.23e-56	8.83	5.88	1	0.17	0.456	0.638	6.47	6.3	0	-2.32	3.77e-09	4.43e-08	5.1	7.42
a	988	Plekhb1	chr7	100678007	100678507	-15593	2.86	1.83e-12	7.52e-12	5.28	2.42	1	1.49	0.119	0.384	2.69	4.19	-15593	0	0.72	0.242	0.345	3.59	2.87	0	0.62	0.00262	0.00822	7.66	7.03	0	7.345	2.65	2.78e-33	1.67e-32	8.76	6.11	1	0.67	0.00129	0.00461	7.28	6.61	0	-0.46	0.311	0.393	5.65	6.11
a	989	Plekhb1	chr7	100678979	100679479	-16565	2.18	4.5e-11	1.64e-10	5.9	3.72	1	0.97	0.167	0.457	5.43	6.4	-16565	0	1.79	0.00274	0.017	5.95	4.16	1	0.62	0.00262	0.00822	7.66	7.03	0	7.345	2.65	2.78e-33	1.67e-32	8.76	6.11	1	0.67	0.00129	0.00461	7.28	6.61	0	-1.33	0.0013	0.00352	6.39	7.71
a	990	Ppm1h	chr10	122794322	122794822	115560	1.67	8.96e-21	8.33e-20	7.68	6.01	1	-0.35	0.609	0.814	7.28	6.93	115560	0	-2	0.000929	0.0096	6.61	8.6	-1	1.5	9.62e-11	1e-09	7.66	6.15	1	6.905	2.54	1.27e-29	6.7e-29	7.96	5.42	1	0.22	0.432	0.615	5.98	5.76	0	0.06	0.854	0.888	8.73	8.67
a	991	Commd7	chr2	153633206	153633706	-425	4	7.46e-25	1.01e-23	6.12	2.12	1	-0.35	0.612	0.815	2.57	2.22	-425	0	-0.63	0.208	0.306	2.32	2.94	0	0.94	3.26e-06	1.82e-05	7.66	6.72	0	7.19	1.77	3.85e-15	1.17e-14	7.23	5.47	1	1.81	5.35e-09	3.68e-08	6.57	4.76	1	-0.35	0.507	0.589	4.03	4.39
a	992	Msra	chr14	64309813	64310313	145590	1.1	0.000703	0.00142	5.22	4.13	1	1.17	0.0839	0.316	4.35	5.52	145590	0	-0.59	0.342	0.45	5.41	6	0	1.15	1.17e-06	7e-06	7.65	6.51	1	7.08	2.2	1.81e-34	1.14e-33	8.45	6.25	1	0.44	0.0888	0.188	6.31	5.87	0	1.38	0.000142	0.000506	7.19	5.81
a	993	Cxcl15	chr5	90832360	90832860	37826	1.72	2.63e-11	9.79e-11	6.54	4.81	1	-0.46	0.404	0.69	6.6	6.13	37826	0	0.39	0.614	0.704	6.03	5.64	0	0.76	5.35e-05	0.000244	7.65	6.88	0	7.265	-0.17	0.296	0.37	7.48	7.64	0	0.4	0.117	0.233	6.22	5.83	0	-1.12	0.00303	0.00738	6.34	7.46
a	994	Gm3329	chr19	15923372	15923872	-19738	1.77	8.03e-08	2.26e-07	6.11	4.35	1	0.79	0.218	0.523	5.83	6.62	-19738	0	-0.09	0.836	0.883	6.12	6.22	0	1.19	1.42e-05	7.13e-05	7.64	6.45	1	7.045	2.14	1.65e-19	5.98e-19	7.27	5.13	1	0.14	0.608	0.769	6.35	6.21	0	0.68	0.0559	0.0918	8.97	8.29
a	995	Tigit	chr16	43504098	43504598	159548	1.28	0.000238	0.000504	5.1	3.82	1	0.63	0.312	0.62	4.04	4.67	159548	0	-0.72	0.293	0.399	4.65	5.37	0	1.7	8.67e-10	8e-09	7.64	5.93	1	6.785	3.33	1.12e-43	1.01e-42	8.04	4.71	1	0.14	0.696	0.836	5.78	5.64	0	-1.37	0.00112	0.0031	3.71	5.08
a	996	Rfx6	chr10	51832268	51832768	154512	1.75	5.53e-08	1.57e-07	5.78	4.03	1	-0.23	0.718	0.868	6.19	5.96	154512	0	0.74	0.377	0.485	5.61	4.87	0	1.73	6.24e-17	1.33e-15	7.64	5.91	1	6.775	2.86	1.21e-11	3.17e-11	6.1	3.23	1	0.01	0.956	0.975	6.31	6.31	0	-2.06	2.01e-05	9e-05	4.18	6.24
a	997	Slc24a1	chr9	64918364	64918864	32743	1.51	3.13e-05	7.16e-05	5.19	3.68	1	1.82	0.0449	0.221	2.48	4.3	32743	0	-0.7	0.5	0.602	3.63	4.33	0	1.4	2.85e-11	3.18e-10	7.64	6.24	1	6.94	3.68	5.1e-21	1.95e-20	5.99	2.31	1	0.45	0.352	0.533	4.88	4.43	0	0.04	0.969	0.977	6	5.96
a	998	Mlip	chr9	77406894	77407394	-53925	1.67	7.19e-08	2.03e-07	5.54	3.87	1	0.61	0.418	0.701	4.64	5.26	-53925	0	0.9	0.0959	0.168	4.81	3.9	0	7.03	3.13e-64	2.12e-61	7.64	0.61	1	4.125	5.06	8.95e-17	2.91e-16	5.19	0.12	1	1.18	0.000758	0.00283	5.33	4.15	1	-1.5	3.89e-05	0.000162	4.76	6.26
a	999	Cgn	chr3	94787371	94787871	-879	2.29	5.18e-23	5.87e-22	6.81	4.51	1	-0.2	0.791	0.904	7.21	7.01	-879	0	1.46	0.0156	0.0444	6.53	5.06	1	0.45	0.0626	0.118	7.64	7.19	0	7.415	2.21	4.82e-42	4.07e-41	8.97	6.76	1	-0.25	0.423	0.606	5.56	5.81	0	-2.12	7.25e-09	7.91e-08	7.76	9.88
a	1000	4930451I11Rik	chr7	126831931	126832431	-292	1.05	6.45e-05	0.000144	5.92	4.88	1	0.05	0.947	0.978	6.65	6.7	-292	0	-0.69	0.258	0.362	6.43	7.12	0	1.1	3.06e-05	0.000145	7.64	6.54	1	7.09	6.25	2.55e-34	1.6e-33	6.38	0.12	1	0.34	0.356	0.538	5.61	5.27	0	-1.13	0.000126	0.000454	7.3	8.43
a	1001	Gm12663	chr11	16591413	16591913	44153	2.58	4.97e-25	6.84e-24	7.2	4.62	1	-0.91	0.143	0.422	8.52	7.61	44153	0	-0.15	0.828	0.877	7.57	7.72	0	3.21	1.19e-21	4.12e-20	7.63	4.41	1	6.02	4.31	4.24e-97	3.84e-95	9.28	4.96	1	-0.37	0.148	0.281	5.65	6.02	0	-2.05	6.12e-10	8.84e-09	7.37	9.42
a	1002	Gsap	chr5	21189999	21190499	3744	2.01	1.52e-12	6.32e-12	6.26	4.25	1	3.28	0.000124	0.00894	2.77	6.05	3744	1	0.99	0.141	0.226	5.29	4.3	0	-1.04	8.34e-05	0.000369	7.63	8.67	-1	8.15	0.62	1.25e-05	2.42e-05	9.88	9.25	0	0.42	0.0174	0.0474	7.85	7.43	0	-0.49	0.155	0.219	6.89	7.38
a	1003	Ccdc110	chr8	45916400	45916900	-17719	4.83	4.08e-61	1e-58	7.35	2.52	1	3.44	0.00981	0.096	3.28	6.71	-17719	0	0.52	0.49	0.594	5.5	4.98	0	6.22	6.21e-50	1.7e-47	7.63	1.41	1	4.52	8.69	2.63e-119	8.51e-117	8.81	0.12	1	1.67	1.42e-07	8.54e-07	6.09	4.42	1	-3.01	2.46e-11	5.19e-10	5.79	8.8
a	1004	Spata4	chr8	54724186	54724686	123405	4.3	1.23e-23	1.49e-22	5.85	1.55	1	-1.68	0.044	0.219	8.04	6.36	123405	0	-0.02	0.953	0.968	6.52	6.54	0	4.3	5.6e-33	5.02e-31	7.63	3.33	1	5.48	-0.23	0.87	0.884	-0.11	0.12	0	0.51	0.171	0.313	5.4	4.89	0	-2.02	9.57e-10	1.32e-08	6.73	8.75
a	1005	Myzap	chr9	71589905	71590405	1955	5.38	2.26e-21	2.22e-20	5.42	0.05	1	0.19	0.927	0.968	3.6	3.79	1955	0	-2.57	0.00801	0.0298	3.31	5.88	0	1.58	5.46e-12	6.65e-11	7.63	6.05	1	6.84	4.72	1.69e-69	4.21e-68	8.2	3.47	1	4.68	5.06e-25	1.43e-23	6.6	1.92	1	-0.58	0.294	0.376	6.34	6.91
a	1006	Hsd17b11	chr5	104023563	104024063	-1644	1.37	1.53e-07	4.2e-07	6.12	4.76	1	-0.3	0.575	0.796	6.05	5.75	-1644	0	0.94	0.217	0.316	5.69	4.75	0	0.22	0.289	0.445	7.63	7.41	0	7.52	0.39	0.0433	0.0616	8.47	8.08	0	0.11	0.736	0.866	6.26	6.15	0	0.02	0.952	0.965	7.07	7.05
a	1007	Ifit3	chr19	34583281	34583781	0	4.8	3.54e-14	1.7e-13	4.85	0.05	1	0.54	0.592	0.804	4.27	4.81	0	0	-2.76	0.000946	0.00969	4.09	6.85	-1	2.85	1.03e-28	6.67e-27	7.6	4.75	1	6.175	4.12	2.7e-61	4.78e-60	8.48	4.36	1	1.55	0.000458	0.00177	5.17	3.61	1	-0.35	0.333	0.416	5.49	5.84
a	1008	Gm48188	chr13	40885829	40886329	25878	6.44	3.06e-57	5.66e-55	7.12	0.68	1	3.03	0.0131	0.113	2.67	5.71	25878	0	0.18	0.784	0.843	4.57	4.39	0	4.68	3.18e-42	5.24e-40	7.6	2.91	1	5.255	6.21	5.23e-72	1.46e-70	9.46	3.25	1	1.81	5.59e-09	3.84e-08	6.6	4.8	1	-1.28	0.0198	0.0374	6.42	7.71
a	1009	Fnip1	chr11	54456790	54457290	18591	1.04	6e-08	1.7e-07	6.74	5.69	1	-0.1	0.853	0.934	6.59	6.49	18591	0	1.29	0.0188	0.0502	6.26	4.97	1	1.06	0.00284	0.00878	7.6	6.54	1	7.07	1.28	2.58e-14	7.61e-14	8.31	7.03	1	-0.2	0.449	0.631	6.08	6.29	0	-2.14	3.81e-11	7.64e-10	6.08	8.22
a	1010	Fam114a1	chr5	65003607	65004107	33536	3.78	1.75e-15	9.52e-15	5.23	1.44	1	-0.14	0.686	0.851	2.54	2.4	33536	0	-0.96	0.17	0.262	2	2.96	0	7.66	3.4e-62	2.05e-59	7.6	-0.06	1	3.77	5.48	4.85e-63	9.22e-62	8.17	2.69	1	2.02	6.42e-08	4.01e-07	6.2	4.17	1	-2.43	1.89e-06	1.1e-05	2.99	5.42
a	1011	Rhog	chr7	102245233	102245733	10321	1.51	3.67e-09	1.15e-08	6.07	4.57	1	0.96	0.156	0.442	4.72	5.67	10321	0	-0.63	0.267	0.373	5.21	5.84	0	1.13	6.58e-08	4.71e-07	7.6	6.47	1	7.035	0.99	1.2e-13	3.44e-13	9.59	8.6	0	0.21	0.319	0.498	7.51	7.3	0	1.82	4.55e-05	0.000186	8.66	6.83
a	1012	Rhog	chr7	102245811	102246311	9743	1.03	3.49e-06	8.64e-06	6.27	5.24	1	0.68	0.255	0.565	5.96	6.64	9743	0	-0.16	0.783	0.842	6.28	6.44	0	1.13	6.58e-08	4.71e-07	7.6	6.47	1	7.035	0.99	1.2e-13	3.44e-13	9.59	8.6	0	0.21	0.319	0.498	7.51	7.3	0	1.82	2.55e-06	1.44e-05	9.16	7.34
a	1013	Gm45473	chr7	112663170	112663670	10388	3.05	2.73e-20	2.42e-19	6.34	3.29	1	0.15	0.812	0.913	5.33	5.49	10388	0	-1.33	0.208	0.307	5.22	6.56	0	1.87	2.03e-12	2.6e-11	7.6	5.72	1	6.66	3.3	1.3e-67	3.01e-66	9.63	6.33	1	0.17	0.472	0.653	6.43	6.25	0	-1.23	0.000828	0.00238	6.12	7.35
a	1014	Agrn	chr4	156192903	156193403	4085	2.71	1.15e-32	3.07e-31	7.39	4.67	1	0.94	0.225	0.532	6.21	7.16	4085	0	1.71	0.00421	0.0212	6.5	4.8	1	2.08	3.79e-19	1.02e-17	7.6	5.52	1	6.56	1.77	5.32e-15	1.61e-14	9.68	7.91	1	-0.86	0.00146	0.00515	5.55	6.41	0	-2.16	2.4e-09	2.97e-08	7.44	9.6
a	1015	Gm12053	chr11	22628935	22629435	-2271	3.35	8.71e-13	3.7e-12	5.12	1.76	1	0.42	0.635	0.827	4.95	5.37	-2271	0	-2.4	0.00685	0.0273	4.88	7.28	0	-0.7	7.68e-05	0.000342	7.59	8.29	0	7.94	1.51	1.94e-29	1.01e-28	10.46	8.95	1	0.76	0.00405	0.013	6.97	6.21	0	-1.35	0.000259	0.000857	4.66	6.01
a	1016	Gm12053	chr11	22629486	22629986	-2822	1.19	4.56e-14	2.18e-13	7.94	6.75	1	1.08	0.148	0.429	6.1	7.18	-2822	0	-1.1	0.151	0.239	6.44	7.53	0	-0.7	7.68e-05	0.000342	7.59	8.29	0	7.94	1.51	1.94e-29	1.01e-28	10.46	8.95	1	0.76	0.00405	0.013	6.97	6.21	0	-1.79	1.93e-08	1.89e-07	6.66	8.45
a	1017	Upk1b	chr16	38793076	38793576	6752	5.28	8.18e-19	6.27e-18	5.33	0.05	1	0.56	0.632	0.825	4.43	4.99	6752	0	-0.71	0.379	0.487	4.2	4.91	0	7.65	2.16e-64	1.48e-61	7.59	-0.06	1	3.765	7.39	1.31e-36	8.99e-36	7.52	0.12	1	5.93	9.43e-25	2.6e-23	6.09	0.16	1	-0.12	0.822	0.863	6.42	6.54
a	1018	Zbtb20	chr16	42910775	42911275	34894	2.44	7.08e-11	2.54e-10	5.44	3	1	0.93	0.241	0.55	4.34	5.28	34894	0	-0.11	0.795	0.852	4.67	4.78	0	0.41	0.085	0.154	7.59	7.18	0	7.385	1.14	7.85e-11	1.99e-10	9.5	8.36	1	-0.09	0.749	0.875	7.07	7.16	0	-1.01	0.0053	0.012	5.58	6.6
a	1019	Pygl	chr12	70231257	70231757	0	1.02	0.00334	0.00628	5.8	4.78	1	-0.23	0.672	0.844	6.98	6.75	0	0	2.05	0.000105	0.00326	6.86	4.81	1	0.9	0.0262	0.0563	7.59	6.69	0	7.14	0.75	2.42e-05	4.61e-05	8.84	8.1	0	-0.55	0.00923	0.0271	6.42	6.96	0	-1.81	8.4e-08	6.93e-07	6.06	7.87
a	1020	Fam174b	chr7	73743147	73743647	2845	5.73	1.01e-40	5.14e-39	6.71	0.99	1	1.36	0.187	0.484	3.97	5.33	2845	0	0.75	0.285	0.392	4.44	3.69	0	7.65	1.87e-58	8.88e-56	7.59	-0.06	1	3.765	8.19	1.27e-112	2.75e-110	8.86	0.66	1	1.63	5.98e-07	3.39e-06	5.82	4.19	1	-2.5	2.8e-13	1.05e-11	5.26	7.76
a	1021	Fam198b	chr3	79879173	79879673	-4860	4.03	5.79e-33	1.58e-31	6.51	2.47	1	-0.23	0.701	0.859	5.59	5.36	-4860	0	1.35	0.0442	0.0926	5.12	3.77	1	3.47	3.07e-37	3.56e-35	7.59	4.13	1	5.86	7.05	1.44e-140	1.88e-137	9.76	2.71	1	0.99	4.25e-06	2.19e-05	7.11	6.12	0	-1.71	3.69e-05	0.000154	5.13	6.84
a	1022	Fam198b	chr3	79880088	79880588	-3945	3.73	2.52e-15	1.35e-14	5.4	1.68	1	3.86	0.00603	0.0741	0.52	4.38	-3945	0	-0.04	0.924	0.948	3.31	3.35	0	3.47	3.07e-37	3.56e-35	7.59	4.13	1	5.86	7.05	1.44e-140	1.88e-137	9.76	2.71	1	0.99	4.25e-06	2.19e-05	7.11	6.12	0	-2.47	1.9e-11	4.13e-10	4.8	7.28
a	1023	2310007B03Rik	chr1	93161368	93161868	-420	1.02	0.00138	0.00271	5.86	4.84	1	-0.66	0.262	0.573	7.33	6.67	-420	0	1.31	0.0288	0.0677	6.53	5.22	1	1.01	0.00242	0.00765	7.59	6.58	1	7.085	1.67	4.54e-19	1.62e-18	10.04	8.37	1	-0.1	0.67	0.817	6.3	6.4	0	-2.64	2.78e-13	1.04e-11	6.34	8.97
a	1024	Eya2	chr2	165601484	165601984	6452	2.72	3.54e-23	4.08e-22	7.25	4.53	1	0.29	0.701	0.859	6.25	6.54	6452	0	1.45	0.011	0.0357	6.11	4.66	1	1.63	2.13e-08	1.64e-07	7.59	5.96	1	6.775	2.14	1.67e-32	9.79e-32	9.69	7.56	1	-0.15	0.558	0.726	6.19	6.34	0	-2.1	5.51e-10	8.06e-09	6.94	9.04
a	1025	Ddc	chr11	11863548	11864048	34096	3.88	4.87e-16	2.82e-15	5.43	1.55	1	2.75	0.0199	0.14	1.61	4.37	34096	0	0.62	0.456	0.562	3.38	2.77	0	7.64	3.3e-62	2.02e-59	7.58	-0.06	1	3.76	7.25	2.37e-61	4.22e-60	7.37	0.12	1	2.57	2.98e-14	3.15e-13	6.19	3.61	1	-2.17	1.6e-07	1.24e-06	3.52	5.68
a	1026	Frmpd1	chr4	45186294	45186794	1419	3.28	3.37e-12	1.36e-11	5	1.71	1	1.23	0.242	0.551	2.23	3.46	1419	0	0.62	0.334	0.443	2.67	2.05	0	5.66	1.01e-39	1.4e-37	7.58	1.92	1	4.75	6.22	1.17e-34	7.45e-34	6.34	0.12	1	1.75	1.26e-06	6.86e-06	6.46	4.72	1	-1.2	0.0105	0.0216	3.56	4.76
a	1027	Adrb1	chr19	56651917	56652417	-69955	2.22	5.75e-19	4.47e-18	6.84	4.62	1	0.35	0.6	0.809	6.65	6.99	-69955	0	-0.08	0.855	0.898	6.56	6.64	0	0.03	0.899	0.91	7.58	7.55	0	7.565	1.92	3.06e-29	1.6e-28	8.75	6.83	1	0.32	0.216	0.375	6.21	5.89	0	-2.31	1.21e-11	2.79e-10	6.94	9.25
a	1028	Mbnl1	chr3	60504660	60505160	31830	2.3	8.25e-09	2.5e-08	6.19	3.9	1	0.67	0.256	0.566	5.74	6.41	31830	0	-0.32	0.607	0.698	6.18	6.5	0	0.68	0.0224	0.0493	7.58	6.9	0	7.24	1.3	1.05e-19	3.84e-19	8.99	7.7	1	-0.4	0.119	0.236	5.99	6.39	0	-1.03	0.00132	0.00358	7.19	8.22
a	1029	Mlip	chr9	77388720	77389220	-35751	2.34	1.28e-08	3.84e-08	5.87	3.53	1	1.34	0.0634	0.27	4.03	5.37	-35751	0	1.68	0.00462	0.0222	4.87	3.18	1	3	2.7e-29	1.85e-27	7.58	4.58	1	6.08	7.04	5.64e-55	7.77e-54	7.16	0.12	1	1.15	0.00205	0.00703	6.35	5.2	1	-1.85	1.78e-06	1.04e-05	4.55	6.4
a	1030	Gss	chr2	155585495	155585995	6815	1.34	3.32e-14	1.61e-13	7.09	5.75	1	0.19	0.761	0.889	5.49	5.68	6815	0	1.21	0.0562	0.111	5.47	4.26	1	1.17	2.01e-05	9.83e-05	7.58	6.41	1	6.995	2.24	1.82e-33	1.1e-32	8.79	6.55	1	0.33	0.157	0.295	6.77	6.44	0	1.27	0.0103	0.0213	8.8	7.53
a	1031	Lyplal1	chr1	186145391	186145891	-28081	2.08	3.56e-10	1.2e-09	5.78	3.7	1	1.32	0.0439	0.219	3.93	5.26	-28081	0	0.17	0.891	0.924	5.06	4.89	0	1.48	2.36e-09	2.07e-08	7.58	6.1	1	6.84	6	9.44e-18	3.19e-17	6.13	0.12	1	0.32	0.187	0.337	6.28	5.96	0	-1.74	3.25e-06	1.79e-05	4.96	6.7
a	1032	Lgals8	chr13	12475083	12475583	-10139	1.08	0.000827	0.00166	7.01	5.93	1	0.39	0.506	0.759	6.8	7.19	-10139	0	1.28	0.0233	0.0582	7.01	5.74	1	0.32	0.106	0.186	7.57	7.25	0	7.41	0.99	8.55e-05	0.000157	7.53	6.54	0	0.31	0.382	0.564	5.93	5.61	0	-1.08	0.000485	0.00149	6.77	7.85
a	1033	Zhx2	chr15	57712287	57712787	17622	1.41	3.16e-07	8.49e-07	6.48	5.07	1	0.22	0.712	0.865	6.55	6.78	17622	0	-0.7	0.357	0.466	6.61	7.31	0	0.53	0.00567	0.0158	7.57	7.04	0	7.305	1.61	1.14e-26	5.41e-26	9.41	7.81	1	0.18	0.432	0.615	6.63	6.45	0	-1.58	7.61e-06	3.8e-05	6.65	8.23
a	1034	Kirrel	chr3	87172372	87172872	1875	1.38	2.39e-06	6.01e-06	5.58	4.21	1	-0.47	0.409	0.694	5.52	5.05	1875	0	-0.51	0.45	0.556	5.23	5.74	0	2.86	3.58e-31	2.78e-29	7.57	4.71	1	6.14	3.25	0.000255	0.00045	3.38	0.12	1	0.48	0.129	0.253	5.81	5.33	0	-1.13	0.018	0.0345	3.95	5.09
a	1035	Wfdc1	chr8	119666277	119666777	0	2.52	6.45e-08	1.83e-07	4.78	2.27	1	-0.67	0.253	0.564	5.95	5.28	0	0	-2.07	0.0271	0.0648	5.25	7.32	0	2.57	4.17e-13	5.81e-12	7.57	4.99	1	6.28	2.94	3.13e-25	1.4e-24	7	4.07	1	1.17	5.16e-06	2.63e-05	6.51	5.34	1	0.08	0.843	0.88	5.21	5.13
a	1036	Zfp281	chr1	136695600	136696100	70699	1.23	1.92e-06	4.87e-06	6.97	5.74	1	0.81	0.216	0.52	5.85	6.66	70699	0	1.21	0.0143	0.042	6.16	4.95	1	0.92	0.000144	0.00061	7.57	6.65	0	7.11	0.95	1.72e-09	4.08e-09	9.85	8.89	0	-0.42	0.105	0.214	6.13	6.55	0	-2.11	6.28e-11	1.18e-09	7.25	9.36
a	1037	Rusc2	chr4	43386908	43387408	4929	2.38	5.6e-12	2.21e-11	5.65	3.26	1	0.75	0.432	0.71	4.91	5.66	4929	0	1.41	0.0584	0.114	4.88	3.47	1	5.03	2.18e-38	2.77e-36	7.56	2.52	1	5.04	2.26	3.19e-37	2.24e-36	9.55	7.29	1	-0.38	0.179	0.326	6.22	6.6	0	-1.24	0.000213	0.000724	7.06	8.31
a	1038	Gm12445	chr4	46291134	46291634	-16294	2.98	8.95e-27	1.45e-25	6.57	3.59	1	0.89	0.317	0.624	3.52	4.41	-16294	0	1.36	0.0238	0.059	3.79	2.43	1	2.22	8.14e-23	3.11e-21	7.56	5.34	1	6.45	7.54	5.56e-65	1.15e-63	7.66	0.12	1	0.32	0.245	0.412	5.98	5.66	0	-1.99	2.95e-05	0.000127	3.56	5.55
a	1039	Aup1	chr6	83052963	83053463	-1058	3.13	3.82e-13	1.67e-12	5.24	2.11	1	1.07	0.255	0.565	3.05	4.11	-1058	0	-1.47	0.0518	0.104	3.51	4.98	0	1.13	7.37e-09	6.03e-08	7.56	6.44	1	7	4.42	3.36e-49	3.75e-48	7.93	3.51	1	0.95	0.000111	0.000473	6.77	5.82	0	-0.07	0.849	0.885	6.45	6.52
a	1040	Pex16	chr2	92371599	92372099	-2577	1.61	3.44e-08	9.94e-08	6.3	4.7	1	0.66	0.343	0.646	5.27	5.93	-2577	0	1.61	0.00567	0.0246	5.54	3.92	1	0.26	0.308	0.47	7.56	7.3	0	7.43	0.56	0.000467	0.000809	9.01	8.45	0	-0.2	0.359	0.541	6.6	6.81	0	-1.94	6.26e-09	6.92e-08	6.07	8.01
a	1041	Ext2	chr2	93821088	93821588	980	1.76	5.95e-06	1.44e-05	4.83	3.06	1	-0.18	0.788	0.903	3.8	3.62	980	0	0.08	0.751	0.817	3.76	3.67	0	0.87	0.00154	0.00516	7.56	6.69	0	7.125	3.47	3.98e-09	9.31e-09	6.8	3.32	1	0.16	0.531	0.704	6.34	6.18	0	-0.43	0.27	0.35	4.7	5.14
a	1042	Arl15	chr13	114003368	114003868	208863	4.51	4.58e-25	6.33e-24	6.35	1.84	1	2.74	0.00484	0.0658	2.31	5.05	208863	0	0.35	0.485	0.589	4.27	3.92	0	6.95	1.86e-63	1.2e-60	7.56	0.61	1	4.085	7.15	2.3e-68	5.48e-67	7.9	0.75	1	0.65	0.00978	0.0285	6.68	6.03	0	-1.74	2.47e-07	1.81e-06	5.26	7
a	1043	Gm14620	chrX	50580113	50580613	-37329	2.05	2.94e-06	7.33e-06	5.07	3.02	1	-0.58	0.311	0.62	5.91	5.33	-37329	0	-1.49	0.00445	0.0218	5.35	6.84	0	1.96	0.0815	0.148	7.55	5.59	0	6.57	1.84	0.0172	0.0257	6.29	4.45	0	1.63	0.0352	0.0871	2.47	0.83	0	1.86	0.0481	0.0806	8.51	6.65
a	1044	Shroom3	chr5	92812857	92813357	129422	2.37	5.19e-32	1.31e-30	7.3	4.93	1	0.65	0.296	0.606	6.29	6.95	129422	0	0.76	0.23	0.332	6.58	5.82	0	1.67	1.72e-13	2.51e-12	7.55	5.88	1	6.715	2.31	4.43e-40	3.46e-39	9.22	6.91	1	-0.37	0.121	0.24	5.99	6.36	0	-2.31	1.97e-08	1.92e-07	6.24	8.54
a	1045	Pls1	chr9	95813891	95814391	30920	5.26	9.62e-20	8.06e-19	5.31	0.05	1	0.62	0.572	0.795	4.01	4.63	30920	0	-0.68	0.379	0.488	3.84	4.52	0	7.62	5.36e-56	2.05e-53	7.55	-0.06	1	3.745	8.87	1.14e-131	7.97e-129	9	0.12	1	3.07	7.35e-15	8.13e-14	6.19	3.12	1	-1.08	0.0128	0.0258	5.41	6.49
a	1046	Sec14l3	chr11	4069641	4070141	4800	3	1.85e-10	6.4e-10	4.95	1.95	1	-2.03	0.0156	0.123	5.18	3.15	4800	0	0.52	0.421	0.529	3.66	3.14	0	5.5	4.42e-30	3.21e-28	7.54	2.03	1	4.785	2.44	1.51e-28	7.71e-28	8.3	5.85	1	0.64	0.0219	0.0581	6.48	5.84	0	-1.82	0.000159	0.000561	3.43	5.24
a	1047	Gm13292	chr2	11338984	11339484	70546	3.54	1.8e-17	1.21e-16	6.86	3.32	1	1.21	0.13	0.403	5.85	7.06	70546	0	-1.44	0.0973	0.169	6.37	7.81	0	5.24	4.13e-35	4.22e-33	7.54	2.3	1	4.92	4.76	2.43e-36	1.65e-35	9.47	4.71	1	0.75	0.00431	0.0138	6.1	5.35	0	-1.16	0.000763	0.00222	7.8	8.96
a	1048	Gm28064	chr1	20923141	20923641	-22070	4.83	1.96e-14	9.64e-14	4.88	0.05	1	0.48	0.615	0.817	4.02	4.5	-22070	0	-1.26	0.102	0.175	3.79	5.06	0	3.96	1.26e-40	1.83e-38	7.54	3.58	1	5.56	2.59	1.61e-35	1.06e-34	8.11	5.52	1	0.15	0.552	0.723	6.43	6.28	0	-0.97	0.0516	0.0856	4.74	5.71
a	1049	Gm15272	chr10	24534855	24535355	-20344	2.44	4.09e-20	3.56e-19	6.54	4.1	1	0.23	0.689	0.853	6.85	7.09	-20344	0	0.47	0.529	0.629	6.91	6.44	0	0.81	5.62e-05	0.000255	7.54	6.73	0	7.135	2.78	3.95e-35	2.56e-34	9.26	6.49	1	0.55	0.0837	0.179	6.18	5.63	0	-2.09	2.65e-10	4.24e-09	5.55	7.64
a	1050	Plce1	chr19	38602686	38603186	121577	1.23	1.27e-19	1.06e-18	7.64	6.41	1	0.11	0.861	0.938	7.2	7.31	121577	0	0.83	0.211	0.31	7.02	6.18	0	0.62	0.0152	0.0358	7.54	6.92	0	7.23	3.73	1.67e-68	4e-67	9.33	5.6	1	0.54	0.0782	0.169	6.14	5.61	0	-2.15	4.99e-10	7.39e-09	6.76	8.92
a	1051	Rpl26-ps2	chr12	57623018	57623518	9497	1.54	6.96e-07	1.82e-06	5.71	4.17	1	1.11	0.202	0.503	2.97	4.07	9497	0	1.17	0.164	0.255	3.46	2.29	1	1.45	3.84e-06	2.12e-05	7.54	6.09	1	6.815	3.17	2.7e-24	1.17e-23	6.71	3.54	1	-0.51	0.0827	0.177	5.33	5.84	0	-0.65	0.25	0.328	4.46	5.11
a	1052	Ctps	chr4	120567998	120568498	1778	2.15	9.26e-20	7.78e-19	6.97	4.82	1	1.13	0.063	0.269	5.54	6.67	1778	0	-0.21	0.716	0.789	6.28	6.49	0	0.52	0.0524	0.102	7.54	7.03	0	7.285	2.42	1.96e-61	3.5e-60	9.76	7.34	1	-0.64	0.0106	0.0307	5.88	6.52	0	-1.81	7.45e-08	6.25e-07	6.87	8.68
a	1053	Usp6nl	chr2	6352697	6353197	30030	1.91	1.1e-06	2.83e-06	4.88	2.96	1	0.38	0.547	0.781	4.66	5.04	30030	0	-1.21	0.0616	0.119	4.81	6.01	0	2.01	8.97e-14	1.36e-12	7.53	5.51	1	6.52	2.63	3.18e-16	1.01e-15	6.31	3.68	1	-0.04	0.931	0.961	6.37	6.41	0	0.87	0.0165	0.032	6.38	5.52
a	1054	Cyp4f39	chr17	32454090	32454590	-13872	2.89	4.74e-18	3.35e-17	6.24	3.35	1	-0.96	0.15	0.432	7	6.04	-13872	0	1.6	0.0207	0.0536	5.96	4.36	1	6.19	9.49e-58	4.16e-55	7.53	1.34	1	4.435	5.8	8.3e-77	2.89e-75	8.35	2.55	1	0.56	0.0449	0.107	6.45	5.89	0	-2.19	4.01e-10	6.1e-09	6.22	8.41
a	1055	Myoz3	chr18	60613379	60613879	-21591	1.82	3.73e-19	2.96e-18	6.94	5.12	1	0.31	0.612	0.815	6.88	7.19	-21591	0	0.27	0.711	0.785	6.85	6.59	0	2.22	1.6e-13	2.36e-12	7.53	5.31	1	6.42	2.2	9.5e-46	9.3e-45	9.58	7.38	1	-0.45	0.0728	0.16	6.42	6.87	0	-1.64	2.05e-05	9.14e-05	7.36	9
a	1056	Map6	chr7	99267059	99267559	0	1.41	2.32e-05	5.37e-05	5.46	4.04	1	0.7	0.458	0.728	4.1	4.81	0	0	-0.59	0.334	0.443	4.22	4.81	0	7.59	1.17e-56	4.65e-54	7.53	-0.06	1	3.735	6.08	5.93e-32	3.42e-31	6.21	0.12	1	1.02	0.000229	0.000933	6.14	5.13	1	-0.45	0.211	0.285	6.35	6.8
a	1057	Pptc7	chr5	122280307	122280807	-3558	1	1e-05	2.39e-05	7.66	6.66	1	0.23	0.712	0.865	6.44	6.67	-3558	0	0.6	0.222	0.322	6.37	5.78	0	0.29	0.14	0.236	7.53	7.24	0	7.385	0.98	1.06e-07	2.3e-07	9.85	8.87	0	-0.11	0.643	0.797	6.19	6.3	0	-1.48	3.7e-07	2.58e-06	7.76	9.23
a	1058	Bri3	chr5	144258239	144258739	13802	1.55	8.64e-10	2.83e-09	6.42	4.87	1	-1.53	0.00812	0.0868	7.76	6.24	13802	0	0.41	0.575	0.67	6.57	6.16	0	-1.25	9.92e-12	1.17e-10	7.53	8.79	-1	8.16	1.49	1.14e-24	5.04e-24	9.67	8.18	1	0.85	0.0021	0.00719	6.69	5.84	0	-1.15	0.000242	0.000808	7.64	8.79
a	1059	Itgb5	chr16	33892610	33893110	62945	3.29	1.98e-47	1.67e-45	7.45	4.17	1	0.11	0.892	0.953	5.93	6.04	62945	0	0.43	0.498	0.601	5.71	5.28	0	1.92	2.14e-09	1.88e-08	7.52	5.6	1	6.56	4.22	3.45e-78	1.27e-76	9.06	4.84	1	0.14	0.574	0.74	6.13	5.99	0	-2.07	3.96e-06	2.13e-05	6.47	8.54
a	1060	9930012K11Rik	chr14	70157440	70157940	1562	2.74	7.56e-33	2.05e-31	7.7	4.96	1	0.71	0.329	0.634	5.38	6.09	1562	0	1.09	0.0424	0.0898	5.6	4.51	1	1.79	8.71e-10	8.03e-09	7.52	5.73	1	6.625	2.08	1.08e-31	6.18e-31	8.96	6.87	1	-0.52	0.0198	0.0533	6.27	6.79	0	-2.46	6.36e-10	9.15e-09	5.6	8.06
a	1061	Gm4468	chr15	99818448	99818948	-7866	2.07	1.86e-09	5.93e-09	6.93	4.86	1	-0.05	0.907	0.96	5.08	5.02	-7866	0	-2.09	0.0194	0.0513	4.72	6.81	0	1.25	7.44e-07	4.58e-06	7.52	6.27	1	6.895	0.91	0.00402	0.00641	7.48	6.57	0	0.13	0.66	0.809	6.31	6.19	0	0.88	0.00634	0.014	7.59	6.71
a	1062	Krt31	chr11	100046342	100046842	3709	2.84	5.3e-19	4.14e-18	6.2	3.36	1	0.82	0.357	0.657	3.78	4.6	3709	0	-0.78	0.294	0.401	3.91	4.69	0	3.73	3.68e-36	3.99e-34	7.52	3.79	1	5.655	6.53	1.45e-29	7.62e-29	6.66	0.12	1	1.81	7.47e-08	4.63e-07	6.21	4.4	1	-2.15	8.16e-06	4.04e-05	4.33	6.48
a	1063	Fam20c	chr5	138768662	138769162	14148	1.23	4.79e-14	2.28e-13	7.69	6.47	1	2.6	0.000179	0.0109	4.26	6.86	14148	0	1.61	0.00689	0.0274	6.32	4.71	1	2.47	8.84e-17	1.85e-15	7.52	5.05	1	6.285	2.98	2.06e-38	1.52e-37	9.57	6.58	1	-0.25	0.25	0.418	6.63	6.88	0	-2.34	2.45e-06	1.39e-05	5.48	7.82
a	1064	Capn8	chr1	182561943	182562443	-2564	4.09	4.1e-17	2.64e-16	5.38	1.29	1	2.98	0.00657	0.0778	2.54	5.53	-2564	0	0.55	0.486	0.589	4.58	4.03	0	0.51	0.157	0.261	7.52	7.01	0	7.265	1.77	1.99e-21	7.74e-21	9.1	7.33	1	0.74	0.00178	0.0062	7.49	6.75	0	-1.88	2.16e-05	9.58e-05	5.63	7.5
a	1065	Pdgfrl	chr8	40905189	40905689	-20523	3.46	1.96e-18	1.44e-17	5.67	2.21	1	0.9	0.295	0.605	4.31	5.21	-20523	0	1.46	0.0427	0.0903	4.54	3.08	1	7.57	3.4e-61	1.98e-58	7.51	-0.06	1	3.725	5.76	4.51e-18	1.55e-17	5.89	0.12	1	1.7	4.53e-06	2.33e-05	6.16	4.46	1	-0.85	0.0418	0.0713	4.42	5.27
a	1066	Snph	chr2	151605567	151606067	26526	1.28	2.2e-11	8.25e-11	6.99	5.72	1	-0.15	0.81	0.913	5.89	5.74	26526	0	0.12	0.91	0.937	5.57	5.45	0	4.31	1.26e-45	2.6e-43	7.51	3.2	1	5.355	5.81	1.27e-20	4.81e-20	5.93	0.12	1	1.12	0.00281	0.00936	5.83	4.7	1	-1.88	4.4e-07	3.01e-06	4.96	6.84
a	1067	Ifit2	chr19	34551964	34552464	1270	4.04	2.94e-57	5.48e-55	7.77	3.73	1	1.36	0.186	0.483	5.33	6.7	1270	0	-0.32	0.667	0.748	5.73	6.05	0	5.79	1.4e-44	2.65e-42	7.5	1.71	1	4.605	5.22	2.56e-100	2.7e-98	9.85	4.63	1	0.62	0.0181	0.0493	6.21	5.59	0	-2.25	9.64e-12	2.27e-10	7.52	9.77
a	1068	Abca1	chr4	53226366	53226866	-66471	2.18	7.14e-15	3.67e-14	6.31	4.13	1	1.26	0.097	0.342	5.47	6.73	-66471	0	1.55	0.00281	0.0172	6.19	4.64	1	2.84	4.92e-29	3.28e-27	7.5	4.66	1	6.08	1.93	8.67e-20	3.18e-19	9.6	7.66	1	-0.28	0.198	0.352	6.56	6.84	0	-2.8	2.54e-09	3.11e-08	6	8.8
a	1069	Nsf	chr11	103937503	103938003	16053	1.52	3.29e-14	1.59e-13	6.84	5.32	1	2.64	0.00158	0.0369	1.98	4.63	16053	0	1.63	0.0189	0.0503	4.18	2.55	1	1.3	5.79e-10	5.46e-09	7.5	6.21	1	6.855	1.62	1.14e-16	3.68e-16	7.86	6.24	1	0.44	0.0368	0.0904	6.91	6.47	0	-1.87	1.03e-06	6.39e-06	4.66	6.54
a	1070	Bnip3	chr7	138905805	138906305	3214	1.99	9.11e-06	2.18e-05	4.67	2.68	1	-0.55	0.348	0.65	5.29	4.73	3214	0	1.25	0.0223	0.0564	4.82	3.57	1	0.21	0.4	0.586	7.5	7.3	0	7.4	0.33	0.0515	0.0727	8.68	8.36	0	0.03	0.847	0.908	7.49	7.47	0	-0.84	0.0712	0.113	4.27	5.11
a	1071	Ankrd1	chr19	36129662	36130611	-9818	5.53	1.75e-48	1.61e-46	7.29	1.76	1	0.93	0.287	0.597	4.84	5.77	-9818	0	-0.75	0.235	0.337	5.01	5.75	0	3.02	1.15e-28	7.4e-27	7.49	4.46	1	5.975	8.34	3.21e-154	1.44e-150	9.71	1.36	1	0.67	0.018	0.049	5.87	5.2	0	-1.32	0.00341	0.00817	6.61	7.93
a	1072	Crybg3	chr16	59566463	59566963	34016	3.4	2.35e-64	7.5e-62	7.77	4.37	1	1.49	0.162	0.45	5.17	6.65	34016	0	0.61	0.364	0.473	5.79	5.18	0	6.88	7.38e-54	2.59e-51	7.49	0.61	1	4.05	4.25	4.33e-68	1.02e-66	8.44	4.19	1	0.5	0.064	0.143	6.24	5.74	0	-2.12	3.13e-09	3.75e-08	6.17	8.29
a	1073	Ikzf2	chr1	69611126	69611626	75619	2.65	9.08e-10	2.98e-09	4.97	2.31	1	-0.03	0.915	0.963	4.23	4.2	75619	0	0.34	0.827	0.876	4.07	3.73	0	1.8	3.58e-12	4.45e-11	7.49	5.7	1	6.595	3.09	5.28e-08	1.17e-07	6.33	3.24	1	-0.05	0.828	0.908	6.47	6.52	0	-1.02	0.00912	0.0192	4.71	5.73
a	1074	Myo1d	chr11	80766513	80767013	13012	2.12	7.06e-19	5.45e-18	6.69	4.57	1	0	0.986	0.994	6.3	6.3	13012	0	1.5	0.0446	0.0932	5.94	4.44	1	0.62	0.0119	0.0292	7.49	6.87	0	7.18	1.11	7.69e-16	2.41e-15	9.54	8.43	1	-0.1	0.685	0.828	6.16	6.26	0	-1.67	2.39e-07	1.76e-06	6.36	8.03
a	1075	Slc4a5	chr6	83237054	83237554	17226	1.33	4.45e-09	1.38e-08	6.4	5.07	1	1.09	0.12	0.385	5.6	6.69	17226	0	1.68	0.00249	0.0162	6.1	4.43	1	2.1	1.25e-20	3.89e-19	7.49	5.4	1	6.445	1.61	1.88e-12	5.11e-12	8.04	6.43	1	-0.09	0.646	0.799	6.18	6.27	0	-2.88	8.56e-17	8.38e-15	5.07	7.94
a	1076	Eml4	chr17	83359417	83359917	8486	2.48	1.17e-10	4.11e-10	5.55	3.07	1	2.46	0.00902	0.0916	1.88	4.34	8486	0	-0.09	0.933	0.954	3.6	3.69	0	3.22	1.09e-10	1.14e-09	7.49	4.27	1	5.88	2.6	1.49e-26	7.04e-26	8.1	5.5	1	-0.12	0.604	0.765	6.46	6.58	0	-1.16	0.00524	0.0118	4.34	5.5
a	1077	Tpm3	chr3	90087124	90087624	14475	2.43	2.1e-14	1.03e-13	6.06	3.63	1	2.02	0.0464	0.226	1.52	3.55	14475	0	1.15	0.0522	0.105	2.99	1.84	1	3.76	4.63e-22	1.66e-20	7.49	3.73	1	5.61	1.76	5.35e-19	1.9e-18	8.99	7.24	1	-0.1	0.633	0.789	6.71	6.81	0	-1.79	7.35e-05	0.000283	4.3	6.09
a	1078	Krt7	chr15	101415065	101415565	4022	3.65	8.44e-16	4.76e-15	5.6	1.95	1	-0.51	0.353	0.654	5.44	4.93	4022	0	0.78	0.197	0.293	4.9	4.12	0	2.75	1.05e-20	3.31e-19	7.49	4.74	1	6.115	2.77	9.78e-36	6.48e-35	8.86	6.09	1	0.21	0.432	0.615	6.53	6.32	0	-1.09	0.00937	0.0196	5.64	6.72
a	1079	Stxbp6	chr12	45013471	45013971	60738	2.51	1.5e-31	3.64e-30	7.43	4.92	1	1.83	0.022	0.148	4.98	6.81	60738	0	0.09	0.965	0.977	6.09	6	0	1.62	1.82e-13	2.66e-12	7.48	5.85	1	6.665	3.28	4.74e-73	1.39e-71	9.25	5.98	1	-0.09	0.692	0.833	6.24	6.34	0	-2.02	1.1e-05	5.27e-05	5.63	7.65
a	1080	Gm14620	chrX	50611545	50612045	-68761	1.81	0.0117	0.0205	6.09	4.28	1	-0.37	0.487	0.747	6.48	6.11	-68761	0	-1.41	0.0188	0.0502	6.01	7.41	0	1.74	0.124	0.212	7.48	5.73	0	6.605	1.64	0.0855	0.117	7.16	5.51	0	1.36	0.0105	0.0304	4.19	2.83	0	1.07	0.279	0.359	8.87	7.8
a	1081	Zdhhc5	chr2	84713435	84713935	1245	1.9	1.04e-05	2.48e-05	4.88	2.99	1	-0.31	0.584	0.801	4.39	4.08	1245	0	0.73	0.305	0.412	4	3.27	0	0.32	0.289	0.444	7.48	7.16	0	7.32	1.06	3.99e-07	8.38e-07	7.16	6.1	1	0.07	0.864	0.92	6.28	6.22	0	-0.13	0.785	0.834	5.77	5.9
a	1082	Pxn	chr5	115514893	115515393	8217	1.14	0.0017	0.0033	6.37	5.23	1	0.31	0.57	0.793	6.52	6.83	8217	0	-1.28	0.104	0.178	6.65	7.92	0	0.59	0.0312	0.0656	7.48	6.9	0	7.19	0.91	1.98e-06	4e-06	9.42	8.51	0	0.19	0.557	0.726	6.58	6.39	0	-1.33	0.000211	0.000717	6.94	8.27
a	1083	Gm9535	chr10	15759869	15760369	23607	4.3	4.27e-17	2.74e-16	5.28	0.99	1	1.6	0.211	0.515	4.1	5.69	23607	0	-0.31	0.647	0.732	4.81	5.12	0	7.53	4.14e-53	1.38e-50	7.47	-0.06	1	3.705	7.15	3.81e-58	5.99e-57	7.27	0.12	1	1.31	8.49e-06	4.22e-05	6	4.69	1	-1.71	6.01e-05	0.000237	5.56	7.27
a	1084	Dirc2	chr16	35755942	35756442	12914	2.79	2.91e-18	2.1e-17	6.11	3.32	1	1.73	0.0302	0.177	3.88	5.61	12914	0	0.5	0.482	0.586	5	4.5	0	2.56	1.34e-22	5.03e-21	7.47	4.91	1	6.19	2.6	1.23e-34	7.8e-34	8.45	5.85	1	0.2	0.402	0.585	6.57	6.38	0	-0.99	0.00271	0.00669	6.25	7.24
a	1085	Trpm1	chr7	64155838	64156338	2003	1.46	1.47e-08	4.37e-08	6.41	4.95	1	0.08	0.892	0.953	7.48	7.56	2003	0	-1.34	0.0592	0.116	7.3	8.63	0	1.58	1.92e-10	1.93e-09	7.47	5.9	1	6.685	2.2	3.11e-33	1.86e-32	8.91	6.71	1	0.14	0.677	0.822	6.26	6.12	0	-1.07	0.000394	0.00124	8.24	9.31
a	1086	Nedd4l	chr18	65050717	65051217	163012	1.59	1.56e-07	4.29e-07	5.68	4.08	1	0.08	0.917	0.964	6.69	6.77	163012	0	0.49	0.345	0.454	6.51	6.02	0	2.04	4.18e-18	1.01e-16	7.47	5.43	1	6.45	1.19	2.75e-13	7.76e-13	10.06	8.87	1	-0.06	0.768	0.888	7.44	7.5	0	-1.11	0.00125	0.0034	7.19	8.31
a	1087	Nedd4l	chr18	65051383	65051883	163678	1.85	6.61e-10	2.19e-09	6.09	4.23	1	1.92	0.0144	0.118	4.33	6.25	163678	0	1.19	0.0229	0.0575	5.56	4.37	1	2.04	4.18e-18	1.01e-16	7.47	5.43	1	6.45	1.19	2.75e-13	7.76e-13	10.06	8.87	1	-0.06	0.768	0.888	7.44	7.5	0	-2.16	1.85e-11	4.04e-10	6.3	8.46
a	1088	Pdzrn3	chr6	101374933	101375433	2464	2.87	1.2e-53	1.64e-51	7.73	4.87	1	2.9	0.00155	0.0366	3.96	6.86	2464	0	-0.51	0.464	0.57	6.02	6.53	0	2.73	4.92e-24	2.1e-22	7.47	4.75	1	6.11	3.69	8.66e-70	2.2e-68	8.9	5.21	1	-0.54	0.0232	0.061	5.9	6.44	0	-2.64	1.83e-08	1.81e-07	6.32	8.96
a	1089	Zdhhc15	chrX	104669809	104670309	755	1.48	4.52e-05	0.000102	5.06	3.58	1	1.98	0.0404	0.209	1.98	3.96	755	0	-1.41	0.0217	0.0554	3.31	4.72	0	1.17	9.65e-08	6.76e-07	7.47	6.3	1	6.885	3.29	2.22e-09	5.26e-09	4.66	1.36	1	0.5	0.293	0.469	4.54	4.04	0	-0.95	0.0325	0.0573	3.77	4.72
a	1090	Gm20396	chr9	117317204	117317704	-85275	6.45	4.46e-43	2.73e-41	6.5	0.05	1	3.02	0.00376	0.0574	1.98	5	-85275	0	0.99	0.118	0.197	4.14	3.15	0	6.15	4.15e-58	1.9e-55	7.47	1.31	1	4.39	7.02	9.75e-48	1.03e-46	7.14	0.12	1	1.15	6.55e-05	0.000289	6.34	5.19	1	-1.57	2.15e-05	9.53e-05	5.3	6.87
a	1091	Dzip1	chr14	118922876	118923376	2084	1.17	0.00362	0.00677	4.56	3.39	1	-1.67	0.00164	0.0375	6.94	5.27	2084	0	-0.39	0.49	0.594	5.79	6.18	0	1.24	7.17e-05	0.000321	7.47	6.23	1	6.85	-0.23	0.87	0.884	-0.11	0.12	0	0.2	0.419	0.601	6.07	5.86	0	-0.38	0.352	0.436	5.13	5.51
a	1092	Arid3b	chr9	57817012	57817512	19281	1.49	6.14e-07	1.62e-06	5.66	4.17	1	1.23	0.0531	0.243	5.25	6.48	19281	0	0.25	0.71	0.784	6.19	5.93	0	0.85	9.1e-05	0.0004	7.46	6.62	0	7.04	2.7	9.15e-58	1.42e-56	9.95	7.25	1	0.65	0.0105	0.0304	7.59	6.94	0	-1.93	5.96e-09	6.62e-08	6.2	8.13
a	1093	Arid3b	chr9	57817851	57818351	18442	4.45	2.27e-20	2.02e-19	6	1.55	1	2.2	0.0134	0.114	1.73	3.93	18442	0	-0.26	0.751	0.817	3.29	3.56	0	0.85	9.1e-05	0.0004	7.46	6.62	0	7.04	2.7	9.15e-58	1.42e-56	9.95	7.25	1	0.65	0.0105	0.0304	7.59	6.94	0	-1.39	0.000581	0.00175	4.09	5.47
a	1094	Klhl38	chr15	58324114	58324614	0	2.21	1.78e-24	2.34e-23	7.38	5.16	1	-0.65	0.272	0.583	8.27	7.63	0	0	0.1	0.879	0.915	7.5	7.39	0	0.13	0.573	0.792	7.46	7.33	0	7.395	1.99	2.61e-34	1.63e-33	9	7.01	1	0.3	0.29	0.465	6.03	5.73	0	-1.95	1.72e-10	2.9e-09	8.04	9.99
a	1095	Spock2	chr10	60115882	60116382	9663	4.16	3.86e-16	2.26e-15	5.21	1.05	1	0.46	0.649	0.833	4.37	4.83	9663	0	-0.78	0.437	0.544	4.15	4.92	0	7.52	1.18e-60	6.54e-58	7.46	-0.06	1	3.7	8.92	2.55e-133	2.03e-130	9.05	0.12	1	2.84	1.42e-14	1.54e-13	6.8	3.96	1	-1.17	0.00153	0.00408	4.97	6.14
a	1096	Dop1b	chr16	93715737	93716237	3833	1.21	2.3e-05	5.32e-05	5.69	4.48	1	0.08	0.889	0.951	6.18	6.26	3833	0	2.82	3.3e-07	0.00049	6.1	3.29	1	-0.65	0.00394	0.0116	7.46	8.11	0	7.785	0.44	0.00363	0.0058	8.49	8.06	0	0.42	0.139	0.268	6.69	6.27	0	-1.07	0.00361	0.00859	6.29	7.37
a	1097	1110059E24Rik	chr19	21637687	21638187	14789	1.11	2.99e-06	7.45e-06	6.94	5.84	1	-0.9	0.0795	0.307	7.4	6.5	14789	0	1.97	0.000479	0.00692	6.71	4.74	1	0	0.97	0.974	7.45	7.45	0	7.45	0.77	1.09e-07	2.36e-07	9.51	8.74	0	0.07	0.795	0.906	6.85	6.78	0	-1.42	0.000283	0.000931	6.19	7.61
a	1098	Rps19-ps11	chr10	43372111	43372611	1309	2.97	1.34e-10	4.7e-10	5.26	2.29	1	1.83	0.00601	0.074	4.36	6.2	1309	0	0.04	0.949	0.965	5.66	5.62	0	2	3e-17	6.61e-16	7.45	5.45	1	6.45	2.83	2.98e-26	1.39e-25	7.15	4.32	1	0.41	0.123	0.244	6.29	5.88	0	-1.13	0.000701	0.00206	5.73	6.86
a	1099	Arid2	chr15	96052708	96053208	-234310	5.06	1.74e-23	2.08e-22	5.66	0.59	1	0.5	0.669	0.842	3.79	4.29	-234310	0	0.8	0.304	0.412	3.62	2.82	0	7.51	2.83e-57	1.17e-54	7.45	-0.06	1	3.695	6.14	5.82e-33	3.46e-32	6.26	0.12	1	3.9	1.54e-19	2.51e-18	6.05	2.16	1	-2.16	3.96e-06	2.13e-05	3.09	5.25
a	1100	Cdc123	chr2	5851115	5851615	-5951	2.35	6.05e-09	1.85e-08	5.38	3.03	1	1.95	0.104	0.356	2.69	4.64	-5951	0	0.56	0.397	0.505	3.8	3.24	0	5.24	2.06e-51	6.22e-49	7.44	2.21	1	4.825	4.16	6.56e-58	1.02e-56	8.53	4.37	1	1.86	6.11e-09	4.19e-08	6.25	4.39	1	-1.29	0.00492	0.0112	4.9	6.19
a	1101	Mfhas1	chr8	35593016	35593516	5218	1.5	8.5e-05	0.000187	4.78	3.28	1	0.29	0.673	0.845	2.85	3.14	5218	0	-1.08	0.0739	0.137	3.11	4.19	0	4.72	3.38e-46	7.33e-44	7.44	2.72	1	5.08	5.54	5.61e-43	4.91e-42	7.56	2.02	1	1.07	0.000232	0.000944	6.21	5.14	1	1.22	0.00972	0.0203	4.85	3.63
a	1102	H2afy	chr13	56113919	56114419	21942	1.45	3.62e-13	1.59e-12	6.97	5.53	1	1.07	0.119	0.384	5.93	7	21942	0	0.41	0.426	0.534	6.46	6.05	0	1.43	2.07e-10	2.07e-09	7.44	6.01	1	6.725	1.92	4.39e-35	2.84e-34	9.42	7.5	1	-0.21	0.349	0.53	6.67	6.88	0	-2.31	3.9e-10	5.95e-09	6.73	9.04
a	1103	Gm6276	chr17	75178476	75178976	13269	1.46	0.000148	0.000319	5.11	3.65	1	-0.92	0.125	0.394	6.5	5.58	13269	0	-1.05	0.18	0.274	5.74	6.79	0	0.39	0.148	0.247	7.44	7.05	0	7.245	0.28	0.889	0.901	2.33	2.06	0	0.09	0.72	0.855	6.41	6.32	0	-0.24	0.629	0.699	4.86	5.1
a	1104	Gab1	chr8	80869062	80869562	10957	1.36	2.53e-09	7.99e-09	7	5.65	1	1.5	0.0347	0.19	5.21	6.7	10957	0	0.65	0.316	0.424	6.15	5.5	0	0.96	0.000121	0.000522	7.44	6.48	0	6.96	1.26	1.01e-15	3.13e-15	9.15	7.9	1	-0.23	0.356	0.538	6.28	6.51	0	-2.56	2.85e-13	1.07e-11	6.17	8.73
a	1105	Pogz	chr3	94839924	94840424	2357	4.44	2.86e-25	4.04e-24	5.88	1.44	1	1.56	0.0936	0.336	2.31	3.86	2357	0	0.59	0.377	0.486	3.35	2.76	0	-0.16	0.378	0.557	7.44	7.6	0	7.52	0.79	2.1e-05	4.01e-05	8.72	7.93	0	0.29	0.284	0.458	7.59	7.31	0	-1.58	0.00037	0.00117	3.35	4.94
a	1106	Ssbp3	chr4	106905222	106905722	-4979	1.99	5.36e-08	1.53e-07	5.91	3.92	1	1.3	0.0798	0.307	3.53	4.83	-4979	0	1.09	0.0281	0.0664	4.31	3.22	1	2.18	1.77e-19	4.93e-18	7.44	5.26	1	6.35	3.45	3.89e-32	2.25e-31	7.33	3.88	1	0.34	0.308	0.485	6.15	5.81	0	-1.17	0.0133	0.0265	3.95	5.12
a	1107	Fnbp1l	chr3	122611642	122612142	7573	1.39	0.000101	0.000221	4.92	3.53	1	-0.19	0.734	0.876	4.96	4.76	7573	0	1.43	0.0213	0.0548	4.61	3.18	1	1.54	7.74e-07	4.76e-06	7.44	5.9	1	6.67	2.5	2.33e-53	3.03e-52	9.08	6.59	1	-0.25	0.359	0.541	6.81	7.06	0	-1.08	0.0173	0.0334	5.32	6.4
a	1108	Fnbp1l	chr3	122612434	122612934	6781	2.41	9.49e-13	4.02e-12	6.1	3.69	1	1.88	0.01	0.0969	3.28	5.16	6781	0	1.95	0.00205	0.0147	4.66	2.71	1	1.54	7.74e-07	4.76e-06	7.44	5.9	1	6.67	2.5	2.33e-53	3.03e-52	9.08	6.59	1	-0.25	0.359	0.541	6.81	7.06	0	-2.46	1.23e-09	1.64e-08	4.42	6.88
a	1109	Arfgap1	chr2	180966006	180966506	-719	1.1	0.00118	0.00232	5.06	3.97	1	0.26	0.672	0.844	4.7	4.96	-719	0	-0.97	0.175	0.268	4.86	5.82	0	0.11	0.601	0.826	7.44	7.33	0	7.385	0.11	0.531	0.628	7.19	7.08	0	0.77	0.0105	0.0304	6.29	5.53	0	0.76	0.0727	0.115	6.3	5.53
a	1110	Gm5514	chr19	21859148	21859648	-78431	2.38	1.05e-55	1.67e-53	8.32	5.94	1	1.44	0.0287	0.171	5.57	7.01	-78431	0	1.35	0.00536	0.0239	6.49	5.14	1	2.6	1.48e-17	3.38e-16	7.43	4.83	1	6.13	3.23	5.77e-33	3.43e-32	8.12	4.88	1	0.02	0.862	0.918	6.17	6.15	0	-2.95	2.12e-08	2.05e-07	5.77	8.72
a	1111	Plaur	chr7	24457812	24458312	-4172	6.55	5.24e-35	1.69e-33	6.6	0.05	1	0.9	0.406	0.692	4.34	5.25	-4172	0	-3.07	0.0204	0.053	4.42	7.48	0	7.49	2.52e-61	1.49e-58	7.43	-0.06	1	3.685	4.34	2.11e-84	1.03e-82	9.15	4.81	1	4.58	1.52e-24	4.12e-23	6.5	1.92	1	1.84	9.26e-07	5.83e-06	9.92	8.08
a	1112	Dlc1	chr8	36745994	36746494	206649	1.17	2.49e-14	1.22e-13	7.36	6.19	1	0.89	0.137	0.413	5.96	6.85	206649	0	-1.72	0.0958	0.167	6.48	8.2	0	-0.32	0.133	0.226	7.43	7.74	0	7.585	0.01	0.966	0.969	7.73	7.72	0	0.27	0.249	0.416	6.26	5.99	0	-0.9	0.00528	0.0119	6.02	6.91
a	1113	Dennd3	chr15	73515218	73515718	2658	5.83	9.85e-28	1.73e-26	5.88	0.05	1	4.01	0.00284	0.0498	0.52	4.53	2658	0	-0.12	0.844	0.889	3.42	3.54	0	3.82	6.07e-33	5.41e-31	7.43	3.61	1	5.52	4.34	2.3e-62	4.25e-61	8.49	4.15	1	0.69	0.0107	0.031	5.97	5.28	0	-1.82	8.36e-05	0.000317	5.55	7.37
a	1114	Ptpn13	chr5	103360685	103361185	-64007	1.2	1.51e-14	7.51e-14	7.34	6.14	1	0.24	0.691	0.854	6.17	6.41	-64007	0	0.99	0.1	0.174	6.18	5.18	0	0.53	0.00735	0.0196	7.43	6.89	0	7.16	1.54	2.76e-22	1.11e-21	8.89	7.35	1	0.06	0.807	0.908	6.26	6.2	0	-1.47	4.32e-05	0.000177	6.89	8.36
a	1115	Cybb	chrX	9480279	9480779	6992	4.32	2.09e-10	7.2e-10	4.37	0.05	1	3.16	0.037	0.198	0.52	3.69	6992	0	0.34	0.888	0.922	2.58	2.24	0	7.48	2.4e-54	8.6e-52	7.42	-0.06	1	3.68	8.28	2.65e-102	3.13e-100	8.41	0.12	1	2.84	1.47e-07	8.85e-07	4.48	1.64	1	-1.06	0.0135	0.027	4.76	5.82
a	1116	Gm6304	chr18	14988955	14989455	-21791	1.55	1.54e-07	4.23e-07	6.47	4.92	1	-0.93	0.0949	0.338	7.14	6.21	-21791	0	0.76	0.198	0.295	6.27	5.5	0	1.29	1.44e-08	1.13e-07	7.42	6.13	1	6.775	0.21	0.309	0.385	6.6	6.39	0	0.11	0.787	0.901	6.13	6.02	0	-1.5	0.000131	0.000473	5.64	7.14
a	1117	Intu	chr3	40532882	40533382	1596	1.79	4.61e-08	1.32e-07	6.47	4.69	1	1.9	0.0116	0.106	3.28	5.18	1596	0	1.81	0.00389	0.0203	4.63	2.82	1	2.67	1.79e-19	4.97e-18	7.42	4.74	1	6.08	3.29	3.07e-27	1.49e-26	6.99	3.7	1	0.43	0.0943	0.197	6.45	6.03	0	-2.44	5.07e-08	4.46e-07	3.71	6.15
a	1118	Bcl9l	chr9	44487422	44487922	4597	1.06	5.56e-07	1.47e-06	6.49	5.43	1	-0.72	0.227	0.534	7.72	7	4597	0	-0.55	0.381	0.49	6.92	7.47	0	-0.17	0.393	0.576	7.42	7.59	0	7.505	0.4	0.00332	0.00533	8.74	8.34	0	0.65	0.00556	0.0173	6.67	6.03	0	-1.29	0.000989	0.00277	7.66	8.95
a	1119	Sik3	chr9	46110786	46111286	97966	3.54	7.46e-17	4.68e-16	5.48	1.94	1	0.69	0.374	0.669	3.97	4.67	97966	0	-2.22	0.000555	0.00746	4.29	6.52	-1	3.32	2.11e-11	2.38e-10	7.42	4.1	1	5.76	1.52	6.06e-11	1.54e-10	7.05	5.53	1	-0.02	0.894	0.94	6.78	6.8	0	2.76	5.84e-12	1.47e-10	8.98	6.22
a	1120	Epn2	chr11	61615935	61616435	-36248	3.04	3.96e-46	3.09e-44	7.85	4.81	1	1.22	0.184	0.48	6.15	7.37	-36248	0	-0.31	0.721	0.793	6.53	6.84	0	2.4	3.8e-13	5.31e-12	7.42	5.02	1	6.22	4.3	5.86e-108	9.63e-106	9.86	5.56	1	-0.02	0.988	0.993	6.04	6.06	0	-2.62	2.01e-12	5.82e-11	7.65	10.27
a	1121	Nin	chr12	70050699	70051199	62518	6.4	3.67e-42	2.11e-40	6.45	0.05	1	1.46	0.144	0.423	3.96	5.42	62518	0	-2.23	0.03	0.0696	4.56	6.78	0	7.48	5.4e-61	3.07e-58	7.42	-0.06	1	3.68	3.57	3.85e-26	1.79e-25	7.45	3.87	1	5.76	1.75e-22	3.77e-21	5.91	0.16	1	-0.84	0.0353	0.0616	5.53	6.37
a	1122	Rasl11b	chr5	74150002	74150502	-44784	1.16	1.68e-12	6.95e-12	7.82	6.65	1	1.06	0.0881	0.325	6.13	7.19	-44784	0	2.11	2.26e-05	0.00176	6.72	4.61	1	0.67	0.00349	0.0104	7.42	6.75	0	7.085	1.36	2.41e-07	5.14e-07	8.59	7.23	1	0.21	0.546	0.717	6.28	6.06	0	-2.29	2.66e-12	7.49e-11	6.17	8.47
a	1123	Sgip1	chr4	102510798	102511298	-229999	4.65	1.08e-18	8.13e-18	5.32	0.68	1	1.04	0.183	0.479	4.8	5.84	-229999	0	-2.85	2.81e-06	0.000835	5.21	8.06	-1	0.8	0.000914	0.00327	7.42	6.62	0	7.02	2.97	1.08e-23	4.6e-23	7.67	4.7	1	0.71	0.0153	0.0426	5.87	5.16	0	-0.02	0.957	0.968	7.77	7.79
a	1124	Gm15285	chr13	111326083	111326583	35092	4.11	1.74e-20	1.57e-19	5.88	1.76	1	1.14	0.166	0.456	4.02	5.16	35092	0	0.76	0.222	0.322	4.54	3.78	0	3.16	1.29e-33	1.18e-31	7.42	4.27	1	5.845	5.74	6.38e-31	3.53e-30	6.4	0.66	1	0.77	0.0132	0.0373	6.04	5.27	0	-1.6	0.000618	0.00184	4	5.6
a	1125	Tpst1	chr5	130074478	130074978	1152	1.94	3.08e-08	8.93e-08	5.39	3.45	1	-0.74	0.228	0.536	6.38	5.64	1152	0	1.73	0.0143	0.042	5.63	3.9	1	-0.4	0.0256	0.0552	7.42	7.82	0	7.62	1.59	4.01e-18	1.38e-17	8.58	6.99	1	0.72	0.00911	0.0268	6.24	5.52	0	-1.86	4.41e-08	3.93e-07	5.58	7.44
a	1126	Lrp6	chr6	134535111	134535611	31354	1.45	6.32e-10	2.1e-09	6.84	5.39	1	1.36	0.0409	0.21	3.87	5.23	31354	0	1.27	0.0735	0.137	5.02	3.76	1	1.29	6.77e-08	4.83e-07	7.42	6.13	1	6.775	1.38	1.76e-10	4.39e-10	8.88	7.49	1	-0.37	0.218	0.379	6.27	6.65	0	-1.71	6.6e-06	3.36e-05	4.35	6.06
a	1127	Mmd	chr11	90251889	90252389	2433	1.54	7.26e-07	1.9e-06	5.99	4.45	1	1.01	0.113	0.371	4.31	5.31	2433	0	0.13	0.808	0.861	4.94	4.8	0	1.48	1.41e-08	1.11e-07	7.41	5.93	1	6.67	1.81	2.3e-21	8.92e-21	7.96	6.14	1	0.25	0.249	0.416	6.53	6.27	0	-1.57	4.2e-05	0.000173	5.07	6.65
a	1128	Calm1	chr12	100242246	100242746	42811	2.14	2.87e-14	1.39e-13	6.1	3.96	1	0.63	0.371	0.667	5.69	6.32	42811	0	-0.72	0.223	0.324	5.76	6.48	0	3.43	1.62e-29	1.13e-27	7.41	3.97	1	5.69	7.19	4.48e-59	7.3e-58	7.32	0.12	1	0.66	0.0507	0.118	5.21	4.55	0	-0.84	0.0629	0.102	6.46	7.3
a	1129	Gm16464	chr7	104501084	104501584	565	3.03	5.12e-13	2.22e-12	5.38	2.35	1	2.5	0.0357	0.194	2.41	4.91	565	0	0.48	0.443	0.549	3.93	3.45	0	2.06	6.09e-16	1.17e-14	7.41	5.35	1	6.38	4.26	4.2e-40	3.29e-39	7.28	3.02	1	1.01	0.00172	0.00599	5.43	4.42	1	-1.34	0.000624	0.00186	5.71	7.06
a	1130	Nemp1	chr10	127662897	127663397	-3504	2.9	5.76e-10	1.92e-09	5.17	2.27	1	-0.41	0.496	0.752	5.14	4.74	-3504	0	-0.27	0.684	0.762	4.71	4.97	0	-0.44	0.0228	0.0499	7.41	7.85	0	7.63	-0.27	0.058	0.081	8.36	8.63	0	0.41	0.0247	0.0644	7.69	7.28	0	-0.38	0.301	0.382	5.4	5.78
a	1131	AC090479.1	chr18	11351636	11352136	-272779	1.65	7.38e-08	2.08e-07	6.12	4.47	1	-0.31	0.565	0.791	6.52	6.21	-272779	0	-1.36	0.0328	0.0743	6.16	7.52	0	-0.08	0.654	0.889	7.4	7.48	0	7.44	2.81	1.51e-48	1.64e-47	8.58	5.77	1	0.15	0.522	0.696	5.9	5.76	0	-0.83	0.0156	0.0306	7.11	7.94
a	1132	Tjp2	chr19	24168459	24168959	56071	2.24	4.14e-16	2.41e-15	6.72	4.48	1	2.29	0.00178	0.0392	3.93	6.22	56071	0	1.23	0.0211	0.0544	5.45	4.22	1	2.12	7.79e-17	1.64e-15	7.4	5.27	1	6.335	2.16	8.47e-28	4.19e-27	9.12	6.96	1	-0.53	0.0641	0.143	6.49	7.02	0	-1.98	1.04e-08	1.08e-07	6.48	8.46
a	1133	Plekha2	chr8	25098116	25098616	3760	3.02	3.06e-19	2.45e-18	6.26	3.23	1	0.79	0.333	0.638	5.42	6.21	3760	0	-1.66	0.0113	0.0364	5.56	7.22	0	1.26	1.47e-07	1e-06	7.4	6.14	1	6.77	2.39	8.37e-28	4.14e-27	8.83	6.44	1	0.56	0.0366	0.09	6.54	5.98	0	-0.31	0.367	0.451	7.36	7.67
a	1134	Nxpe4	chr9	48161732	48162232	0	4.74	7.47e-21	6.99e-20	5.73	0.99	1	-0.78	0.358	0.657	4.02	3.24	0	0	-2.45	0.0283	0.0668	2.98	5.44	0	4.9	1.05e-35	1.11e-33	7.4	2.5	1	4.95	-0.23	0.87	0.884	-0.11	0.12	0	5.18	4.83e-17	6.36e-16	5.33	0.16	1	0.26	0.533	0.613	5.38	5.12
a	1135	AC163662.1	chr16	78238669	78239169	-11884	2.43	3.87e-15	2.05e-14	6.07	3.64	1	1.95	0.0466	0.226	2.38	4.34	-11884	0	0.35	0.637	0.724	3.64	3.29	0	0.99	9.76e-07	5.91e-06	7.4	6.41	0	6.905	7.22	4.53e-39	3.42e-38	7.34	0.12	1	0.91	0.00247	0.00831	5.77	4.87	0	-1.65	0.000145	0.000516	3.89	5.54
a	1136	Arid2	chr15	96135319	96135819	-151699	2.46	7.01e-11	2.52e-10	5.41	2.95	1	1.89	0.0115	0.105	3.25	5.14	-151699	0	1.43	0.0473	0.0975	4.6	3.17	1	2.04	1.13e-17	2.6e-16	7.4	5.36	1	6.38	3.94	3.47e-27	1.68e-26	6.39	2.45	1	0.08	0.71	0.846	5.93	5.85	0	-1.74	6e-05	0.000237	3.42	5.16
a	1137	Sipa1	chr19	5654814	5655314	8393	1.17	0.00329	0.00619	4.76	3.59	1	-1.21	0.0583	0.257	4.94	3.73	8393	0	1.3	0.0315	0.0721	4.23	2.93	1	-0.42	0.0832	0.151	7.39	7.8	0	7.595	-4.99	7.62e-15	2.29e-14	-0.11	4.88	-1	-0.46	0.184	0.332	5.1	5.56	0	-0.77	0.0641	0.103	4.14	4.91
a	1138	Sgk1	chr10	21949441	21949941	67257	3.64	2.89e-14	1.4e-13	5.19	1.55	1	1.3	0.186	0.484	2.17	3.47	67257	0	-0.19	0.959	0.972	2.83	3.02	0	3.71	1.8e-24	8.1e-23	7.39	3.68	1	5.535	7.55	3.73e-67	8.49e-66	7.67	0.12	1	2.25	2.85e-10	2.19e-09	6.15	3.9	1	-1.31	0.0094	0.0197	3.8	5.11
a	1139	Gm48736	chr9	41532691	41533191	-18911	3.03	1.73e-11	6.54e-11	5.08	2.05	1	0.08	0.947	0.977	5.33	5.41	-18911	0	0.83	0.294	0.4	5.12	4.28	0	2.51	4.46e-23	1.75e-21	7.39	4.87	1	6.13	4.24	1.22e-26	5.76e-26	6.26	2.02	1	0.31	0.29	0.466	6.11	5.8	0	-1.71	2.65e-05	0.000115	5.04	6.75
a	1140	Cep63	chr9	102643681	102644181	-17147	1.58	2.31e-10	7.93e-10	6.86	5.28	1	1.13	0.0787	0.305	5.43	6.56	-17147	0	-0.52	0.591	0.684	6.09	6.61	0	0.21	0.379	0.558	7.39	7.19	0	7.29	2.14	2.11e-46	2.11e-45	9.9	7.76	1	-0.31	0.179	0.325	6.18	6.49	0	-1.82	5.35e-08	4.68e-07	6.57	8.39
a	1141	Clip1	chr5	123670891	123671391	13227	1.04	0.00117	0.00232	5.34	4.31	1	-0.79	0.158	0.444	6.57	5.77	13227	0	-0.97	0.0664	0.126	5.85	6.82	0	0.44	0.0841	0.153	7.39	6.94	0	7.165	1.15	1.4e-12	3.83e-12	9.16	8.01	1	0.27	0.298	0.475	6.86	6.59	0	0.82	0.00987	0.0205	8.07	7.25
a	1142	Cyr61	chr3	145684819	145685319	-34838	4.16	2.57e-39	1.19e-37	7.96	3.8	1	1.75	0.0604	0.262	5.99	7.73	-34838	0	0.92	0.119	0.199	6.9	5.98	0	5.07	5.65e-50	1.55e-47	7.39	2.33	1	4.86	7.16	1.38e-142	2.01e-139	9.98	2.81	1	0.04	0.801	0.908	5.82	5.78	0	-2.19	1.28e-09	1.7e-08	8.13	10.33
a	1143	Myrf	chr19	10238250	10238750	1998	6.75	7.01e-50	7.17e-48	6.8	0.05	1	3.28	0.0206	0.143	2.81	6.09	1998	0	-0.93	0.404	0.512	4.91	5.83	0	7.44	4.06e-59	1.99e-56	7.38	-0.06	1	3.66	9.08	1.61e-143	2.49e-140	9.21	0.12	1	6.2	4.15e-25	1.19e-23	6.36	0.16	1	-1.9	2.55e-08	2.41e-07	6.45	8.35
a	1144	Gm49091	chr15	34057576	34058076	4458	1.92	5.69e-12	2.24e-11	6.5	4.58	1	2.17	0.00143	0.0349	4.18	6.35	4458	0	-0.18	0.869	0.908	5.74	5.92	0	-0.27	0.198	0.318	7.38	7.65	0	7.515	1.23	1.13e-10	2.85e-10	8.8	7.56	1	0.05	0.898	0.942	5.8	5.75	0	-1.81	3.57e-08	3.26e-07	6.13	7.94
a	1145	Tnfrsf21	chr17	43023831	43024331	7276	3.25	3.13e-23	3.62e-22	6.65	3.4	1	-1.12	0.0951	0.338	4.68	3.56	7276	0	0.89	0.215	0.314	3.97	3.08	0	4.88	3.23e-24	1.41e-22	7.38	2.5	1	4.94	3.17	9.54e-05	0.000174	3.29	0.12	1	1.78	2.9e-10	2.23e-09	6.5	4.72	1	-0.56	0.118	0.173	5.41	5.97
a	1146	Zdhhc20	chr14	57910436	57910936	-20160	1.23	3.28e-05	7.49e-05	5.86	4.63	1	0.15	0.8	0.908	6.7	6.85	-20160	0	-1.84	0.00629	0.0261	6.73	8.57	0	0.4	0.0814	0.148	7.38	6.98	0	7.18	2.87	2.08e-13	5.9e-13	7.82	4.95	1	0.88	0.00146	0.00517	6.12	5.24	0	1.34	2.06e-05	9.17e-05	9.33	7.99
a	1147	Cmya5	chr13	93073646	93074146	70578	2.06	5.11e-09	1.58e-08	5.5	3.44	1	-1.66	0.0101	0.0977	4.42	2.76	70578	0	-1.42	0.0281	0.0664	3.22	4.64	0	1.84	3.74e-16	7.34e-15	7.38	5.55	1	6.465	2.71	2.3e-09	5.43e-09	5.07	2.36	1	0.28	0.343	0.524	6.13	5.85	0	-0.46	0.38	0.465	3.37	3.84
a	1148	Bdnf	chr2	109696036	109696536	21336	4.77	6.75e-14	3.17e-13	4.82	0.05	1	3.41	0.0368	0.197	1.43	4.84	21336	0	-0.36	0.644	0.729	3.68	4.04	0	7.44	1.57e-59	7.85e-57	7.38	-0.06	1	3.66	8.2	3.1e-71	8.37e-70	8.33	0.12	1	5.36	1.5e-15	1.75e-14	5.51	0.16	1	-2.64	2.26e-09	2.81e-08	5.1	7.74
a	1149	Gm15618	chr1	152526125	152526625	-118600	4.8	4.52e-14	2.16e-13	4.85	0.05	1	3.92	0.00873	0.0902	0.52	4.44	-118600	0	-0.51	0.388	0.497	3.3	3.8	0	7.44	1.29e-55	4.86e-53	7.38	-0.06	1	3.66	6.49	1.99e-35	1.3e-34	6.62	0.12	1	6.18	6.17e-30	3.46e-28	6.34	0.16	1	-1.01	0.00906	0.0191	4.73	5.74
a	1150	Gm13176	chr2	4829575	4830075	4537	1.07	8.03e-06	1.93e-05	6.33	5.26	1	-0.29	0.639	0.829	5.18	4.9	4537	0	1.82	0.0023	0.0155	4.99	3.17	1	0.89	4.55e-05	0.00021	7.37	6.48	0	6.925	0.09	0.66	0.763	6.66	6.56	0	-0.18	0.434	0.616	6.06	6.24	0	-0.08	0.913	0.935	5.19	5.27
a	1151	Gm48320	chr14	17743283	17743783	27339	4.53	7.59e-17	4.75e-16	5.52	0.99	1	0.42	0.622	0.82	5.2	5.62	27339	0	-0.87	0.287	0.393	5.13	6	0	2.33	1.14e-16	2.36e-15	7.37	5.04	1	6.205	2.8	2.77e-51	3.34e-50	8.7	5.9	1	-0.1	0.651	0.802	6.65	6.75	0	-1.75	0.000198	0.00068	4.97	6.73
a	1152	Rab26	chr17	24533488	24533988	222	1.01	0.00381	0.0071	5.97	4.97	1	-0.34	0.532	0.773	7.18	6.85	222	0	-0.89	0.149	0.236	6.8	7.69	0	0.15	0.441	0.639	7.37	7.22	0	7.295	0.36	0.623	0.723	4.38	4.02	0	-0.04	0.996	0.998	5.49	5.53	0	-0.01	0.982	0.987	8.2	8.21
a	1153	Gm13835	chr6	31206000	31206500	-63337	1.46	2.86e-07	7.7e-07	6.09	4.63	1	-0.2	0.7	0.858	6.49	6.28	-63337	0	1.02	0.071	0.133	6.18	5.15	1	1.22	4.19e-07	2.69e-06	7.37	6.14	1	6.755	1.67	2.58e-21	9.98e-21	9.26	7.58	1	0.06	0.809	0.908	6.71	6.64	0	-1.43	0.000227	0.000765	7.38	8.81
a	1154	Tex43	chr18	56621089	56621589	32739	1.81	4.7e-06	1.15e-05	5.73	3.92	1	0.96	0.129	0.4	4.32	5.29	32739	0	-0.43	0.478	0.583	5.23	5.66	0	-0.02	0.923	0.932	7.37	7.39	0	7.38	-0.61	0.0463	0.0657	4.64	5.25	0	0.21	0.372	0.554	6.4	6.19	0	-0.5	0.218	0.292	5.4	5.9
a	1155	Prmt2	chr10	76236251	76236751	1114	5.37	1.2e-28	2.28e-27	5.96	0.59	1	1.9	0.145	0.425	3.2	5.1	1114	0	1.28	0.14	0.225	4	2.72	1	3.12	1.15e-29	8.11e-28	7.37	4.25	1	5.81	4.76	1.89e-46	1.9e-45	7.67	2.91	1	0.54	0.0654	0.146	6	5.46	0	-2.58	2.59e-11	5.43e-10	4.54	7.12
a	1156	Fzd2	chr11	102623309	102623809	18913	1.91	8.38e-09	2.54e-08	5.46	3.55	1	1.44	0.0978	0.344	2.31	3.75	18913	0	0.27	0.542	0.641	3.04	2.77	0	4.91	2.29e-37	2.69e-35	7.37	2.46	1	4.915	4.27	4.24e-58	6.65e-57	8.19	3.92	1	0.95	0.00363	0.0118	6.38	5.43	0	-1.08	0.00725	0.0157	4.47	5.55
a	1157	Arhgap21	chr2	20926685	20927185	41696	3.06	1.49e-16	9.08e-16	5.74	2.68	1	2.97	0.00091	0.0271	1.52	4.5	41696	0	1.22	0.146	0.232	3.84	2.62	1	1.06	0.0176	0.0406	7.36	6.31	0	6.835	2.05	4.32e-27	2.08e-26	8.37	6.32	1	0.17	0.524	0.699	6.18	6.01	0	-1.74	0.000145	0.000515	3.33	5.07
a	1158	Dennd2a	chr6	39522317	39522817	35050	2.58	9.41e-12	3.64e-11	5.73	3.15	1	-0.2	0.723	0.87	6.89	6.69	35050	0	1.06	0.0545	0.109	6.51	5.44	1	5.65	2.09e-50	5.98e-48	7.36	1.71	1	4.535	3.86	4.85e-73	1.42e-71	8.8	4.94	1	0.49	0.063	0.142	6.15	5.66	0	-0.78	0.0278	0.0501	6.76	7.54
a	1159	Nrp2	chr1	62729253	62729753	25968	4.92	6.1e-15	3.16e-14	4.97	0.05	1	1.7	0.139	0.416	3.58	5.28	25968	0	-0.71	0.378	0.486	4.25	4.96	0	5.67	3.24e-49	8.47e-47	7.36	1.69	1	4.525	4.76	5.42e-35	3.49e-34	7.58	2.81	1	2.26	6.01e-12	5.29e-11	6.28	4.02	1	-1.19	0.0013	0.00351	5.54	6.73
a	1160	Scel	chr14	103500221	103500721	-12621	6.63	1.04e-43	6.66e-42	6.68	0.05	1	0.44	0.72	0.869	5.8	6.24	-12621	0	1	0.314	0.422	5.47	4.46	1	7.42	1.73e-50	5e-48	7.36	-0.06	1	3.65	8.51	2.57e-154	1.27e-150	9.7	1.19	1	6.48	8.92e-36	1.63e-33	6.64	0.16	1	-1.99	8.42e-08	6.95e-07	6.9	8.89
a	1161	Scel	chr14	103500860	103501360	-11982	6.34	2.94e-40	1.44e-38	6.39	0.05	1	0.11	0.948	0.978	5.23	5.33	-11982	0	0.82	0.379	0.488	4.72	3.9	0	7.42	1.73e-50	5e-48	7.36	-0.06	1	3.65	8.51	2.57e-154	1.27e-150	9.7	1.19	1	6.48	8.92e-36	1.63e-33	6.64	0.16	1	-1.96	1.69e-09	2.17e-08	6.28	8.24
a	1162	Supt3	chr17	44623242	44623742	-153410	1.09	0.00221	0.00425	6.03	4.95	1	0.52	0.546	0.78	4.25	4.77	-153410	0	-0.43	0.545	0.643	4.52	4.95	0	-0.22	0.537	0.755	7.35	7.57	0	7.46	1.34	1.84e-07	3.94e-07	6.6	5.26	1	0.2	0.677	0.822	5.73	5.53	0	-1.33	0.013	0.0261	4.07	5.4
a	1163	Csrp1	chr1	135731819	135732319	11758	1.62	1.46e-09	4.71e-09	6	4.39	1	-0.05	0.922	0.966	7.57	7.52	11758	0	0.14	0.828	0.877	7.32	7.17	0	-0.24	0.352	0.521	7.35	7.59	0	7.47	1.02	3.21e-15	9.82e-15	9.63	8.6	1	0.36	0.14	0.27	6.52	6.16	0	-1.58	6.5e-07	4.25e-06	7.73	9.31
a	1164	Trps1	chr15	50696451	50696951	193512	5.65	4.22e-25	5.84e-24	5.7	0.05	1	2.75	0.0487	0.232	1.61	4.37	193512	0	-0.48	0.618	0.708	3.15	3.63	0	7.4	3.64e-58	1.68e-55	7.34	-0.06	1	3.64	7.38	2.32e-65	4.87e-64	7.51	0.12	1	3.98	8.4e-22	1.67e-20	6.57	2.59	1	0.54	0.173	0.24	5.79	5.25
a	1165	Msl3l2	chr10	56114885	56115385	7968	5.08	2.32e-17	1.54e-16	5.13	0.05	1	-2.78	0.00046	0.0184	7.36	4.58	7968	0	-2.15	0.00773	0.0292	5.54	7.68	0	1.93	6.85e-14	1.05e-12	7.34	5.4	1	6.37	3.49	1.64e-13	4.66e-13	6.58	3.09	1	2.32	1.56e-06	8.45e-06	5.4	3.08	1	1.86	3.29e-08	3.03e-07	8.05	6.2
a	1166	Gm6374	chr1	83345422	83345922	30909	3.06	1.44e-23	1.73e-22	7.34	4.28	1	3.32	0.000183	0.0111	3.17	6.49	30909	0	0.89	0.191	0.287	5.68	4.79	0	1.2	1.86e-05	9.18e-05	7.34	6.14	1	6.74	4.7	9.72e-48	1.03e-46	8.1	3.39	1	0.36	0.2	0.354	6.15	5.8	0	-2.29	1.31e-07	1.03e-06	5.58	7.87
a	1167	Gm12926	chr4	123613305	123613805	-16490	1.03	5.11e-07	1.35e-06	8.17	7.14	1	1.68	0.0171	0.129	5.69	7.37	-16490	0	0.56	0.35	0.458	6.79	6.23	0	1.36	7.77e-10	7.22e-09	7.34	5.98	1	6.66	1.9	2.31e-33	1.39e-32	9.26	7.36	1	-0.24	0.396	0.578	6.33	6.57	0	-2.69	4.46e-12	1.16e-10	6.27	8.96
a	1168	Mdfic	chr6	15731386	15731886	10725	2.19	2.9e-10	9.87e-10	6.33	4.14	1	1.05	0.0869	0.322	4.86	5.91	10725	0	0.26	0.67	0.751	5.6	5.35	0	2.28	1.1e-19	3.12e-18	7.33	5.05	1	6.19	1.43	3.82e-18	1.32e-17	8.43	7	1	0.08	0.706	0.844	6.38	6.3	0	-1.21	0.0011	0.00305	5.7	6.91
a	1169	Gm48953	chr14	34518084	34518584	1889	2.35	3.34e-13	1.47e-12	5.89	3.54	1	1.58	0.018	0.133	3.78	5.36	1889	0	0.98	0.204	0.302	5.06	4.07	0	0.79	0.000241	0.000977	7.33	6.54	0	6.935	4.14	8.51e-53	1.08e-51	7.77	3.63	1	0.28	0.241	0.406	6.13	5.85	0	-0.51	0.17	0.237	5.59	6.1
a	1170	Gm16134	chr13	63270095	63270595	176670	1.09	0.00463	0.00854	4.67	3.58	1	0.07	0.899	0.955	6.72	6.79	176670	0	1.64	0.00207	0.0148	6.72	5.08	1	0.1	0.709	0.907	7.33	7.23	0	7.28	0.67	0.000525	0.000905	7.9	7.24	0	0.08	0.787	0.901	6.53	6.45	0	-0.87	0.0159	0.0309	6.46	7.33
a	1171	Ston2	chr12	91765476	91765976	22411	1.33	0.00275	0.00521	4.87	3.54	1	-0.85	0.157	0.443	6.14	5.3	22411	0	-1.02	0.23	0.331	5.51	6.53	0	0.78	8.42e-05	0.000373	7.33	6.55	0	6.94	0.51	0.106	0.142	5.78	5.28	0	0.12	0.597	0.76	6.42	6.3	0	3.59	2.06e-07	1.54e-06	10.01	6.42
a	1172	Nars2	chr7	96985830	96986330	34325	1.39	0.000203	0.000433	5.71	4.31	1	-0.29	0.599	0.808	6.35	6.06	34325	0	-0.86	0.166	0.257	5.92	6.78	0	1.67	3.89e-10	3.77e-09	7.33	5.66	1	6.495	1.6	1.84e-05	3.52e-05	6.86	5.26	1	-0.26	0.438	0.62	5.76	6.02	0	-0.98	0.00576	0.0129	5.28	6.26
a	1173	Clk3	chr9	57762658	57763158	2702	1.03	9.43e-06	2.25e-05	6.41	5.39	1	0.69	0.283	0.594	5.84	6.53	2702	0	-1	0.099	0.172	6.19	7.19	0	0.48	0.016	0.0372	7.32	6.84	0	7.08	0.65	0.000183	0.000327	7.7	7.05	0	0.31	0.186	0.335	7.15	6.84	0	0.28	0.35	0.433	8.16	7.88
a	1174	Nup210l	chr3	90088568	90089068	-15064	1.81	3.13e-22	3.3e-21	7.66	5.85	1	0.84	0.186	0.483	6.12	6.96	-15064	0	2.1	0.000266	0.00507	6.44	4.34	1	1.87	2.27e-14	3.67e-13	7.32	5.45	1	6.385	1.84	5.64e-36	3.77e-35	9.58	7.75	1	-0.25	0.319	0.498	6.35	6.59	0	-2.85	1.15e-11	2.67e-10	6.43	9.28
a	1175	E2f1	chr2	154567760	154568260	1632	4.44	1.15e-33	3.35e-32	7.05	2.61	1	3.92	0.00235	0.0452	3	6.92	1632	0	2.17	0.00547	0.0242	5.72	3.56	1	4.06	4.31e-41	6.6e-39	7.32	3.26	1	5.29	3.31	1.46e-56	2.17e-55	9.16	5.84	1	0.42	0.111	0.224	6.25	5.83	0	-3.39	1.04e-16	9.81e-15	6.5	9.89
a	1176	Popdc3	chr10	45229828	45230328	51730	1.84	1.07e-19	8.92e-19	7.93	6.09	1	2.04	0.00451	0.0632	4.58	6.62	51730	0	0.93	0.146	0.232	6.11	5.18	0	1.18	0.000126	0.000542	7.31	6.14	1	6.725	7.86	1.7e-105	2.41e-103	8.52	0.66	1	0.4	0.0836	0.179	6.45	6.05	0	-2.55	3.36e-12	9.13e-11	4.85	7.4
a	1177	Gm7063	chr1	45541069	45541569	-20315	5.65	2.57e-25	3.65e-24	5.7	0.05	1	2.63	0.0542	0.246	2.69	5.33	-20315	0	-0.91	0.335	0.444	4.15	5.07	0	7.37	2e-38	2.55e-36	7.31	-0.06	1	3.625	8.47	2.46e-110	4.62e-108	8.59	0.12	1	1.12	0.000183	0.000758	6.59	5.48	1	-2.26	1.91e-08	1.87e-07	4.88	7.14
a	1178	Gm7063	chr1	45541847	45542347	-21093	3.68	2.32e-20	2.07e-19	5.98	2.29	1	0.7	0.45	0.722	4.26	4.96	-21093	0	-1.2	0.168	0.259	4.29	5.5	0	7.37	2e-38	2.55e-36	7.31	-0.06	1	3.625	8.47	2.46e-110	4.62e-108	8.59	0.12	1	1.12	0.000183	0.000758	6.59	5.48	1	-1.47	0.000162	0.00057	4.78	6.25
a	1179	Asap1	chr15	64226209	64226709	156210	2.38	7.8e-11	2.79e-10	5.39	3.01	1	-0.21	0.707	0.862	5.55	5.34	156210	0	-0.35	0.614	0.704	5.31	5.66	0	0.81	0.00122	0.0042	7.31	6.5	0	6.905	2.21	1e-16	3.25e-16	7.17	4.97	1	0.43	0.0695	0.154	6.53	6.1	0	-1.57	5.38e-05	0.000215	4.65	6.21
a	1180	Hyal2	chr9	107570877	107571377	2932	3.11	7.82e-14	3.65e-13	5.54	2.43	1	3.35	0.00203	0.0422	1.81	5.16	2932	0	-1.07	0.276	0.381	4.16	5.23	0	0.44	0.0851	0.154	7.31	6.86	0	7.085	1.54	1.17e-18	4.1e-18	8.31	6.77	1	0.2	0.407	0.59	6.47	6.27	0	-0.59	0.128	0.187	5.98	6.57
a	1181	Gm8960	chr10	115623781	115624281	-23453	2.69	3.19e-20	2.8e-19	6.26	3.57	1	0.13	0.92	0.965	4.95	5.08	-23453	0	-0.95	0.336	0.444	4.53	5.48	0	4.45	1.12e-41	1.8e-39	7.31	2.86	1	5.085	5.48	1.25e-20	4.73e-20	5.6	0.12	1	1.19	2.06e-05	9.77e-05	6.23	5.04	1	-1.71	0.000317	0.00102	4.64	6.35
a	1182	Limch1	chr5	66750625	66751125	4798	2.41	1.27e-11	4.86e-11	5.46	3.05	1	0.64	0.424	0.705	4.17	4.81	4798	0	-0.58	0.395	0.504	4.46	5.04	0	6.21	1.24e-50	3.66e-48	7.3	1.09	1	4.195	2.53	3.28e-22	1.32e-21	8.7	6.17	1	0.36	0.253	0.422	6.55	6.19	0	-1.19	0.00305	0.00742	5.5	6.69
a	1183	Erbb4	chr1	68780057	68780557	327502	5.68	2.92e-25	4.11e-24	5.73	0.05	1	2.07	0.0283	0.17	3.92	5.99	327502	0	0.33	0.614	0.704	5.15	4.83	0	2.18	3.7e-16	7.28e-15	7.3	5.12	1	6.21	7.31	1.77e-62	3.29e-61	7.43	0.12	1	0.58	0.0588	0.134	5.95	5.36	0	-2.52	4.92e-08	4.34e-07	4.74	7.25
a	1184	Prickle1	chr15	93554452	93554952	40939	6.02	7.18e-29	1.4e-27	6.07	0.05	1	3.28	0.0053	0.0692	3.1	6.37	40939	0	0.88	0.203	0.301	5.36	4.48	0	7.36	1.05e-56	4.28e-54	7.3	-0.06	1	3.62	8.55	1.05e-108	1.78e-106	8.67	0.12	1	1.28	0.000686	0.00258	5.69	4.42	1	-2.95	2.41e-10	3.9e-09	5.62	8.57
a	1185	Cecr2	chr6	120642759	120643259	-23110	3.19	1.16e-10	4.09e-10	4.9	1.71	1	-2.35	0.0059	0.0733	3.43	1.08	-23110	0	-0.19	0.926	0.949	2.15	2.33	0	3.44	3.26e-14	5.17e-13	7.3	3.86	1	5.58	0.84	1.85e-07	3.95e-07	9.52	8.68	0	-0.02	0.909	0.948	7.04	7.06	0	-2.09	4.48e-06	2.38e-05	3.94	6.02
a	1186	Gm15750	chr5	4959448	4959948	194614	2.13	9.09e-24	1.12e-22	6.99	4.86	1	0.35	0.554	0.785	5.73	6.08	194614	0	0.04	0.974	0.983	5.76	5.72	0	1.07	1.92e-07	1.29e-06	7.29	6.22	1	6.755	2.24	2.61e-31	1.47e-30	8.96	6.72	1	0.09	0.667	0.814	6.74	6.64	0	-2.09	1.25e-08	1.28e-07	5.39	7.48
a	1187	Gm14620	chrX	50599656	50600156	-56872	1.05	0.0227	0.0379	4.7	3.65	1	-0.2	0.707	0.862	6	5.8	-56872	0	-1.46	0.0072	0.0281	5.65	7.11	0	1.57	0.109	0.19	7.29	5.72	0	6.505	1.67	0.0306	0.0444	6.82	5.15	0	1.83	0.0459	0.109	1.98	0.16	0	1.32	0.119	0.175	8.73	7.41
a	1188	Fam169b	chr7	68323037	68323537	49198	4.44	3.3e-22	3.47e-21	5.73	1.29	1	0.7	0.413	0.697	4.53	5.23	49198	0	-0.56	0.599	0.691	4.67	5.23	0	5.16	3.7e-41	5.68e-39	7.29	2.12	1	4.705	6.42	8.21e-39	6.14e-38	6.54	0.12	1	1.83	7.85e-08	4.86e-07	5.7	3.88	1	-1.46	1.2e-05	5.7e-05	5.63	7.09
a	1189	4930404N11Rik	chr10	81362834	81363334	2482	1.62	4.62e-11	1.68e-10	6.52	4.9	1	-0.11	0.829	0.922	6.28	6.17	2482	0	1.43	0.0228	0.0573	5.93	4.51	1	0.12	0.58	0.801	7.29	7.17	0	7.23	1.84	1.22e-36	8.36e-36	9.32	7.48	1	0.42	0.155	0.292	6.89	6.47	0	-0.79	0.0895	0.137	7.09	7.89
a	1190	Itgb3	chr11	104610001	104610501	2001	4.81	1.59e-14	7.9e-14	4.86	0.05	1	0.99	0.493	0.75	1.98	2.98	2001	0	-1.82	0.0393	0.0848	2.06	3.88	0	7.35	5.25e-56	2.03e-53	7.29	-0.06	1	3.615	7.17	3.81e-58	5.99e-57	7.3	0.12	1	4.74	6.65e-30	3.7e-28	6.67	1.92	1	-0.48	0.194	0.264	4.81	5.29
a	1191	Tspan14	chr14	40947442	40947942	18865	1.58	5.43e-06	1.32e-05	5.4	3.82	1	-1.33	0.0117	0.106	6.99	5.66	18865	0	-0.93	0.274	0.379	6.06	6.99	0	1.46	7.93e-10	7.34e-09	7.28	5.82	1	6.55	-0.87	0.000298	0.000524	6.7	7.57	0	-0.16	0.497	0.676	6.34	6.5	0	2.1	1.18e-10	2.07e-09	8.76	6.66
a	1192	Spock2	chr10	60118459	60118959	12240	5.73	1.19e-64	3.88e-62	7.78	2.05	1	4.43	0.00213	0.0431	1.95	6.39	12240	0	1.75	0.0334	0.0753	5.12	3.36	1	7.34	1.01e-53	3.49e-51	7.28	-0.06	1	3.61	8.13	8.4e-84	3.94e-82	8.25	0.12	1	3.65	1.63e-21	3.15e-20	6.34	2.69	1	-2.3	0.000458	0.00142	5.05	7.35
a	1193	Epha4	chr1	77532123	77532623	-17035	3.13	1.08e-37	4.3e-36	7.18	4.06	1	0.89	0.174	0.467	5.13	6.02	-17035	0	1.63	0.00298	0.0177	5.67	4.04	1	7.34	2.73e-49	7.19e-47	7.28	-0.06	1	3.61	7.25	6.65e-55	9.14e-54	7.37	0.12	1	1.08	0.00755	0.0227	6.32	5.23	0	-1.9	8.23e-07	5.25e-06	5.24	7.14
a	1194	Rcan1	chr16	92464324	92464824	6043	1.31	0.000338	0.000706	5.5	4.19	1	-0.54	0.357	0.657	5.89	5.35	6043	0	-0.95	0.252	0.356	5.28	6.23	0	0.89	4.46e-05	0.000207	7.28	6.38	0	6.83	2.09	3.85e-18	1.33e-17	7.78	5.69	1	0.18	0.49	0.67	6.49	6.31	0	-0.19	0.631	0.701	6.26	6.44
a	1195	Anxa9	chr3	95306248	95306748	428	3.37	3.72e-31	8.71e-30	6.84	3.47	1	2.03	0.0108	0.101	3.29	5.33	428	0	1.86	0.00654	0.0267	4.8	2.93	1	5.13	1.3e-26	7.06e-25	7.28	2.15	1	4.715	2.4	2.97e-27	1.44e-26	9.06	6.66	1	0.33	0.198	0.351	6.75	6.42	0	-2.67	2.17e-11	4.64e-10	4.07	6.73
a	1196	Smarce1	chr11	99199475	99199975	31042	1.23	0.000838	0.00168	4.83	3.59	1	0.9	0.439	0.715	1.73	2.63	31042	0	-1	0.104	0.179	2.2	3.2	0	-0.7	0.0036	0.0107	7.28	7.98	0	7.63	-1.98	5.83e-18	1.99e-17	5.19	7.18	-1	0.51	0.0663	0.148	6.44	5.93	0	0.11	0.806	0.85	3.61	3.51
a	1197	Gm19726	chr6	101198726	101199226	-52247	1.7	8.16e-09	2.48e-08	5.8	4.1	1	-0.27	0.621	0.82	5.99	5.72	-52247	0	1.57	0.0105	0.0349	5.72	4.15	1	1.47	2.22e-06	1.27e-05	7.28	5.81	1	6.545	4.51	2.64e-11	6.83e-11	4.63	0.12	1	0.17	0.641	0.795	5.85	5.67	0	-1.12	0.00595	0.0132	4.44	5.57
a	1198	Themis	chr10	28523963	28524463	-143897	5.76	6.07e-36	2.12e-34	6.35	0.59	1	1.43	0.271	0.581	3.42	4.85	-143897	0	-1.86	0.0979	0.17	3.8	5.66	0	7.33	3.85e-50	1.07e-47	7.27	-0.06	1	3.605	5.77	1.29e-73	3.89e-72	8.24	2.47	1	2.5	0.000937	0.00343	6.42	3.92	1	-2.28	3.91e-09	4.56e-08	4.03	6.31
a	1199	B4galt1	chr4	40850514	40851014	2991	3.59	5.37e-23	6.08e-22	6.19	2.59	1	-0.4	0.484	0.744	6.41	6.01	2991	0	-0.96	0.196	0.293	5.93	6.89	0	-0.14	0.484	0.696	7.27	7.41	0	7.34	1.04	3.9e-12	1.05e-11	9.03	7.99	1	0	0.965	0.98	6.21	6.2	0	0.19	0.548	0.627	7.68	7.49
a	1200	Rnf144b	chr13	47272842	47273342	150186	2.05	5.93e-18	4.15e-17	6.99	4.94	1	0.87	0.145	0.425	5.53	6.41	150186	0	1.45	0.02	0.0522	6.09	4.65	1	1.76	2.13e-13	3.07e-12	7.27	5.51	1	6.39	4.05	1.93e-103	2.44e-101	9.48	5.43	1	0.12	0.606	0.767	6.27	6.15	0	-1.1	0.000587	0.00176	6.5	7.6
a	1201	Fam210a	chr18	68186289	68186789	113544	1.73	3.09e-27	5.18e-26	7.57	5.84	1	1.79	0.0559	0.251	4.86	6.65	113544	0	-0.17	0.782	0.842	5.7	5.88	0	2.36	1.16e-11	1.36e-10	7.27	4.91	1	6.09	3.64	2.16e-78	8e-77	9.48	5.84	1	-0.51	0.0435	0.104	6.02	6.53	0	-1.98	8.06e-09	8.7e-08	7.03	9.01
a	1202	Calcoco1	chr15	102722445	102722945	-267	2.03	2.46e-20	2.18e-19	6.84	4.81	1	0.86	0.216	0.521	6.76	7.61	-267	0	0.34	0.53	0.63	7.07	6.73	0	-0.07	0.702	0.907	7.27	7.34	0	7.305	1.83	2.8e-28	1.41e-27	8.89	7.06	1	0.09	0.687	0.83	5.51	5.42	0	-1.98	4.52e-10	6.79e-09	7.44	9.42
a	1203	Elmo3	chr8	105303816	105304316	-1285	4.92	5.89e-44	3.8e-42	7.04	2.12	1	3.31	0.00447	0.0629	3.25	6.57	-1285	0	1.39	0.0557	0.11	5.46	4.07	1	7.33	5.12e-55	1.89e-52	7.27	-0.06	1	3.605	3.35	4.1e-62	7.53e-61	9.16	5.8	1	1.36	0.00452	0.0143	6.19	4.83	0	-2.26	5.73e-10	8.35e-09	6.2	8.47
a	1204	Id1	chr2	152739173	152739673	2922	1.94	7.33e-11	2.63e-10	5.93	3.99	1	-0.32	0.638	0.828	7.65	7.33	2922	0	-1.41	0.0566	0.112	6.96	8.38	0	0.05	0.86	0.907	7.27	7.21	0	7.24	1.74	1.87e-26	8.77e-26	8.55	6.81	1	0.13	0.661	0.81	6.01	5.88	0	-0.51	0.0967	0.147	8.74	9.24
a	1205	F930015N05Rik	chr11	64472676	64473176	-36023	4.73	2.06e-19	1.68e-18	5.72	0.99	1	4.5	0.0009	0.027	1.52	6.03	-36023	0	0.6	0.393	0.501	4.85	4.25	0	7.32	1.66e-56	6.58e-54	7.26	-0.06	1	3.6	8.4	4.88e-88	2.81e-86	8.53	0.12	1	2.54	1.01e-12	9.48e-12	6.28	3.74	1	-2.13	2.55e-09	3.13e-08	6.23	8.36
a	1206	Dync2li1	chr17	84596003	84596503	-29993	1.46	1.67e-08	4.96e-08	6.07	4.61	1	1.46	0.0186	0.135	5.36	6.82	-29993	0	1.07	0.022	0.0559	6.43	5.35	1	0.29	0.202	0.325	7.26	6.97	0	7.115	0.77	4.07e-07	8.55e-07	8.26	7.48	0	0.44	0.127	0.25	6.45	6.01	0	-1.47	1.93e-05	8.67e-05	6.09	7.56
a	1207	Dag1	chr9	108260485	108260985	2973	3.65	3.13e-20	2.75e-19	5.96	2.31	1	4.19	0.000277	0.0136	0.52	4.72	2973	0	0.15	0.813	0.865	3.71	3.55	0	0.89	0.00147	0.00497	7.26	6.36	0	6.81	1.55	1.25e-13	3.56e-13	8.79	7.24	1	0.26	0.229	0.393	6.71	6.44	0	-1.51	9.41e-05	0.000352	5.1	6.61
a	1208	Tram2	chr1	21075858	21076358	2871	3.47	3.98e-17	2.56e-16	5.62	2.15	1	1.35	0.0492	0.233	3.44	4.8	2871	0	-1.73	0.0143	0.0421	4.41	6.13	0	2.3	3.04e-20	9.14e-19	7.25	4.96	1	6.105	4.77	1.63e-33	9.89e-33	8.17	3.39	1	0.44	0.0882	0.187	6.45	6.01	0	-0.53	0.195	0.266	4.58	5.11
a	1209	Gm14620	chrX	50572071	50572571	-29287	1.36	0.0137	0.0237	4.94	3.57	1	-0.55	0.354	0.655	6.24	5.69	-29287	0	-1.53	0.00632	0.0262	5.6	7.13	0	1.66	0.136	0.23	7.25	5.59	0	6.42	1.66	0.000858	0.00145	6.03	4.38	1	0	0.755	0.878	2.96	2.96	0	1.16	0.18	0.248	8.23	7.07
a	1210	Cdrt4	chr11	62921418	62921918	-29275	1.93	1.25e-13	5.72e-13	6.32	4.39	1	0.47	0.516	0.765	5.41	5.88	-29275	0	-1.96	0.0185	0.0497	5.34	7.3	0	1.48	5.33e-11	5.74e-10	7.25	5.76	1	6.505	3.13	1.26e-77	4.52e-76	9.36	6.23	1	0.92	0.00186	0.00644	6.19	5.27	0	-1.9	6.22e-08	5.34e-07	6.72	8.62
a	1211	Lpcat2	chr8	92847332	92847832	-7507	5.95	3.44e-28	6.29e-27	6	0.05	1	0.43	0.662	0.838	5.49	5.93	-7507	0	-1.55	0.0515	0.104	5.21	6.76	0	7.31	3.59e-53	1.2e-50	7.25	-0.06	1	3.595	7.99	2.41e-85	1.22e-83	8.12	0.12	1	1.65	4.07e-08	2.59e-07	6.28	4.63	1	-1.34	0.000907	0.00257	7.25	8.6
a	1212	Rin3	chr12	102285322	102285822	2274	6.22	3.6e-39	1.64e-37	6.89	0.68	1	2.82	0.0217	0.147	2.98	5.8	2274	0	-1.47	0.0529	0.106	4.69	6.16	0	4.23	5.64e-30	4.05e-28	7.25	3.02	1	5.135	4.1	1.92e-114	4.49e-112	10.24	6.13	1	1.25	5.59e-09	3.85e-08	7.45	6.2	1	-0.61	0.0424	0.0723	7.92	8.53
a	1213	Rin3	chr12	102285863	102286363	2815	3.47	5.63e-14	2.66e-13	5.27	1.8	1	1.25	0.214	0.517	3.18	4.43	2815	0	-1.5	0.0313	0.0717	3.57	5.06	0	4.23	5.64e-30	4.05e-28	7.25	3.02	1	5.135	4.1	1.92e-114	4.49e-112	10.24	6.13	1	1.25	5.59e-09	3.85e-08	7.45	6.2	1	0.67	0.0383	0.0662	7.66	6.99
a	1214	Plcb4	chr2	135687553	135688053	28542	3.32	7.92e-24	9.76e-23	6.19	2.87	1	0.07	0.968	0.986	4.93	4.99	28542	0	0.74	0.213	0.312	4.56	3.82	0	7.31	1.91e-47	4.51e-45	7.25	-0.06	1	3.595	7.32	1.43e-72	4.09e-71	7.98	0.66	1	1.15	0.00379	0.0123	6.01	4.85	0	-1.63	3.74e-05	0.000156	4.41	6.03
a	1215	Abcg1	chr17	31073170	31073670	15472	1.74	6.45e-07	1.69e-06	5.22	3.47	1	-0.21	0.748	0.883	6.31	6.1	15472	0	-1.11	0.135	0.218	5.74	6.84	0	1.74	4.57e-14	7.14e-13	7.24	5.5	1	6.37	6.7	5.63e-43	4.93e-42	6.82	0.12	1	0.8	0.00381	0.0123	6.35	5.55	0	0.98	0.0148	0.0292	8.58	7.6
a	1216	Pdgfrl	chr8	40963208	40963708	36996	3.37	3.02e-26	4.66e-25	6.76	3.39	1	0.27	0.742	0.88	6.3	6.57	36996	0	-1.77	0.0119	0.0376	6	7.78	0	1.59	8.48e-13	1.14e-11	7.24	5.65	1	6.445	4.36	8.09e-38	5.82e-37	9.39	5.03	1	0.59	0.0814	0.175	6.74	6.15	0	-0.3	0.442	0.526	7.34	7.64
a	1217	Gm28802	chr1	58859334	58859834	32958	1.83	6.38e-14	3e-13	6.44	4.61	1	2.01	0.00426	0.0613	3.11	5.12	32958	0	0.12	0.891	0.924	4.72	4.6	0	0.85	0.000111	0.000479	7.24	6.39	0	6.815	1.43	2.38e-08	5.35e-08	6.58	5.16	1	0.05	0.882	0.932	6.15	6.1	0	-1.19	0.00215	0.00548	5.09	6.29
a	1218	Omg	chr11	79494989	79495489	8595	1.15	1.25e-05	2.96e-05	6.21	5.07	1	0.02	0.999	0.999	5.14	5.16	8595	0	-0.77	0.268	0.373	5.1	5.87	0	0.21	0.585	0.807	7.24	7.03	0	7.135	-1.38	9.37e-05	0.000171	5.95	7.33	-1	-0.52	0.114	0.229	5.85	6.37	0	-0.63	0.0897	0.137	4.85	5.48
a	1219	Tent2	chr13	93189396	93189896	2489	2.36	5.4e-23	6.11e-22	7.19	4.83	1	1.14	0.0789	0.305	4.76	5.9	2489	0	1.01	0.0487	0.0997	5.45	4.44	1	0.78	0.0012	0.00416	7.24	6.45	0	6.845	1.44	1.15e-14	3.43e-14	8.64	7.19	1	0.05	0.918	0.953	6.28	6.23	0	-1.53	1.52e-05	7.02e-05	6.01	7.54
a	1220	Zbtb38	chr9	96740294	96740794	12037	2.39	4.93e-09	1.52e-08	5.02	2.63	1	0.1	0.921	0.966	5.06	5.16	12037	0	-2.65	0.00528	0.0237	4.77	7.42	0	3.92	1.41e-31	1.15e-29	7.24	3.33	1	5.285	3.92	2.76e-60	4.71e-59	8.52	4.6	1	1.21	0.00592	0.0183	5.84	4.63	0	-0.09	0.866	0.899	7.04	7.13
a	1221	Fkbp1b	chr12	4839856	4840356	1235	2.83	1.19e-12	4.98e-12	5.35	2.52	1	1.21	0.252	0.562	3.2	4.4	1235	0	-1.21	0.137	0.221	3.56	4.77	0	2.05	2.92e-11	3.26e-10	7.23	5.18	1	6.205	4.22	5.61e-31	3.11e-30	6.61	2.39	1	0.45	0.0729	0.16	6.11	5.65	0	0.77	0.0362	0.0629	7.19	6.42
a	1222	Cemip2	chr19	21780536	21781036	2194	2.22	2.66e-26	4.12e-25	7.3	5.09	1	2.34	0.00321	0.053	2.92	5.26	2194	0	-2.55	0.0214	0.0549	4.67	7.22	0	0.91	0.00304	0.0093	7.23	6.32	0	6.775	-0.55	0.342	0.421	3.93	4.48	0	0.31	0.186	0.335	6.59	6.28	0	-1.03	0.0221	0.0412	5.75	6.77
a	1223	Bach2	chr4	32337610	32338110	98806	1.57	7.61e-09	2.32e-08	6.33	4.76	1	0.05	0.96	0.983	6.23	6.28	98806	0	-1.93	0.122	0.201	5.98	7.92	0	1.37	7.21e-08	5.14e-07	7.22	5.85	1	6.535	2.78	9.53e-17	3.09e-16	7.95	5.16	1	0	0.989	0.994	7.44	7.44	0	-0.66	0.04	0.0687	7.12	7.79
a	1224	Bach2	chr4	32338397	32338897	99593	1.24	8.09e-08	2.27e-07	6.27	5.03	1	0.33	0.572	0.795	5.61	5.93	99593	0	0.9	0.107	0.182	5.7	4.8	0	1.37	7.21e-08	5.14e-07	7.22	5.85	1	6.535	2.78	9.53e-17	3.09e-16	7.95	5.16	1	0	0.989	0.994	7.44	7.44	0	-1.44	7.46e-05	0.000287	5.42	6.86
a	1225	Dbx1	chr7	49522967	49523467	113382	1.65	2.09e-08	6.16e-08	5.7	4.05	1	0.58	0.311	0.62	5.49	6.07	113382	0	0.61	0.354	0.463	5.78	5.17	0	1.02	2.2e-05	0.000107	7.22	6.2	1	6.71	1.13	2.94e-07	6.21e-07	7.49	6.35	1	-0.46	0.0524	0.121	6.1	6.56	0	-1.18	0.00258	0.0064	5.14	6.32
a	1226	Lrtm2	chr6	119332453	119332953	-1687	2.5	1.23e-08	3.67e-08	5.2	2.7	1	-1.38	0.022	0.148	5.28	3.9	-1687	0	1.19	0.0529	0.106	4.32	3.13	1	1.3	7.08e-05	0.000317	7.22	5.92	1	6.57	2.54	1.65e-40	1.31e-39	9.39	6.85	1	0.11	0.625	0.783	6.26	6.15	0	-2.12	0.000259	0.000857	3.84	5.96
a	1227	Rap1gds1	chr3	138984369	138984869	90332	2.76	1.05e-37	4.21e-36	7.45	4.69	1	2.3	0.0166	0.127	3.8	6.1	90332	0	1.37	0.0221	0.0561	5.23	3.86	1	4.22	2.43e-15	4.37e-14	7.22	3	1	5.11	1.86	2.17e-07	4.63e-07	5.96	4.1	1	0.25	0.419	0.601	6.05	5.8	0	-2.62	2.85e-08	2.67e-07	5.29	7.91
a	1228	Gm7041	chr5	151315705	151316205	34582	1.31	1.08e-11	4.15e-11	6.8	5.48	1	1.5	0.0218	0.147	5.67	7.17	34582	0	0.77	0.177	0.271	6.69	5.92	0	2.44	1.63e-12	2.12e-11	7.22	4.78	1	6	2.75	1.83e-49	2.06e-48	8.77	6.02	1	0.07	0.831	0.908	6.06	5.99	0	-1.47	2.88e-05	0.000124	7.55	9.02
a	1229	Frmd6	chr12	70812805	70813305	-12209	2.45	1.17e-22	1.29e-21	6.61	4.17	1	0.76	0.259	0.57	5	5.76	-12209	0	-0.29	0.704	0.779	5.27	5.56	0	2.97	7.44e-18	1.76e-16	7.21	4.24	1	5.725	2.69	1.16e-37	8.31e-37	8.77	6.08	1	0.03	0.829	0.908	6.1	6.07	0	-2.21	4.71e-11	9.13e-10	5.54	7.76
a	1230	Clip4	chr17	71835827	71836327	67354	1.85	3.31e-08	9.59e-08	5.52	3.67	1	-1.27	0.0542	0.246	5.99	4.71	67354	0	1.61	0.00998	0.0338	4.91	3.29	1	3.9	4.62e-24	1.98e-22	7.21	3.31	1	5.26	0.75	6.49e-05	0.00012	7.66	6.91	0	0.11	0.643	0.796	6.07	5.97	0	-1.22	0.0103	0.0213	4.22	5.44
a	1231	Map3k20	chr2	72136706	72137206	-148431	2.23	5.96e-19	4.64e-18	7.52	5.29	1	2.77	0.00143	0.0348	3.59	6.36	-148431	0	-0.4	0.625	0.713	5.53	5.93	0	2.69	6.68e-25	3.11e-23	7.21	4.51	1	5.86	2.46	2.78e-40	2.19e-39	8.36	5.9	1	0.15	0.504	0.683	6.79	6.64	0	-1.51	1.43e-05	6.66e-05	5.67	7.17
a	1232	Lrig1	chr6	94668044	94668544	31614	2.15	1.5e-12	6.22e-12	5.88	3.73	1	1.14	0.111	0.368	3.21	4.35	31614	0	1.1	0.113	0.19	4.18	3.08	1	1.44	4.24e-09	3.59e-08	7.21	5.77	1	6.49	1.02	0.00324	0.0052	5.22	4.2	1	-0.34	0.244	0.41	6.07	6.41	0	-1.74	0.000199	0.000681	3.88	5.62
a	1233	Exog	chr9	119456261	119456761	11318	2.74	2.6e-13	1.16e-12	5.69	2.95	1	-0.37	0.561	0.789	4.56	4.19	11318	0	1.02	0.0999	0.173	4.07	3.06	1	0.88	4.88e-05	0.000225	7.21	6.32	0	6.765	1.06	1.41e-05	2.71e-05	6.35	5.29	1	1.15	0.00128	0.00458	5.38	4.23	1	-2.17	2.64e-06	1.49e-05	2.97	5.15
a	1234	4930518I15Rik	chr2	156857398	156857898	48	2.69	3.08e-23	3.56e-22	6.69	4	1	1.12	0.178	0.473	4.01	5.13	48	0	-1.28	0.153	0.241	4.6	5.88	0	2.58	3.61e-19	9.73e-18	7.21	4.63	1	5.92	1.48	2.84e-18	9.81e-18	8.3	6.83	1	0.42	0.142	0.273	6.22	5.8	0	1.41	4.08e-05	0.000169	8.25	6.83
a	1235	Qk	chr17	10360689	10361189	-40835	1.83	4.52e-22	4.71e-21	7.17	5.33	1	2.61	0.00168	0.038	3.68	6.29	-40835	0	1.6	0.00452	0.022	5.58	3.98	1	1.58	4.9e-07	3.1e-06	7.2	5.62	1	6.41	3.51	4.92e-62	9.01e-61	9.8	6.29	1	-0.39	0.104	0.213	6.37	6.77	0	-2.3	1.05e-08	1.1e-07	5.7	8
a	1236	Fam122a	chr19	24450926	24451426	25930	2.2	5.46e-10	1.82e-09	5.36	3.16	1	1.04	0.142	0.421	3.74	4.78	25930	0	0.99	0.123	0.204	4.54	3.55	0	1.74	2.86e-11	3.2e-10	7.2	5.45	1	6.325	-0.12	0.577	0.675	7.71	7.83	0	-0.06	0.919	0.954	6.18	6.23	0	0.49	0.316	0.398	6.65	6.16
a	1237	Hyal5	chr6	24894528	24895028	36531	2.66	3.86e-08	1.11e-07	4.6	1.94	1	-0.09	0.871	0.943	5.77	5.68	36531	0	-1.82	0.0176	0.048	5.3	7.13	0	1.8	7.03e-11	7.44e-10	7.2	5.4	1	6.3	-0.23	0.87	0.884	-0.11	0.12	0	0.5	0.391	0.573	4.6	4.1	0	0.8	0.0355	0.0619	6.9	6.1
a	1238	Rnf5	chr17	34601963	34602463	1227	1.65	2.15e-07	5.83e-07	5.52	3.87	1	3.76	0.00087	0.0266	0.52	4.29	1227	0	0.41	0.429	0.537	3.67	3.25	0	0.72	0.000776	0.00281	7.2	6.47	0	6.835	0.89	7.29e-07	1.51e-06	7.74	6.85	0	-0.29	0.23	0.394	6	6.29	0	-2.87	3.07e-10	4.83e-09	3.46	6.33
a	1239	Trmt9b	chr8	36679771	36680271	222223	1	3.68e-06	9.11e-06	7.42	6.41	1	1.84	0.00635	0.0763	5.34	7.19	222223	0	0.76	0.178	0.272	6.81	6.05	0	-0.24	0.214	0.34	7.2	7.44	0	7.32	1.27	4.21e-19	1.5e-18	9.11	7.84	1	0.4	0.0883	0.187	6.53	6.13	0	-2.14	1.28e-08	1.3e-07	6.44	8.58
a	1240	Cd83	chr13	43907996	43908496	123221	1.39	6.15e-06	1.49e-05	5.5	4.11	1	2.32	0.00343	0.0548	2.48	4.8	123221	0	-1.52	0.0244	0.06	4.39	5.91	0	0.68	0.0216	0.0478	7.2	6.52	0	6.86	3.08	0.000744	0.00127	3.2	0.12	1	-0.1	0.852	0.912	6.1	6.2	0	-0.92	0.0311	0.0552	4.14	5.05
a	1241	Flrt3	chr2	140758847	140759347	-87378	1.83	2.51e-17	1.65e-16	7.68	5.85	1	2.54	0.00024	0.0126	5.02	7.56	-87378	0	1.3	0.0118	0.0374	6.98	5.68	1	2.48	7.85e-23	3.01e-21	7.2	4.72	1	5.96	3.43	1.56e-55	2.2e-54	9.71	6.27	1	-0.28	0.33	0.511	6.28	6.56	0	-2.53	3.58e-10	5.53e-09	6.83	9.36
a	1242	Dnah7a	chr1	53706378	53706878	0	1.55	9.94e-06	2.37e-05	5.28	3.73	1	-2.88	1.48e-06	0.000697	7.05	4.17	0	-1	-0.59	0.448	0.554	5.39	5.98	0	1.51	1.3e-09	1.17e-08	7.19	5.68	1	6.435	-0.23	0.87	0.884	-0.11	0.12	0	-0.35	0.281	0.455	5.17	5.52	0	-0.04	0.947	0.961	5.21	5.25
a	1243	Atrnl1	chr19	57600226	57600726	-10308	2.54	8.58e-22	8.73e-21	6.63	4.09	1	0.99	0.154	0.438	4.71	5.7	-10308	0	0.24	0.594	0.687	5.31	5.07	0	1.04	7.2e-06	3.8e-05	7.19	6.15	1	6.67	4.15	7.38e-68	1.73e-66	8.56	4.41	1	-0.05	0.865	0.921	5.81	5.86	0	-2.15	1.45e-09	1.91e-08	6.55	8.7
a	1244	Pald1	chr10	61394367	61394867	-10837	1.89	5.56e-14	2.63e-13	6.41	4.52	1	0.63	0.286	0.597	5.49	6.12	-10837	0	-0.02	0.917	0.943	5.82	5.84	0	1.68	4.61e-13	6.39e-12	7.19	5.51	1	6.35	4.46	5.63e-28	2.81e-27	6.26	1.79	1	0.28	0.339	0.52	5.53	5.25	0	0.38	0.242	0.319	7.62	7.23
a	1245	Klf7	chr1	64088176	64088676	33606	1.53	2e-08	5.89e-08	5.92	4.39	1	0.34	0.622	0.82	5.39	5.73	33606	0	-2.63	0.00082	0.00899	5.42	8.05	-1	1.11	4.87e-07	3.09e-06	7.19	6.09	1	6.64	2.02	3.47e-14	1.02e-13	7.29	5.27	1	0.25	0.293	0.469	6.09	5.83	0	0.92	0.00524	0.0119	7.68	6.77
a	1246	Tef	chr15	81804852	81805352	2431	4.24	3.91e-94	1.34e-90	7.98	3.74	1	2.45	0.00888	0.0909	3.45	5.91	2431	0	0.46	0.579	0.673	5.09	4.63	0	2.01	1.19e-12	1.56e-11	7.19	5.18	1	6.185	1.91	2e-37	1.42e-36	10.11	8.2	1	-0.24	0.238	0.404	6.87	7.11	0	-2.34	7.4e-13	2.46e-11	6.65	8.99
a	1247	Gm49355	chr14	12279730	12280230	-3746	3.07	6.18e-25	8.43e-24	6.65	3.57	1	0.39	0.757	0.887	3.53	3.92	-3746	0	1.49	0.0477	0.0982	3.36	1.87	1	2.94	4.99e-08	3.65e-07	7.18	4.24	1	5.71	6.8	1.55e-39	1.19e-38	6.93	0.12	1	1.92	8.62e-06	4.28e-05	5.48	3.56	1	-1.86	4.49e-05	0.000183	3.43	5.29
a	1248	Vstm5	chr9	15237778	15238278	-767	3.43	9.81e-35	3.1e-33	6.91	3.49	1	1.28	0.175	0.467	4.05	5.33	-767	0	-1.44	0.156	0.244	4.55	5.99	0	6.74	1.14e-52	3.64e-50	7.18	0.43	1	3.805	7.35	3.05e-45	2.93e-44	7.48	0.12	1	1.27	1.11e-05	5.42e-05	6.3	5.03	1	-1.56	3.78e-05	0.000158	5.27	6.83
a	1249	Zfp365	chr10	67937764	67938264	-25102	2.15	5.82e-43	3.53e-41	8.61	6.46	1	2.95	0.0034	0.0545	4.8	7.75	-25102	0	1.56	0.00375	0.02	6.7	5.14	1	-0.07	0.739	0.907	7.18	7.25	0	7.215	2.8	9.43e-74	2.88e-72	9.91	7.12	1	-0.65	0.00784	0.0235	5.9	6.55	0	-3.59	1.4e-12	4.29e-11	6.59	10.19
a	1250	Gm2445	chr13	98440902	98441402	-37819	6.01	2.7e-28	5e-27	6.06	0.05	1	2.68	0.0307	0.178	3.14	5.82	-37819	0	0.37	0.766	0.829	4.71	4.34	0	7.24	2.35e-50	6.65e-48	7.18	-0.06	1	3.56	7.67	4.16e-70	1.07e-68	7.8	0.12	1	5.74	1.54e-23	3.7e-22	5.89	0.16	1	-3.26	5.21e-16	4.06e-14	4.56	7.81
a	1251	Sgip1	chr4	102556997	102557497	-183800	5.81	1.66e-28	3.13e-27	5.86	0.05	1	1.95	0.102	0.352	2.54	4.49	-183800	0	-1.03	0.233	0.335	3.53	4.55	0	2.64	2.67e-23	1.07e-21	7.18	4.54	1	5.86	5.93	7.91e-55	1.08e-53	7.76	1.83	1	1.78	2.81e-14	2.97e-13	7.29	5.51	1	-1	0.00611	0.0135	5.96	6.97
a	1252	Sgip1	chr4	102557768	102558268	-183029	5.1	4.42e-16	2.57e-15	5.15	0.05	1	0.3	0.693	0.855	5.38	5.68	-183029	0	-2.03	0.00372	0.0199	5.31	7.33	0	2.64	2.67e-23	1.07e-21	7.18	4.54	1	5.86	5.93	7.91e-55	1.08e-53	7.76	1.83	1	1.78	2.81e-14	2.97e-13	7.29	5.51	1	0.54	0.117	0.172	7.97	7.43
a	1253	Wsb2	chr5	117358670	117359170	1366	1.02	0.00494	0.00908	4.79	3.77	1	-0.68	0.285	0.596	4.27	3.59	1366	0	-0.73	0.19	0.286	3.62	4.35	0	1.28	2.79e-05	0.000134	7.18	5.9	1	6.54	0.96	4.15e-05	7.77e-05	7.33	6.37	0	0.07	0.763	0.884	6.18	6.11	0	1.26	0.000147	0.000521	7.14	5.88
a	1254	Gm12926	chr4	123572989	123573489	-56806	1.08	0.0298	0.0488	5.24	4.16	1	1.55	0.0237	0.154	4.56	6.11	-56806	0	-2.05	0.000379	0.00607	5.56	7.62	-1	1.23	6.31e-08	4.52e-07	7.18	5.95	1	6.565	1.42	1.49e-19	5.41e-19	8.71	7.29	1	-0.17	0.464	0.646	6.67	6.83	0	0.26	0.427	0.511	7.84	7.59
a	1255	Capn2	chr1	182515138	182515638	1970	5.16	8.04e-39	3.54e-37	6.56	1.4	1	0.65	0.496	0.752	4.47	5.11	1970	0	0.07	0.921	0.945	4.55	4.48	0	4.22	4.18e-27	2.37e-25	7.18	2.96	1	5.07	3.62	8.59e-59	1.39e-57	9.19	5.57	1	0.8	0.0024	0.00811	6.95	6.15	0	-0.72	0.0552	0.0908	7.14	7.86
a	1256	Gm48238	chr13	6921641	6922141	248502	6.8	6.29e-63	1.79e-60	7.47	0.68	1	2.55	0.0384	0.202	3.99	6.54	248502	0	1.16	0.143	0.229	5.36	4.2	1	2.5	6.21e-15	1.07e-13	7.17	4.66	1	5.915	6.28	3.61e-35	2.34e-34	6.41	0.12	1	0.94	0.0093	0.0274	5.51	4.57	0	-2.34	3.45e-10	5.34e-09	5.4	7.74
a	1257	Tigit	chr16	43501229	43501729	162417	5.21	6e-19	4.67e-18	5.26	0.05	1	0.68	0.521	0.767	3.72	4.41	162417	0	-0.7	0.254	0.358	3.71	4.4	0	4.34	1.16e-36	1.29e-34	7.17	2.84	1	5.005	3.11	9.54e-96	8.02e-94	10.14	7.03	1	0.54	0.00698	0.0212	7.43	6.9	0	-1.41	0.000311	0.00101	4.95	6.35
a	1258	Gm7695	chr13	63918061	63918561	27960	1.4	1.69e-06	4.29e-06	6.33	4.94	1	-0.34	0.568	0.792	7.46	7.12	27960	0	0.19	0.749	0.815	6.86	6.67	0	0.14	0.588	0.811	7.17	7.03	0	7.1	0.07	0.629	0.73	8.08	8	0	0.21	0.309	0.487	7.16	6.95	0	-2.43	1.2e-10	2.11e-09	6.21	8.65
a	1259	Gm17571	chr9	13425389	13425889	20864	1.62	2.42e-09	7.65e-09	6.25	4.63	1	-0.36	0.498	0.754	6.36	6	20864	0	-1.41	0.0232	0.058	5.98	7.39	0	0.94	7.41e-05	0.000331	7.16	6.22	0	6.69	1.76	1.48e-25	6.7e-25	8.61	6.85	1	0.61	0.0396	0.0962	6.92	6.32	0	-0.77	0.0757	0.119	6.29	7.06
a	1260	Jade2	chr11	51898275	51898775	-40622	3.03	7.23e-19	5.58e-18	5.93	2.89	1	1.3	0.189	0.486	3.71	5.02	-40622	0	-0.95	0.366	0.475	4.17	5.12	0	3.96	2.89e-31	2.27e-29	7.16	3.21	1	5.185	4.12	4.79e-18	1.65e-17	7.57	3.46	1	0.78	0.0422	0.101	6.21	5.43	0	-1.28	0.00113	0.00313	4.64	5.92
a	1261	Sf3a1	chr11	4161413	4161913	1063	4.86	2.4e-32	6.22e-31	6.26	1.4	1	2.41	0.0316	0.181	1.81	4.22	1063	0	0.92	0.117	0.195	3.61	2.68	0	0.32	0.14	0.236	7.15	6.83	0	6.99	2.42	8.07e-40	6.26e-39	8.48	6.06	1	0.28	0.227	0.39	7.18	6.91	0	-1.62	0.000809	0.00233	4.65	6.26
a	1262	Ptar1	chr19	23688442	23688942	1042	1.91	9.98e-06	2.38e-05	4.57	2.65	1	0.42	0.703	0.86	2.63	3.05	1042	0	-2.26	0.00769	0.0291	2.76	5.02	0	0.8	0.0454	0.0896	7.15	6.35	0	6.75	0.88	0.00108	0.00181	6.18	5.3	0	0.04	0.981	0.989	5.68	5.64	0	-1.3	0.0227	0.0421	2.37	3.67
a	1263	Snx13	chr12	35051298	35051798	4112	3.54	6.56e-17	4.13e-16	6.24	2.7	1	1.97	0.0184	0.134	3.77	5.74	4112	0	1.54	0.0105	0.0347	5	3.46	1	1.81	2.08e-09	1.83e-08	7.15	5.34	1	6.245	2.6	9.06e-20	3.32e-19	9.2	6.6	1	-0.43	0.118	0.235	6.2	6.64	0	-1.51	1.48e-05	6.85e-05	5.24	6.76
a	1264	Rps2-ps6	chr14	76295687	76296187	-58142	1.54	1.3e-07	3.6e-07	5.73	4.2	1	1.39	0.0707	0.287	4.97	6.37	-58142	0	1.5	0.0231	0.0578	5.66	4.16	1	0.27	0.217	0.344	7.15	6.88	0	7.015	2.06	5.8e-09	1.34e-08	5.9	3.84	1	0	0.88	0.93	5.54	5.54	0	-1.83	5.12e-08	4.49e-07	5.71	7.55
a	1265	Gm18368	chr14	78712574	78713074	8764	2.86	6.82e-26	1.02e-24	6.93	4.08	1	1.79	0.0634	0.27	4.31	6.1	8764	0	-0.28	0.734	0.803	5.25	5.53	0	3.45	9.25e-28	5.55e-26	7.15	3.7	1	5.425	5.37	3.88e-54	5.19e-53	7.56	2.19	1	0.42	0.175	0.319	5.66	5.23	0	-1.81	4.31e-07	2.95e-06	5.44	7.26
a	1266	Paqr3	chr5	97125125	97125625	-13529	1.93	5.8e-14	2.74e-13	6.25	4.33	1	2.61	0.00536	0.0695	3.81	6.42	-13529	0	1.78	0.00501	0.0231	5.54	3.76	1	1.01	0.00056	0.00209	7.15	6.14	1	6.645	7.11	1.09e-41	9.08e-41	7.24	0.12	1	0.29	0.282	0.456	5.92	5.63	0	-2.68	9.41e-13	3.04e-11	4.73	7.42
a	1267	C1ql1	chr11	102964458	102964958	-17770	3.75	2.55e-25	3.63e-24	6.98	3.22	1	3.17	0.00594	0.0736	2.36	5.52	-17770	0	1.25	0.121	0.201	4.45	3.2	1	4.63	5.71e-38	7.06e-36	7.15	2.51	1	4.83	7.63	3.96e-61	6.96e-60	8.69	1.06	1	0.81	0.00236	0.00798	6.26	5.45	0	-2.95	1.38e-15	9.64e-14	6.12	9.07
a	1268	Ndufaf2	chr13	108139687	108140187	18436	5.85	1.72e-26	2.71e-25	5.9	0.05	1	2.22	0.099	0.346	2.57	4.79	18436	0	0.61	0.457	0.563	3.74	3.13	0	7.21	9.62e-50	2.62e-47	7.15	-0.06	1	3.545	8.19	2.7e-84	1.31e-82	8.31	0.12	1	5.28	1.53e-24	4.12e-23	6.28	1	1	-2.05	4.11e-07	2.84e-06	4.03	6.08
a	1269	Fam20b	chr1	156741416	156741916	-22330	1.02	8.35e-11	2.97e-10	7.41	6.39	1	0.68	0.241	0.551	5.53	6.21	-22330	0	1.02	0.056	0.111	5.99	4.97	1	-0.18	0.454	0.655	7.15	7.33	0	7.24	1.19	1.1e-09	2.64e-09	8.69	7.5	1	0.35	0.241	0.407	6.18	5.83	0	-2.21	4.78e-11	9.25e-10	5.8	8
a	1270	Dlc1	chr8	36730327	36730827	222316	2.6	2.02e-21	2e-20	6.63	4.03	1	1.26	0.0752	0.297	4.78	6.04	222316	0	0.19	0.87	0.909	5.4	5.21	0	-0.51	0.0619	0.117	7.14	7.65	0	7.395	2.15	5.81e-38	4.2e-37	9.09	6.95	1	0.12	0.788	0.901	5.69	5.57	0	-1.75	3.01e-05	0.000129	6.04	7.78
a	1271	Smad1	chr8	79371123	79371623	27895	2.11	3.09e-09	9.7e-09	5.38	3.27	1	-1.03	0.109	0.364	4.32	3.29	27895	0	-0.19	0.88	0.916	3.36	3.56	0	1.16	6.63e-05	0.000298	7.14	5.98	1	6.56	-0.19	0.386	0.47	6.91	7.09	0	-0.41	0.116	0.232	6.56	6.97	0	0.66	0.169	0.236	4.99	4.33
a	1272	F2rl2	chr13	95719912	95720412	23059	1.07	1.5e-05	3.52e-05	7.02	5.95	1	0.04	0.925	0.967	5.97	6.02	23059	0	-1.02	0.0423	0.0896	5.96	6.98	0	0.13	0.652	0.887	7.14	7.01	0	7.075	1.42	0.000118	0.000214	5.14	3.72	1	-0.15	0.629	0.786	5.41	5.55	0	0.29	0.407	0.492	7.04	6.75
a	1273	Plpp1	chr13	112770717	112771217	-29575	1.28	5.52e-09	1.7e-08	6.97	5.69	1	-1.04	0.0586	0.258	6.99	5.96	-29575	0	-0.82	0.263	0.368	6.09	6.91	0	1.36	8.12e-09	6.61e-08	7.14	5.78	1	6.46	2.06	2.29e-18	7.95e-18	8.48	6.42	1	-0.1	0.652	0.803	6.16	6.26	0	-1.29	0.00421	0.0098	6.14	7.43
a	1274	Cdcp1	chr9	123214170	123214670	1368	2.17	6.38e-12	2.5e-11	5.85	3.68	1	2.99	0.00492	0.0663	0.52	3.51	1368	0	0.57	0.249	0.353	2.91	2.35	0	0.16	0.581	0.803	7.14	6.98	0	7.06	0.35	0.0679	0.094	7	6.64	0	0.14	0.563	0.731	6.55	6.41	0	-2.04	0.000114	0.000416	2.83	4.87
a	1275	Gm15428	chr1	156813457	156813957	19945	2.11	1.28e-33	3.74e-32	7.82	5.71	1	0.58	0.305	0.614	5.58	6.17	19945	0	1.99	0.000108	0.00329	5.98	3.98	1	0.38	0.0851	0.154	7.14	6.76	0	6.95	3.2	8.71e-43	7.58e-42	8.59	5.39	1	0.53	0.027	0.0695	6.52	5.99	0	-2.77	2.9e-13	1.08e-11	5.35	8.12
a	1276	Slc9a3r2	chr17	24644220	24644720	5607	4.99	1.92e-16	1.16e-15	5.04	0.05	1	0.86	0.387	0.679	4.05	4.9	5607	0	-2.85	0.00209	0.0148	4.19	7.04	0	1.01	0.000139	0.000593	7.13	6.12	1	6.625	1.62	1.47e-26	6.94e-26	9.18	7.56	1	0.6	0.0138	0.0388	6.93	6.33	0	0.61	0.0999	0.151	7.22	6.61
a	1277	Ctnnd1	chr2	84635664	84636164	14601	1.1	2.06e-08	6.05e-08	6.92	5.82	1	-0.31	0.573	0.795	8.12	7.81	14601	0	-0.74	0.27	0.375	7.67	8.41	0	0.92	0.00658	0.0178	7.13	6.2	0	6.665	1.22	2.19e-18	7.6e-18	9.43	8.21	1	-0.25	0.288	0.463	5.99	6.24	0	-1.2	6.68e-05	0.00026	8.26	9.46
a	1278	Junb	chr8	84980878	84981378	-2160	1.63	2.54e-14	1.24e-13	6.89	5.27	1	-0.17	0.757	0.887	6.58	6.41	-2160	0	-0.94	0.0419	0.089	6.37	7.31	0	-0.36	0.148	0.247	7.13	7.49	0	7.31	0.82	4.7e-13	1.31e-12	10.56	9.74	0	0.13	0.403	0.586	8.1	7.96	0	1.8	0.000124	0.00045	10.63	8.83
a	1279	Junb	chr8	84981823	84982323	-3105	1.29	0.000127	0.000276	5.21	3.91	1	-1.22	0.0236	0.154	6.76	5.55	-3105	0	-0.51	0.524	0.625	5.74	6.25	0	-0.36	0.148	0.247	7.13	7.49	0	7.31	0.82	4.7e-13	1.31e-12	10.56	9.74	0	0.13	0.403	0.586	8.1	7.96	0	1.29	0.000126	0.000454	8.91	7.62
a	1280	Wfdc1	chr8	119670805	119671305	4440	1.76	2.3e-13	1.03e-12	7.18	5.42	1	0.62	0.382	0.675	6.85	7.47	4440	0	-1.34	0.127	0.208	6.94	8.28	0	0.21	0.271	0.42	7.13	6.92	0	7.025	2.21	9.45e-28	4.67e-27	9.56	7.35	1	-0.04	0.833	0.908	6.17	6.21	0	-1.99	3.65e-09	4.31e-08	7.67	9.66
a	1281	Phf19	chr2	34914644	34915144	-618	1.47	2.01e-05	4.67e-05	5.66	4.19	1	-0.12	0.857	0.936	4.32	4.21	-618	0	-1.08	0.129	0.211	4.12	5.19	0	0.07	0.725	0.907	7.12	7.06	0	7.09	-0.9	0.00123	0.00205	5	5.9	0	-0.02	0.913	0.95	5.52	5.54	0	0.22	0.583	0.658	5.78	5.56
a	1282	Elovl5	chr9	77972252	77972752	54888	2.1	2.43e-13	1.08e-12	6.93	4.83	1	0.85	0.246	0.556	3.18	4.03	54888	0	0.28	0.576	0.671	3.79	3.51	0	1.98	7.88e-09	6.43e-08	7.12	5.14	1	6.13	1.29	1.96e-13	5.56e-13	8.26	6.97	1	0	0.976	0.986	6.7	6.71	0	-1.95	9.12e-07	5.76e-06	4.36	6.32
a	1283	Gm45288	chr8	78090668	78091168	-16792	2.7	5.7e-26	8.59e-25	6.66	3.96	1	2.23	0.0181	0.133	3.55	5.77	-16792	0	0.97	0.127	0.208	4.9	3.94	0	3.2	5.26e-26	2.72e-24	7.12	3.91	1	5.515	3.57	1.72e-46	1.73e-45	7.91	4.34	1	-0.15	0.531	0.704	5.78	5.93	0	-1.49	0.00148	0.00396	5.65	7.14
a	1284	Dusp10	chr1	183983112	183983612	-29690	2.81	1.59e-21	1.59e-20	6.52	3.71	1	-0.82	0.315	0.623	5.57	4.75	-29690	0	-0.41	0.664	0.747	4.44	4.85	0	7.18	4.38e-35	4.46e-33	7.12	-0.06	1	3.53	4.43	1.55e-24	6.81e-24	6.05	1.62	1	1.1	5.77e-06	2.92e-05	6.74	5.64	1	-1.75	2.69e-06	1.51e-05	4.6	6.35
a	1285	Gsto2	chr19	47874301	47874801	8756	2.19	4.32e-11	1.58e-10	5.6	3.41	1	-0.78	0.279	0.59	4.06	3.28	8756	0	0.98	0.17	0.263	3.18	2.19	0	6.04	1.17e-47	2.8e-45	7.11	1.07	1	4.09	6.16	2.22e-33	1.34e-32	6.29	0.12	1	1.38	0.000256	0.00104	6.21	4.83	1	-1.6	0.00106	0.00294	3.34	4.94
a	1286	Ptpn13	chr5	103355395	103355895	-69297	4.35	1.81e-17	1.21e-16	5.34	0.99	1	0.87	0.417	0.7	2.93	3.8	-69297	0	-0.33	0.46	0.566	3.14	3.47	0	5.77	2.01e-33	1.83e-31	7.11	1.34	1	4.225	6.43	2.82e-31	1.59e-30	6.56	0.12	1	2.77	1.99e-09	1.42e-08	6.39	3.61	1	-0.93	0.0318	0.0564	5.08	6.01
a	1287	Terf2	chr8	107094760	107095260	1287	1.76	2.17e-06	5.48e-06	5.05	3.29	1	0.43	0.557	0.786	4.52	4.95	1287	0	1.02	0.123	0.204	4.42	3.39	1	0.58	0.0396	0.0796	7.11	6.54	0	6.825	0.99	2.96e-07	6.26e-07	8.22	7.22	0	-0.06	0.818	0.908	6.52	6.58	0	-1.67	1e-05	4.84e-05	5.53	7.2
a	1288	Tead1	chr7	112720045	112720545	40727	1.61	1.8e-13	8.13e-13	7.67	6.06	1	0.06	0.936	0.972	7.82	7.88	40727	0	0.89	0.199	0.296	7.48	6.58	0	1.48	9.55e-07	5.79e-06	7.11	5.63	1	6.37	3.22	9.81e-62	1.78e-60	8.77	5.55	1	-0.28	0.286	0.46	5.94	6.21	0	-2.05	2.04e-08	1.98e-07	8.43	10.48
a	1289	Bcar3	chr3	122316636	122317136	22500	2.2	5.46e-16	3.14e-15	6.69	4.49	1	0.48	0.458	0.728	6.7	7.18	22500	0	0.86	0.191	0.287	6.81	5.94	0	1.39	3.88e-10	3.76e-09	7.11	5.73	1	6.42	4.3	9.68e-46	9.48e-45	7.52	3.22	1	0.31	0.196	0.349	6.25	5.94	0	-1.64	2.42e-06	1.37e-05	5.57	7.21
a	1290	Irf2bp2	chr8	126566570	126567070	26916	2.39	1.79e-29	3.64e-28	7.66	5.27	1	0.34	0.631	0.825	6.89	7.24	26916	0	-0.87	0.206	0.304	6.74	7.61	0	1.51	1.3e-06	7.74e-06	7.11	5.6	1	6.355	2.03	5.91e-38	4.27e-37	9.63	7.6	1	-0.33	0.167	0.309	6.54	6.87	0	-1.36	6.34e-06	3.24e-05	8.11	9.46
a	1291	Smurf1	chr5	144963592	144964092	1755	1.9	1.05e-10	3.72e-10	6.54	4.64	1	0.65	0.272	0.582	5.28	5.93	1755	0	-1.24	0.0113	0.0365	5.72	6.96	0	0.22	0.268	0.416	7.11	6.88	0	6.995	1.46	1.55e-15	4.8e-15	8.43	6.98	1	0.09	0.747	0.873	6.45	6.36	0	1.14	0.000314	0.00102	8.34	7.2
a	1292	Gm2420	chr5	32744887	32745387	24557	1.71	6.09e-08	1.73e-07	5.63	3.91	1	0.62	0.505	0.758	4.01	4.62	24557	0	0.36	0.493	0.596	4.01	3.64	0	0.31	0.216	0.343	7.1	6.79	0	6.945	0.59	0.00346	0.00555	8.29	7.7	0	-0.37	0.169	0.312	6.34	6.7	0	-0.02	0.961	0.971	6.15	6.17
a	1293	Epb41l4b	chr4	57139501	57140001	3436	1.36	3.55e-06	8.79e-06	6.82	5.46	1	-1.48	0.00988	0.0963	9.14	7.65	3436	0	1.01	0.108	0.184	7.92	6.91	1	0.51	0.018	0.0412	7.1	6.59	0	6.845	3.52	1.24e-53	1.62e-52	8.58	5.06	1	0.22	0.338	0.519	6.43	6.21	0	-1.57	2.15e-05	9.56e-05	8.73	10.3
a	1294	A930033H14Rik	chr10	69265583	69266083	-52485	5.12	1.36e-22	1.49e-21	6.51	1.4	1	1.84	0.118	0.382	3.36	5.2	-52485	0	0.02	0.881	0.916	4.29	4.27	0	2.47	3.32e-21	1.09e-19	7.1	4.63	1	5.865	6.44	1.77e-67	4.06e-66	8.91	2.47	1	1.64	7.06e-08	4.39e-07	6.39	4.75	1	-2.37	3.01e-10	4.74e-09	5.14	7.51
a	1295	Snx21	chr2	164787210	164787710	1387	1.36	1.88e-05	4.38e-05	5.63	4.27	1	2.4	0.0122	0.108	1.43	3.83	1387	0	-2.01	0.0326	0.074	3.31	5.32	0	-0.75	0.000483	0.00184	7.1	7.85	0	7.475	-0.39	0.0752	0.104	7.26	7.66	0	0.17	0.49	0.67	6.63	6.47	0	1.63	0.000505	0.00154	6.7	5.08
a	1296	Ercc1	chr7	19341519	19342019	-2759	2.42	1.16e-12	4.88e-12	5.67	3.25	1	-0.55	0.419	0.701	5.05	4.51	-2759	0	-0.32	0.535	0.634	4.34	4.66	0	1.96	1.54e-11	1.78e-10	7.09	5.13	1	6.11	5.08	1.37e-27	6.74e-27	6.27	1.19	1	0.49	0.0363	0.0893	6.6	6.12	0	-0.13	0.707	0.768	6.8	6.93
a	1297	Tomm7	chr5	23919986	23920486	-75825	2.88	5.77e-44	3.74e-42	7.94	5.06	1	3.11	0.000205	0.0118	3.39	6.5	-75825	0	1.03	0.0548	0.109	5.75	4.72	1	1.4	3.33e-09	2.86e-08	7.09	5.69	1	6.39	4.26	2.19e-99	2.2e-97	9.25	4.99	1	0.3	0.269	0.441	6.11	5.81	0	-2.31	6.27e-10	9.04e-09	5.42	7.73
a	1298	Maea	chr5	33337191	33337691	1682	1.77	5.39e-23	6.1e-22	7.35	5.59	1	1.38	0.0279	0.169	5.07	6.45	1682	0	1.94	0.00102	0.01	6.19	4.25	1	0.78	0.00248	0.00784	7.09	6.31	0	6.7	2.44	7.91e-44	7.18e-43	9.33	6.89	1	0.27	0.235	0.399	6.63	6.36	0	-1.51	3.56e-06	1.94e-05	6.52	8.03
a	1299	Anxa2	chr9	69456555	69457055	2935	2.09	4.78e-14	2.28e-13	6.31	4.22	1	-0.04	0.906	0.959	5.02	4.98	2935	0	-1.46	0.064	0.123	4.62	6.07	0	0.78	0.024	0.0522	7.09	6.3	0	6.695	1.36	6.27e-18	2.14e-17	9.41	8.06	1	0.02	0.943	0.968	7.08	7.06	0	1.22	7.82e-05	0.000299	9.22	7.99
a	1300	Gm9273	chr3	104319381	104319881	98446	3.3	5.9e-50	6.05e-48	7.39	4.1	1	1.84	0.0176	0.131	3.84	5.68	98446	0	0.26	0.668	0.749	5.2	4.93	0	0.71	0.0049	0.0139	7.09	6.39	0	6.74	2.97	5.53e-54	7.34e-53	8.86	5.89	1	0.23	0.336	0.517	6.71	6.48	0	-2.18	1.87e-09	2.39e-08	4.78	6.96
a	1301	Tgfb2	chr1	186609874	186610374	95615	1.02	0.000779	0.00157	5.4	4.38	1	0.22	0.695	0.856	6.16	6.37	95615	0	-0.34	0.559	0.655	6.41	6.75	0	1.2	7.85e-06	4.1e-05	7.09	5.89	1	6.49	2.18	2.99e-19	1.07e-18	7.82	5.64	1	0.41	0.128	0.252	6.21	5.79	0	-1.44	4.07e-05	0.000168	6.67	8.11
a	1302	Gm45207	chr7	49248634	49249134	-186053	1.9	2.14e-17	1.42e-16	6.82	4.93	1	1.22	0.0701	0.286	5.37	6.58	-186053	0	-0.76	0.224	0.325	6.09	6.85	0	-0.87	5.94e-06	3.18e-05	7.08	7.95	0	7.515	1.29	4.8e-12	1.28e-11	8.49	7.21	1	0.24	0.309	0.486	6.65	6.41	0	-1.26	0.000804	0.00232	6.7	7.96
a	1303	Pias1	chr9	62977824	62978324	9600	1.69	6.43e-07	1.69e-06	5.88	4.19	1	3.2	0.000917	0.0273	1.43	4.64	9600	0	0.96	0.081	0.147	4.01	3.05	0	1.08	1.08e-05	5.52e-05	7.08	5.99	1	6.535	1.79	9.61e-18	3.25e-17	8.42	6.63	1	-0.35	0.24	0.405	5.93	6.28	0	-1.86	3.95e-07	2.74e-06	5.13	7
a	1304	Gm12608	chr4	89523531	89524031	-78887	5.56	1.55e-36	5.69e-35	6.54	0.99	1	3.21	0.0123	0.109	1.43	4.64	-78887	0	-0.76	0.283	0.389	3.62	4.38	0	7.14	9.35e-48	2.27e-45	7.08	-0.06	1	3.51	6.45	2.24e-38	1.64e-37	6.57	0.12	1	3.2	4.77e-19	7.39e-18	6.32	3.12	1	-0.71	0.152	0.216	5.81	6.51
a	1305	Tmem117	chr15	94655931	94656431	26699	2.36	2.02e-10	6.98e-10	5.41	3.05	1	0.25	0.742	0.88	6.09	6.34	26699	0	1.57	0.00458	0.0221	5.93	4.36	1	3.13	1.46e-16	2.99e-15	7.08	3.96	1	5.52	2.6	1.18e-17	3.99e-17	6.84	4.24	1	0.85	0.00106	0.00384	6.5	5.65	0	-1.63	2.69e-06	1.51e-05	6.17	7.8
a	1306	Gm14524	chrX	12886670	12887170	27422	2.06	4.04e-07	1.08e-06	4.96	2.9	1	0.55	0.511	0.762	3.98	4.54	27422	0	-0.95	0.189	0.285	4.05	5	0	1.59	3.29e-11	3.64e-10	7.07	5.48	1	6.275	4.68	3.3e-13	9.28e-13	4.81	0.12	1	0.2	0.535	0.708	3.96	3.76	0	2.58	3.1e-09	3.72e-08	8.41	5.83
a	1307	Gm6807	chr19	45419545	45420045	31150	3.22	3.4e-18	2.44e-17	5.88	2.66	1	1.91	0.0339	0.188	2.85	4.76	31150	0	0.05	0.935	0.956	4.04	3.99	0	5.15	8.22e-42	1.32e-39	7.07	1.92	1	4.495	5.45	8.57e-58	1.33e-56	8.36	2.91	1	0.84	0.00922	0.0271	5.92	5.07	0	-1.48	0.00231	0.00581	4.89	6.38
a	1308	Ajuba	chr14	54572720	54573220	4338	1.54	1.04e-08	3.14e-08	6.88	5.34	1	-0.15	0.802	0.909	7.6	7.46	4338	0	0.52	0.426	0.534	7.2	6.68	0	2.34	2.57e-10	2.54e-09	7.07	4.73	1	5.9	2.8	1.13e-35	7.49e-35	8.95	6.15	1	-0.13	0.564	0.732	6.01	6.15	0	-1.86	3.75e-06	2.03e-05	7.95	9.81
a	1309	Usp46	chr5	74062171	74062671	5760	5.37	3.28e-19	2.61e-18	5.42	0.05	1	0.25	0.781	0.899	5.31	5.56	5760	0	1.24	0.0382	0.0829	5.09	3.86	1	2.21	2.16e-09	1.9e-08	7.07	4.86	1	5.965	2.47	2.04e-30	1.1e-29	8.77	6.3	1	-0.67	0.00779	0.0234	5.83	6.51	0	-1.49	0.000336	0.00108	6.35	7.84
a	1310	Sod1	chr16	90210634	90211134	-9620	2.23	2.32e-13	1.04e-12	7.14	4.91	1	1.62	0.0261	0.162	5.23	6.85	-9620	0	1.86	0.000264	0.00506	6.34	4.48	1	1.21	7.13e-06	3.77e-05	7.07	5.86	1	6.465	1.91	1.37e-25	6.23e-25	9.03	7.12	1	-0.2	0.439	0.622	6.23	6.43	0	-2.59	1.81e-11	3.96e-10	5.83	8.42
a	1311	Rcan2	chr17	43803494	43803994	2143	1.58	2.77e-10	9.46e-10	6.81	5.22	1	2.59	0.00238	0.0456	3.44	6.03	2143	0	1.74	0.00401	0.0207	5.52	3.78	1	2.89	1.25e-14	2.07e-13	7.06	4.17	1	5.615	3.21	7.32e-13	2.03e-12	8.23	5.01	1	-0.07	0.844	0.908	6.52	6.59	0	-2.07	1.1e-09	1.49e-08	5.06	7.12
a	1312	Gm12286	chr11	63441367	63441867	-128056	5.22	8.75e-30	1.82e-28	6.61	1.4	1	3.61	0.0317	0.181	1.61	5.22	-128056	0	0.96	0.31	0.417	4.01	3.05	0	7.12	3.25e-46	7.08e-44	7.06	-0.06	1	3.5	8.42	6.49e-115	1.58e-112	9.48	1.06	1	5.67	1.98e-22	4.22e-21	5.82	0.16	1	-2.89	1.51e-14	7.93e-13	5.1	7.99
a	1313	Pacsin2	chr15	83447724	83448224	16382	1.35	1.83e-05	4.27e-05	5.3	3.95	1	0.82	0.205	0.507	4.87	5.69	16382	0	-0.51	0.389	0.498	5.33	5.84	0	1.99	3.57e-16	7.03e-15	7.06	5.07	1	6.065	1.75	1.15e-40	9.18e-40	9.96	8.22	1	0.14	0.543	0.715	7.72	7.58	0	-0.12	0.706	0.768	7.24	7.36
a	1314	Pacsin2	chr15	83448607	83449107	15499	2.35	1.04e-10	3.67e-10	5.45	3.1	1	2.1	0.00885	0.0908	3.97	6.07	15499	0	0.51	0.313	0.421	5.32	4.82	0	1.99	3.57e-16	7.03e-15	7.06	5.07	1	6.065	1.75	1.15e-40	9.18e-40	9.96	8.22	1	0.14	0.543	0.715	7.72	7.58	0	-1.29	0.00168	0.00441	6.46	7.74
a	1315	Klf6	chr13	5822593	5823093	-38389	3.2	3.02e-24	3.86e-23	7.16	3.97	1	0.36	0.665	0.84	6.73	7.08	-38389	0	-0.08	0.926	0.95	6.44	6.52	0	1.1	5.84e-06	3.13e-05	7.05	5.95	1	6.5	3.96	2.82e-102	3.31e-100	9.61	5.65	1	0.36	0.128	0.251	6.41	6.06	0	-1.47	0.00023	0.000774	7.19	8.66
a	1316	Ranbp2	chr10	58395661	58396161	-50759	1	6.19e-12	2.43e-11	7.43	6.44	1	3.67	1.12e-05	0.0023	2.9	6.57	-50759	1	0.76	0.144	0.23	5.79	5.03	0	0.57	0.0742	0.136	7.05	6.49	0	6.77	1.32	4.32e-11	1.11e-10	8.92	7.6	1	0.03	0.89	0.937	6.38	6.35	0	-2.23	1.13e-09	1.53e-08	5.33	7.56
a	1317	Gramd2	chr9	59679041	59679541	-603	1.69	1.48e-08	4.41e-08	5.71	4.02	1	-0.17	0.76	0.888	4.75	4.57	-603	0	0.77	0.286	0.393	4.17	3.4	0	3.02	5.41e-14	8.37e-13	7.05	4.03	1	5.54	1.56	5.9e-18	2.01e-17	8.32	6.76	1	0	0.908	0.947	6.39	6.38	0	-1.35	0.000188	0.00065	4.77	6.12
a	1318	Gm47912	chr13	116443126	116443626	-81432	6.67	1.61e-48	1.49e-46	6.72	0.05	1	0.61	0.49	0.748	6.39	7	-81432	0	1.67	0.0055	0.0242	6.3	4.63	1	3.92	2.83e-34	2.74e-32	7.05	3.14	1	5.095	8.51	1.74e-107	2.75e-105	8.63	0.12	1	0.62	0.0351	0.0869	5.73	5.11	0	-2.11	1.02e-08	1.07e-07	6.6	8.71
a	1319	Lrrc10	chr10	117023553	117024053	-21288	1.45	1.67e-06	4.25e-06	6.37	4.92	1	0.75	0.327	0.633	5.09	5.84	-21288	0	-0.45	0.461	0.567	5.27	5.72	0	1.22	1.84e-05	9.07e-05	7.05	5.84	1	6.445	5.01	2.19e-35	1.43e-34	6.63	1.62	1	0	0.907	0.947	5.61	5.61	0	-1.34	0.000123	0.000445	6.43	7.77
a	1320	Mcc	chr18	44655874	44656374	155808	4.63	1.31e-60	3.1e-58	7.33	2.7	1	0.75	0.476	0.74	5.14	5.89	155808	0	-0.66	0.521	0.622	5.07	5.73	0	7.1	4.12e-48	1.03e-45	7.04	-0.06	1	3.49	8.58	3.04e-106	4.55e-104	8.7	0.12	1	6.13	4.97e-25	1.41e-23	6.28	0.16	1	-2.3	1.21e-08	1.24e-07	5.7	7.99
a	1321	Gm16134	chr13	63279816	63280793	166472	2.82	1.07e-14	5.39e-14	6.03	3.21	1	-0.45	0.489	0.748	5.64	5.19	166472	0	-1.5	0.0878	0.157	5	6.5	0	1.03	0.00424	0.0123	7.04	6	0	6.52	0.86	1.17e-06	2.39e-06	8.05	7.19	0	0.27	0.225	0.387	7.42	7.15	0	-0.42	0.216	0.29	5.99	6.41
a	1322	Gm18777	chr10	66879195	66879695	-138036	6.76	1.79e-44	1.21e-42	6.81	0.05	1	4.21	0.00432	0.0617	0.52	4.73	-138036	0	-1.04	0.245	0.348	3.64	4.68	0	7.1	7.23e-37	8.15e-35	7.04	-0.06	1	3.49	6.93	1.12e-49	1.27e-48	7.05	0.12	1	3.46	9.99e-14	1.01e-12	5.82	2.36	1	-2.92	4.53e-13	1.6e-11	3.99	6.92
a	1323	Gm4052	chr13	72198704	72199204	-151017	1.93	1.07e-61	2.75e-59	8.46	6.53	1	2.03	0.00282	0.0496	6.62	8.65	-151017	0	1.45	0.00335	0.0188	8.05	6.6	1	-0.03	0.886	0.907	7.04	7.07	0	7.055	1.46	7.81e-18	2.65e-17	9.12	7.67	1	0.13	0.742	0.87	5.93	5.8	0	-2.58	5.24e-14	2.44e-12	7.64	10.22
a	1324	Gin1	chr1	97767099	97767599	-2573	5.69	6.64e-55	1e-52	7.04	1.35	1	2.44	0.0414	0.211	2.83	5.26	-2573	0	1.31	0.0933	0.164	4.23	2.91	1	4.7	3.42e-37	3.95e-35	7.04	2.34	1	4.69	5.44	2.46e-99	2.45e-97	8.75	3.31	1	0.4	0.22	0.381	6	5.61	0	-2.48	9.53e-09	1.01e-07	4.54	7.02
a	1325	Higd1c	chr15	100387840	100388340	23298	1.06	0.00279	0.00529	6.77	5.71	1	0.07	0.91	0.961	6.14	6.21	23298	0	1.62	0.00272	0.0169	5.99	4.37	1	0.39	0.326	0.496	7.04	6.65	0	6.845	0.49	0.139	0.185	7.16	6.67	0	0.19	0.626	0.783	5.61	5.42	0	-1.56	6.59e-05	0.000257	5.58	7.14
a	1326	Gm14240	chr2	156056154	156056654	26	4.04	6.09e-27	9.98e-26	6.44	2.4	1	1.65	0.0876	0.324	3.9	5.55	26	0	0.81	0.171	0.263	4.79	3.98	0	7.1	6.22e-42	1.01e-39	7.04	-0.06	1	3.49	7.93	1.1e-86	5.96e-85	8.05	0.12	1	2.06	5.8e-10	4.35e-09	6.16	4.1	1	-2.94	1.65e-11	3.66e-10	4.59	7.52
a	1327	Phf14	chr6	11927082	11927582	19273	4.18	4.74e-32	1.2e-30	6.38	2.21	1	-0.31	0.717	0.867	5.04	4.73	19273	0	0.62	0.451	0.558	4.26	3.65	0	1.04	0.000774	0.00281	7.03	6	1	6.515	3.69	6.96e-57	1.05e-55	8.15	4.45	1	0.55	0.0148	0.0413	6.85	6.3	0	-1.71	0.000662	0.00196	4.01	5.72
a	1328	Gm7591	chr14	27230345	27230845	19948	1.53	2.56e-06	6.41e-06	5.32	3.79	1	-0.7	0.218	0.523	5.45	4.75	19948	0	-2.86	0.00558	0.0244	4.74	7.6	0	1.42	1.13e-09	1.03e-08	7.03	5.61	1	6.32	0.77	0.000359	0.000627	6.81	6.05	0	0.84	0.00212	0.00725	6.07	5.23	0	0.51	0.121	0.178	6.78	6.27
a	1329	Gm48188	chr13	40888698	40889198	23009	5.14	4.59e-18	3.25e-17	5.19	0.05	1	1.2	0.324	0.631	1.81	3.01	23009	0	-1.47	0.0788	0.144	2.29	3.76	0	6.42	3.72e-30	2.71e-28	7.03	0.61	1	3.82	6.72	1.17e-45	1.14e-44	6.84	0.12	1	5.68	3.93e-22	8.11e-21	5.83	0.16	1	0.56	0.443	0.527	5.12	4.56
a	1330	Eif3h	chr15	51836979	51837479	28044	1.84	6.6e-05	0.000147	4.69	2.86	1	0.26	0.701	0.859	3.75	4.02	28044	0	1.52	0.013	0.0396	3.69	2.17	1	0.86	0.0469	0.0922	7.03	6.16	0	6.595	4.04	4.42e-18	1.52e-17	6.03	1.99	1	-0.89	0.125	0.246	3.87	4.76	0	-1.08	0.03	0.0536	3.22	4.3
a	1331	Lrrc75a	chr11	62645733	62646233	2290	3.41	5.02e-17	3.2e-16	5.88	2.47	1	1.2	0.137	0.413	3.75	4.95	2290	0	-0.97	0.161	0.251	4.49	5.46	0	2.39	2.59e-19	7.08e-18	7.03	4.64	1	5.835	2.83	2.98e-44	2.74e-43	8.79	5.96	1	0.19	0.345	0.527	6.85	6.66	0	-0.61	0.0691	0.11	6.76	7.37
a	1332	Pappa	chr4	65318072	65318572	193898	2.14	5.58e-20	4.79e-19	6.99	4.85	1	1.27	0.0697	0.285	6.74	8.01	193898	0	-0.07	0.902	0.932	7.45	7.52	0	0.84	0.000397	0.00153	7.03	6.19	0	6.61	2.12	6.17e-20	2.27e-19	8.42	6.3	1	-0.09	0.7	0.839	6.05	6.14	0	-2.74	1.6e-12	4.79e-11	6.35	9.08
a	1333	Gm49523	chr15	85012598	85013098	3326	3.11	2.53e-12	1.03e-11	5.16	2.05	1	-0.36	0.532	0.773	5.23	4.87	3326	0	-0.25	0.626	0.714	4.7	4.95	0	1.53	6.89e-10	6.45e-09	7.03	5.5	1	6.265	2.04	3.99e-09	9.34e-09	5.51	3.47	1	0.53	0.0487	0.114	6.27	5.73	0	-1.76	1.63e-05	7.46e-05	3.81	5.57
a	1334	Foxj2	chr6	122824114	122824614	4200	1.36	4.94e-06	1.21e-05	5.5	4.14	1	0.35	0.547	0.781	6.65	7	4200	0	0.02	0.979	0.986	6.81	6.8	0	0.32	0.134	0.228	7.03	6.71	0	6.87	0.86	9.76e-09	2.24e-08	8.85	7.99	0	0.18	0.486	0.666	6.83	6.66	0	-0.71	0.0462	0.0778	8.19	8.9
a	1335	Ifih1	chr2	62643309	62643809	2446	1.07	0.00412	0.00764	4.61	3.54	1	-0.68	0.226	0.533	5.96	5.28	2446	0	-1.75	0.00188	0.014	5.4	7.15	0	0.68	0.00538	0.0151	7.02	6.33	0	6.675	4.31	1.79e-10	4.46e-10	4.98	0.66	1	-0.04	0.974	0.985	5.79	5.84	0	1.49	2.46e-05	0.000108	7.06	5.57
a	1336	Epb41l3	chr17	69122320	69122820	46637	1.47	0.00012	0.000261	4.73	3.26	1	-1.31	0.0173	0.13	6.43	5.12	46637	0	2.23	0.00014	0.0037	5.48	3.25	1	1.8	2.06e-12	2.64e-11	7.02	5.22	1	6.12	-0.23	0.87	0.884	-0.11	0.12	0	-0.05	0.827	0.908	5.45	5.5	0	-0.72	0.0652	0.105	4.79	5.5
a	1337	Pdpn	chr4	143300972	143301472	-1408	4.27	2.92e-35	9.61e-34	6.83	2.56	1	3.47	0.000169	0.0106	2.2	5.67	-1408	0	1.29	0.039	0.0844	5.02	3.72	1	7.08	2.97e-42	4.91e-40	7.02	-0.06	1	3.48	8.73	4.41e-117	1.22e-114	8.85	0.12	1	1.19	0.000137	0.000578	6.56	5.37	1	-2.36	1.37e-10	2.38e-09	4.88	7.24
a	1338	Btbd9	chr17	30470608	30471108	105179	4.58	2.01e-56	3.43e-54	7.38	2.8	1	1.71	0.065	0.273	3.36	5.07	105179	0	0.61	0.498	0.601	4.47	3.86	0	7.07	1.5e-42	2.53e-40	7.01	-0.06	1	3.475	8.14	7.84e-112	1.6e-109	8.81	0.66	1	0.49	0.0359	0.0886	7.65	7.15	0	-2.25	9.13e-08	7.47e-07	5.17	7.42
a	1339	Btbd9	chr17	30471557	30472057	104230	2.22	3.31e-08	9.6e-08	4.97	2.76	1	0	0.976	0.989	3.33	3.33	104230	0	0.3	0.783	0.843	3.21	2.91	0	7.07	1.5e-42	2.53e-40	7.01	-0.06	1	3.475	8.14	7.84e-112	1.6e-109	8.81	0.66	1	0.49	0.0359	0.0886	7.65	7.15	0	-1.17	0.0122	0.0247	3.15	4.31
a	1340	Gramd2	chr9	59684626	59685126	4482	2.48	1.5e-07	4.11e-07	5.34	2.86	1	3.45	0.0027	0.0487	0.52	3.98	4482	0	1.7	0.00464	0.0223	3.17	1.47	1	0.38	0.136	0.23	7.01	6.63	0	6.82	1.62	7.88e-30	4.18e-29	10.34	8.71	1	-0.35	0.0685	0.152	7.09	7.44	0	-2.03	2.03e-06	1.17e-05	4.05	6.07
a	1341	Lrrtm3	chr10	64076602	64077102	13175	2.84	7.27e-14	3.41e-13	5.89	3.05	1	1.58	0.0139	0.116	4.18	5.76	13175	0	0.93	0.109	0.184	5.41	4.48	0	1.06	1.21e-05	6.16e-05	7.01	5.94	1	6.475	4.14	1.12e-24	4.91e-24	7.1	2.97	1	0.49	0.0448	0.106	6.74	6.25	0	-1.31	0.000438	0.00136	5.48	6.78
a	1342	Gm12441	chr3	99110535	99111035	-9381	7.14	3.32e-61	8.32e-59	7.19	0.05	1	5.23	0.00253	0.047	0.52	5.75	-9381	0	0.45	0.721	0.793	4.45	4	0	7.07	1.5e-42	2.53e-40	7.01	-0.06	1	3.475	8.64	4.97e-116	1.3e-113	8.77	0.12	1	5.4	2.71e-19	4.29e-18	5.56	0.16	1	-2.45	3.19e-14	1.58e-12	5.65	8.1
a	1343	Serpinh1	chr7	99356398	99356898	-3159	1.6	7.6e-07	1.98e-06	5.56	3.96	1	0.59	0.372	0.667	4.8	5.39	-3159	0	-1.72	0.0434	0.0914	5.16	6.87	0	0.36	0.145	0.243	7.01	6.64	0	6.825	1.4	9.95e-15	2.98e-14	9.77	8.37	1	0.2	0.311	0.489	7.76	7.56	0	-1.98	5.28e-07	3.53e-06	5.11	7.09
a	1344	Syde2	chr3	145962986	145963486	-24384	2.61	2.15e-14	1.05e-13	5.88	3.27	1	0.46	0.497	0.753	5.35	5.81	-24384	0	0.3	0.745	0.812	5.53	5.23	0	0.2	0.425	0.618	7.01	6.82	0	6.915	0.88	2.8e-11	7.23e-11	9.3	8.42	0	0.38	0.0938	0.196	6.81	6.43	0	-0.11	0.76	0.813	7.05	7.16
a	1345	Gm19087	chr1	151065008	151065508	-42407	1.1	0.000127	0.000275	5.68	4.58	1	0.17	0.771	0.894	5.58	5.76	-42407	0	1.44	0.0151	0.0436	5.67	4.23	1	1.11	2.17e-05	0.000106	7.01	5.89	1	6.45	1.4	7.87e-07	1.63e-06	6.76	5.36	1	0.37	0.12	0.239	6.34	5.97	0	-0.45	0.267	0.346	5.07	5.52
a	1346	Kif13a	chr13	46842083	46842583	87284	2.15	1.63e-10	5.65e-10	5.61	3.46	1	0.44	0.505	0.758	5.94	6.38	87284	0	0.24	0.783	0.843	6.07	5.83	0	1.83	1.59e-06	9.35e-06	7	5.17	1	6.085	1.38	4.04e-07	8.49e-07	8.03	6.65	1	0.06	0.858	0.916	6.34	6.28	0	-1.63	8.81e-07	5.58e-06	6.01	7.64
a	1347	Btbd7	chr12	102875929	102876429	2042	2.02	1.33e-07	3.67e-07	5.14	3.11	1	0.97	0.226	0.533	3.05	4.02	2042	0	1.01	0.116	0.195	3.74	2.73	1	0.62	0.111	0.193	7	6.38	0	6.69	0.88	1.51e-05	2.91e-05	7.23	6.35	0	0.12	0.723	0.857	6.51	6.39	0	-0.49	0.236	0.312	5.02	5.51
a	1348	Hes1	chr16	30039731	30040231	-24153	1.2	2.06e-24	2.67e-23	8.06	6.86	1	1.17	0.068	0.281	5.97	7.14	-24153	0	1.36	0.0266	0.064	6.65	5.29	1	2.13	1.48e-12	1.93e-11	6.99	4.86	1	5.925	1.98	5.24e-26	2.42e-25	9.63	7.65	1	-0.43	0.0526	0.122	6.19	6.63	0	-2.4	7.72e-10	1.09e-08	6.65	9.05
a	1349	Serpinb9	chr13	33006495	33006995	3245	5.36	2.6e-20	2.31e-19	5.41	0.05	1	1.35	0.219	0.524	3.13	4.48	3245	0	0.65	0.303	0.411	3.59	2.94	0	0.74	0.00866	0.0224	6.99	6.25	0	6.62	2.66	7.27e-55	9.97e-54	9.01	6.35	1	0.54	0.0312	0.0786	6.5	5.96	0	-1.21	0.00181	0.0047	5.85	7.05
a	1350	Vegfa	chr17	45889555	45890055	142314	1.81	1.21e-15	6.75e-15	6.81	5	1	2.09	0.00329	0.0536	5.59	7.68	142314	0	1.66	0.000623	0.00787	7.23	5.57	1	6.38	2e-28	1.26e-26	6.99	0.61	1	3.8	2.22	2.46e-27	1.19e-26	9.72	7.5	1	-0.07	0.738	0.867	6.41	6.47	0	-2.01	1.27e-08	1.3e-07	7.45	9.46
a	1351	Atxn1	chr13	45906552	45907052	57956	1.3	1.87e-09	5.99e-09	6.48	5.18	1	0.17	0.759	0.888	5.59	5.76	57956	0	-0.12	0.876	0.913	5.55	5.66	0	0.03	0.941	0.948	6.99	6.95	0	6.97	1.6	9.29e-20	3.4e-19	8.4	6.8	1	0.24	0.315	0.493	6.52	6.28	0	-0.71	0.066	0.106	6.39	7.1
a	1352	Lrfn2	chr17	48931797	48932297	-82	1.35	0.000186	0.000397	5.25	3.89	1	-0.3	0.58	0.799	7.2	6.89	-82	0	-1.17	0.0516	0.104	6.86	8.03	0	1.47	1.28e-05	6.46e-05	6.99	5.51	1	6.25	-0.23	0.87	0.884	-0.11	0.12	0	1.3	0.000203	0.000833	5.61	4.31	1	-0.66	0.0389	0.067	6.76	7.43
a	1353	Ccdc59	chr10	105793783	105794283	-46784	1.78	3.27e-08	9.47e-08	5.73	3.95	1	-1.96	0.000336	0.0153	7.45	5.49	-46784	0	0.56	0.547	0.645	6.04	5.48	0	1.19	4.6e-05	0.000212	6.99	5.8	1	6.395	0.98	8.44e-05	0.000155	6.62	5.64	0	-0.2	0.631	0.787	5.5	5.7	0	-1.5	5.41e-05	0.000216	4.48	5.98
a	1354	Itgb6	chr2	60674040	60674540	48103	5.08	3.05e-17	1.99e-16	5.13	0.05	1	0.79	0.584	0.801	2.43	3.22	48103	0	0.32	0.641	0.727	2.41	2.09	0	2.54	1.33e-06	7.88e-06	6.98	4.45	1	5.715	6.13	3.38e-66	7.41e-65	7.66	1.52	1	1.96	5.11e-06	2.61e-05	5.65	3.69	1	-1.06	0.059	0.096	4.14	5.2
a	1355	Usp43	chr11	67861041	67861541	60612	1.96	3.98e-12	1.59e-11	6.11	4.15	1	0.37	0.535	0.775	5.49	5.86	60612	0	2.15	0.000123	0.00346	5.74	3.59	1	0.68	0.0479	0.094	6.98	6.3	0	6.64	1.63	1.03e-23	4.35e-23	8.87	7.24	1	0.15	0.487	0.667	6.7	6.56	0	-1.56	1.52e-06	9.07e-06	5.85	7.41
a	1356	Gm44879	chr7	77303881	77304381	-4885	2.41	9.43e-10	3.09e-09	5.17	2.76	1	0.67	0.422	0.703	4.82	5.49	-4885	0	0.77	0.276	0.382	4.88	4.1	0	3.66	4.7e-08	3.44e-07	6.98	3.32	1	5.15	5.28	9.74e-15	2.92e-14	5.41	0.12	1	0.9	0.00121	0.00433	6.17	5.27	0	-2.31	3.07e-05	0.000131	2.73	5.03
a	1357	Kcnk10	chr12	98536749	98537249	41061	1.77	1.11e-17	7.58e-17	7.17	5.4	1	1.58	0.0241	0.155	4.85	6.43	41061	0	1.87	0.000635	0.00796	5.88	4.01	1	2.32	3.16e-18	7.78e-17	6.98	4.66	1	5.82	3.69	2.52e-24	1.09e-23	7.16	3.47	1	0.25	0.287	0.462	6.2	5.94	0	-2.64	1.06e-12	3.38e-11	5.1	7.73
a	1358	Fam8a1	chr13	46602527	46603027	-66495	1.57	1.5e-09	4.84e-09	6.06	4.49	1	1.55	0.0854	0.319	3.76	5.32	-66495	0	0.77	0.278	0.384	4.7	3.93	0	0.74	0.000862	0.00309	6.97	6.24	0	6.605	2.58	7.12e-13	1.98e-12	6	3.42	1	0.3	0.318	0.497	6.12	5.82	0	-1.45	0.000202	0.000691	4.44	5.89
a	1359	Rpgrip1l	chr8	91280796	91281296	31966	1.61	0.000526	0.00108	5.2	3.6	1	-0.67	0.296	0.606	5.09	4.43	31966	0	-1.57	0.0596	0.116	4.48	6.05	0	0.67	0.0104	0.0263	6.97	6.3	0	6.635	0.76	0.0169	0.0253	6.01	5.25	0	0.07	0.828	0.908	6	5.93	0	0.11	0.765	0.817	4.1	3.99
a	1360	Pik3r1	chr13	101692208	101692708	75509	1.46	1.29e-05	3.05e-05	5.47	4.01	1	-0.92	0.0896	0.327	6.89	5.97	75509	0	0.82	0.215	0.314	6.13	5.3	0	1.63	5.34e-12	6.52e-11	6.97	5.34	1	6.155	3.18	9.72e-11	2.45e-10	5.01	1.83	1	0.07	0.719	0.854	5.88	5.8	0	0.13	0.666	0.732	7.09	6.96
a	1361	Gna13	chr11	109343206	109343706	-19125	1.75	3.22e-30	6.98e-29	7.69	5.94	1	2.52	0.000647	0.0224	3.58	6.1	-19125	0	1.78	0.00177	0.0135	5.44	3.65	1	-0.02	0.916	0.926	6.97	6.99	0	6.98	1.57	6.87e-19	2.43e-18	9.08	7.51	1	0.39	0.121	0.239	6.36	5.97	0	-2.84	7.05e-13	2.37e-11	5.48	8.33
a	1362	Hs2st1	chr3	144558215	144558715	11466	2.35	2.34e-08	6.87e-08	5.58	3.24	1	0.04	0.994	0.997	4.79	4.83	11466	0	-0.9	0.243	0.345	4.28	5.18	0	7.03	9.07e-48	2.21e-45	6.97	-0.06	1	3.455	7.85	6.55e-80	2.58e-78	7.97	0.12	1	0.64	0.0159	0.0439	6.49	5.85	0	-1.23	0.00096	0.00271	5.12	6.35
a	1363	Klf6	chr13	5826158	5826658	-34824	1.48	3.6e-10	1.22e-09	6.56	5.09	1	1.03	0.0741	0.295	5.48	6.51	-34824	0	0.82	0.164	0.255	6.15	5.33	0	0.11	0.611	0.838	6.96	6.85	0	6.905	2.46	3.06e-27	1.48e-26	8.87	6.41	1	-0.2	0.564	0.732	5.46	5.66	0	-1.52	1.97e-06	1.14e-05	6.01	7.53
a	1364	Trpm3	chr19	22596999	22597499	457880	4.06	2.63e-30	5.73e-29	6.68	2.61	1	0.76	0.302	0.611	4.73	5.5	457880	0	0.43	0.56	0.656	4.99	4.55	0	4.79	3.83e-35	3.93e-33	6.96	2.17	1	4.565	6.34	1.78e-116	4.81e-114	9.07	2.73	1	-0.15	0.492	0.672	6	6.16	0	-2.13	1.23e-09	1.64e-08	5.44	7.57
a	1365	Slc17a2	chr13	23806552	23807052	0	1.71	4.65e-11	1.7e-10	6.18	4.47	1	1.44	0.0468	0.227	4.09	5.54	0	0	1.28	0.0215	0.0552	5.2	3.92	1	1.46	5.17e-07	3.27e-06	6.96	5.49	1	6.225	2.68	2.64e-26	1.23e-25	7.55	4.87	1	0.14	0.618	0.777	6.56	6.41	0	-0.98	0.0296	0.0529	4.83	5.81
a	1366	Tmem140	chr6	34865671	34866171	2525	2.23	5.75e-11	2.08e-10	5.71	3.49	1	-0.37	0.524	0.769	7.8	7.42	2525	0	-1.48	0.136	0.22	7.23	8.71	0	1.28	2.43e-08	1.85e-07	6.96	5.68	1	6.32	1.51	2.08e-21	8.07e-21	9.46	7.95	1	-0.15	0.53	0.704	6.76	6.91	0	-0.03	0.92	0.94	9.18	9.21
a	1367	Ybx1-ps2	chr6	37741459	37741959	-54264	1.4	8.28e-12	3.21e-11	6.86	5.45	1	1.41	0.0366	0.197	4.44	5.85	-54264	0	1.21	0.0202	0.0527	5.34	4.14	1	0.51	0.0277	0.0592	6.96	6.45	0	6.705	3.5	1.87e-26	8.8e-26	6.92	3.42	1	0.01	0.946	0.969	6.6	6.59	0	-2.17	1.29e-05	6.09e-05	4.97	7.14
a	1368	Gm12550	chr4	86326569	86327069	115272	4.43	2.87e-34	8.78e-33	6.55	2.12	1	0.95	0.306	0.616	3.87	4.83	115272	0	0.56	0.579	0.673	4.17	3.61	0	6.35	5.75e-45	1.13e-42	6.96	0.61	1	3.785	6.53	2.32e-71	6.33e-70	7.89	1.36	1	1.88	5.31e-06	2.7e-05	6.85	4.97	1	-1.54	5.75e-05	0.000228	5.45	6.99
a	1369	Arl4c	chr1	88638970	88639470	62751	3.55	1.22e-09	3.95e-09	4.54	0.99	1	0.68	0.419	0.701	4.27	4.95	62751	0	1.2	0.0889	0.158	4.26	3.06	1	7.02	3.53e-32	2.99e-30	6.96	-0.06	1	3.45	5.06	1.11e-36	7.6e-36	9.21	4.16	1	0.58	0.0302	0.0763	6.85	6.28	0	-1.06	0.0198	0.0374	5.61	6.66
a	1370	Anxa3	chr5	96798437	96798937	5098	2.85	6.01e-13	2.59e-12	5.42	2.57	1	2.2	0.132	0.405	0.52	2.73	5098	0	-0.39	0.96	0.973	1.66	2.05	0	0.02	0.968	0.972	6.96	6.94	0	6.95	1.15	1.02e-18	3.6e-18	10.06	8.91	1	0.3	0.14	0.27	7.94	7.65	0	-2.03	5.61e-06	2.9e-05	3.25	5.27
a	1371	Osbpl9	chr4	109115227	109115727	86545	1.61	1.19e-06	3.07e-06	5.3	3.69	1	2.8	0.00177	0.0391	1.43	4.23	86545	0	0.02	0.983	0.988	3.85	3.83	0	-0.2	0.393	0.577	6.96	7.15	0	7.055	0.46	0.00336	0.00539	8.86	8.4	0	0.38	0.085	0.181	7.2	6.82	0	1.84	1.24e-05	5.88e-05	6.85	5
a	1372	Slc5a2	chr7	128276388	128276888	10731	4.44	7.28e-22	7.45e-21	5.73	1.29	1	3.17	0.0212	0.145	1.61	4.79	10731	0	1.56	0.0434	0.0913	3.78	2.22	1	7.02	3.53e-32	2.99e-30	6.96	-0.06	1	3.45	3.72	1.74e-21	6.77e-21	8.29	4.57	1	1.43	1.22e-05	5.95e-05	6.4	4.97	1	-1.81	7.37e-08	6.19e-07	5.35	7.15
a	1373	Slc45a1	chr4	150544779	150545279	106895	1.13	5.21e-09	1.61e-08	6.75	5.62	1	0.18	0.754	0.886	6.89	7.08	106895	0	-1.16	0.0604	0.117	6.82	7.97	0	0.67	0.0135	0.0323	6.96	6.29	0	6.625	1.13	5.26e-14	1.53e-13	9.38	8.25	1	-0.15	0.615	0.774	6.54	6.69	0	1.04	0.000775	0.00225	9.98	8.94
a	1374	Stard13	chr5	151185079	151185579	48257	2.08	1.11e-07	3.08e-07	6.86	4.78	1	3.5	4.75e-05	0.00518	2.43	5.93	48257	1	2.06	0.00156	0.0127	5.27	3.21	1	2.2	1.13e-14	1.89e-13	6.96	4.76	1	5.86	2.04	3.15e-37	2.21e-36	9.2	7.16	1	0.14	0.708	0.846	6.12	5.99	0	-1.64	1.19e-05	5.65e-05	6.2	7.84
a	1375	Dab2ip	chr2	35588378	35588878	30112	1.55	4.09e-23	4.68e-22	7.57	6.01	1	0.67	0.316	0.624	5.91	6.58	30112	0	-0.34	0.513	0.615	6.08	6.42	0	0.85	0.000512	0.00193	6.95	6.1	0	6.525	1.8	3.35e-27	1.62e-26	9.01	7.21	1	-0.07	0.777	0.894	6.89	6.95	0	-2.05	3.54e-09	4.19e-08	5.92	7.97
a	1376	4930555K19Rik	chr15	41155329	41155829	-17658	3.42	7.46e-14	3.49e-13	5.29	1.87	1	0.26	0.7	0.859	5.12	5.38	-17658	0	0.69	0.492	0.595	5.15	4.46	0	0.46	0.173	0.285	6.95	6.49	0	6.72	3.75	1.95e-06	3.95e-06	3.87	0.12	1	-0.32	0.341	0.522	5.64	5.95	0	-0.89	0.0402	0.069	4.29	5.18
a	1377	Cadm1	chr9	47545152	47545652	14979	6.65	5.15e-43	3.14e-41	6.7	0.05	1	2.15	0.0619	0.266	2.23	4.38	14979	0	-0.16	0.963	0.975	3.44	3.6	0	2.41	1.93e-09	1.7e-08	6.95	4.54	1	5.745	2.78	2.89e-50	3.35e-49	9.94	7.17	1	0.3	0.0968	0.201	7.78	7.48	0	-1.6	1.44e-05	6.71e-05	5.49	7.09
a	1378	Myo5b	chr18	74456213	74456713	15277	2.5	4.35e-20	3.77e-19	6.57	4.07	1	1.15	0.123	0.39	4.97	6.11	15277	0	1.69	0.00308	0.018	5.49	3.8	1	2.48	2.81e-15	5.02e-14	6.95	4.48	1	5.715	2.9	8.21e-18	2.79e-17	8.66	5.76	1	0.02	0.98	0.989	6.72	6.7	0	-2.17	1.64e-08	1.63e-07	5.25	7.42
a	1379	Prkg2	chr5	99247347	99247847	-209996	3.46	5.1e-15	2.66e-14	5.63	2.18	1	1.7	0.0305	0.178	4.09	5.79	-209996	0	1.1	0.0697	0.131	5.13	4.03	1	4.21	3.26e-28	2.02e-26	6.95	2.75	1	4.85	2.57	1.33e-58	2.14e-57	9.41	6.84	1	0.37	0.157	0.295	6.8	6.44	0	0.1	0.769	0.82	6.84	6.74
a	1380	Wsb2	chr5	117359999	117360499	2695	1.17	0.00104	0.00206	5.5	4.33	1	0.52	0.398	0.687	5.46	5.98	2695	0	1.08	0.104	0.178	5.71	4.63	1	0.71	0.000693	0.00254	6.95	6.23	0	6.59	0.72	0.000309	0.000543	8.8	8.08	0	0.03	0.836	0.908	6.74	6.71	0	-1.17	0.00175	0.00458	5.99	7.16
a	1381	Gmfg-ps	chr6	4893911	4894411	-133	3.63	3.08e-18	2.22e-17	5.58	1.94	1	4.05	0.000262	0.0132	0.52	4.58	-133	0	1.75	0.00911	0.0321	3.69	1.94	1	2.55	2.79e-07	1.83e-06	6.94	4.39	1	5.665	5.41	3.68e-59	6.03e-58	7.63	2.22	1	0.61	0.0297	0.0752	6.42	5.81	0	-2.32	2.05e-08	1.99e-07	4.78	7.1
a	1382	Clic5	chr17	44162845	44163345	-25239	2.55	8.47e-26	1.26e-24	6.89	4.34	1	1.8	0.0385	0.202	4.22	6.02	-25239	0	0.22	0.67	0.751	5.21	4.99	0	-0.31	0.168	0.277	6.94	7.25	0	7.095	2.35	2.79e-40	2.2e-39	9.33	6.98	1	0.55	0.0373	0.0914	6.14	5.59	0	-2.14	4.17e-06	2.23e-05	4.53	6.67
a	1383	Tcf4	chr18	69521211	69521711	177855	4.74	9.7e-19	7.37e-18	5.33	0.59	1	0.61	0.479	0.742	4.38	4.99	177855	0	-1.84	0.0249	0.0609	4.28	6.12	0	5.53	8.96e-39	1.16e-36	6.94	1.41	1	4.175	1.39	0.00372	0.00595	4.16	2.77	1	2.33	3.54e-10	2.7e-09	6.27	3.94	1	-1.16	0.00428	0.00995	4.8	5.96
a	1384	Ankfn1	chr11	89807944	89808444	-30291	1.84	5.75e-10	1.91e-09	6.69	4.85	1	1.82	0.014	0.116	5.72	7.54	-30291	0	1.09	0.0595	0.116	6.87	5.78	1	0.75	0.0021	0.00677	6.94	6.18	0	6.56	2.44	8.22e-29	4.23e-28	8.56	6.11	1	0.27	0.435	0.618	5.35	5.08	0	-2.3	7.58e-11	1.39e-09	7.18	9.49
a	1385	Gm15737	chr6	92869495	92869995	138	3.22	1.05e-20	9.67e-20	6.66	3.44	1	2.99	0.000619	0.022	3.55	6.53	138	0	-0.51	0.444	0.551	5.65	6.16	0	1.04	2.23e-06	1.27e-05	6.94	5.9	1	6.42	1.28	1.27e-11	3.32e-11	8.5	7.22	1	-0.12	0.645	0.798	6.57	6.69	0	-2.32	1.03e-09	1.4e-08	6.28	8.6
a	1386	Uvrag	chr7	99131852	99132352	8789	1.24	4.25e-09	1.32e-08	7.17	5.93	1	0.33	0.559	0.788	5.33	5.66	8789	0	0.2	0.811	0.864	5.75	5.55	0	0.17	0.535	0.753	6.94	6.76	0	6.85	1.03	3.68e-11	9.47e-11	8.81	7.77	1	0.24	0.284	0.459	6.59	6.36	0	-0.61	0.105	0.157	5.79	6.4
a	1387	Spcs2	chr7	99875048	99875548	-11586	5.55	2.18e-40	1.08e-38	7.35	1.8	1	4.78	0.00635	0.0763	1.17	5.95	-11586	0	0.7	0.432	0.539	4.65	3.95	0	7	2.78e-43	4.89e-41	6.94	-0.06	1	3.44	7.62	6.62e-47	6.77e-46	8.29	0.66	1	5.77	5.96e-24	1.51e-22	5.92	0.16	1	-2.2	2.85e-06	1.59e-05	5.8	8
a	1388	Gm9132	chr7	110262506	110263006	-38995	2.9	2.13e-39	9.88e-38	7.54	4.63	1	2.64	0.00411	0.0602	4.75	7.39	-38995	0	1.19	0.0485	0.0993	6.43	5.25	1	2.34	8e-19	2.08e-17	6.94	4.59	1	5.765	2.24	9.28e-54	1.22e-52	9.8	7.55	1	-0.5	0.0229	0.0603	6.37	6.86	0	-2.69	2.19e-12	6.3e-11	7.12	9.81
a	1389	Kdm2b	chr5	122991317	122991817	-1494	1.93	9.04e-13	3.84e-12	6.23	4.3	1	0.54	0.503	0.756	3.49	4.03	-1494	0	0.63	0.29	0.397	3.91	3.28	0	0.88	0.00286	0.00883	6.94	6.06	0	6.5	1.02	5.5e-06	1.08e-05	8.58	7.56	1	0.25	0.274	0.446	6.72	6.47	0	-1.37	0.00227	0.00572	3.7	5.07
a	1390	Cdk14	chr5	5370261	5370761	49551	2.67	6.19e-38	2.52e-36	7.42	4.74	1	1.1	0.0799	0.308	6.04	7.14	49551	0	1.33	0.00307	0.018	6.68	5.35	1	2.05	8.4e-14	1.28e-12	6.93	4.88	1	5.905	2.04	3.06e-33	1.84e-32	9	6.96	1	-0.08	0.815	0.908	6.19	6.27	0	-2.19	1.58e-11	3.51e-10	6.12	8.31
a	1391	Hpcal1	chr12	17727943	17728443	37087	1.6	2.09e-11	7.85e-11	6.77	5.17	1	1.2	0.0827	0.314	5.41	6.61	37087	0	-0.64	0.185	0.281	6.02	6.67	0	1.78	1.15e-11	1.34e-10	6.93	5.15	1	6.04	1.56	6.12e-29	3.16e-28	9.4	7.84	1	0.31	0.193	0.345	6.89	6.58	0	-1.71	1.18e-06	7.24e-06	6.25	7.96
a	1392	Sox4	chr13	28992294	28992794	-38581	1.61	6.73e-17	4.24e-16	7.01	5.39	1	2.89	0.00054	0.0203	4.21	7.1	-38581	0	0.81	0.138	0.223	6.31	5.5	0	0.79	0.00025	0.00101	6.93	6.14	0	6.535	1.18	5.07e-14	1.48e-13	8.41	7.23	1	0.01	0.983	0.99	6.2	6.19	0	-2.14	1.09e-08	1.13e-07	5.94	8.09
a	1393	Gm31931	chr10	56914512	56915012	-85205	1.71	4.38e-11	1.6e-10	6.37	4.66	1	4.32	3.11e-05	0.00413	0.52	4.84	-85205	1	-0.41	0.508	0.61	4.07	4.48	0	6.99	9.57e-47	2.16e-44	6.93	-0.06	1	3.435	3.68	9.3e-49	1.02e-47	7.97	4.29	1	0.11	0.581	0.746	6.6	6.49	0	-1.42	0.000723	0.00211	4.39	5.8
a	1394	Gm16134	chr13	63278124	63278624	168641	1.3	0.000782	0.00157	4.82	3.51	1	0.15	0.803	0.91	4.74	4.89	168641	0	-2.29	0.0332	0.0749	4.92	7.22	0	0.82	0.000435	0.00167	6.93	6.11	0	6.52	0.42	0.0156	0.0234	7.88	7.46	0	0.06	0.812	0.908	7.16	7.09	0	1.02	0.00491	0.0112	6.35	5.33
a	1395	Prkar2a	chr9	108686368	108686868	-2446	2.07	1.08e-41	5.97e-40	7.79	5.72	1	2.49	0.00402	0.0595	4.22	6.7	-2446	0	2.01	0.000142	0.00373	5.96	3.95	1	2.1	1.33e-16	2.73e-15	6.93	4.83	1	5.88	1.51	6.01e-26	2.77e-25	9.33	7.82	1	0.02	0.995	0.997	6.59	6.56	0	-2.87	2.62e-13	9.91e-12	5.88	8.75
a	1396	Apc	chr18	34158792	34159292	-61632	2.6	3.37e-21	3.26e-20	6.43	3.83	1	4.17	5.87e-05	0.00575	1.61	5.78	-61632	1	1.06	0.103	0.177	4.95	3.89	1	1.43	3.97e-09	3.37e-08	6.92	5.49	1	6.205	4.02	8.39e-19	2.96e-18	6.05	2.02	1	0.44	0.101	0.208	6.48	6.03	0	-1.43	0.000137	0.00049	6.4	7.83
a	1397	Hipk2	chr6	38923968	38924468	-47803	4.83	1.52e-25	2.21e-24	5.94	1.11	1	2.4	0.051	0.238	3.48	5.88	-47803	0	1.11	0.12	0.199	4.82	3.71	1	6.98	1.99e-38	2.55e-36	6.92	-0.06	1	3.43	4.97	1.5e-33	9.12e-33	8.83	3.86	1	0.96	0.000194	0.000801	6.37	5.42	0	-1.13	0.00859	0.0182	7.2	8.33
a	1398	Nectin1	chr9	43879068	43879568	135084	3.83	3.32e-14	1.6e-13	5.13	1.29	1	1.81	0.0665	0.277	2.2	4	135084	0	0.33	0.92	0.945	3.47	3.15	0	6.98	3.44e-45	6.9e-43	6.92	-0.06	1	3.43	6.66	1.09e-36	7.47e-36	6.78	0.12	1	1.31	0.000106	0.000456	5.55	4.24	1	-2.13	9.65e-09	1.02e-07	4.59	6.73
a	1399	Map6	chr7	99271715	99272215	4268	5.07	1.37e-16	8.33e-16	5.12	0.05	1	1.84	0.131	0.403	2.54	4.39	4268	0	-1.81	0.0183	0.0493	3.44	5.26	0	6.98	2.01e-38	2.56e-36	6.92	-0.06	1	3.43	7.75	2.36e-75	7.72e-74	7.88	0.12	1	5.38	5.84e-27	2.1e-25	6.21	0.83	1	-1.39	0.0023	0.00579	4.6	5.99
a	1400	Tmcc2	chr1	132387951	132388451	2830	4.92	6.1e-15	3.16e-14	4.97	0.05	1	-0.87	0.291	0.601	5.46	4.59	2830	0	-3.1	0.0101	0.034	4.41	7.51	0	1.59	4.26e-07	2.72e-06	6.92	5.33	1	6.125	3.43	2.25e-36	1.53e-35	7.96	4.53	1	5.35	5.09e-30	2.89e-28	6.64	1.29	1	-1.1	0.00311	0.00753	5.11	6.21
a	1401	Sult6b2	chr6	142795868	142796368	8134	1.81	6.75e-16	3.84e-15	6.94	5.13	1	1.42	0.049	0.233	5.36	6.78	8134	0	1.18	0.0228	0.0573	6.17	4.99	1	0.68	0.0156	0.0367	6.92	6.24	0	6.58	1.05	1e-08	2.3e-08	7.83	6.78	1	-0.24	0.356	0.538	5.95	6.19	0	-3.08	1.79e-12	5.28e-11	4.85	7.93
a	1402	Lnx2	chr5	147056123	147056623	19963	1.47	1.62e-06	4.11e-06	5.5	4.03	1	1.28	0.0494	0.234	4.81	6.09	19963	0	0.08	0.94	0.959	5.69	5.61	0	0.2	0.356	0.527	6.92	6.73	0	6.825	0.12	0.46	0.553	7.79	7.67	0	-0.03	0.959	0.977	6.21	6.24	0	-0.31	0.446	0.53	6.11	6.41
a	1403	Peli1	chr11	20982519	20983019	-108272	2.14	9.11e-28	1.61e-26	7.79	5.64	1	1.52	0.0163	0.126	5.43	6.95	-108272	0	2.29	0.000659	0.0081	6.41	4.12	1	2.1	2.86e-06	1.6e-05	6.91	4.8	1	5.855	2.95	8.54e-65	1.75e-63	9.43	6.48	1	-0.09	0.754	0.878	6.57	6.66	0	-2.07	2.9e-09	3.51e-08	6.78	8.85
a	1404	Klf9	chr19	23042140	23042640	-98586	1.37	1.03e-18	7.8e-18	7.43	6.06	1	2.06	0.0016	0.037	4.53	6.59	-98586	0	1.25	0.0131	0.0398	6.13	4.88	1	0.72	0.00128	0.00438	6.91	6.2	0	6.555	1.12	5.16e-12	1.38e-11	8.87	7.75	1	-0.13	0.676	0.821	6.13	6.26	0	-2.06	5.88e-08	5.07e-07	5.24	7.3
a	1405	Gm18889	chr15	36080550	36081050	39876	3.33	6.5e-29	1.27e-27	7.33	4	1	1.88	0.0553	0.249	4.47	6.35	39876	0	0.59	0.444	0.55	5.44	4.85	0	3.06	1.27e-25	6.35e-24	6.91	3.85	1	5.38	5.89	2.9e-68	6.87e-67	8.84	2.95	1	0.21	0.419	0.602	6.23	6.02	0	-2.36	1.49e-09	1.95e-08	5.39	7.76
a	1406	Scd2	chr19	44299873	44300373	6197	1.14	2.06e-05	4.78e-05	5.78	4.64	1	2.45	0.00331	0.0538	1.95	4.41	6197	0	1.09	0.0788	0.144	4.12	3.02	1	-1.02	0.000449	0.00172	6.91	7.93	-1	7.42	1.65	3.67e-17	1.21e-16	8.02	6.37	1	0.49	0.0624	0.14	6.39	5.9	0	-1.32	0.00243	0.00609	4.04	5.36
a	1407	Elf4	chrX	48451666	48452166	10966	3.96	4.05e-15	2.13e-14	5.25	1.29	1	2.25	0.113	0.372	1.73	3.98	10966	0	-1.85	0.0533	0.107	2.99	4.84	0	4.63	1.44e-31	1.17e-29	6.91	2.29	1	4.6	6.52	2.64e-75	8.61e-74	7.89	1.36	1	2.6	1.77e-09	1.27e-08	5.52	2.92	1	-0.8	0.0157	0.0306	5.8	6.6
a	1408	Pakap	chr4	57543886	57544386	-23793	1.92	3.89e-08	1.12e-07	5.28	3.36	1	-2.95	9.2e-08	0.000148	7.41	4.46	-23793	-1	0.44	0.574	0.669	5.66	5.22	0	1.6	5.99e-09	4.97e-08	6.91	5.31	1	6.11	-0.23	0.87	0.884	-0.11	0.12	0	0.2	0.414	0.597	5.94	5.75	0	-0.76	0.0616	0.0997	4.68	5.44
a	1409	Slco3a1	chr7	74550536	74551036	3744	2.7	2.2e-07	5.98e-07	4.47	1.76	1	0.79	0.615	0.817	1.73	2.52	3744	0	-0.16	0.835	0.883	2.04	2.19	0	6.97	2.5e-41	3.91e-39	6.91	-0.06	1	3.425	6.94	1.75e-51	2.13e-50	7.07	0.12	1	2.17	3.55e-11	2.94e-10	6.54	4.37	1	-0.82	0.161	0.227	3.46	4.27
a	1410	Adgrl3	chr5	81519922	81520422	499784	3.81	2.8e-35	9.23e-34	6.67	2.86	1	0.63	0.51	0.761	5.46	6.09	499784	0	-1.49	0.0734	0.136	5.26	6.75	0	4.62	1.46e-25	7.24e-24	6.91	2.29	1	4.6	4.39	7.68e-11	1.94e-10	4.52	0.12	1	1.3	0.00074	0.00276	6.01	4.7	1	-1.32	0.000764	0.00222	5.17	6.49
a	1411	Snx18	chr13	113606089	113606589	11975	1.04	1.26e-07	3.49e-07	7.22	6.17	1	1.56	0.0519	0.24	5.02	6.58	11975	0	0.59	0.391	0.499	5.88	5.29	0	1.2	0.000155	0.00065	6.91	5.71	1	6.31	2.57	3.88e-41	3.17e-40	8.61	6.04	1	-0.07	0.891	0.938	6.28	6.35	0	-1.08	0.0013	0.00352	7.53	8.61
a	1412	Drd4	chr7	141294632	141295132	2626	1.76	2.54e-12	1.03e-11	6.62	4.86	1	0.07	0.985	0.993	4.12	4.18	2626	0	-0.02	0.963	0.975	3.86	3.88	0	2.18	2.39e-16	4.78e-15	6.91	4.74	1	5.825	3.14	4.5e-09	1.05e-08	4.76	1.62	1	0.37	0.139	0.269	6.31	5.94	0	-0.78	0.0429	0.073	5.26	6.04
a	1413	Frmpd1	chr4	45183676	45184176	-699	1.98	4.14e-07	1.1e-06	5.27	3.29	1	-0.77	0.269	0.58	4.59	3.81	-699	0	-0.47	0.383	0.491	3.87	4.35	0	1.26	1.4e-06	8.28e-06	6.9	5.64	1	6.27	3.25	1.4e-17	4.71e-17	6.07	2.81	1	0.71	0.00854	0.0254	6.05	5.34	0	-0.33	0.391	0.475	4.62	4.95
a	1414	Tmod1	chr4	46042101	46042601	3166	3.96	6.53e-13	2.8e-12	5.07	1.11	1	3.19	0.0016	0.037	1.05	4.24	3166	0	-0.6	0.373	0.482	3.65	4.25	0	2.44	2.86e-19	7.79e-18	6.9	4.46	1	5.68	2.59	4.51e-35	2.92e-34	8.79	6.19	1	0.09	0.648	0.8	6.7	6.6	0	-1.12	0.00927	0.0194	3.95	5.07
a	1415	Nab1	chr1	52501627	52502127	-948	1.06	6.3e-05	0.00014	6.24	5.18	1	0.23	0.67	0.843	5.73	5.96	-948	0	-0.07	0.887	0.921	5.96	6.03	0	0.06	0.777	0.907	6.9	6.84	0	6.87	0.55	0.00319	0.00513	8.11	7.55	0	0.32	0.207	0.364	6.26	5.94	0	0.76	0.103	0.154	8.06	7.3
a	1416	Zfp608	chr18	55258492	55258992	-268312	2.73	6.92e-23	7.75e-22	6.76	4.03	1	-0.84	0.148	0.429	6.29	5.45	-268312	0	-0.56	0.546	0.644	5.47	6.04	0	0.45	0.0845	0.153	6.9	6.45	0	6.675	3.11	1.81e-44	1.69e-43	8.62	5.51	1	0.28	0.287	0.462	6.61	6.33	0	-1.28	0.00171	0.00447	6.01	7.29
a	1417	Arid3b	chr9	57831443	57831943	4850	1.02	0.000572	0.00117	5.9	4.88	1	-0.23	0.686	0.851	6.59	6.36	4850	0	-1.72	0.00174	0.0134	6.21	7.93	0	0.45	0.0628	0.118	6.9	6.45	0	6.675	2.85	1.89e-44	1.76e-43	8.83	5.98	1	0.5	0.0201	0.054	7.08	6.58	0	1.32	1.82e-05	8.21e-05	9.34	8.02
a	1418	Psd3	chr8	67930804	67931304	280723	2.43	7.94e-14	3.71e-13	5.81	3.38	1	0.29	0.723	0.87	5.85	6.14	280723	0	-0.36	0.57	0.666	5.77	6.13	0	3.73	1.94e-12	2.49e-11	6.9	3.17	1	5.035	2.99	3.51e-37	2.46e-36	7.6	4.6	1	0.37	0.268	0.439	5.61	5.24	0	-1.34	0.000172	0.000599	5.08	6.42
a	1419	Igf1r	chr7	67972988	67973488	20161	2.99	5.96e-41	3.09e-39	7.65	4.66	1	1.29	0.107	0.361	5.66	6.95	20161	0	0.3	0.676	0.756	6.15	5.85	0	0.56	0.00748	0.0199	6.9	6.34	0	6.62	4.64	3.26e-113	7.16e-111	9.69	5.04	1	0.08	0.815	0.908	6.78	6.71	0	-2.34	2.86e-07	2.06e-06	6.34	8.68
a	1420	Arpc2	chr1	74239698	74240198	3614	1.25	0.000817	0.00164	5.06	3.81	1	0.71	0.306	0.615	3.7	4.41	3614	0	-1.72	0.0361	0.0796	4.32	6.04	0	0.61	0.0534	0.103	6.9	6.29	0	6.595	0.7	0.000784	0.00133	8.24	7.54	0	-0.07	0.756	0.879	6.54	6.62	0	1.83	3.23e-07	2.3e-06	7.57	5.74
a	1421	Rcan1	chr16	92428169	92428669	42198	1.66	7e-12	2.74e-11	6.31	4.65	1	1.9	0.00397	0.0591	4.92	6.82	42198	0	-1.94	0.033	0.0746	6.17	8.1	0	1.36	7.36e-05	0.000329	6.9	5.54	1	6.22	2.69	8.14e-26	3.74e-25	8.19	5.49	1	0.3	0.33	0.51	6.52	6.22	0	-1.44	8.96e-06	4.39e-05	6.49	7.93
a	1422	Ifit2	chr19	34553153	34553653	2459	6.72	4.28e-44	2.81e-42	6.77	0.05	1	1.33	0.202	0.504	4.35	5.68	2459	0	-2.05	0.0451	0.0941	4.87	6.92	0	3.73	1.36e-18	3.47e-17	6.89	3.16	1	5.025	5.2	4.38e-117	1.22e-114	9.89	4.7	1	2.09	5.8e-11	4.74e-10	6.94	4.84	1	-1.99	1.3e-09	1.72e-08	6.12	8.12
a	1423	Tmem170b	chr13	41662423	41662923	56516	1.45	1.22e-06	3.14e-06	6.36	4.91	1	-0.31	0.563	0.79	7.22	6.91	56516	0	-1.31	0.143	0.228	6.85	8.17	0	0.13	0.618	0.845	6.89	6.76	0	6.825	2.62	3.37e-57	5.12e-56	9.11	6.5	1	0.73	0.00697	0.0212	6.49	5.76	0	-0.15	0.595	0.67	8.92	9.07
a	1424	Nsd1	chr13	55201876	55202376	-7406	2.49	5.83e-10	1.94e-09	5.19	2.7	1	-1.05	0.168	0.458	4.77	3.73	-7406	0	-0.42	0.6	0.692	3.78	4.2	0	2.2	2.97e-06	1.66e-05	6.89	4.69	1	5.79	5.79	1.95e-54	2.63e-53	7.32	1.52	1	3.58	2.95e-18	4.29e-17	6.05	2.48	1	2.09	2.62e-09	3.2e-08	7.97	5.88
a	1425	Gm10282	chr8	72303532	72304032	1228	1.09	7.24e-06	1.75e-05	6.68	5.59	1	0.25	0.688	0.853	5.84	6.08	1228	0	-2.65	4.01e-05	0.00212	5.8	8.45	-1	-0.4	0.0963	0.17	6.89	7.29	0	7.09	1.09	1.07e-09	2.57e-09	7.88	6.79	1	0.68	0.02	0.0538	6.24	5.57	0	0.68	0.0299	0.0534	8.34	7.66
a	1426	Tshz1	chr18	83827495	83827995	258409	3.24	6.38e-37	2.4e-35	7.59	4.35	1	-0.12	0.849	0.932	6.77	6.65	258409	0	1.46	0.019	0.0506	6.26	4.8	1	6.95	1.21e-32	1.06e-30	6.89	-0.06	1	3.415	5.05	2.03e-68	4.84e-67	8.25	3.2	1	0.45	0.102	0.209	5.95	5.51	0	-1.19	0.000235	0.000789	7.87	9.06
a	1427	Btg1	chr10	96646315	96646815	29309	1.05	0.00166	0.00323	5.18	4.13	1	-0.92	0.0954	0.339	6.08	5.17	29309	0	-0.61	0.261	0.366	5.4	6	0	0.85	0.000584	0.00218	6.89	6.04	0	6.465	1.04	0.000289	0.000509	5.71	4.66	1	0.09	0.692	0.833	5.81	5.73	0	1.67	3.07e-06	1.7e-05	7.09	5.42
a	1428	Dnaja3	chr16	4642003	4642503	2014	1.01	2.95e-06	7.36e-06	6.94	5.93	1	1.18	0.12	0.385	6.34	7.52	2014	0	-0.02	0.938	0.957	6.81	6.84	0	-0.02	0.945	0.951	6.88	6.91	0	6.895	0.91	1.01e-05	1.95e-05	9.19	8.28	0	0.14	0.54	0.712	6.12	5.97	0	-2.09	5.03e-09	5.7e-08	7.44	9.53
[truncated: 49,892 more rows]
[truncated: 7 more columns]
