# Supplementary material for: Differential chromatin binding of the lung lineage transcription factor NKX2-1 resolves opposing murine alveolar cell fates in vivo
Source: Nat Commun. 2021 May 4;12:2509. doi: 10.1038/s41467-021-22817-6 (PMC8096971; doi:10.1038/s41467-021-22817-6)
Supplement: Supplementary file 5 — Supplementary Data 2 [file 41467_2021_22817_MOESM5_ESM.xlsx]

## Sheet: Sum250_NKXOT.csv
Supplementary Data 2: Peaksets for NKX2-1 ChIP-seq heatmaps in Fig. 3.
category (a = AT1-specific, b = AT2-specific, c = lineage-specific, d = housekeeping)	order in heatmaps	GNAME	Chromosome	Start	End	distance_to_tss	10wk AT1vAT2 NKX2-1_logFC	10wk AT1vAT2 NKX2-1_pval	10wk AT1vAT2 NKX2-1_qval	10wk AT1 NKX2-1_avg	10wk AT2 NKX2-1_avg	10wk AT1vAT2 NKX2-1_cat	10wk AT1v E14.5 progenitor_logFC	10wk AT1v E14.5 progenitor_pval	10wk AT1v E14.5 progenitor_qval	10wk AT1 NKX2-1_avg	E14.5 progenitor_avg	10wk AT1v E14.5 progenitor_cat	10wk AT2v E14.5 progenitor_logFC	10wk AT2v E14.5 progenitor_pval	10wk AT2v E14.5 progenitor_qval	10wk AT2 NKX2-1_avg	E14.5 progenitor_avg	10wk AT2v E14.5 progenitor_cat	avg proglogfc	P7 AT1v E14.5 progenitor_logFC	P7 AT1v E14.5 progenitor_pval	P7 AT1v E14.5 progenitor_qval	P7 AT1_avg	E14.5 progenitor_avg	P7 AT1v E14.5 progenitor_cat	P7 AT2 v E14.5 progenitor_logFC	P7 AT2 v E14.5 progenitor_pval	P7 AT2 v E14.5 progenitor_qval	P7 AT2_avg	E14.5 progenitor_avg	P7 AT2 v E14.5 progenitor_cat
a	1	Gm11990	chr11	8834112	8834612	-27264	4.71	2.57e-13	1.32e-12	4.74	0.03	1	-3.97	5.05e-52	1.11e-49	4.28	8.25	-1	-8.58	2.76e-98	5.35e-95	-0.4	8.18	-1	-6.275	-2.68	2.72e-13	8.41e-12	5.87	8.55	-1	-3.47	1.56e-41	2.96e-39	5.3	8.77	-1
a	2	Ddc	chr11	11884678	11885178	12966	2.7	1.8e-09	6.5e-09	4.91	2.21	1	-3.88	2.57e-69	2.67e-66	4.46	8.34	-1	-6.48	1.04e-135	2.02e-131	1.79	8.26	-1	-5.18	-1.62	6.73e-07	4.91e-06	7.01	8.64	-1	-2.88	2.53e-17	3.49e-16	5.98	8.86	-1
a	3	Kctd3	chr1	188686290	188686790	321051	1.19	0.00777	0.0148	4.28	3.1	1	-3.46	5.61e-31	1.76e-29	3.82	7.28	-1	-4.55	1.89e-50	1.94e-48	2.66	7.21	-1	-4.005	-1.14	0.000845	0.00293	6.44	7.58	-1	-1.68	3.83e-12	2.94e-11	6.12	7.81	-1
a	4	Gm11242	chr4	76661663	76662163	-29980	4.74	1.53e-18	1.33e-17	5.32	0.57	1	-3.44	3.09e-52	7.05e-50	4.86	8.3	-1	-8.09	1.08e-105	3.44e-102	0.13	8.22	-1	-5.765	-1.78	1.89e-06	1.25e-05	6.81	8.6	-1	-3.72	2.11e-51	1.45e-48	5.1	8.82	-1
a	5	Ttll5	chr12	85889967	85890467	65308	1.93	3.05e-06	8.37e-06	4.76	2.84	1	-3.42	2.46e-31	7.96e-30	4.3	7.72	-1	-5.24	1.47e-54	2.09e-52	2.41	7.65	-1	-4.33	-2.72	8.17e-11	1.44e-09	5.31	8.02	-1	-4.86	1.21e-50	7.58e-48	3.39	8.25	-1
a	6	Gm20397	chr9	117113520	117114020	47993	2.23	1.56e-06	4.4e-06	4.52	2.29	1	-3.41	1.52e-35	7.2e-34	4.06	7.48	-1	-5.52	3.98e-50	3.98e-48	1.88	7.4	-1	-4.465	-2.24	6.33e-09	7.26e-08	5.54	7.78	-1	-3.79	8.85e-26	2.86e-24	4.21	8	-1
a	7	Zfp626	chr7	27794435	27794935	-12261	4.65	8.92e-13	4.34e-12	4.68	0.03	1	-3.41	3.49e-47	4.95e-45	4.22	7.63	-1	-7.95	3.2e-95	5.04e-92	-0.4	7.55	-1	-5.68	-2.01	0.0138	0.0329	5.91	7.93	-1	-4.66	1.49e-55	1.77e-52	3.49	8.15	-1
a	8	Gm48547	chr13	111023566	111024066	-4745	2.17	5.8e-06	1.55e-05	4.52	2.35	1	-3.3	1.2e-28	2.96e-27	4.06	7.36	-1	-5.37	9.84e-57	1.62e-54	1.92	7.29	-1	-4.335	-1.79	3.91e-07	3.01e-06	5.87	7.66	-1	-3.44	2.55e-29	1.2e-27	4.45	7.89	-1
a	9	Slc44a2	chr9	21332452	21332952	11754	2.23	2.4e-07	7.23e-07	4.8	2.57	1	-3.22	1.88e-34	8.08e-33	4.34	7.57	-1	-5.36	3.97e-59	7.51e-57	2.13	7.49	-1	-4.29	-1.83	1.57e-07	1.32e-06	6.03	7.87	-1	-2.68	4.72e-16	5.69e-15	5.41	8.09	-1
a	10	Schip1	chr3	68012362	68012862	-51940	5.43	1.02e-21	1.2e-20	5.46	0.03	1	-3.18	1.18e-57	4.65e-55	5	8.18	-1	-8.51	3.16e-135	4.59e-131	-0.4	8.11	-1	-5.845	-1.19	0.000266	0.00105	7.3	8.48	-1	-3.12	8.87e-42	1.77e-39	5.59	8.71	-1
a	11	Gbf1	chr19	46175205	46175705	22696	3.74	3.8e-09	1.33e-08	4.39	0.65	1	-3.13	2.39e-26	4.71e-25	3.93	7.06	-1	-6.75	1.87e-60	3.8e-58	0.23	6.98	-1	-4.94	-2.37	1.67e-10	2.73e-09	4.98	7.36	-1	-4.01	4.97e-33	3.54e-31	3.57	7.58	-1
a	12	Slc16a12	chr19	34696272	34696772	50517	1.01	0.00928	0.0174	4.58	3.57	1	-3.12	1.45e-35	6.86e-34	4.12	7.24	-1	-4.03	3.53e-51	3.91e-49	3.13	7.17	-1	-3.575	-1.24	0.000867	0.003	6.3	7.54	-1	-1.38	6.45e-09	3.31e-08	6.39	7.77	-1
a	13	Epb41l4a	chr18	34113577	34114077	-106371	1.85	2.51e-06	6.93e-06	5.06	3.2	1	-3.08	8.96e-40	6.34e-38	4.6	7.68	-1	-4.85	5.58e-56	8.75e-54	2.76	7.6	-1	-3.965	-1.54	4.8e-06	2.91e-05	6.44	7.98	-1	-2.61	1.8e-27	6.9e-26	5.6	8.2	-1
a	14	Gm17228	chr17	63298518	63299018	48392	1.64	0.001	0.00214	4.04	2.4	1	-3.02	1.11e-15	8.38e-15	3.58	6.6	-1	-4.54	1.77e-24	2.21e-23	1.98	6.52	-1	-3.78	-1.53	0.000221	0.000895	5.37	6.9	-1	-2.53	8.7e-14	8.12e-13	4.59	7.12	-1
a	15	Fbxo21	chr5	117894009	117894509	-82221	1.54	8.08e-06	2.13e-05	5.15	3.6	1	-3	1.47e-39	1.02e-37	4.69	7.69	-1	-4.44	7.16e-71	3.41e-68	3.17	7.62	-1	-3.72	-1.51	4.92e-06	2.97e-05	6.48	7.99	-1	-3.72	1.63e-36	1.67e-34	4.49	8.22	-1
a	16	Oca2	chr7	56304374	56304874	64614	2.15	2.07e-10	8.11e-10	5.52	3.36	1	-2.98	5.01e-34	2.08e-32	5.06	8.04	-1	-5.02	1.26e-64	3.69e-62	2.94	7.96	-1	-4	-3.27	0.000663	0.00237	5.07	8.33	-1	-3.47	9.76e-41	1.65e-38	5.09	8.56	-1
a	17	Gm7733	chr3	35249160	35249660	288140	1.39	1.77e-05	4.51e-05	5.63	4.24	1	-2.98	2.18e-51	4.57e-49	5.17	8.15	-1	-4.25	5.69e-41	2.72e-39	3.82	8.07	-1	-3.615	-2.26	3.13e-11	6.13e-10	6.19	8.45	-1	-3.43	6.71e-41	1.17e-38	5.25	8.67	-1
a	18	Usp46	chr5	74097325	74097825	-28894	1.77	5.6e-08	1.79e-07	5.55	3.79	1	-2.96	2.51e-30	7.39e-29	5.1	8.05	-1	-4.62	8.52e-64	2.38e-61	3.36	7.98	-1	-3.79	-1.71	4.78e-07	3.61e-06	6.64	8.35	-1	-2.04	1.5e-09	8.39e-09	6.53	8.58	-1
a	19	Epha4	chr1	77468955	77469455	45633	1.18	0.000549	0.00121	5.04	3.86	1	-2.96	1.7e-34	7.32e-33	4.58	7.54	-1	-4.04	1.47e-53	1.93e-51	3.42	7.46	-1	-3.5	-1.27	0.000139	0.000592	6.56	7.84	-1	-3.05	2.06e-33	1.52e-31	5.02	8.06	-1
a	20	Vwde	chr6	13166484	13166984	57981	3.03	8.68e-10	3.21e-09	4.72	1.69	1	-2.94	1.35e-28	3.31e-27	4.26	7.21	-1	-5.85	1.2e-54	1.71e-52	1.28	7.13	-1	-4.395	-1.87	9.35e-05	0.000416	5.63	7.51	-1	-3.83	1.02e-38	1.35e-36	3.9	7.73	-1
a	21	Gm47669	chr10	95729877	95730377	-26415	2.87	2.06e-08	6.81e-08	4.8	1.93	1	-2.91	2.72e-25	4.85e-24	4.35	7.25	-1	-5.69	2.44e-63	6.42e-61	1.48	7.18	-1	-4.3	-1.26	0.00017	0.000707	6.29	7.55	-1	-2.27	1.3e-19	2.26e-18	5.5	7.78	-1
a	22	Ccl6	chr11	83598116	83598616	-5029	1.78	8.27e-08	2.6e-07	5.4	3.62	1	-2.9	2.93e-45	3.47e-43	4.95	7.85	-1	-4.58	1.19e-88	1.33e-85	3.2	7.77	-1	-3.74	-1.86	3.76e-07	2.91e-06	6.28	8.15	-1	-2.78	3.42e-28	1.4e-26	5.59	8.37	-1
a	23	Slc25a13	chr6	6146759	6147259	69914	1.95	2.76e-05	6.93e-05	4.45	2.5	1	-2.87	7.68e-24	1.19e-22	3.99	6.86	-1	-4.71	1.7e-46	1.27e-44	2.07	6.79	-1	-3.79	-1.72	1.46e-05	7.89e-05	5.44	7.16	-1	-2.12	5.16e-13	4.39e-12	5.26	7.38	-1
a	24	Hprt	chrX	53046808	53047308	58671	1.11	0.00208	0.00428	4.91	3.8	1	-2.85	3.41e-19	3.47e-18	4.46	7.31	-1	-3.87	1.24e-28	2.2e-27	3.36	7.23	-1	-3.36	-1.02	0.00802	0.0207	6.58	7.61	-1	-1.59	1.47e-07	6.3e-07	6.24	7.83	-1
a	25	Ets1	chr9	32648403	32648903	12182	1.7	2.03e-05	5.15e-05	5.17	3.48	1	-2.84	1.98e-19	2.06e-18	4.72	7.56	-1	-4.44	3.08e-58	5.58e-56	3.05	7.48	-1	-3.64	-2.51	0.000646	0.00231	5.34	7.85	-1	-2.09	1.44e-13	1.31e-12	5.99	8.08	-1
a	26	Gm48687	chr10	98292177	98292677	-8342	2.79	2.81e-15	1.75e-14	5.77	2.98	1	-2.84	3.38e-50	6.42e-48	5.31	8.15	-1	-5.54	1.73e-116	9.15e-113	2.54	8.08	-1	-4.19	-2.18	4.83e-07	3.64e-06	6.27	8.45	-1	-4.04	1.48e-39	2.18e-37	4.64	8.68	-1
a	27	Pakap	chr4	57543789	57544289	-23890	2.08	1.31e-08	4.38e-08	5.26	3.19	1	-2.83	3.88e-35	1.77e-33	4.8	7.63	-1	-4.8	7.91e-80	5.75e-77	2.75	7.55	-1	-3.815	-1.42	2.18e-05	0.000113	6.51	7.93	-1	-2.65	1.22e-25	3.9e-24	5.5	8.15	-1
a	28	Ednra	chr8	77755439	77755939	-30975	3.81	2.44e-09	8.72e-09	4.38	0.57	1	-2.83	2.54e-19	2.61e-18	3.92	6.75	-1	-6.55	3.52e-42	1.89e-40	0.13	6.68	-1	-4.69	-0.53	0.129	0.211	6.52	7.05	0	-2.13	3.84e-14	3.74e-13	5.15	7.28	-1
a	29	Ankfn1	chr11	89854865	89855365	-77212	1.88	0.000117	0.000277	4.39	2.51	1	-2.78	1.43e-19	1.51e-18	3.93	6.72	-1	-4.59	2.1e-27	3.37e-26	2.05	6.65	-1	-3.685	-2.51	0.00362	0.0104	4.51	7.02	-1	-2.82	6.76e-21	1.35e-19	4.42	7.24	-1
a	30	Gm18760	chr14	30039285	30039785	-10934	4	4.58e-15	2.78e-14	5.28	1.28	1	-2.77	2.69e-25	4.79e-24	4.82	7.58	-1	-6.68	1.08e-69	4.66e-67	0.83	7.51	-1	-4.725	-1.48	6.55e-05	0.000302	6.4	7.88	-1	-4.62	1.81e-51	1.27e-48	3.49	8.11	-1
a	31	Sema3e	chr5	14098597	14099097	73321	4.61	1.75e-17	1.37e-16	5.27	0.65	1	-2.76	1.14e-24	1.92e-23	4.81	7.57	-1	-7.26	9.82e-64	2.74e-61	0.23	7.5	-1	-5.01	-1.56	1.43e-05	7.73e-05	6.31	7.87	-1	-4.03	1.49e-28	6.42e-27	4.07	8.1	-1
a	32	Gm11990	chr11	8811671	8812171	-4823	4.27	3.19e-13	1.62e-12	4.93	0.65	1	-2.76	5.08e-23	7.33e-22	4.47	7.23	-1	-6.92	1.75e-65	5.55e-63	0.23	7.15	-1	-4.84	-2.01	5.65e-08	5.29e-07	5.52	7.53	-1	-5.23	3.11e-53	2.7e-50	2.52	7.75	-1
a	33	Mecom	chr3	30283750	30284250	263758	1.13	0.001	0.00214	4.93	3.8	1	-2.74	3.56e-22	4.76e-21	4.47	7.21	-1	-3.76	2.08e-33	5.37e-32	3.37	7.13	-1	-3.25	-2.71	7.82e-11	1.39e-09	4.79	7.51	-1	-2.65	1.18e-20	2.28e-19	5.09	7.73	-1
a	34	Capn9	chr8	124576689	124577189	578	4.21	2.65e-13	1.36e-12	4.87	0.65	1	-2.72	1.42e-16	1.16e-15	4.41	7.12	-1	-6.82	1.69e-40	7.79e-39	0.23	7.05	-1	-4.77	-1.84	3.04e-06	1.92e-05	5.58	7.42	-1	-3.52	9.13e-24	2.4e-22	4.13	7.65	-1
a	35	Fras1	chr5	96412690	96413190	38735	5.13	3.95e-17	2.98e-16	5.16	0.03	1	-2.72	5.09e-27	1.08e-25	4.7	7.43	-1	-7.75	1.98e-84	1.86e-81	-0.4	7.35	-1	-5.235	-0.91	0.00507	0.014	6.82	7.73	0	-4.13	3.3e-49	1.63e-46	3.83	7.95	-1
a	36	Gm9234	chr7	121014470	121014970	663	1.11	0.000467	0.00104	5.24	4.13	1	-2.69	3.33e-24	5.36e-23	4.79	7.48	-1	-3.7	4.17e-41	2.03e-39	3.7	7.4	-1	-3.195	-1.85	2.07e-07	1.7e-06	5.92	7.77	-1	-2.33	7.4e-17	9.69e-16	5.67	8	-1
a	37	Cobl	chr11	12430190	12430690	34270	3.69	5.94e-14	3.23e-13	5.11	1.42	1	-2.68	6.99e-23	9.96e-22	4.65	7.33	-1	-6.25	1.22e-53	1.62e-51	1.01	7.26	-1	-4.465	-1.59	6.38e-05	0.000295	6.04	7.63	-1	-3.5	3.16e-19	5.32e-18	4.35	7.86	-1
a	38	Gm45900	chr8	107495332	107495832	-50640	1.03	0.000577	0.00127	5.53	4.49	1	-2.68	5.44e-31	1.71e-29	5.07	7.75	-1	-3.61	2.85e-64	8.18e-62	4.07	7.68	-1	-3.145	-2.01	1.81e-08	1.88e-07	6.04	8.05	-1	-2.31	7.82e-17	1.02e-15	5.97	8.27	-1
a	39	Tmem212	chr3	27859066	27859566	36802	1.9	1.42e-08	4.76e-08	5.51	3.61	1	-2.68	2.51e-29	6.65e-28	5.05	7.73	-1	-4.47	1.23e-72	6.22e-70	3.18	7.66	-1	-3.575	-1.44	1.49e-05	8.01e-05	6.59	8.03	-1	-2.26	8.58e-12	6.3e-11	6	8.26	-1
a	40	Pld5	chr1	176145267	176145767	129545	4.97	5.15e-14	2.82e-13	5	0.03	1	-2.67	5.81e-16	4.49e-15	4.54	7.22	-1	-7.54	2.34e-65	7.29e-63	-0.4	7.14	-1	-5.105	-1.13	0.000879	0.00303	6.39	7.52	-1	-4.44	2.28e-41	4.18e-39	3.31	7.74	-1
a	41	Adgrl2	chr3	149067707	149068207	-77152	1.29	0.00017	0.000395	5.09	3.8	1	-2.67	6.56e-24	1.02e-22	4.63	7.3	-1	-3.86	3.27e-39	1.36e-37	3.36	7.23	-1	-3.265	-1.11	0.00335	0.00975	6.49	7.6	-1	-1.44	2.39e-07	9.98e-07	6.39	7.83	-1
a	42	Olfr643	chr7	104137209	104137709	0	3.54	1e-12	4.85e-12	4.97	1.42	1	-2.64	1.49e-16	1.21e-15	4.51	7.14	-1	-6.06	5.11e-38	1.94e-36	1.01	7.07	-1	-4.35	-1.87	2.05e-06	1.35e-05	5.57	7.44	-1	-2.96	7.41e-15	7.81e-14	4.71	7.67	-1
a	43	Pam	chr1	98068149	98068649	26997	1.08	0.00102	0.00218	5.06	3.99	1	-2.64	4.06e-12	2.21e-11	4.61	7.25	-1	-3.62	1.67e-18	1.29e-17	3.56	7.18	-1	-3.13	-1.49	0.000507	0.00187	6.06	7.55	-1	-3.95	3.29e-22	7.44e-21	3.82	7.77	-1
a	44	Gm15272	chr10	24458620	24459120	55391	3.15	1.27e-14	7.39e-14	5.45	2.29	1	-2.63	8.33e-33	3.06e-31	4.99	7.62	-1	-5.67	1.7e-62	4.21e-60	1.88	7.55	-1	-4.15	-1.41	6.46e-05	0.000298	6.51	7.92	-1	-4.48	1.9e-51	1.32e-48	3.67	8.15	-1
a	45	Galnt17	chr5	131000523	131001023	307474	1.47	1.42e-08	4.76e-08	6.42	4.94	1	-2.62	5.73e-29	1.46e-27	5.96	8.58	-1	-4	3.09e-42	1.67e-40	4.5	8.5	-1	-3.31	-1.31	0.000394	0.00149	7.57	8.87	-1	-2.6	1.48e-24	4.25e-23	6.5	9.1	-1
a	46	Hmga2	chr10	120490185	120490685	-13716	1.68	6.78e-07	1.97e-06	5.42	3.74	1	-2.61	2.15e-31	7.01e-30	4.96	7.57	-1	-4.19	1.06e-64	3.21e-62	3.3	7.5	-1	-3.4	-1.05	0.00397	0.0113	6.82	7.87	-1	-2.48	1.96e-27	7.49e-26	5.61	8.1	-1
a	47	Riox1	chr12	83965175	83965675	14567	1.13	0.00052	0.00115	5.11	3.98	1	-2.61	4.6e-25	8.03e-24	4.65	7.26	-1	-3.64	3.75e-45	2.52e-43	3.55	7.19	-1	-3.125	-0.88	0.00975	0.0244	6.68	7.56	0	-1.75	5.68e-14	5.41e-13	6.03	7.79	-1
a	48	Gm13092	chr4	150460404	150460904	-144968	2.2	4.29e-09	1.5e-08	5.88	3.68	1	-2.6	1.89e-21	2.36e-20	5.42	8.03	-1	-4.71	6.74e-91	8.72e-88	3.24	7.95	-1	-3.655	-2.15	5.67e-10	8.21e-09	6.18	8.32	-1	-3.62	2.8e-35	2.51e-33	4.93	8.55	-1
a	49	Gm28385	chr1	77695212	77695712	124540	2.27	6.2e-10	2.33e-09	5.45	3.17	1	-2.6	5.9e-29	1.5e-27	4.99	7.59	-1	-4.78	4.23e-75	2.51e-72	2.74	7.51	-1	-3.69	-0.41	0.219	0.321	7.48	7.88	0	-1.42	1.11e-11	8.03e-11	6.69	8.11	-1
a	50	Gm6077	chr3	134400642	134401142	-34538	3.68	1.09e-08	3.68e-08	4.26	0.57	1	-2.6	7.42e-11	3.57e-10	3.8	6.4	-1	-6.19	4.43e-25	5.84e-24	0.13	6.32	-1	-4.395	-0.97	0.0274	0.0588	5.72	6.7	0	-2.36	2.32e-10	1.44e-09	4.57	6.92	-1
a	51	Dnah11	chr12	118177297	118177797	21246	1.53	0.000456	0.00101	4.88	3.34	1	-2.6	1.62e-20	1.86e-19	4.42	7.02	-1	-4.05	3.18e-33	8.13e-32	2.9	6.95	-1	-3.325	-2.64	3.3e-12	8e-11	4.68	7.32	-1	-4.12	1.55e-38	2.04e-36	3.43	7.55	-1
a	52	Sp4	chr12	118264793	118265293	36147	1.63	3.23e-05	8.04e-05	4.76	3.12	1	-2.59	2.7e-18	2.55e-17	4.3	6.89	-1	-4.12	1.35e-32	3.29e-31	2.7	6.81	-1	-3.355	-0.23	0.526	0.632	6.95	7.19	0	-1.42	6.04e-06	2.06e-05	5.99	7.41	-1
a	53	Fstl1	chr16	37779672	37780172	2799	1.27	0.00016	0.000373	5.2	3.93	1	-2.58	6.66e-21	7.91e-20	4.74	7.32	-1	-3.75	4.26e-40	1.9e-38	3.5	7.24	-1	-3.165	-2.1	6.33e-05	0.000292	5.51	7.61	-1	-2.35	8.21e-13	6.81e-12	5.49	7.84	-1
a	54	Neu3	chr7	99837151	99837651	-8734	1.19	7.45e-06	1.98e-05	5.89	4.7	1	-2.58	6.82e-36	3.36e-34	5.43	8.01	-1	-3.67	6.53e-84	5.94e-81	4.27	7.94	-1	-3.125	-1.73	7.95e-07	5.72e-06	6.59	8.31	-1	-2.08	2.12e-23	5.38e-22	6.46	8.54	-1
a	55	Ube2l3-ps1	chr3	35568371	35568871	22477	4.55	5.17e-12	2.34e-11	4.58	0.03	1	-2.58	5.52e-21	6.6e-20	4.12	6.7	-1	-7.03	4.9e-51	5.33e-49	-0.4	6.63	-1	-4.805	-0.37	0.272	0.381	6.63	7	0	-4.93	1.37e-41	2.61e-39	2.3	7.23	-1
a	56	Sema3e	chr5	13987971	13988471	-36805	1.23	0.00124	0.00261	4.77	3.54	1	-2.56	4.57e-11	2.24e-10	4.31	6.87	-1	-3.67	1.11e-13	5.87e-13	3.13	6.8	-1	-3.115	-1.06	0.045	0.0891	6.12	7.17	0	-1.95	4.43e-08	2.04e-07	5.45	7.4	-1
a	57	1500015O10Rik	chr1	43698431	43698931	-31671	4.92	4.86e-14	2.67e-13	4.95	0.03	1	-2.56	6.31e-18	5.75e-17	4.5	7.06	-1	-7.38	1.69e-62	4.21e-60	-0.4	6.98	-1	-4.97	-1.08	0.00995	0.0249	6.28	7.35	-1	-4.96	8.6e-31	4.73e-29	2.62	7.58	-1
a	58	Hoxb1	chr11	96372343	96372843	6591	4.77	5.62e-14	3.06e-13	4.8	0.03	1	-2.55	6.37e-15	4.49e-14	4.34	6.89	-1	-7.22	1.16e-38	4.66e-37	-0.4	6.82	-1	-4.885	-0.97	0.0379	0.0772	6.22	7.19	0	-4.67	2.7e-34	2.18e-32	2.75	7.42	-1
a	59	Gm5614	chr9	35335533	35336033	-53698	1.43	0.000213	0.000489	4.98	3.55	1	-2.53	4.76e-23	6.88e-22	4.52	7.05	-1	-3.87	1.46e-34	4.18e-33	3.11	6.98	-1	-3.2	-1.38	0.000242	0.000971	5.97	7.35	-1	-1.63	4.5e-09	2.36e-08	5.94	7.58	-1
a	60	Agt	chr8	124564628	124565128	4578	3.67	1.23e-13	6.5e-13	5.05	1.38	1	-2.52	3.04e-19	3.11e-18	4.59	7.11	-1	-6.08	4.33e-48	3.67e-46	0.95	7.03	-1	-4.3	-0.43	0.235	0.34	6.98	7.41	0	-3.15	4.51e-26	1.5e-24	4.49	7.63	-1
a	61	Pex13-ps	chr2	72627840	72628340	-3930	1.18	0.00271	0.0055	4.52	3.34	1	-2.51	2.9e-18	2.72e-17	4.06	6.57	-1	-3.59	1.59e-30	3.28e-29	2.91	6.49	-1	-3.05	-1.58	2.34e-05	0.00012	5.29	6.87	-1	-2.47	2.82e-18	4.32e-17	4.62	7.09	-1
a	62	Cdyl	chr13	35765759	35766259	105926	4.32	1.2e-22	1.55e-21	6.1	1.78	1	-2.5	8.99e-24	1.38e-22	5.64	8.14	-1	-6.73	7.68e-128	7.45e-124	1.34	8.07	-1	-4.615	-1.87	2.54e-08	2.56e-07	6.57	8.44	-1	-3.99	3.79e-56	5.25e-53	4.68	8.67	-1
a	63	Gm4410	chr3	128565311	128565811	-274025	1.96	2.15e-05	5.44e-05	4.76	2.8	1	-2.49	2.06e-14	1.39e-13	4.3	6.8	-1	-4.36	1.41e-41	7.2e-40	2.36	6.72	-1	-3.425	-1.8	4.5e-05	0.000215	5.29	7.1	-1	-3.02	2.37e-19	4.05e-18	4.31	7.32	-1
a	64	Gm6659	chr17	36154511	36155011	-2977	2.36	9.8e-12	4.32e-11	5.7	3.34	1	-2.48	2.25e-23	3.33e-22	5.24	7.72	-1	-4.74	3.59e-63	9.32e-61	2.91	7.65	-1	-3.61	-1.32	0.000408	0.00154	6.7	8.02	-1	-3.18	1.97e-32	1.3e-30	5.07	8.25	-1
a	65	Gm15618	chr1	152556251	152556751	-148726	3.25	3.34e-14	1.86e-13	5.37	2.12	1	-2.47	6.61e-26	1.24e-24	4.91	7.38	-1	-5.6	1.15e-59	2.23e-57	1.71	7.31	-1	-4.035	-1.59	3.06e-06	1.93e-05	6.09	7.68	-1	-2.88	6.79e-30	3.43e-28	5.03	7.91	-1
a	66	Stard7	chr2	127292148	127292648	21930	2.37	8.37e-06	2.21e-05	4.3	1.93	1	-2.47	1.96e-15	1.44e-14	3.84	6.31	-1	-4.75	1.11e-29	2.13e-28	1.48	6.24	-1	-3.61	0.04	0.964	0.976	6.65	6.61	0	-5.25	1.44e-36	1.5e-34	1.59	6.84	-1
a	67	Pxdn	chr12	29983287	29983787	45679	2.64	9.95e-08	3.1e-07	5.01	2.38	1	-2.47	5.02e-11	2.46e-10	4.56	7.03	-1	-5	1.52e-48	1.35e-46	1.95	6.95	-1	-3.735	-1.09	0.00157	0.00504	6.23	7.33	-1	-2.03	4.7e-05	0.000139	5.53	7.55	-1
a	68	Gm9341	chr7	136179535	136180035	226737	3.95	1.34e-10	5.36e-10	4.53	0.57	1	-2.47	4.83e-19	4.83e-18	4.07	6.54	-1	-6.33	1.52e-45	1.05e-43	0.13	6.47	-1	-4.4	-0.71	0.0393	0.0795	6.13	6.84	0	-3.24	6.22e-27	2.24e-25	3.82	7.07	-1
a	69	Gm14460	chr2	78241860	78242360	270976	3.86	7.01e-10	2.62e-09	4.43	0.57	1	-2.46	4.8e-11	2.35e-10	3.97	6.43	-1	-6.23	3.02e-27	4.78e-26	0.13	6.36	-1	-4.345	-0.58	0.164	0.255	6.15	6.73	0	-2.45	9.44e-12	6.89e-11	4.51	6.96	-1
a	70	Gm7244	chr9	31265917	31266417	-8404	1.04	0.000864	0.00186	5.29	4.25	1	-2.46	1.55e-21	1.95e-20	4.83	7.29	-1	-3.39	2.28e-35	6.93e-34	3.82	7.21	-1	-2.925	-1.73	4.51e-05	0.000215	5.86	7.58	-1	-2.6	2.11e-18	3.27e-17	5.21	7.81	-1
a	71	Ptprj	chr2	90526511	90527011	53636	1.31	8.59e-05	0.000205	5.54	4.23	1	-2.45	4.75e-19	4.76e-18	5.08	7.53	-1	-3.66	3.16e-34	8.71e-33	3.79	7.45	-1	-3.055	-1.56	1.18e-05	6.51e-05	6.27	7.83	-1	-2.3	4.35e-17	5.85e-16	5.75	8.05	-1
a	72	Plekhg3	chr12	76524866	76525366	-5525	1.15	0.000225	0.000515	5.29	4.13	1	-2.44	5.21e-24	8.2e-23	4.83	7.27	-1	-3.49	1.69e-41	8.52e-40	3.7	7.19	-1	-2.965	-1.83	1.97e-07	1.63e-06	5.74	7.57	-1	-2.08	3.3e-14	3.23e-13	5.71	7.79	-1
a	73	Atp2a3	chr11	72924450	72924950	-36219	2.92	2.65e-21	3.02e-20	6.19	3.27	1	-2.42	3.98e-45	4.67e-43	5.73	8.15	-1	-5.24	1.97e-114	9.57e-111	2.84	8.08	-1	-3.83	-1.9	1.69e-07	1.42e-06	6.56	8.45	-1	-3.06	6.94e-32	4.34e-30	5.62	8.68	-1
a	74	Gm11516	chr11	91065305	91065805	-203957	5.14	9.71e-18	7.8e-17	5.17	0.03	1	-2.41	9.24e-24	1.42e-22	4.71	7.12	-1	-7.45	5.45e-67	1.9e-64	-0.4	7.05	-1	-4.93	-1.05	0.00325	0.0095	6.37	7.42	-1	-4.26	4.23e-45	1.18e-42	3.38	7.65	-1
a	75	Smco2	chr6	146835642	146836142	-13962	2.41	7.18e-08	2.27e-07	4.92	2.51	1	-2.41	3.63e-11	1.8e-10	4.47	6.87	-1	-4.74	1.01e-19	8.62e-19	2.05	6.8	-1	-3.575	-0.96	0.0208	0.0466	6.21	7.17	0	-2.51	3.09e-09	1.66e-08	4.89	7.4	-1
a	76	Gm48339	chr14	20067218	20067718	-8921	1.15	0.000793	0.00171	4.97	3.82	1	-2.41	1.19e-18	1.16e-17	4.51	6.91	-1	-3.45	7.13e-32	1.64e-30	3.39	6.84	-1	-2.93	-1.93	1.04e-06	7.29e-06	5.29	7.21	-1	-2.29	2.56e-16	3.17e-15	5.15	7.44	-1
a	77	Anxa1	chr19	20406412	20406912	-15468	2.05	0.000912	0.00196	5.82	3.77	1	-2.41	1.52e-33	6.06e-32	5.36	7.78	-1	-4.39	9.85e-10	3.66e-09	3.31	7.7	-1	-3.4	-1.48	0.00499	0.0138	6.6	8.08	-1	-1.59	4.36e-08	2.01e-07	6.72	8.3	-1
a	78	Gm20615	chr16	20475249	20475749	-13039	4.77	6.53e-14	3.54e-13	4.79	0.03	1	-2.41	9.26e-15	6.43e-14	4.34	6.75	-1	-7.08	6.63e-40	2.93e-38	-0.4	6.68	-1	-4.745	-1.87	7.49e-06	4.33e-05	5.18	7.05	-1	-4.75	1.86e-35	1.7e-33	2.52	7.27	-1
a	79	Clgn	chr8	83419066	83419566	29199	1.46	7.57e-08	2.39e-07	5.99	4.52	1	-2.4	1.38e-37	7.88e-36	5.53	7.93	-1	-3.77	1.07e-69	4.65e-67	4.08	7.86	-1	-3.085	-1.24	0.000204	0.000833	6.99	8.23	-1	-1.43	8.88e-13	7.34e-12	7.02	8.46	-1
a	80	Sema3e	chr5	14039979	14040479	14703	1.65	1.25e-05	3.24e-05	5.3	3.66	1	-2.4	2.81e-10	1.28e-09	4.85	7.24	-1	-3.94	1.64e-24	2.06e-23	3.23	7.17	-1	-3.17	-2.14	2.09e-05	0.000108	5.4	7.54	-1	-3.31	2.04e-21	4.28e-20	4.45	7.77	-1
a	81	Gm5306	chr6	53706507	53707007	-70377	4.92	5.08e-15	3.08e-14	4.95	0.03	1	-2.39	2.3e-11	1.17e-10	4.49	6.88	-1	-7.21	1.26e-35	3.93e-34	-0.4	6.81	-1	-4.8	-0.26	0.516	0.624	6.92	7.18	0	-3.32	2.08e-21	4.37e-20	4.08	7.4	-1
a	82	Gmpr	chr13	45698358	45698858	190914	1.08	0.000981	0.0021	5.58	4.5	1	-2.39	2.6e-17	2.25e-16	5.12	7.51	-1	-3.38	7.42e-21	6.92e-20	4.06	7.44	-1	-2.885	-1.24	0.000826	0.00288	6.56	7.81	-1	-2.29	4.69e-13	4.01e-12	5.75	8.03	-1
a	83	Ccser1	chr6	61233588	61234088	53264	3.22	1.99e-12	9.39e-12	5.16	1.93	1	-2.39	1.47e-20	1.7e-19	4.7	7.09	-1	-5.53	5.41e-48	4.55e-46	1.48	7.01	-1	-3.96	-2.48	3.9e-10	5.86e-09	4.9	7.39	-1	-4.19	3.76e-40	5.95e-38	3.42	7.61	-1
a	84	Gm18749	chr12	94349560	94350060	-289859	3.19	5.22e-09	1.81e-08	4.52	1.33	1	-2.38	1.03e-15	7.79e-15	4.06	6.44	-1	-5.47	3.55e-37	1.25e-35	0.89	6.37	-1	-3.925	-1.44	0.00641	0.0171	5.3	6.74	-1	-3.08	2.48e-20	4.66e-19	3.88	6.96	-1
a	85	Gm47909	chr14	25196721	25197221	-106315	2.49	5.36e-10	2.02e-09	5.42	2.93	1	-2.38	5.81e-24	9.12e-23	4.96	7.34	-1	-4.78	7.36e-40	3.24e-38	2.48	7.26	-1	-3.58	-1.07	0.00251	0.00759	6.56	7.64	-1	-2.65	4.5e-26	1.49e-24	5.21	7.86	-1
a	86	Fgf12	chr16	28563880	28564380	188688	1.49	0.00162	0.00337	4.11	2.61	1	-2.37	1.39e-13	8.68e-13	3.65	6.02	-1	-3.76	7.15e-24	8.51e-23	2.18	5.95	-1	-3.065	-1.59	6.17e-05	0.000286	4.73	6.32	-1	-1.6	4.91e-08	2.25e-07	4.95	6.55	-1
a	87	St7	chr6	17692577	17693077	0	3.27	3.42e-13	1.73e-12	5.16	1.89	1	-2.36	6.45e-16	4.96e-15	4.7	7.05	-1	-5.51	5.28e-39	2.17e-37	1.47	6.98	-1	-3.935	-1.41	0.000403	0.00152	5.94	7.35	-1	-2.95	1.28e-16	1.64e-15	4.63	7.58	-1
a	88	Zfp608	chr18	54740188	54740688	249492	1.48	0.000183	0.000424	4.66	3.19	1	-2.36	2.04e-17	1.78e-16	4.2	6.57	-1	-3.74	1.06e-32	2.61e-31	2.75	6.49	-1	-3.05	-0.4	0.244	0.35	6.47	6.87	0	-1.32	1.09e-06	4.12e-06	5.78	7.09	-1
a	89	Rnf24	chr2	131344441	131344941	7951	3.22	3.62e-11	1.51e-10	4.91	1.69	1	-2.35	7.04e-16	5.4e-15	4.46	6.8	-1	-5.45	3.73e-39	1.55e-37	1.28	6.73	-1	-3.9	-1.98	0.000207	0.000844	5.12	7.1	-1	-5.02	8.88e-41	1.51e-38	2.31	7.33	-1
a	90	Gm5161	chr9	101472556	101473056	-23203	2.52	2.39e-08	7.86e-08	4.79	2.27	1	-2.35	1.37e-18	1.32e-17	4.33	6.68	-1	-4.75	2e-40	9.14e-39	1.85	6.6	-1	-3.55	-1.73	2.13e-06	1.4e-05	5.25	6.98	-1	-2.96	1.5e-25	4.78e-24	4.24	7.2	-1
a	91	Fam102a	chr2	32539637	32540137	4305	1.03	0.00258	0.00525	5.2	4.16	1	-2.34	5.91e-18	5.4e-17	4.74	7.08	-1	-3.28	4.01e-34	1.1e-32	3.73	7	-1	-2.81	-2.36	5.54e-09	6.46e-08	5.01	7.38	-1	-2.71	7.33e-25	2.17e-23	4.89	7.6	-1
a	92	Cep120	chr18	53649950	53650450	94097	1.3	7.36e-06	1.95e-05	5.68	4.38	1	-2.34	7.54e-27	1.57e-25	5.23	7.57	-1	-3.54	5.28e-61	1.15e-58	3.95	7.49	-1	-2.94	-0.81	0.0465	0.0916	7.06	7.86	0	-1.84	2.63e-12	2.06e-11	6.25	8.09	-1
a	93	Nfib	chr4	82762364	82762864	-56614	1.54	1.08e-06	3.08e-06	5.52	3.98	1	-2.34	7.12e-20	7.73e-19	5.07	7.4	-1	-3.78	2.61e-48	2.27e-46	3.55	7.33	-1	-3.06	-1.07	0.00195	0.0061	6.63	7.7	-1	-2.45	1.62e-20	3.09e-19	5.48	7.93	-1
a	94	Gm44402	chr6	51170739	51171239	203471	1.38	0.000462	0.00103	4.75	3.37	1	-2.34	4.57e-16	3.56e-15	4.29	6.63	-1	-3.63	3.26e-26	4.74e-25	2.93	6.55	-1	-2.985	-2.63	1.09e-08	1.19e-07	4.29	6.93	-1	-2.4	1.77e-12	1.41e-11	4.76	7.15	-1
a	95	Gm26959	chr18	55766264	55766764	-20036	2.38	5.42e-08	1.73e-07	4.83	2.46	1	-2.32	5.63e-18	5.15e-17	4.37	6.7	-1	-4.6	1.28e-39	5.47e-38	2.02	6.62	-1	-3.46	-1.66	4.64e-05	0.000221	5.33	7	-1	-2.56	9.4e-18	1.35e-16	4.66	7.22	-1
a	96	Gm10161	chr7	75352854	75353354	-12701	1.27	0.00279	0.00564	5.3	4.04	1	-2.31	6.86e-23	9.78e-22	4.84	7.16	-1	-3.5	6.34e-17	4.31e-16	3.59	7.08	-1	-2.905	-1.15	0.00418	0.0118	6.31	7.46	-1	-2.27	2.81e-13	2.47e-12	5.41	7.68	-1
a	97	Ildr1	chr16	36701949	36702449	7971	1.45	1.72e-06	4.81e-06	5.61	4.16	1	-2.31	1.19e-15	8.9e-15	5.16	7.47	-1	-3.66	1.27e-32	3.1e-31	3.73	7.39	-1	-2.985	-1.59	6.39e-05	0.000295	6.18	7.77	-1	-3.03	1.88e-25	5.91e-24	4.97	7.99	-1
a	98	Fbn2	chr18	58344498	58344998	-134572	2	1.12e-10	4.49e-10	6.1	4.1	1	-2.3	1.27e-25	2.33e-24	5.64	7.94	-1	-4.19	1.96e-65	6.17e-63	3.68	7.86	-1	-3.245	-1.24	0.000125	0.000538	7	8.24	-1	-2.49	4.74e-24	1.28e-22	5.97	8.46	-1
a	99	Gm5958	chr14	99850317	99850817	-14503	1.01	0.000135	0.000316	5.91	4.9	1	-2.3	2.19e-24	3.59e-23	5.45	7.76	-1	-3.22	4.21e-65	1.29e-62	4.46	7.68	-1	-2.76	-1.79	4.84e-05	0.000229	6.26	8.06	-1	-1.88	6.07e-19	9.93e-18	6.4	8.28	-1
a	100	Tmem108	chr9	103707791	103708291	53546	2.13	4.4e-15	2.68e-14	6.34	4.21	1	-2.3	1.21e-13	7.6e-13	5.88	8.18	-1	-4.32	3.18e-31	6.92e-30	3.79	8.11	-1	-3.31	-0.59	0.228	0.331	7.89	8.48	0	-1.5	4.73e-06	1.64e-05	7.21	8.71	-1
a	101	Ikzf2	chr1	69611127	69611627	75618	2.69	7.09e-10	2.65e-09	4.99	2.29	1	-2.29	3.6e-19	3.65e-18	4.53	6.82	-1	-4.86	2.39e-40	1.09e-38	1.88	6.74	-1	-3.575	-1.61	5.31e-05	0.000249	5.51	7.12	-1	-3.26	1.36e-29	6.57e-28	4.08	7.34	-1
a	102	Foxa2	chr2	148005076	148005576	41393	1.69	2.17e-08	7.17e-08	5.66	3.97	1	-2.29	9.4e-19	9.19e-18	5.2	7.49	-1	-3.88	1.23e-40	5.75e-39	3.54	7.42	-1	-3.085	-1.32	0.00235	0.00718	6.47	7.79	-1	-1.9	2.12e-14	2.11e-13	6.12	8.01	-1
a	103	Lyplal1	chr1	186341848	186342348	-224538	1.74	2.81e-05	7.04e-05	5.39	3.65	1	-2.29	5.23e-10	2.31e-09	4.93	7.21	-1	-3.93	6.88e-37	2.38e-35	3.21	7.14	-1	-3.11	-1.57	2.3e-05	0.000118	5.94	7.51	-1	-2.81	6.49e-23	1.57e-21	4.93	7.74	-1
a	104	Gm8909	chr17	36170290	36170790	-1753	2.57	2.89e-15	1.8e-14	5.94	3.36	1	-2.29	1.67e-28	4.07e-27	5.48	7.77	-1	-4.76	2e-85	1.94e-82	2.94	7.69	-1	-3.525	-1.55	8.27e-06	4.72e-05	6.52	8.07	-1	-2.92	4.73e-36	4.66e-34	5.38	8.29	-1
a	105	Rarb	chr14	16776723	16777223	41933	4.2	1.03e-15	6.74e-15	5.17	0.97	1	-2.29	7.51e-20	8.14e-19	4.71	7	-1	-6.4	7.6e-55	1.11e-52	0.52	6.92	-1	-4.345	-1.88	3.7e-06	2.3e-05	5.41	7.3	-1	-3.26	6.85e-31	3.84e-29	4.26	7.52	-1
a	106	Gm8664	chr15	37197937	37198437	-15236	1.58	6.18e-06	1.65e-05	5.17	3.58	1	-2.29	5.01e-16	3.89e-15	4.71	7	-1	-3.78	8.42e-31	1.78e-29	3.15	6.93	-1	-3.035	-1.64	1.14e-05	6.28e-05	5.66	7.3	-1	-2.32	1.16e-16	1.49e-15	5.21	7.53	-1
a	107	Etv6	chr6	134091399	134091899	55699	4.94	1.07e-15	6.94e-15	4.97	0.03	1	-2.28	2.79e-15	2.02e-14	4.51	6.79	-1	-7.12	2.03e-43	1.19e-41	-0.4	6.72	-1	-4.7	-1.74	4.43e-06	2.7e-05	5.35	7.09	-1	-6.52	4.8e-48	2.01e-45	0.8	7.32	-1
a	108	Cym	chr3	107223102	107223602	-1370	3.09	1e-16	7.28e-16	5.78	2.69	1	-2.28	6.71e-31	2.1e-29	5.32	7.6	-1	-5.24	4.03e-63	1.04e-60	2.28	7.52	-1	-3.76	-1.06	0.00098	0.00335	6.83	7.9	-1	-4.04	6.83e-50	3.79e-47	4.08	8.12	-1
a	109	Gm5975	chr1	52290368	52290868	-1273	2.47	5.63e-15	3.4e-14	5.92	3.45	1	-2.27	1.11e-22	1.55e-21	5.47	7.74	-1	-4.64	4.99e-50	4.96e-48	3.03	7.67	-1	-3.455	-1.79	2.61e-07	2.09e-06	6.25	8.04	-1	-3.99	9.72e-36	9.19e-34	4.27	8.26	-1
a	110	Agpat3	chr10	78356139	78356639	-3650	1.4	3.74e-06	1.02e-05	5.94	4.54	1	-2.27	1.43e-23	2.16e-22	5.49	7.75	-1	-3.57	4.67e-56	7.41e-54	4.11	7.68	-1	-2.92	-2.03	1.09e-06	7.64e-06	6.02	8.05	-1	-1.82	1.71e-14	1.73e-13	6.45	8.28	-1
a	111	Nog	chr11	89434982	89435482	-132650	5.05	3.63e-16	2.48e-15	5.08	0.03	1	-2.26	3.94e-15	2.83e-14	4.62	6.88	-1	-7.21	1.41e-52	1.73e-50	-0.4	6.81	-1	-4.735	-1.73	1.08e-05	6.02e-05	5.45	7.18	-1	-6.44	3.15e-49	1.56e-46	0.97	7.41	-1
a	112	Gm5117	chr8	31722766	31723266	16494	4.62	1.53e-12	7.29e-12	4.65	0.03	1	-2.26	9.26e-15	6.43e-14	4.19	6.45	-1	-6.77	1.1e-40	5.17e-39	-0.4	6.37	-1	-4.515	-1.75	0.000188	0.000774	5	6.75	-1	-3.59	8.31e-28	3.29e-26	3.39	6.97	-1
a	113	Sptssb	chr3	69900236	69900736	-40296	5.08	6.91e-21	7.59e-20	5.65	0.57	1	-2.26	2.41e-16	1.93e-15	5.19	7.46	-1	-7.25	1.07e-64	3.22e-62	0.13	7.38	-1	-4.755	-1.29	0.000225	0.000908	6.46	7.76	-1	-5.81	2.43e-58	4.72e-55	2.17	7.98	-1
a	114	Gimap3	chr6	48783051	48783551	-12200	4.28	9.66e-17	7.01e-16	5.37	1.09	1	-2.25	9.83e-17	8.12e-16	4.91	7.16	-1	-6.42	3.22e-58	5.8e-56	0.67	7.09	-1	-4.335	-1.81	0.000723	0.00256	5.66	7.46	-1	-4.88	1.94e-47	7.56e-45	2.81	7.69	-1
a	115	Nedd9	chr13	41456283	41456783	30579	2.29	4.69e-14	2.58e-13	5.99	3.7	1	-2.25	1.21e-18	1.17e-17	5.53	7.78	-1	-4.43	2.16e-41	1.08e-39	3.27	7.7	-1	-3.34	-0.51	0.151	0.239	7.57	8.08	0	-2.87	6.46e-23	1.56e-21	5.43	8.3	-1
a	116	Ripor2	chr13	24545599	24546099	-36090	3.71	6.99e-13	3.44e-12	4.98	1.28	1	-2.24	6.58e-18	5.99e-17	4.52	6.76	-1	-5.86	1.84e-49	1.75e-47	0.83	6.69	-1	-4.05	-1.67	1.62e-05	8.63e-05	5.39	7.06	-1	-4.6	8.29e-41	1.42e-38	2.69	7.28	-1
a	117	Kit	chr5	75544735	75545235	-29681	2.15	4.2e-08	1.35e-07	5.06	2.91	1	-2.23	2.88e-15	2.09e-14	4.61	6.84	-1	-4.29	1.86e-34	5.22e-33	2.48	6.77	-1	-3.26	0.15	0.678	0.762	7.29	7.14	0	-1.18	0.000172	0.000462	6.18	7.36	-1
a	118	Gapdh-ps14	chr8	41592058	41592558	17111	3	6.82e-11	2.79e-10	5.1	2.1	1	-2.21	3.73e-12	2.04e-11	4.65	6.86	-1	-5.14	9.87e-31	2.07e-29	1.65	6.79	-1	-3.675	-1.57	5.03e-05	0.000237	5.59	7.16	-1	-3.04	3.69e-21	7.56e-20	4.35	7.38	-1
a	119	Wfdc13	chr2	164688467	164688967	3360	4.32	1.72e-13	8.96e-13	4.89	0.57	1	-2.21	1.85e-13	1.14e-12	4.43	6.64	-1	-6.44	1.23e-39	5.3e-38	0.13	6.57	-1	-4.325	-1.86	9.88e-06	5.54e-05	5.08	6.94	-1	-4.38	9.55e-30	4.72e-28	2.79	7.17	-1
a	120	Ankrd26	chr6	118574355	118574855	-12129	2.49	8.81e-09	3e-08	4.89	2.4	1	-2.21	2.47e-15	1.8e-14	4.43	6.65	-1	-4.59	5.24e-36	1.67e-34	1.98	6.57	-1	-3.4	-0.91	0.0125	0.0302	6.04	6.95	0	-3.14	1.37e-22	3.21e-21	4.03	7.17	-1
a	121	Gm12691	chr4	98033318	98033818	116443	2.37	4.45e-12	2.03e-11	5.66	3.28	1	-2.2	3.48e-17	2.99e-16	5.2	7.4	-1	-4.47	7.04e-47	5.41e-45	2.86	7.33	-1	-3.335	-1.66	0.000248	0.00099	6.04	7.7	-1	-2.78	5.17e-22	1.15e-20	5.15	7.93	-1
a	122	Mon1b	chr8	113422615	113423115	-212472	3.84	2.39e-10	9.3e-10	4.49	0.65	1	-2.19	7.24e-14	4.64e-13	4.04	6.23	-1	-5.92	1.28e-36	4.31e-35	0.23	6.15	-1	-4.055	-2.24	4.72e-05	0.000224	4.28	6.53	-1	-5.94	8.29e-41	1.42e-38	0.82	6.75	-1
a	123	Bcas3	chr11	85583926	85584426	230759	2.28	2.22e-18	1.9e-17	6.49	4.22	1	-2.19	1.2e-15	9.03e-15	6.03	8.23	-1	-4.37	7.47e-41	3.55e-39	3.78	8.15	-1	-3.28	-1.74	4.57e-06	2.78e-05	6.78	8.52	-1	-2.71	6.43e-19	1.05e-17	6.04	8.75	-1
a	124	Atm	chr9	53472760	53473260	63480	4.1	1.76e-21	2.03e-20	5.89	1.78	1	-2.19	1.01e-20	1.17e-19	5.43	7.62	-1	-6.2	2.78e-83	2.34e-80	1.34	7.54	-1	-4.195	-1.48	1.5e-05	8.04e-05	6.44	7.92	-1	-3.81	4.88e-42	1.01e-39	4.33	8.14	-1
a	125	Gm11263	chr4	79357659	79358159	29951	3.81	1.53e-09	5.57e-09	4.38	0.57	1	-2.18	1.97e-12	1.1e-11	3.92	6.1	-1	-5.9	8.91e-34	2.37e-32	0.13	6.03	-1	-4.04	-0.86	0.0246	0.0537	5.54	6.4	0	-2.31	9e-15	9.41e-14	4.31	6.63	-1
a	126	Gm49467	chr15	87091303	87091803	152196	2.39	4.03e-10	1.54e-09	5.48	3.09	1	-2.18	2.43e-18	2.3e-17	5.02	7.2	-1	-4.46	6.36e-43	3.61e-41	2.67	7.13	-1	-3.32	-1.08	0.00254	0.00768	6.42	7.5	-1	-2.05	8.56e-13	7.08e-12	5.68	7.73	-1
a	127	Gm18154	chr15	61610652	61611152	-215095	2.26	3.43e-12	1.58e-11	6.03	3.77	1	-2.17	1.36e-16	1.11e-15	5.57	7.74	-1	-4.33	1.99e-32	4.78e-31	3.33	7.66	-1	-3.25	-2.66	1.77e-10	2.9e-09	5.38	8.04	-1	-3.6	3.08e-34	2.47e-32	4.66	8.26	-1
a	128	Ice2	chr9	69155900	69156400	-241506	1.13	0.000131	0.000307	5.41	4.27	1	-2.17	5.72e-19	5.69e-18	4.95	7.11	-1	-3.2	1.75e-36	5.86e-35	3.84	7.04	-1	-2.685	-0.97	0.00412	0.0117	6.44	7.41	0	-2.43	7.39e-21	1.47e-19	5.2	7.64	-1
a	129	Cntn2	chr1	132538600	132539100	4156	4.46	2.55e-15	1.6e-14	5.03	0.57	1	-2.15	1.55e-17	1.37e-16	4.58	6.72	-1	-6.51	2.71e-51	3.02e-49	0.13	6.65	-1	-4.33	-1.87	4.94e-07	3.72e-06	5.15	7.02	-1	-6.24	1.31e-50	8.13e-48	1.01	7.25	-1
a	130	Gm44844	chr8	6516150	6516650	78406	2.43	1.66e-14	9.51e-14	6.18	3.75	1	-2.14	7.31e-23	1.04e-21	5.72	7.85	-1	-4.46	3.78e-82	3.14e-79	3.32	7.78	-1	-3.3	-2.12	0.000365	0.0014	6.04	8.15	-1	-2.32	1.95e-14	1.96e-13	6.06	8.38	-1
a	131	Lsamp	chr16	39972701	39973201	-11160	2.73	2.41e-16	1.68e-15	6.15	3.41	1	-2.14	2.66e-30	7.83e-29	5.69	7.82	-1	-4.75	5.25e-50	5.18e-48	2.99	7.75	-1	-3.445	-0.93	0.0037	0.0106	7.19	8.12	0	-1.86	9.45e-19	1.52e-17	6.48	8.35	-1
a	132	Dpysl4	chr7	139108171	139108671	22170	4.09	1.57e-08	5.24e-08	4.12	0.03	1	-2.13	1.59e-06	4.81e-06	3.66	5.8	-1	-6.12	2.46e-18	1.87e-17	-0.4	5.72	-1	-4.125	-0.82	0.072	0.131	5.28	6.1	0	-3.12	2.56e-12	2.01e-11	3.21	6.32	-1
a	133	Tcaim	chr9	122823569	122824069	18030	1.52	8.88e-06	2.33e-05	5.13	3.61	1	-2.13	1.13e-17	1.01e-16	4.68	6.8	-1	-3.54	8.15e-37	2.8e-35	3.18	6.73	-1	-2.835	-2.69	8.9e-09	9.88e-08	4.42	7.1	-1	-4.13	2.07e-38	2.69e-36	3.2	7.33	-1
a	134	Tas2r144	chr6	42197675	42198175	-17153	2.38	4.15e-07	1.23e-06	4.66	2.28	1	-2.12	5.21e-10	2.3e-09	4.2	6.32	-1	-4.42	4.68e-23	5.21e-22	1.83	6.25	-1	-3.27	-2.17	0.000136	0.000582	4.45	6.62	-1	-2.17	1.44e-11	1.03e-10	4.68	6.85	-1
a	135	Fer1l6	chr15	58591507	58592007	81459	1.33	6.91e-05	0.000167	5.32	3.98	1	-2.12	1.58e-19	1.65e-18	4.86	6.98	-1	-3.36	1.03e-33	2.72e-32	3.54	6.9	-1	-2.74	-0.36	0.264	0.372	6.91	7.27	0	-2.68	3.2e-24	8.81e-23	4.81	7.5	-1
a	136	Gm8580	chr10	93691282	93691782	-25436	1.33	2.62e-09	9.31e-09	6.4	5.07	1	-2.12	7.21e-21	8.53e-20	5.94	8.06	-1	-3.35	2.41e-42	1.31e-40	4.64	7.99	-1	-2.735	-1.54	1.23e-05	6.74e-05	6.82	8.36	-1	-2.17	4.44e-16	5.37e-15	6.42	8.59	-1
a	137	Slc39a10	chr1	46887866	46888366	4486	1.37	1.43e-07	4.4e-07	6.74	5.37	1	-2.12	9.63e-25	1.63e-23	6.28	8.4	-1	-3.39	2.87e-78	1.99e-75	4.94	8.33	-1	-2.755	-1.52	1.45e-06	9.87e-06	7.18	8.7	-1	-1.92	4.67e-22	1.04e-20	7	8.92	-1
a	138	Gm8994	chr6	136292100	136292600	-34939	1.3	0.000467	0.00104	5.18	3.88	1	-2.12	4.7e-15	3.35e-14	4.72	6.83	-1	-3.32	3.44e-24	4.2e-23	3.44	6.76	-1	-2.72	-0.38	0.335	0.448	6.75	7.13	0	-1.69	7.59e-11	4.99e-10	5.67	7.36	-1
a	139	Cnmd	chr14	79660443	79660943	1227	2.72	1.58e-14	9.08e-14	5.65	2.93	1	-2.11	6.74e-22	8.77e-21	5.19	7.3	-1	-4.73	1.98e-60	4.01e-58	2.5	7.23	-1	-3.42	-0.99	0.00399	0.0113	6.61	7.6	0	-3.08	9.22e-32	5.68e-30	4.74	7.83	-1
a	140	Ndnf	chr6	65630531	65631031	-40559	2.9	2.47e-13	1.27e-12	5.38	2.48	1	-2.11	2.63e-13	1.6e-12	4.92	7.03	-1	-4.91	1.76e-36	5.92e-35	2.05	6.95	-1	-3.51	-1.08	0.176	0.27	6.25	7.33	0	-2.72	1.54e-19	2.67e-18	4.83	7.55	-1
a	141	1700080O16Rik	chrX	52030116	52030616	-57344	1.42	0.00124	0.00261	4.33	2.91	1	-2.11	8.7e-12	4.59e-11	3.87	5.98	-1	-3.43	8.88e-22	8.94e-21	2.48	5.91	-1	-2.77	-0.88	0.0171	0.0396	5.4	6.28	0	-3.16	1e-19	1.77e-18	3.34	6.5	-1
a	142	Fam19a5	chr15	87391317	87391817	-152482	1.58	2.16e-05	5.47e-05	4.92	3.34	1	-2.11	6.12e-15	4.32e-14	4.46	6.57	-1	-3.59	1.55e-31	3.47e-30	2.91	6.49	-1	-2.85	-0.99	0.00517	0.0142	5.88	6.87	0	-2.14	9.2e-14	8.57e-13	4.95	7.09	-1
a	143	Pja2	chr17	64145997	64146497	185419	3.02	1.52e-09	5.51e-09	4.87	1.85	1	-2.1	4.02e-08	1.46e-07	4.41	6.51	-1	-5.01	3.01e-27	4.77e-26	1.43	6.43	-1	-3.555	-0.88	0.0291	0.0618	5.93	6.81	0	-3.58	1.28e-22	3.01e-21	3.45	7.03	-1
a	144	Gm5313	chr6	93172594	93173094	-34604	1.81	2.41e-07	7.26e-07	5.23	3.42	1	-2.09	3.38e-14	2.23e-13	4.77	6.86	-1	-3.8	4.71e-33	1.19e-31	2.98	6.79	-1	-2.945	-1.01	0.00476	0.0132	6.15	7.16	-1	-2.89	2.22e-16	2.76e-15	4.49	7.38	-1
a	145	Gm36378	chr5	150337555	150338055	93692	2.26	6.45e-07	1.87e-06	4.61	2.35	1	-2.09	2.36e-10	1.08e-09	4.16	6.25	-1	-4.25	4.28e-24	5.18e-23	1.92	6.18	-1	-3.17	-1.27	0.00244	0.0074	5.28	6.55	-1	-4.52	7.43e-28	2.96e-26	2.25	6.78	-1
a	146	Lasp1	chr11	97807995	97808495	8995	1.4	1.57e-05	4.03e-05	5.7	4.3	1	-2.08	3.01e-13	1.83e-12	5.24	7.32	-1	-3.38	1.04e-48	9.43e-47	3.87	7.25	-1	-2.73	-2.2	2.44e-09	3.08e-08	5.42	7.62	-1	-2.75	1.68e-26	5.81e-25	5.1	7.85	-1
a	147	Nipal3	chr4	135524180	135524680	-29142	2.95	8.55e-10	3.17e-09	4.88	1.93	1	-2.08	7.91e-13	4.61e-12	4.43	6.5	-1	-4.94	3.28e-32	7.73e-31	1.48	6.43	-1	-3.51	-2.13	0.000136	0.000579	4.67	6.8	-1	-3.25	1.75e-24	4.99e-23	3.77	7.03	-1
a	148	Ndnf	chr6	65646346	65646846	-24744	2.22	4.47e-16	3.03e-15	6.39	4.17	1	-2.07	3.49e-19	3.54e-18	5.93	8	-1	-4.18	1.07e-50	1.12e-48	3.74	7.92	-1	-3.125	-1.21	0.000298	0.00117	7.09	8.3	-1	-3.01	1.28e-28	5.54e-27	5.51	8.52	-1
a	149	Frmd6	chr12	70712174	70712674	-112840	2.39	9.96e-09	3.37e-08	5.05	2.66	1	-2.07	3.33e-14	2.2e-13	4.59	6.66	-1	-4.37	4.21e-33	1.07e-31	2.22	6.59	-1	-3.22	-0.03	0.903	0.933	6.93	6.96	0	-0.84	0.000527	0.0013	6.34	7.19	0
a	150	Dmrt3	chr19	25635095	25635595	24558	1.04	0.0221	0.039	4.68	3.64	1	-2.06	4.89e-12	2.65e-11	4.22	6.28	-1	-3.02	1.41e-11	6.18e-11	3.19	6.21	-1	-2.54	-1.91	5.85e-06	3.46e-05	4.67	6.58	-1	-2.33	4.46e-15	4.84e-14	4.48	6.81	-1
a	151	Slco2a1	chr9	103028991	103029491	40279	1.34	0.000763	0.00165	4.8	3.47	1	-2.05	3.38e-11	1.68e-10	4.35	6.4	-1	-3.29	9.39e-26	1.31e-24	3.03	6.32	-1	-2.67	-1.46	0.000584	0.00212	5.24	6.69	-1	-3.78	8.72e-23	2.08e-21	3.14	6.92	-1
a	152	Sox6	chr7	115689654	115690154	348642	4.55	1.34e-11	5.82e-11	4.58	0.03	1	-2.05	1.96e-11	9.98e-11	4.12	6.17	-1	-6.49	3.73e-36	1.21e-34	-0.4	6.09	-1	-4.27	-0.43	0.225	0.328	6.03	6.46	0	-4.02	2.27e-21	4.75e-20	2.67	6.69	-1
a	153	Fndc3b	chr3	27573409	27573909	137398	1.09	0.00035	0.000786	5.99	4.9	1	-2.03	5.83e-14	3.78e-13	5.54	7.57	-1	-3.02	7.74e-35	2.26e-33	4.47	7.49	-1	-2.525	-1.9	3.98e-05	0.000192	5.97	7.87	-1	-3.02	6.55e-21	1.31e-19	5.07	8.09	-1
a	154	Plk2	chr13	110507783	110508283	112737	2.98	2.12e-11	9.06e-11	5.11	2.13	1	-2.03	3.04e-15	2.2e-14	4.65	6.68	-1	-4.93	1.2e-41	6.19e-40	1.68	6.61	-1	-3.48	-0.55	0.104	0.177	6.43	6.98	0	-3.38	8.73e-29	3.85e-27	3.83	7.21	-1
a	155	Asap1	chr15	64226232	64226732	156187	2.36	1.23e-10	4.93e-10	5.45	3.09	1	-2.02	1.04e-15	7.85e-15	4.99	7.02	-1	-4.27	2.45e-32	5.85e-31	2.67	6.94	-1	-3.145	-1.68	0.000807	0.00282	5.64	7.32	-1	-1.51	5.51e-09	2.86e-08	6.03	7.54	-1
a	156	Snx22	chr9	66078452	66078952	-8733	1.02	0.00568	0.011	5.15	4.14	1	-2.02	1.38e-15	1.03e-14	4.69	6.71	-1	-2.95	1.13e-18	8.83e-18	3.69	6.64	-1	-2.485	-1.52	3.16e-05	0.000157	5.49	7.01	-1	-1.4	1.91e-07	8.04e-07	5.83	7.24	-1
a	157	Eya2	chr2	165622605	165623105	27573	2.07	1.2e-09	4.4e-09	5.77	3.7	1	-2.01	5.99e-16	4.63e-15	5.31	7.32	-1	-3.98	1.32e-49	1.27e-47	3.27	7.25	-1	-2.995	-1.43	6.67e-05	0.000306	6.2	7.62	-1	-3.09	2.61e-31	1.52e-29	4.76	7.85	-1
a	158	F2rl2	chr13	95777153	95777653	80300	1.27	0.00484	0.00948	4.19	2.93	1	-2.01	9.47e-10	4.08e-09	3.74	5.74	-1	-3.17	8.94e-18	6.51e-17	2.5	5.67	-1	-2.59	-1.14	0.00342	0.00992	4.9	6.04	-1	-0.71	0.0101	0.0193	5.55	6.26	0
a	159	Zfp629	chr7	127648770	127649270	-32973	1.26	0.00221	0.00453	4.57	3.3	1	-2.01	1.2e-11	6.24e-11	4.11	6.12	-1	-3.18	1.13e-20	1.04e-19	2.86	6.04	-1	-2.595	-2.18	1.43e-07	1.22e-06	4.24	6.42	-1	-3.23	1.15e-22	2.71e-21	3.42	6.64	-1
a	160	Sox5	chr6	144491943	144492443	289534	1	0.000776	0.00168	5.52	4.52	1	-2.01	2.12e-12	1.18e-11	5.06	7.07	-1	-2.91	2.26e-26	3.32e-25	4.09	7	-1	-2.46	-1.44	7.05e-05	0.000322	5.93	7.37	-1	-1.99	3.47e-12	2.68e-11	5.61	7.6	-1
a	161	Prss23	chr7	89536559	89537059	-9372	1.89	5.63e-05	0.000137	4.62	2.73	1	-2.01	3.9e-08	1.42e-07	4.16	6.17	-1	-3.82	4.66e-13	2.32e-12	2.27	6.09	-1	-2.915	-0.63	0.158	0.248	5.84	6.47	0	-2.5	8.27e-12	6.09e-11	4.2	6.69	-1
a	162	E130114P18Rik	chr4	97851694	97852194	-73616	1.73	1.64e-06	4.62e-06	5.16	3.43	1	-2	2.03e-09	8.45e-09	4.7	6.7	-1	-3.63	3.96e-23	4.43e-22	3	6.62	-1	-2.815	-0.38	0.381	0.496	6.62	7	0	-1.08	0.000577	0.00141	6.15	7.22	-1
a	163	Sntb2	chr8	106932200	106932700	-3050	1.64	1.5e-05	3.85e-05	5.15	3.52	1	-2	2.16e-11	1.1e-10	4.7	6.69	-1	-3.54	2.83e-32	6.73e-31	3.08	6.62	-1	-2.77	-2.67	1.81e-07	1.51e-06	4.32	6.99	-1	-2.9	5.73e-23	1.39e-21	4.32	7.22	-1
a	164	Dgki	chr6	37359293	37359793	-59109	2.67	1.09e-14	6.38e-14	5.7	3.03	1	-1.99	1.57e-20	1.8e-19	5.24	7.23	-1	-4.56	2.91e-57	4.91e-55	2.6	7.16	-1	-3.275	-1.56	6.51e-06	3.82e-05	5.97	7.53	-1	-2.17	3.65e-16	4.46e-15	5.59	7.76	-1
a	165	Shank2	chr7	144153009	144153509	151081	4.24	8.8e-13	4.29e-12	4.81	0.57	1	-1.99	1.55e-11	7.95e-11	4.35	6.34	-1	-6.13	4.39e-39	1.82e-37	0.13	6.27	-1	-4.06	-0.99	0.0339	0.0703	5.65	6.64	0	-2.04	1.81e-13	1.62e-12	4.82	6.87	-1
a	166	Gm15913	chr14	13411600	13412100	-57520	4.16	4.61e-09	1.61e-08	4.19	0.03	1	-1.99	1.18e-08	4.51e-08	3.74	5.72	-1	-6.05	1.49e-25	2.04e-24	-0.4	5.65	-1	-4.02	-2.58	9.35e-06	5.28e-05	3.45	6.02	-1	-3.95	1.49e-19	2.59e-18	2.3	6.25	-1
a	167	Gm8652	chr6	6362556	6363056	-10289	3.28	3.04e-09	1.08e-08	4.56	1.28	1	-1.98	7.5e-11	3.61e-10	4.1	6.08	-1	-5.18	8.43e-30	1.64e-28	0.83	6.01	-1	-3.58	-0.54	0.186	0.282	5.84	6.38	0	-3.44	1.72e-23	4.41e-22	3.16	6.61	-1
a	168	1700001C19Rik	chr17	47462589	47463089	-25213	2.72	1.26e-12	6.06e-12	5.58	2.86	1	-1.98	1.05e-15	7.9e-15	5.12	7.1	-1	-4.61	8.64e-40	3.76e-38	2.41	7.02	-1	-3.295	-1.59	1.79e-05	9.43e-05	5.8	7.4	-1	-4.04	1.29e-39	1.91e-37	3.58	7.62	-1
a	169	Hist1h4k	chr13	21749952	21750452	53	2	0.00097	0.00208	3.75	1.75	1	-1.97	1.62e-07	5.51e-07	3.29	5.26	-1	-3.89	1.79e-15	1.09e-14	1.3	5.18	-1	-2.93	-1.9	3.08e-05	0.000153	3.66	5.56	-1	-1.82	7.21e-06	2.44e-05	3.96	5.78	-1
a	170	Gm9385	chr9	115995086	115995586	45478	2.17	1.24e-05	3.22e-05	4.42	2.25	1	-1.97	3.58e-10	1.61e-09	3.97	5.94	-1	-4.07	8.91e-22	8.96e-21	1.8	5.87	-1	-3.02	-1.31	0.00141	0.00459	4.93	6.24	-1	-2.47	6.41e-13	5.37e-12	4	6.47	-1
a	171	Nmnat2	chr1	153040079	153040579	85086	1.02	0.000883	0.0019	5.27	4.26	1	-1.97	3.07e-16	2.43e-15	4.82	6.79	-1	-2.89	9.46e-30	1.83e-28	3.82	6.71	-1	-2.43	-2.09	2.31e-08	2.35e-07	5	7.09	-1	-2.75	4.02e-24	1.1e-22	4.56	7.31	-1
a	172	Cckar	chr5	53683728	53684228	23477	2.24	2.22e-07	6.73e-07	4.83	2.59	1	-1.96	1.52e-12	8.59e-12	4.37	6.33	-1	-4.08	2.7e-24	3.31e-23	2.18	6.26	-1	-3.02	-1.08	0.00548	0.0149	5.55	6.63	-1	-2.83	3.64e-20	6.76e-19	4.03	6.86	-1
a	173	Plekha7	chr7	116196880	116197380	110996	3.17	2.47e-13	1.27e-12	5.3	2.13	1	-1.96	2.03e-12	1.13e-11	4.84	6.81	-1	-5.05	2.49e-36	8.21e-35	1.68	6.73	-1	-3.505	-1.95	1.54e-06	1.04e-05	5.16	7.1	-1	-2.22	3.54e-12	2.73e-11	5.11	7.33	-1
a	174	Agt	chr8	124556097	124556597	13109	2.77	8.41e-07	2.42e-06	4.88	2.1	1	-1.95	2.73e-07	9.02e-07	4.42	6.37	-1	-4.65	1.87e-32	4.51e-31	1.65	6.3	-1	-3.3	-1.1	0.00228	0.00698	5.57	6.67	-1	-1.93	3.55e-12	2.73e-11	4.97	6.9	-1
a	175	Plxna1	chr6	89304303	89304803	57817	2.55	1.32e-08	4.44e-08	4.84	2.29	1	-1.95	4.23e-08	1.53e-07	4.38	6.33	-1	-4.38	6.24e-18	4.6e-17	1.88	6.26	-1	-3.165	-2.42	2.76e-05	0.000139	4.22	6.63	-1	-3.74	1.1e-21	2.37e-20	3.12	6.86	-1
a	176	Rpl13-ps3	chr14	58989769	58990269	96263	2.73	1.09e-09	4.01e-09	5.56	2.84	1	-1.94	1.59e-08	5.99e-08	5.1	7.05	-1	-4.57	3.48e-50	3.5e-48	2.41	6.97	-1	-3.255	-0.22	0.523	0.63	7.13	7.35	0	-0.89	7.05e-05	0.000202	6.68	7.57	0
a	177	Map3k20	chr2	72169383	72169883	-115754	4.84	5.74e-19	5.23e-18	5.41	0.57	1	-1.94	1.35e-12	7.68e-12	4.95	6.9	-1	-6.69	1.1e-51	1.27e-49	0.13	6.82	-1	-4.315	-0.89	0.0177	0.0408	6.31	7.2	0	-2.65	2.52e-22	5.76e-21	4.77	7.42	-1
a	178	Gmds	chr13	32142141	32142641	196099	1.59	9.57e-05	0.000228	4.68	3.1	1	-1.93	4.73e-11	2.32e-10	4.22	6.16	-1	-3.42	1.46e-23	1.7e-22	2.66	6.08	-1	-2.675	-1.82	1.16e-05	6.41e-05	4.64	6.46	-1	-1.99	8.44e-07	3.26e-06	4.69	6.68	-1
a	179	Etv3	chr3	87527456	87527956	2049	1.06	0.002	0.00412	5.28	4.22	1	-1.93	2.47e-09	1.02e-08	4.82	6.75	-1	-2.89	3.43e-26	4.96e-25	3.79	6.67	-1	-2.41	-0.73	0.0421	0.0842	6.32	7.05	0	-1.67	6.41e-11	4.25e-10	5.6	7.27	-1
a	180	Gm47924	chr10	25621276	25621776	7098	2.02	6.08e-08	1.93e-07	5.18	3.16	1	-1.93	2.03e-13	1.25e-12	4.72	6.65	-1	-3.85	1.28e-31	2.88e-30	2.72	6.57	-1	-2.89	-1.68	1.03e-05	5.77e-05	5.26	6.95	-1	-2.73	3.03e-19	5.11e-18	4.44	7.17	-1
a	181	Gm13176	chr2	4829582	4830082	4530	1.11	4.53e-06	1.23e-05	6.35	5.24	1	-1.93	1.63e-14	1.11e-13	5.89	7.82	-1	-2.94	1e-32	2.49e-31	4.81	7.75	-1	-2.435	-1.72	1.73e-06	1.15e-05	6.4	8.12	-1	-2.25	1.69e-17	2.37e-16	6.1	8.35	-1
a	182	Pex16	chr2	92371705	92372205	-2471	1.72	1.91e-06	5.34e-06	6.05	4.32	1	-1.93	4.92e-09	1.96e-08	5.59	7.52	-1	-3.55	6.49e-55	9.49e-53	3.9	7.45	-1	-2.74	-0.64	0.0429	0.0855	7.17	7.82	0	-1.98	1.74e-17	2.43e-16	6.07	8.04	-1
a	183	Prep	chr10	45077312	45077812	10109	2.03	2.35e-06	6.51e-06	5.21	3.18	1	-1.93	4.25e-11	2.09e-10	4.75	6.68	-1	-3.88	1.95e-17	1.38e-16	2.72	6.6	-1	-2.905	-0.66	0.0708	0.13	6.32	6.98	0	-1.65	1.94e-09	1.07e-08	5.55	7.2	-1
a	184	Cytl1	chr5	37735006	37735506	-13	4.4	8.03e-11	3.26e-10	4.43	0.03	1	-1.92	5.89e-10	2.59e-09	3.97	5.89	-1	-6.21	1.23e-30	2.57e-29	-0.4	5.81	-1	-4.065	-1.55	0.000229	0.000922	4.64	6.19	-1	-3.57	2.81e-20	5.25e-19	2.84	6.41	-1
a	185	Lbr	chr1	181848168	181848668	-5122	2.76	1.73e-11	7.43e-11	5.22	2.46	1	-1.92	9.27e-12	4.88e-11	4.76	6.68	-1	-4.59	9.72e-33	2.41e-31	2.02	6.6	-1	-3.255	-0.97	0.0126	0.0303	6.01	6.98	0	-2.25	4.09e-15	4.44e-14	4.96	7.2	-1
a	186	Gm12535	chr3	109885251	109885751	-21633	3.14	1.27e-11	5.53e-11	4.99	1.85	1	-1.92	1.39e-11	7.16e-11	4.54	6.45	-1	-4.95	4.3e-34	1.17e-32	1.43	6.38	-1	-3.435	-1.3	0.000534	0.00195	5.45	6.75	-1	-4.05	9.72e-25	2.85e-23	2.93	6.98	-1
a	187	Prr23a1	chr9	98727448	98727948	-114555	2.56	3.78e-16	2.58e-15	6.17	3.6	1	-1.91	1.05e-15	7.94e-15	5.71	7.61	-1	-4.37	9.63e-61	2.02e-58	3.17	7.54	-1	-3.14	-1.27	0.000802	0.0028	6.65	7.91	-1	-2.16	9.41e-21	1.85e-19	5.98	8.14	-1
a	188	Gm5865	chr5	44553849	44554349	-147256	4.42	5.82e-11	2.39e-10	4.45	0.03	1	-1.91	6.11e-07	1.94e-06	3.99	5.9	-1	-6.23	2.43e-23	2.77e-22	-0.4	5.83	-1	-4.07	-1.37	0.00275	0.00822	4.83	6.2	-1	-4.5	5.97e-17	7.89e-16	1.93	6.43	-1
a	189	Mesd	chr7	83902545	83903045	18079	1.51	3.79e-05	9.37e-05	4.97	3.46	1	-1.9	1.44e-12	8.18e-12	4.51	6.41	-1	-3.31	1.75e-26	2.61e-25	3.02	6.33	-1	-2.605	-1.56	2.49e-05	0.000127	5.14	6.7	-1	-2.55	3.35e-17	4.55e-16	4.38	6.93	-1
a	190	Vwde	chr6	13246950	13247450	-21985	3.84	1.14e-20	1.22e-19	5.76	1.92	1	-1.89	2.6e-18	2.46e-17	5.3	7.19	-1	-5.61	3.35e-60	6.69e-58	1.51	7.12	-1	-3.75	-0.98	0.00378	0.0108	6.51	7.49	0	-3.29	8.39e-28	3.32e-26	4.43	7.72	-1
a	191	Hsd3b2	chr3	98724307	98724807	0	4.49	1.61e-11	6.95e-11	4.52	0.03	1	-1.89	1.08e-06	3.35e-06	4.06	5.95	-1	-6.27	9.12e-23	9.92e-22	-0.4	5.87	-1	-4.08	-2.02	0.00956	0.024	4.23	6.24	-1	-7.48	7.27e-32	4.54e-30	-1.01	6.47	-1
a	192	Slc6a5	chr7	49882200	49882700	-27446	2.16	9.02e-11	3.64e-10	5.64	3.48	1	-1.89	3.17e-16	2.51e-15	5.18	7.08	-1	-3.96	8.47e-48	6.98e-46	3.05	7	-1	-2.925	-0.77	0.0463	0.0913	6.61	7.38	0	-1.32	1.72e-06	6.33e-06	6.28	7.6	-1
a	193	Tnfaip8	chr18	50034995	50035495	55568	1.3	0.00332	0.00665	5.33	4.03	1	-1.88	5.05e-06	1.45e-05	4.87	6.75	-1	-3.09	2.44e-26	3.59e-25	3.59	6.68	-1	-2.485	-1.11	0.005	0.0138	5.94	7.05	-1	-2.18	3.04e-06	1.08e-05	5.1	7.28	-1
a	194	Zfp148	chr16	33342395	33342895	-37941	4.3	3.48e-14	1.94e-13	4.95	0.65	1	-1.88	3.21e-11	1.6e-10	4.5	6.38	-1	-6.07	1.94e-40	8.85e-39	0.23	6.3	-1	-3.975	-0.89	0.0137	0.0328	5.79	6.67	0	-3.66	3.19e-29	1.48e-27	3.24	6.9	-1
a	195	Gm38655	chr17	25175430	25175930	0	1.44	8e-09	2.73e-08	6.12	4.67	1	-1.88	9.42e-17	7.79e-16	5.66	7.54	-1	-3.22	2.19e-37	7.9e-36	4.24	7.46	-1	-2.55	-2.14	2.64e-09	3.3e-08	5.69	7.84	-1	-2.16	6.53e-19	1.06e-17	5.9	8.06	-1
a	196	Rnf32	chr5	28943816	28944316	-251676	2.36	4.13e-13	2.08e-12	6	3.64	1	-1.88	2.07e-11	1.05e-10	5.54	7.42	-1	-4.12	1.99e-32	4.8e-31	3.22	7.34	-1	-3	-0.63	0.0757	0.137	7.09	7.72	0	-3.08	7.2e-21	1.43e-19	4.87	7.94	-1
a	197	Gm28385	chr1	77749005	77749505	178333	4.09	5.52e-12	2.5e-11	4.74	0.65	1	-1.88	3.29e-10	1.48e-09	4.29	6.17	-1	-5.86	9.14e-35	2.65e-33	0.23	6.09	-1	-3.87	-0.81	0.099	0.17	5.65	6.46	0	-2.89	4.79e-20	8.75e-19	3.8	6.69	-1
a	198	Gm17868	chr1	167117039	167117539	-23616	2.92	1.63e-07	4.99e-07	4.5	1.57	1	-1.88	3.17e-08	1.16e-07	4.04	5.91	-1	-4.71	7.07e-27	1.09e-25	1.13	5.84	-1	-3.295	-1.63	0.000483	0.00179	4.58	6.21	-1	-4.06	3.21e-26	1.08e-24	2.38	6.44	-1
a	199	Gm17528	chr13	28692595	28693095	-134028	2.5	5.33e-14	2.91e-13	5.75	3.26	1	-1.88	5.81e-16	4.49e-15	5.3	7.18	-1	-4.28	2.96e-45	2.01e-43	2.82	7.1	-1	-3.08	-0.87	0.0141	0.0335	6.6	7.48	0	-2.21	1.24e-16	1.59e-15	5.49	7.7	-1
a	200	Crb2	chr2	37788127	37788627	11878	4.62	1.63e-12	7.74e-12	4.65	0.03	1	-1.88	1.14e-08	4.4e-08	4.2	6.08	-1	-6.4	5.06e-31	1.09e-29	-0.4	6	-1	-4.14	-0.75	0.0545	0.105	5.63	6.38	0	-3.26	2.59e-20	4.87e-19	3.35	6.6	-1
a	201	Hes1	chr16	29968724	29969224	-95160	4.75	9.15e-14	4.9e-13	4.78	0.03	1	-1.87	8.34e-09	3.25e-08	4.32	6.19	-1	-6.51	1.24e-29	2.38e-28	-0.4	6.11	-1	-4.19	-1.35	0.000784	0.00275	5.14	6.49	-1	-2.86	6.09e-17	8.04e-16	3.85	6.71	-1
a	202	Nog	chr11	89528977	89529477	-226645	5.06	8.32e-17	6.08e-16	5.09	0.03	1	-1.87	1.03e-08	3.96e-08	4.63	6.49	-1	-6.82	1.09e-32	2.68e-31	-0.4	6.42	-1	-4.345	-1.1	0.00976	0.0244	5.69	6.79	-1	-5.09	2.03e-23	5.17e-22	1.93	7.02	-1
a	203	Gm46507	chr15	60226262	60226762	70188	4.08	3.39e-14	1.89e-13	5.04	0.97	1	-1.87	2.66e-10	1.21e-09	4.59	6.45	-1	-5.85	2.31e-36	7.65e-35	0.52	6.38	-1	-3.86	-0.33	0.491	0.601	6.42	6.75	0	-2.57	8.59e-18	1.24e-16	4.4	6.98	-1
a	204	Ndufs4	chr13	114215353	114215853	172405	2.05	4.02e-06	1.09e-05	4.6	2.54	1	-1.86	1.17e-09	5.01e-09	4.14	6	-1	-3.8	9.51e-23	1.03e-21	2.13	5.92	-1	-2.83	-0.2	0.554	0.658	6.09	6.3	0	-1.92	1.14e-10	7.36e-10	4.61	6.52	-1
a	205	Fam213a	chr14	40992276	40992776	21012	1.94	5.81e-08	1.85e-07	5.21	3.27	1	-1.86	3.02e-12	1.67e-11	4.75	6.62	-1	-3.7	6.04e-31	1.29e-29	2.84	6.54	-1	-2.78	-0.67	0.0741	0.135	6.25	6.92	0	-2.78	5.36e-17	7.13e-16	4.36	7.14	-1
a	206	Gm27005	chr16	25780001	25780501	53305	1.31	0.00204	0.0042	4.67	3.36	1	-1.86	3.22e-10	1.45e-09	4.21	6.07	-1	-3.05	8.62e-11	3.53e-10	2.95	6	-1	-2.455	-1.44	0.000494	0.00182	4.93	6.37	-1	-2.6	4.33e-16	5.24e-15	4	6.6	-1
a	207	Cacybp	chr1	160370492	160370992	-157617	1.61	4.52e-05	0.000111	4.72	3.11	1	-1.86	9e-11	4.29e-10	4.26	6.13	-1	-3.38	1.6e-23	1.84e-22	2.68	6.05	-1	-2.62	-1.26	0.000738	0.0026	5.16	6.43	-1	-1.62	7.34e-09	3.74e-08	5.04	6.65	-1
a	208	Bcl10	chr3	145902985	145903485	-19319	4.51	1.7e-11	7.31e-11	4.54	0.03	1	-1.85	1.34e-09	5.7e-09	4.08	5.93	-1	-6.26	1.3e-31	2.93e-30	-0.4	5.86	-1	-4.055	-0.09	0.774	0.839	6.14	6.23	0	-3.61	4.96e-24	1.34e-22	2.85	6.46	-1
a	209	Fignl1	chr11	11829092	11829592	-20130	2.52	8.07e-13	3.94e-12	5.6	3.08	1	-1.85	9.82e-14	6.24e-13	5.14	6.99	-1	-4.28	4.93e-39	2.03e-37	2.64	6.92	-1	-3.065	-1.41	0.000177	0.000734	5.88	7.29	-1	-1.92	4.08e-12	3.12e-11	5.6	7.52	-1
a	210	4930558K02Rik	chr1	162081782	162082282	-102146	2.08	1.53e-13	8.03e-13	7.07	4.99	1	-1.85	4.42e-13	2.64e-12	6.61	8.46	-1	-3.82	9.01e-149	5.25e-144	4.56	8.38	-1	-2.835	-1.05	0.00064	0.00229	7.71	8.76	-1	-1.77	2.31e-19	3.96e-18	7.21	8.98	-1
a	211	Ncoa2	chr1	13300679	13301179	72904	1.94	2.14e-08	7.08e-08	5.31	3.36	1	-1.85	2.82e-14	1.87e-13	4.85	6.7	-1	-3.69	2.58e-35	7.81e-34	2.94	6.63	-1	-2.77	-0.36	0.277	0.386	6.64	7	0	-1.13	7.97e-06	2.67e-05	6.09	7.23	-1
a	212	Gm33882	chr7	98996799	98997299	-92933	1.11	0.00212	0.00436	4.96	3.85	1	-1.85	3.26e-11	1.63e-10	4.51	6.35	-1	-2.87	1.5e-21	1.48e-20	3.41	6.28	-1	-2.36	-0.13	0.711	0.789	6.52	6.65	0	-1.98	4.98e-13	4.24e-12	4.9	6.88	-1
a	213	Me3	chr7	89640464	89640964	8072	4.06	3.44e-12	1.59e-11	4.72	0.65	1	-1.84	2.2e-10	1.01e-09	4.26	6.1	-1	-5.79	6.35e-34	1.71e-32	0.23	6.03	-1	-3.815	-1.17	0.00171	0.00543	5.23	6.4	-1	-3.94	6.38e-28	2.56e-26	2.69	6.63	-1
a	214	Pdzrn3	chr6	101329439	101329939	47958	5.75	5.16e-25	8.36e-24	5.78	0.03	1	-1.84	3.89e-14	2.56e-13	5.32	7.16	-1	-7.49	3.82e-67	1.37e-64	-0.4	7.09	-1	-4.665	-0.85	0.0116	0.0284	6.61	7.46	0	-3.77	1.7e-34	1.41e-32	3.92	7.69	-1
a	215	AC090479.1	chr18	11442054	11442554	-182361	1.9	1.77e-06	4.95e-06	5.09	3.19	1	-1.84	5.66e-12	3.04e-11	4.63	6.48	-1	-3.62	5.96e-19	4.75e-18	2.78	6.4	-1	-2.73	-2.04	1.25e-07	1.08e-06	4.74	6.78	-1	-2.67	4.79e-18	7.14e-17	4.33	7	-1
a	216	Camta1	chr4	151517188	151517688	344188	2.21	3.66e-06	9.98e-06	4.84	2.63	1	-1.84	2.86e-07	9.43e-07	4.39	6.23	-1	-3.94	3.46e-28	5.94e-27	2.21	6.15	-1	-2.89	-0.78	0.0501	0.0975	5.75	6.53	0	-2.74	2.46e-19	4.19e-18	4.02	6.75	-1
a	217	Gm5256	chr1	71800519	71801019	-85595	1.99	3.05e-09	1.08e-08	5.66	3.67	1	-1.84	6.29e-13	3.7e-12	5.2	7.04	-1	-3.74	1.02e-27	1.68e-26	3.23	6.97	-1	-2.79	-1.32	0.000292	0.00115	6.02	7.34	-1	-2.49	1.35e-17	1.91e-16	5.08	7.57	-1
a	218	Zfp658	chr7	43556870	43557370	-4886	4.78	5.56e-14	3.04e-13	4.81	0.03	1	-1.84	4.41e-10	1.96e-09	4.36	6.2	-1	-6.52	7.91e-37	2.73e-35	-0.4	6.12	-1	-4.18	-2.01	0.0028	0.00835	4.48	6.49	-1	-4.2	1.13e-29	5.52e-28	2.52	6.72	-1
a	219	Trove2	chr1	143773005	143773505	3563	1.74	0.00012	0.000283	4.51	2.76	1	-1.83	6.86e-08	2.42e-07	4.05	5.88	-1	-3.48	9.34e-17	6.27e-16	2.32	5.8	-1	-2.655	-1.31	0.002	0.00623	4.87	6.18	-1	-2.06	8.14e-10	4.7e-09	4.34	6.4	-1
a	220	Fndc3b	chr3	27652212	27652712	58595	1.74	3.83e-07	1.13e-06	5.34	3.6	1	-1.83	4.02e-13	2.41e-12	4.88	6.72	-1	-3.47	2.57e-34	7.14e-33	3.17	6.64	-1	-2.65	-0.82	0.0741	0.134	6.19	7.02	0	-2.45	1.19e-18	1.88e-17	4.79	7.24	-1
a	221	Rpl36-ps3	chr12	12898676	12899176	-12846	4.93	2.16e-15	1.36e-14	4.96	0.03	1	-1.83	3.62e-11	1.8e-10	4.5	6.33	-1	-6.65	1.36e-39	5.81e-38	-0.4	6.25	-1	-4.24	-1.78	0.00252	0.00761	4.85	6.63	-1	-2.57	1.7e-17	2.38e-16	4.28	6.85	-1
a	222	Gm5975	chr1	52270357	52270857	18238	1.19	0.000427	0.000952	5.29	4.09	1	-1.82	3.45e-10	1.55e-09	4.83	6.65	-1	-2.91	3.97e-25	5.26e-24	3.67	6.58	-1	-2.365	-1.22	0.000514	0.00189	5.73	6.95	-1	-2.43	2.02e-19	3.47e-18	4.75	7.18	-1
a	223	Gm7420	chr5	29251063	29251563	33339	4.55	5.17e-12	2.34e-11	4.58	0.03	1	-1.82	5.85e-06	1.66e-05	4.12	5.94	-1	-6.27	2.21e-21	2.16e-20	-0.4	5.87	-1	-4.045	-1.58	0.00163	0.0052	4.66	6.24	-1	-5.04	6.08e-19	9.96e-18	1.42	6.47	-1
a	224	Gm45162	chr7	90675875	90676375	135786	4	1.39e-14	8.01e-14	5.09	1.09	1	-1.82	1.07e-11	5.59e-11	4.63	6.45	-1	-5.7	8.71e-41	4.11e-39	0.67	6.38	-1	-3.76	-1.75	0.0203	0.0457	5	6.75	-1	-5.97	2.76e-45	7.83e-43	1	6.98	-1
a	225	Tmem209	chr6	30477196	30477696	32087	2.35	1.66e-14	9.54e-14	6.21	3.87	1	-1.82	3.38e-13	2.04e-12	5.76	7.58	-1	-4.07	2.98e-48	2.58e-46	3.43	7.5	-1	-2.945	-1.39	7.06e-05	0.000322	6.48	7.87	-1	-2.86	1.12e-28	4.89e-27	5.24	8.1	-1
a	226	Gm9925	chr18	74002210	74002710	-62392	2.14	4.35e-09	1.52e-08	5.48	3.34	1	-1.82	1.47e-10	6.85e-10	5.02	6.84	-1	-3.86	2.57e-35	7.8e-34	2.91	6.77	-1	-2.84	-0.8	0.0524	0.101	6.34	7.14	0	-2.98	2.94e-25	9.1e-24	4.39	7.37	-1
a	227	Gm8061	chrX	139371085	139371585	12617	1.75	2.56e-06	7.06e-06	5.07	3.31	1	-1.81	3.26e-11	1.63e-10	4.61	6.42	-1	-3.47	1.16e-27	1.91e-26	2.88	6.35	-1	-2.64	-0.39	0.265	0.373	6.33	6.72	0	-2.17	6.86e-12	5.1e-11	4.78	6.95	-1
a	228	Tcf7l2	chr19	55800014	55800514	58204	1.86	8.32e-07	2.4e-06	5.21	3.35	1	-1.8	3.72e-09	1.5e-08	4.75	6.56	-1	-3.56	2.72e-30	5.52e-29	2.92	6.48	-1	-2.68	-1.21	0.00421	0.0119	5.65	6.86	-1	-2.29	2e-14	2.01e-13	4.79	7.08	-1
a	229	Tlr1	chr5	64878043	64878543	55020	5.09	2.56e-17	1.96e-16	5.12	0.03	1	-1.8	4.63e-12	2.51e-11	4.66	6.46	-1	-6.78	2.54e-44	1.6e-42	-0.4	6.38	-1	-4.29	-1.22	0.00108	0.00364	5.54	6.76	-1	-3.02	5.78e-23	1.41e-21	3.97	6.98	-1
a	230	Zpld1	chr16	55468982	55469482	-170996	2.04	3.55e-06	9.71e-06	4.59	2.54	1	-1.8	2.68e-09	1.1e-08	4.13	5.93	-1	-3.73	1.64e-21	1.61e-20	2.13	5.86	-1	-2.765	-1.12	0.00334	0.00975	5.11	6.23	-1	-2.29	5.66e-13	4.79e-12	4.17	6.45	-1
a	231	Timm21	chr18	85025049	85025549	-73525	1.8	4.02e-05	9.92e-05	4.66	2.86	1	-1.8	4.54e-09	1.82e-08	4.2	6	-1	-3.51	6.72e-20	5.8e-19	2.41	5.92	-1	-2.655	-1.41	0.00324	0.00948	4.89	6.3	-1	-2.32	1.16e-13	1.07e-12	4.2	6.52	-1
a	232	Map2k4	chr11	65649897	65650397	137900	5.14	1.1e-17	8.77e-17	5.17	0.03	1	-1.79	3.39e-10	1.53e-09	4.71	6.5	-1	-6.82	2.57e-41	1.28e-39	-0.4	6.42	-1	-4.305	0.43	0.259	0.367	7.22	6.79	0	-2.12	1.68e-13	1.51e-12	4.9	7.02	-1
a	233	Gata6	chr18	11035319	11035819	-16245	2.7	1.62e-16	1.15e-15	6.12	3.42	1	-1.78	4.78e-12	2.59e-11	5.66	7.44	-1	-4.39	9.4e-32	2.14e-30	2.98	7.36	-1	-3.085	-0.95	0.00717	0.0188	6.78	7.73	0	-2.46	1.65e-17	2.32e-16	5.5	7.96	-1
a	234	Spin1	chr13	51022799	51023299	-77581	1.35	2.6e-06	7.17e-06	5.64	4.29	1	-1.78	1.37e-12	7.82e-12	5.19	6.97	-1	-3.03	2.13e-25	2.89e-24	3.86	6.89	-1	-2.405	-1.34	0.000643	0.0023	5.92	7.26	-1	-2.04	8.33e-11	5.45e-10	5.45	7.49	-1
a	235	Themis3	chr17	66596786	66597286	-2165	1.44	0.00155	0.00324	4.49	3.05	1	-1.78	9.29e-08	3.23e-07	4.03	5.81	-1	-3.13	2.11e-15	1.28e-14	2.61	5.74	-1	-2.455	-1.6	0.000213	0.000867	4.52	6.11	-1	-2.14	2.7e-11	1.87e-10	4.2	6.34	-1
a	236	Pde7a	chr3	19406305	19406805	-94983	1.37	4.72e-05	0.000116	5.33	3.96	1	-1.78	5.71e-09	2.26e-08	4.87	6.64	-1	-3.05	7.68e-23	8.39e-22	3.52	6.57	-1	-2.415	-1.84	3e-06	1.9e-05	5.1	6.94	-1	-2.28	1.15e-11	8.31e-11	4.88	7.17	-1
a	237	Gm15844	chr5	103600145	103600645	-23826	2.93	1.96e-09	7.04e-09	5.11	2.19	1	-1.78	1.22e-07	4.18e-07	4.66	6.44	-1	-4.61	8.63e-36	2.71e-34	1.75	6.36	-1	-3.195	-0.64	0.0727	0.132	6.1	6.74	0	-2.75	1.32e-19	2.3e-18	4.21	6.96	-1
a	238	Satb1	chr17	51783698	51784198	49092	1.19	0.000559	0.00123	6.02	4.83	1	-1.77	1.48e-08	5.61e-08	5.56	7.34	-1	-2.86	3.39e-24	4.14e-23	4.4	7.26	-1	-2.315	-0.93	0.025	0.0544	6.71	7.63	0	-1.29	1.11e-06	4.22e-06	6.57	7.86	-1
a	239	4930558K02Rik	chr1	162015430	162015930	-35794	4.85	9.97e-15	5.85e-14	4.88	0.03	1	-1.76	7.42e-10	3.23e-09	4.42	6.17	-1	-6.5	6.4e-36	2.03e-34	-0.4	6.1	-1	-4.13	-1.74	0.000708	0.00251	4.73	6.47	-1	-4.83	3.41e-22	7.7e-21	1.87	6.7	-1
a	240	Gm20428	chr1	39291949	39292449	-15384	4.81	7.21e-19	6.49e-18	5.38	0.57	1	-1.76	1.16e-11	6.07e-11	4.92	6.69	-1	-6.48	3.54e-50	3.56e-48	0.13	6.61	-1	-4.12	-2.13	9.33e-08	8.29e-07	4.85	6.99	-1	-4.23	4.58e-37	5.02e-35	2.99	7.21	-1
a	241	Sparc	chr11	55428160	55428660	-4977	1.28	5.63e-05	0.000137	5.81	4.53	1	-1.76	1.34e-11	6.95e-11	5.36	7.12	-1	-2.95	4.2e-19	3.39e-18	4.09	7.04	-1	-2.355	-1.14	0.00182	0.00573	6.27	7.41	-1	-2.58	1.57e-14	1.59e-13	5.06	7.64	-1
a	242	Arid2	chr15	96052698	96053198	-234320	5.13	2.5e-24	3.8e-23	5.7	0.57	1	-1.75	2.77e-11	1.39e-10	5.24	6.99	-1	-6.78	5.55e-47	4.31e-45	0.13	6.92	-1	-4.265	-1.41	0.000116	0.000505	5.88	7.29	-1	-6.19	9.15e-50	4.98e-47	1.32	7.52	-1
a	243	Lmcd1	chr6	112210489	112210989	-62769	1.07	2.33e-05	5.88e-05	5.95	4.87	1	-1.75	1.32e-09	5.6e-09	5.49	7.24	-1	-2.73	2.22e-20	1.99e-19	4.44	7.17	-1	-2.24	-1.34	0.000445	0.00166	6.2	7.54	-1	-2.38	3.14e-15	3.46e-14	5.39	7.77	-1
a	244	Gm11343	chr13	24182951	24183451	-12446	2.35	6.92e-11	2.82e-10	5.4	3.04	1	-1.75	4.78e-13	2.84e-12	4.94	6.69	-1	-4	9.83e-37	3.35e-35	2.62	6.62	-1	-2.875	-1.44	9.37e-05	0.000416	5.55	6.99	-1	-2.92	1.54e-24	4.41e-23	4.29	7.22	-1
a	245	Lipg	chr18	74909215	74909715	51548	3.18	1.45e-15	9.3e-15	5.51	2.33	1	-1.75	9.69e-13	5.6e-12	5.05	6.8	-1	-4.83	1.04e-42	5.8e-41	1.89	6.73	-1	-3.29	-1.1	0.00287	0.00853	6	7.1	-1	-3.66	8.87e-33	6.15e-31	3.67	7.33	-1
a	246	Rplp1	chr9	61904117	61904617	9925	2.09	5.09e-06	1.37e-05	4.77	2.68	1	-1.74	5.81e-07	1.85e-06	4.31	6.05	-1	-3.74	1.16e-23	1.36e-22	2.24	5.98	-1	-2.74	-0.62	0.0901	0.158	5.73	6.35	0	-1.23	0.000192	0.000511	5.35	6.58	-1
a	247	Gm12926	chr4	123642811	123643311	12516	1.04	0.00863	0.0163	4.79	3.75	1	-1.74	7.29e-07	2.3e-06	4.33	6.07	-1	-2.67	2.69e-15	1.62e-14	3.32	5.99	-1	-2.205	-0.63	0.101	0.173	5.74	6.37	0	-2.29	4.52e-12	3.44e-11	4.3	6.59	-1
a	248	Phlpp1	chr1	106236917	106237417	65165	2.15	1.43e-08	4.78e-08	5.31	3.16	1	-1.74	3.82e-09	1.54e-08	4.85	6.59	-1	-3.8	4.04e-26	5.82e-25	2.72	6.52	-1	-2.77	-0.74	0.0677	0.125	6.15	6.89	0	-2.08	9.52e-12	6.95e-11	5.04	7.12	-1
a	249	Arrdc4	chr7	68726219	68726719	22522	2.43	1.06e-05	2.78e-05	4.17	1.75	1	-1.74	1.56e-06	4.73e-06	3.72	5.46	-1	-4.09	6.13e-16	3.86e-15	1.3	5.39	-1	-2.915	0.1	0.886	0.921	5.86	5.76	0	-1.4	2.99e-05	9.12e-05	4.59	5.98	-1
a	250	Mctp2	chr7	72408385	72408885	-101777	1.24	2.33e-06	6.47e-06	6.61	5.37	1	-1.74	9.85e-10	4.24e-09	6.15	7.89	-1	-2.88	5.51e-31	1.18e-29	4.94	7.81	-1	-2.31	-1.03	0.00662	0.0176	7.16	8.19	-1	-2.02	8.88e-14	8.28e-13	6.39	8.41	-1
a	251	Fam49a	chr12	12505563	12506063	243424	3.35	1.71e-13	8.92e-13	5.17	1.82	1	-1.73	7.61e-11	3.65e-10	4.72	6.44	-1	-4.98	3.94e-37	1.39e-35	1.39	6.37	-1	-3.355	-0.48	0.283	0.393	6.27	6.74	0	-2.09	3.4e-14	3.33e-13	4.88	6.97	-1
a	252	Ptprg	chr14	11614298	11614798	60766	1.12	0.025	0.0436	5.13	4	1	-1.73	7.28e-06	2.05e-05	4.67	6.39	-1	-2.76	4.94e-13	2.46e-12	3.56	6.32	-1	-2.245	-1.18	0.00121	0.00401	5.51	6.69	-1	-1.29	0.000388	0.00098	5.63	6.92	-1
a	253	Gm47466	chr10	108409570	108410070	-72580	1.54	2.25e-13	1.16e-12	6.97	5.44	1	-1.73	1.48e-13	9.22e-13	6.52	8.24	-1	-3.17	6.79e-38	2.56e-36	5	8.17	-1	-2.45	-0.94	0.0104	0.0258	7.6	8.54	0	-1.62	5.89e-09	3.04e-08	7.15	8.77	-1
a	254	Hpcal1	chr12	17732935	17733435	42079	1.04	3.98e-06	1.08e-05	6.31	5.27	1	-1.73	1.16e-18	1.13e-17	5.85	7.58	-1	-2.67	1.08e-48	9.75e-47	4.84	7.51	-1	-2.2	-0.88	0.0073	0.0191	7	7.88	0	-1.7	1.29e-09	7.25e-09	6.41	8.11	-1
a	255	Gm5864	chr5	32422310	32422810	2307	2.41	5.59e-13	2.77e-12	5.68	3.27	1	-1.72	5.21e-14	3.39e-13	5.22	6.94	-1	-4.02	2.51e-43	1.47e-41	2.84	6.86	-1	-2.87	-1.25	0.0034	0.00988	5.99	7.24	-1	-2.41	2.36e-20	4.46e-19	5.05	7.46	-1
a	256	Gm10260	chr13	97966056	97966556	-205424	2.7	3.91e-12	1.79e-11	5.47	2.76	1	-1.72	1.08e-11	5.64e-11	5.01	6.73	-1	-4.34	1.25e-34	3.59e-33	2.32	6.65	-1	-3.03	-1.5	5.9e-05	0.000274	5.53	7.03	-1	-2.6	1.3e-20	2.51e-19	4.65	7.25	-1
a	257	Lfng	chr5	140611469	140611969	4149	1.18	0.000174	0.000404	5.99	4.81	1	-1.72	5.71e-15	4.04e-14	5.53	7.26	-1	-2.81	9.58e-22	9.61e-21	4.37	7.18	-1	-2.265	-1.45	2.12e-05	0.00011	6.11	7.56	-1	-1.99	6.8e-15	7.21e-14	5.79	7.78	-1
a	258	Fgf1	chr18	39133856	39134356	-204452	1.56	1.91e-06	5.34e-06	5.29	3.73	1	-1.72	1.12e-09	4.82e-09	4.83	6.55	-1	-3.18	8.26e-23	9e-22	3.3	6.48	-1	-2.45	-1.89	3.76e-06	2.33e-05	4.96	6.85	-1	-2.12	2.92e-13	2.56e-12	4.96	7.08	-1
a	259	Nuak1	chr10	84383122	84383622	56975	5.37	6.69e-21	7.36e-20	5.4	0.03	1	-1.71	2.04e-12	1.14e-11	4.94	6.66	-1	-6.98	9.62e-50	9.33e-48	-0.4	6.58	-1	-4.345	-0.91	0.00888	0.0226	6.05	6.96	0	-3.29	1.68e-20	3.2e-19	3.89	7.18	-1
a	260	Vgll4	chr6	114963822	114964322	5672	2.17	1.17e-09	4.31e-09	5.41	3.24	1	-1.71	3.6e-12	1.97e-11	4.95	6.66	-1	-3.77	4.94e-32	1.15e-30	2.82	6.59	-1	-2.74	-1.11	0.00189	0.00594	5.85	6.96	-1	-2.29	7.63e-16	9.01e-15	4.89	7.19	-1
a	261	Supt3	chr17	44623234	44623734	-153418	1.13	0.00128	0.0027	6.06	4.93	1	-1.71	2.23e-07	7.43e-07	5.6	7.31	-1	-2.74	2.95e-26	4.31e-25	4.5	7.24	-1	-2.225	-1.77	6.92e-07	5.04e-06	5.85	7.61	-1	-1.93	1.43e-16	1.82e-15	5.91	7.84	-1
a	262	Gm28923	chr1	65440108	65440608	-1123	4.82	1e-13	5.34e-13	4.85	0.03	1	-1.7	4.17e-08	1.51e-07	4.39	6.09	-1	-6.42	5.91e-34	1.6e-32	-0.4	6.02	-1	-4.06	-1.74	1.92e-05	0.000101	4.65	6.39	-1	-5.16	2.04e-34	1.67e-32	1.46	6.62	-1
a	263	Xpo4	chr14	57633605	57634105	31325	1.92	1.33e-06	3.76e-06	5.01	3.1	1	-1.7	8.91e-06	2.49e-05	4.55	6.25	-1	-3.52	7.74e-16	4.83e-15	2.66	6.18	-1	-2.61	-0.86	0.0587	0.111	5.69	6.55	0	-2.71	7.06e-10	4.1e-09	4.07	6.78	-1
a	264	Rps3a3	chr13	109424487	109424987	753884	2.67	5.34e-11	2.2e-10	5.23	2.57	1	-1.7	9.13e-11	4.35e-10	4.77	6.48	-1	-4.25	2.92e-30	5.9e-29	2.15	6.4	-1	-2.975	-0.41	0.256	0.364	6.36	6.78	0	-2.75	1.17e-13	1.08e-12	4.25	7	-1
a	265	Vps8	chr16	21547502	21548002	124384	4.4	8.03e-11	3.26e-10	4.43	0.03	1	-1.7	8.52e-08	2.97e-07	3.97	5.67	-1	-6	1.04e-26	1.58e-25	-0.4	5.6	-1	-3.85	-1.77	0.00143	0.00465	4.2	5.97	-1	-3.45	1.84e-20	3.49e-19	2.75	6.2	-1
a	266	Rai1	chr11	60113566	60114066	8553	2.09	1.55e-09	5.61e-09	5.49	3.4	1	-1.7	1.85e-11	9.46e-11	5.04	6.73	-1	-3.68	4.32e-26	6.2e-25	2.98	6.66	-1	-2.69	-1.7	4.29e-06	2.63e-05	5.33	7.03	-1	-2.75	4.4e-18	6.58e-17	4.51	7.26	-1
a	267	Ina	chr19	46953188	46953688	-61010	2.61	6.44e-10	2.41e-09	5.03	2.42	1	-1.7	2.42e-10	1.11e-09	4.58	6.28	-1	-4.19	7.99e-29	1.44e-27	2.01	6.2	-1	-2.945	-1.35	0.00422	0.0119	5.22	6.58	-1	-3.18	1.11e-20	2.16e-19	3.62	6.8	-1
a	268	Gm6276	chr17	75178459	75178959	13252	1.45	0.000118	0.000279	5.15	3.69	1	-1.69	2.41e-08	8.91e-08	4.69	6.38	-1	-3.05	2.8e-22	2.92e-21	3.25	6.31	-1	-2.37	-1.24	0.00109	0.00366	5.44	6.68	-1	-1.8	4.72e-07	1.89e-06	5.1	6.9	-1
a	269	Gm2606	chr15	12559297	12559797	-15092	1.48	1.17e-07	3.63e-07	5.83	4.35	1	-1.69	8.19e-14	5.23e-13	5.37	7.06	-1	-3.06	5.42e-37	1.89e-35	3.92	6.99	-1	-2.375	-1.43	3.69e-05	0.00018	5.93	7.36	-1	-2.05	5.11e-17	6.81e-16	5.54	7.59	-1
a	270	Gm15779	chr6	148988475	148988975	-14940	1.62	0.00011	0.000259	4.68	3.07	1	-1.69	2.69e-07	8.9e-07	4.22	5.91	-1	-3.21	3.02e-16	1.95e-15	2.62	5.84	-1	-2.45	0.47	0.185	0.281	6.68	6.21	0	-1.05	0.000507	0.00126	5.38	6.43	-1
a	271	Nr3c1	chr18	39595122	39595622	-103821	2.87	2.66e-12	1.24e-11	5.4	2.53	1	-1.68	1.39e-09	5.9e-09	4.94	6.63	-1	-4.47	2.57e-30	5.23e-29	2.08	6.55	-1	-3.075	-1.14	0.0019	0.00595	5.79	6.93	-1	-1.61	4.53e-07	1.82e-06	5.55	7.15	-1
a	272	Gm12902	chr4	124002731	124003231	76497	1.21	3.17e-05	7.9e-05	5.96	4.75	1	-1.68	1.15e-12	6.59e-12	5.5	7.18	-1	-2.79	2.36e-30	4.81e-29	4.31	7.1	-1	-2.235	-0.1	0.792	0.852	7.38	7.48	0	-2.42	6.77e-21	1.35e-19	5.28	7.7	-1
a	273	Higd1b	chr11	102832809	102833309	-2540	1.29	0.000927	0.00199	5.17	3.88	1	-1.68	6.19e-08	2.2e-07	4.71	6.39	-1	-2.88	2.15e-18	1.64e-17	3.44	6.32	-1	-2.28	-1.66	1.05e-05	5.87e-05	5.03	6.69	-1	-2.44	0.000149	0.000405	4.48	6.92	-1
a	274	Mical1	chr10	41472116	41472616	-3698	5.68	7.27e-26	1.27e-24	5.71	0.03	1	-1.68	2.06e-10	9.47e-10	5.25	6.93	-1	-7.26	1.09e-45	7.58e-44	-0.4	6.85	-1	-4.47	-0.87	0.112	0.188	6.36	7.23	0	-3.49	7.91e-18	1.15e-16	3.96	7.45	-1
a	275	Igf1r	chr7	68073115	68073615	120288	1.86	4.49e-08	1.44e-07	5.45	3.58	1	-1.68	2.77e-08	1.02e-07	4.99	6.67	-1	-3.45	5.33e-23	5.9e-22	3.15	6.59	-1	-2.565	-2.04	7.1e-07	5.16e-06	4.92	6.97	-1	-2.14	4.26e-11	2.89e-10	5.05	7.19	-1
a	276	Gm42525	chr3	127257485	127257985	223205	3.8	1.66e-17	1.3e-16	5.5	1.69	1	-1.68	1.01e-10	4.78e-10	5.04	6.71	-1	-5.36	4.11e-42	2.19e-40	1.28	6.64	-1	-3.52	-1.06	0.00277	0.00826	5.96	7.01	-1	-2.31	1.07e-13	9.85e-13	4.93	7.24	-1
a	277	Fli1	chr9	32549594	32550094	-6733	2.23	6.44e-17	4.75e-16	6.37	4.14	1	-1.67	7.53e-19	7.42e-18	5.91	7.58	-1	-3.8	3.4e-63	8.87e-61	3.71	7.51	-1	-2.735	-0.83	0.0129	0.031	7.06	7.88	0	-2.22	8.42e-22	1.84e-20	5.89	8.11	-1
a	278	1700056E22Rik	chr1	184060734	184061234	-26433	1.07	0.0016	0.00335	5.38	4.31	1	-1.67	1.76e-08	6.61e-08	4.92	6.59	-1	-2.63	3.29e-14	1.81e-13	3.89	6.52	-1	-2.15	-0.78	0.0365	0.0749	6.11	6.89	0	-2.11	9.95e-13	8.17e-12	5.01	7.12	-1
a	279	Tbxas1	chr6	38771295	38771795	-103609	2.7	3.14e-10	1.21e-09	6.01	3.31	1	-1.67	8.41e-06	2.35e-05	5.55	7.22	-1	-4.27	2.2e-37	7.93e-36	2.88	7.14	-1	-2.97	-0.46	0.221	0.323	7.06	7.52	0	-1.73	5.64e-08	2.56e-07	6.01	7.74	-1
a	280	Wfdc3	chr2	164733181	164733681	12250	3.75	8.41e-30	2.07e-28	6.49	2.74	1	-1.67	5.83e-18	5.33e-17	6.03	7.69	-1	-5.31	1.36e-83	1.22e-80	2.31	7.62	-1	-3.49	-1.41	0.000192	0.000788	6.58	7.99	-1	-2.88	1.66e-18	2.61e-17	5.34	8.22	-1
a	281	Gm8603	chr17	13478962	13479462	-37293	3.13	2.16e-13	1.11e-12	5.38	2.25	1	-1.66	1.15e-11	5.98e-11	4.92	6.58	-1	-4.71	3.92e-36	1.27e-34	1.8	6.51	-1	-3.185	-0.64	0.112	0.188	6.24	6.88	0	-3.36	1.3e-27	5.09e-26	3.74	7.11	-1
a	282	Bdh2	chr3	135285714	135286214	4493	1.09	0.00226	0.00463	5.44	4.35	1	-1.66	1.86e-06	5.59e-06	4.98	6.64	-1	-2.65	1.11e-24	1.42e-23	3.92	6.57	-1	-2.155	-0.91	0.00964	0.0242	6.04	6.94	0	-1.3	5.12e-05	0.00015	5.87	7.17	-1
a	283	Engase	chr11	118470520	118471020	-5809	1.2	0.000478	0.00106	5.56	4.36	1	-1.66	2.58e-12	1.43e-11	5.1	6.76	-1	-2.77	1.12e-16	7.46e-16	3.92	6.68	-1	-2.215	-1.92	7.55e-07	5.46e-06	5.14	7.06	-1	-2.12	8.26e-15	8.66e-14	5.17	7.28	-1
a	284	Nedd4l	chr18	65075981	65076481	188276	2.32	1.49e-11	6.46e-11	5.58	3.26	1	-1.66	6.95e-12	3.7e-11	5.12	6.78	-1	-3.88	5.14e-37	1.8e-35	2.82	6.7	-1	-2.77	-2.77	2.85e-12	7.01e-11	4.31	7.08	-1	-2.87	1.21e-24	3.51e-23	4.44	7.3	-1
a	285	Gm18345	chr5	75451612	75452112	109169	3.65	1.86e-10	7.31e-10	4.61	0.97	1	-1.66	4.92e-08	1.77e-07	4.16	5.81	-1	-5.22	6.79e-27	1.05e-25	0.52	5.74	-1	-3.44	-0.2	0.545	0.65	5.91	6.11	0	-1.97	3.68e-10	2.22e-09	4.36	6.34	-1
a	286	1700001L19Rik	chr13	68680350	68680850	82929	2.25	3.45e-07	1.03e-06	5.2	2.94	1	-1.65	1.74e-06	5.26e-06	4.74	6.39	-1	-3.8	4.28e-30	8.54e-29	2.52	6.32	-1	-2.725	-0.22	0.503	0.612	6.47	6.69	0	-2.16	1.01e-11	7.33e-11	4.75	6.92	-1
a	287	Sox5	chr6	144600219	144600719	181258	4.22	1.15e-12	5.52e-12	4.79	0.57	1	-1.65	1.77e-08	6.64e-08	4.33	5.98	-1	-5.77	2.65e-31	5.82e-30	0.13	5.91	-1	-3.71	-0.45	0.208	0.309	5.83	6.28	0	-2.77	1.59e-15	1.82e-14	3.74	6.5	-1
a	288	Crhr2	chr6	55133398	55133898	-382	4.07	7.98e-19	7.16e-18	5.49	1.42	1	-1.64	6.45e-11	3.12e-10	5.03	6.67	-1	-5.59	2.2e-43	1.29e-41	1.01	6.59	-1	-3.615	-1.62	1.5e-05	8.07e-05	5.35	6.97	-1	-3.61	6.08e-31	3.43e-29	3.58	7.19	-1
a	289	Fam49a	chr12	12530757	12531257	268618	2.63	1.95e-15	1.23e-14	5.98	3.35	1	-1.64	8.04e-12	4.26e-11	5.52	7.16	-1	-4.17	3.82e-49	3.57e-47	2.92	7.09	-1	-2.905	-1.01	0.00314	0.00923	6.45	7.46	-1	-1.39	1.08e-08	5.38e-08	6.3	7.69	-1
a	290	Scn10a	chr9	119749055	119749555	-29733	2.06	2.77e-12	1.29e-11	6.25	4.2	1	-1.63	6.57e-15	4.62e-14	5.8	7.43	-1	-3.6	6.38e-47	4.93e-45	3.76	7.36	-1	-2.615	-2.19	4.35e-10	6.46e-09	5.54	7.73	-1	-2.75	7.58e-30	3.8e-28	5.2	7.96	-1
a	291	Slc16a12	chr19	34712007	34712507	34782	1.39	3.84e-10	1.47e-09	6.48	5.1	1	-1.63	2.64e-20	2.97e-19	6.03	7.65	-1	-2.91	1.4e-53	1.85e-51	4.66	7.58	-1	-2.27	-1.77	1.24e-07	1.07e-06	6.18	7.95	-1	-1.81	7.47e-11	4.91e-10	6.36	8.18	-1
a	292	Gm11794	chr4	7921439	7921939	-157939	3.14	5.73e-11	2.36e-10	4.92	1.78	1	-1.63	1.29e-07	4.43e-07	4.47	6.09	-1	-4.68	7.32e-25	9.46e-24	1.34	6.02	-1	-3.155	-0.83	0.0872	0.154	5.56	6.39	0	-4.54	8.83e-29	3.89e-27	2.08	6.62	-1
a	293	Lins1	chr7	66694534	66695034	4645	1.48	3.5e-05	8.7e-05	5.24	3.76	1	-1.63	3.42e-08	1.25e-07	4.78	6.42	-1	-3.02	3.17e-23	3.57e-22	3.33	6.34	-1	-2.325	-1.34	0.000346	0.00133	5.38	6.72	-1	-3.31	5.2e-25	1.57e-23	3.63	6.94	-1
a	294	Gm8464	chrX	152471433	152471933	19927	1.35	0.000132	0.00031	5.28	3.92	1	-1.63	8.1e-09	3.16e-08	4.82	6.45	-1	-2.9	2.22e-15	1.34e-14	3.48	6.38	-1	-2.265	-1.11	0.0291	0.0617	5.65	6.75	0	-1.23	2.23e-05	6.94e-05	5.75	6.98	-1
a	295	4930526A20Rik	chr17	28026023	28026523	50154	1.02	1.02e-06	2.93e-06	6.46	5.44	1	-1.63	1.99e-16	1.61e-15	6	7.64	-1	-2.55	1.46e-33	3.83e-32	5.01	7.56	-1	-2.09	-0.51	0.211	0.312	7.42	7.94	0	-1.28	4.58e-09	2.4e-08	6.88	8.16	-1
a	296	D630003M21Rik	chr2	158231026	158231526	-1804	3.06	2.09e-20	2.19e-19	6.48	3.42	1	-1.63	3.51e-13	2.12e-12	6.02	7.65	-1	-4.6	2.55e-45	1.73e-43	2.98	7.57	-1	-3.115	-0.83	0.0235	0.0517	7.12	7.95	0	-2.73	1.3e-25	4.14e-24	5.44	8.17	-1
a	297	Mical2	chr7	112268637	112269137	42781	1.08	5.82e-07	1.7e-06	6.47	5.39	1	-1.62	1.7e-16	1.38e-15	6.01	7.63	-1	-2.59	8.05e-36	2.53e-34	4.96	7.55	-1	-2.105	-0.5	0.137	0.221	7.42	7.92	0	-1.32	4.51e-10	2.69e-09	6.83	8.15	-1
a	298	Snph	chr2	151605571	151606071	26522	1.32	3.42e-12	1.58e-11	7.02	5.7	1	-1.62	5.59e-27	1.18e-25	6.56	8.18	-1	-2.85	2.1e-71	1.02e-68	5.26	8.11	-1	-2.235	-2.01	5.81e-08	5.42e-07	6.48	8.48	-1	-2.76	3.82e-36	3.82e-34	5.95	8.71	-1
a	299	Pik3r1	chr13	101692220	101692720	75497	1.55	3.63e-06	9.89e-06	5.48	3.94	1	-1.62	2.83e-08	1.04e-07	5.02	6.64	-1	-3.06	9.97e-25	1.27e-23	3.51	6.57	-1	-2.34	-1.28	0.000512	0.00189	5.66	6.94	-1	-2.33	1.68e-15	1.91e-14	4.83	7.17	-1
a	300	Ankrd10	chr8	11625144	11625644	10113	2.38	9.79e-09	3.32e-08	5.37	2.98	1	-1.62	3.21e-07	1.05e-06	4.91	6.53	-1	-3.91	6.1e-32	1.41e-30	2.54	6.46	-1	-2.765	-1.77	1.22e-05	6.7e-05	5.06	6.83	-1	-2.87	1.32e-22	3.09e-21	4.18	7.06	-1
a	301	Cubn	chr2	13497399	13497899	-5586	4.74	2.65e-13	1.36e-12	4.77	0.03	1	-1.61	2.86e-07	9.45e-07	4.31	5.92	-1	-6.24	5.26e-30	1.04e-28	-0.4	5.84	-1	-3.925	-2.94	6.15e-09	7.08e-08	3.28	6.21	-1	-4.35	1.03e-26	3.65e-25	2.09	6.44	-1
a	302	Gm9633	chr13	118035556	118036056	-11264	5.78	8.96e-27	1.7e-25	5.81	0.03	1	-1.61	4.34e-10	1.93e-09	5.35	6.96	-1	-7.29	7.85e-50	7.67e-48	-0.4	6.89	-1	-4.45	-0.99	0.00511	0.0141	6.27	7.26	0	-3.49	9.34e-30	4.62e-28	4	7.49	-1
a	303	Serp2	chr14	76520595	76521095	35794	3.09	8.61e-14	4.62e-13	5.48	2.38	1	-1.61	3.99e-08	1.45e-07	5.02	6.63	-1	-4.62	5.9e-24	7.05e-23	1.93	6.55	-1	-3.115	-1.26	0.00131	0.00431	5.66	6.93	-1	-3.33	4.27e-23	1.05e-21	3.83	7.15	-1
a	304	Atp2b1	chr10	98976642	98977142	62236	1.52	3e-05	7.5e-05	5.44	3.92	1	-1.61	5.88e-07	1.87e-06	4.99	6.6	-1	-3.03	2.55e-25	3.43e-24	3.49	6.52	-1	-2.32	-1.36	0.000267	0.00106	5.54	6.89	-1	-2.5	1.22e-18	1.93e-17	4.62	7.12	-1
a	305	Creb3l2	chr6	37385606	37386106	56040	2.32	1.61e-12	7.63e-12	5.69	3.36	1	-1.61	5.09e-08	1.83e-07	5.23	6.84	-1	-3.83	3.09e-24	3.79e-23	2.94	6.77	-1	-2.72	-1.15	0.014	0.0334	6	7.14	-1	-2.58	1.79e-15	2.03e-14	4.79	7.37	-1
a	306	Wdsub1	chr2	59783452	59783952	98639	1.99	2.4e-07	7.25e-07	5.29	3.3	1	-1.61	8.6e-09	3.34e-08	4.84	6.45	-1	-3.51	1.23e-27	2.01e-26	2.86	6.37	-1	-2.56	-1.53	3.95e-05	0.000191	5.22	6.75	-1	-3.37	1.59e-26	5.5e-25	3.6	6.97	-1
a	307	Tank	chr2	61401869	61402369	-176216	2.04	4.03e-09	1.41e-08	5.76	3.71	1	-1.6	1.72e-12	9.72e-12	5.3	6.9	-1	-3.56	1.94e-26	2.88e-25	3.27	6.83	-1	-2.58	-1.66	1.32e-05	7.18e-05	5.54	7.2	-1	-2.23	1.14e-15	1.32e-14	5.2	7.43	-1
a	308	Anxa2	chr9	69467598	69468098	13978	1.53	2.16e-08	7.11e-08	5.91	4.38	1	-1.6	5.04e-12	2.72e-11	5.45	7.05	-1	-3.02	2.94e-32	6.97e-31	3.95	6.97	-1	-2.31	-2.07	2.69e-08	2.7e-07	5.27	7.34	-1	-4.55	1.49e-27	5.75e-26	3.02	7.57	-1
a	309	Zfp395	chr14	65335557	65336057	-22332	2.82	2.75e-11	1.16e-10	5.29	2.48	1	-1.6	1.23e-08	4.72e-08	4.84	6.43	-1	-4.31	1.56e-34	4.44e-33	2.05	6.36	-1	-2.955	-0.81	0.0212	0.0474	5.93	6.73	0	-2.18	3.22e-14	3.16e-13	4.78	6.96	-1
a	310	Nrp2	chr1	62776119	62776619	72834	5.02	2.04e-16	1.43e-15	5.05	0.03	1	-1.59	1.54e-08	5.81e-08	4.59	6.17	-1	-6.5	9.35e-37	3.19e-35	-0.4	6.1	-1	-4.045	-0.97	0.00833	0.0214	5.5	6.47	0	-3.08	1.24e-10	7.95e-10	3.62	6.7	-1
a	311	Dennd3	chr15	73525669	73526169	13109	1.66	1.82e-06	5.11e-06	5.22	3.56	1	-1.59	3.32e-07	1.09e-06	4.76	6.35	-1	-3.15	3.24e-20	2.87e-19	3.13	6.28	-1	-2.37	-0.99	0.0181	0.0414	5.66	6.65	0	-3.43	8.67e-22	1.89e-20	3.44	6.88	-1
a	312	Babam2	chr5	31829990	31830490	132306	2.14	4.32e-05	0.000106	4.14	2	1	-1.58	1.19e-05	3.28e-05	3.68	5.26	-1	-3.62	8.92e-15	5.12e-14	1.56	5.19	-1	-2.6	-1.24	0.00364	0.0105	4.32	5.56	-1	-6.79	6.23e-28	2.5e-26	-1.01	5.78	-1
a	313	Pcbp1	chr6	86569444	86569944	-43123	1.28	0.000276	0.000628	5.21	3.93	1	-1.58	1.84e-09	7.69e-09	4.75	6.33	-1	-2.77	2.8e-18	2.12e-17	3.49	6.26	-1	-2.175	-0.5	0.166	0.258	6.13	6.63	0	-1.26	3.74e-05	0.000112	5.59	6.86	-1
a	314	Ctnna1	chr18	35089408	35089908	-28980	1.35	1.21e-05	3.14e-05	5.76	4.4	1	-1.58	7.5e-08	2.64e-07	5.3	6.88	-1	-2.83	7.42e-26	1.04e-24	3.97	6.8	-1	-2.205	-0.63	0.0702	0.129	6.55	7.18	0	-1.42	2.25e-08	1.07e-07	5.98	7.4	-1
a	315	Plekhb1	chr7	100678885	100679385	-16471	2.7	4.69e-09	1.63e-08	5.8	3.1	1	-1.57	9.39e-06	2.61e-05	5.34	6.91	-1	-4.19	2.1e-17	1.48e-16	2.65	6.84	-1	-2.88	-0.51	0.165	0.257	6.7	7.21	0	-2.74	8e-15	8.4e-14	4.7	7.44	-1
a	316	Myo10	chr15	25642566	25643066	20041	2.6	1.29e-11	5.63e-11	5.49	2.89	1	-1.57	1.19e-08	4.55e-08	5.03	6.61	-1	-4.08	3.38e-33	8.63e-32	2.46	6.54	-1	-2.825	-2.16	1.99e-08	2.05e-07	4.75	6.91	-1	-3.05	8.65e-25	2.55e-23	4.08	7.13	-1
a	317	Anpep	chr7	79888559	79889059	-27500	1.1	0.000739	0.0016	5.33	4.23	1	-1.57	5.11e-10	2.26e-09	4.87	6.44	-1	-2.58	6.46e-18	4.76e-17	3.79	6.37	-1	-2.075	-1.76	9.24e-06	5.22e-05	4.98	6.74	-1	-1.98	1.84e-10	1.16e-09	4.99	6.97	-1
a	318	Klhl30	chr1	91354837	91355337	3821	2.65	6.11e-07	1.78e-06	4.35	1.69	1	-1.57	1.39e-05	3.78e-05	3.89	5.46	-1	-4.11	2.24e-16	1.46e-15	1.28	5.39	-1	-2.84	-1.16	0.0101	0.0251	4.6	5.76	-1	-3.09	6.98e-15	7.39e-14	2.9	5.98	-1
a	319	Kcnk1	chr8	125957724	125958224	-36946	2.93	3.17e-12	1.47e-11	6.78	3.84	1	-1.57	1.29e-09	5.48e-09	6.32	7.89	-1	-4.42	5.82e-18	4.3e-17	3.39	7.81	-1	-2.995	-1.61	8.91e-06	5.06e-05	6.58	8.19	-1	-3.42	2.54e-21	5.28e-20	4.99	8.41	-1
a	320	Opa1	chr16	29668348	29668848	89014	1.83	8.46e-12	3.76e-11	6.39	4.56	1	-1.57	5.64e-08	2.01e-07	5.93	7.51	-1	-3.3	7.34e-25	9.47e-24	4.13	7.43	-1	-2.435	-1.43	0.000943	0.00323	6.37	7.81	-1	-2.93	3.82e-20	7.06e-19	5.11	8.03	-1
a	321	Gm7695	chr13	63918063	63918563	27958	1.41	1.38e-06	3.9e-06	6.35	4.94	1	-1.57	5.63e-11	2.74e-10	5.89	7.46	-1	-2.88	8.68e-28	1.44e-26	4.5	7.39	-1	-2.225	-1.16	0.0014	0.00456	6.6	7.76	-1	-1.82	5.64e-09	2.92e-08	6.17	7.99	-1
a	322	Gm7862	chr12	75995159	75995659	156968	1.18	9.19e-07	2.64e-06	6.37	5.19	1	-1.57	1.09e-13	6.91e-13	5.91	7.48	-1	-2.65	4.49e-44	2.75e-42	4.76	7.4	-1	-2.11	-1.58	0.00925	0.0234	6.19	7.78	-1	-1.99	3.57e-19	5.99e-18	6.02	8	-1
a	323	Ice2	chr9	69170100	69170600	-227306	4.39	1.83e-10	7.2e-10	4.42	0.03	1	-1.57	1.09e-05	3.01e-05	3.96	5.52	-1	-5.85	1.1e-21	1.1e-20	-0.4	5.45	-1	-3.71	-0.78	0.0922	0.161	5.04	5.82	0	-3.32	3.05e-13	2.66e-12	2.73	6.05	-1
a	324	Mocs2	chr13	114742483	114742983	-75253	2.29	3.91e-06	1.06e-05	5.06	2.76	1	-1.56	2.17e-05	5.79e-05	4.6	6.16	-1	-3.77	2.47e-24	3.04e-23	2.32	6.09	-1	-2.665	-2.32	4.59e-05	0.000219	4.15	6.46	-1	-2.82	2.95e-13	2.58e-12	3.86	6.69	-1
a	325	Olfr225	chr11	59633930	59634430	23345	1.69	5.67e-07	1.66e-06	5.3	3.61	1	-1.56	1.2e-09	5.13e-09	4.84	6.4	-1	-3.14	1.16e-25	1.61e-24	3.18	6.33	-1	-2.35	-1.32	0.000328	0.00127	5.38	6.7	-1	-1.82	3.99e-10	2.4e-09	5.11	6.93	-1
a	326	Magi1	chr6	94126759	94127259	156658	1.81	7.59e-10	2.82e-09	5.83	4.02	1	-1.56	8.84e-08	3.08e-07	5.37	6.94	-1	-3.27	2.17e-23	2.47e-22	3.59	6.86	-1	-2.415	-0.57	0.136	0.221	6.67	7.24	0	-2.57	2e-17	2.79e-16	4.89	7.46	-1
a	327	Gm12163	chr11	45790296	45790796	-22808	1.01	0.00285	0.00576	5.24	4.24	1	-1.56	2.36e-07	7.87e-07	4.79	6.34	-1	-2.46	8.36e-19	6.57e-18	3.8	6.27	-1	-2.01	-0.51	0.207	0.308	6.14	6.64	0	-2.24	6.61e-15	7.02e-14	4.62	6.87	-1
a	328	Cald1	chr6	34579657	34580157	-18343	2.3	9.43e-12	4.17e-11	6.11	3.81	1	-1.56	4.77e-09	1.91e-08	5.65	7.22	-1	-3.76	4.91e-44	3e-42	3.38	7.14	-1	-2.66	-0.34	0.314	0.427	7.17	7.52	0	-1.65	1.22e-11	8.82e-11	6.09	7.74	-1
a	329	Slc12a2	chr18	57757759	57758259	-120419	1.09	0.00105	0.00225	5.01	3.93	1	-1.56	1.57e-08	5.92e-08	4.56	6.11	-1	-2.54	1.91e-17	1.35e-16	3.5	6.04	-1	-2.05	-1.18	0.00845	0.0216	5.23	6.41	-1	-1.25	4.31e-05	0.000128	5.38	6.64	-1
a	330	Ism1	chr2	139601298	139601798	-76380	4.67	7.92e-13	3.87e-12	4.7	0.03	1	-1.56	1.92e-06	5.77e-06	4.25	5.81	-1	-6.13	2.25e-28	3.93e-27	-0.4	5.73	-1	-3.845	-0.89	0.0259	0.056	5.22	6.11	0	-5.56	3.43e-31	1.98e-29	0.77	6.33	-1
a	331	Gm6580	chr14	45996716	45997216	-30212	1.4	0.000303	0.000686	4.89	3.49	1	-1.56	8.74e-08	3.05e-07	4.43	5.99	-1	-2.87	2.78e-16	1.8e-15	3.05	5.92	-1	-2.215	-1.25	0.0139	0.0331	5.04	6.29	-1	-2.1	8.76e-12	6.42e-11	4.41	6.52	-1
a	332	Cstf2t	chr19	31361976	31362476	279135	5.56	9.02e-21	9.8e-20	5.59	0.03	1	-1.56	3.57e-08	1.3e-07	5.14	6.7	-1	-7.02	1.65e-50	1.7e-48	-0.4	6.62	-1	-4.29	-1.56	1.9e-05	9.93e-05	5.43	7	-1	-5.01	9.66e-30	4.76e-28	2.22	7.22	-1
a	333	Gm14770	chrX	84872979	84873479	-6408	2.25	1.01e-13	5.39e-13	6	3.75	1	-1.56	2.95e-10	1.34e-09	5.54	7.1	-1	-3.7	3.39e-32	8e-31	3.32	7.02	-1	-2.63	-0.86	0.0227	0.0502	6.54	7.4	0	-1.38	3.37e-08	1.57e-07	6.25	7.62	-1
a	334	Gm6096	chr7	34268374	34268874	17336	1.42	2.3e-06	6.39e-06	5.59	4.17	1	-1.55	4.36e-06	1.26e-05	5.13	6.69	-1	-2.88	2.39e-14	1.33e-13	3.74	6.61	-1	-2.215	-0.98	0.0766	0.138	6.01	6.99	0	-1.92	1.01e-07	4.42e-07	5.29	7.21	-1
a	335	Slc23a4	chr6	34989250	34989750	-846	2.61	4.09e-10	1.56e-09	5.14	2.52	1	-1.55	2.95e-08	1.08e-07	4.68	6.23	-1	-4.05	1.37e-28	2.42e-27	2.1	6.15	-1	-2.8	-1.67	9.21e-05	0.00041	4.86	6.53	-1	-3.59	1.22e-26	4.25e-25	3.17	6.75	-1
a	336	App	chr16	85128146	85128646	45120	1.06	0.000773	0.00167	5.78	4.71	1	-1.55	5.17e-07	1.66e-06	5.32	6.87	-1	-2.52	2.52e-25	3.39e-24	4.28	6.79	-1	-2.035	-1.49	4.34e-05	0.000208	5.68	7.17	-1	-1.8	2.38e-12	1.87e-11	5.59	7.39	-1
a	337	Gm14103	chr2	133110084	133110584	-62532	3.91	7.3e-14	3.94e-13	5	1.09	1	-1.55	2.6e-07	8.61e-07	4.55	6.09	-1	-5.34	3.01e-30	6.08e-29	0.67	6.02	-1	-3.445	-0.47	0.206	0.307	5.92	6.39	0	-3.85	4.04e-17	5.45e-16	2.77	6.62	-1
a	338	1110051M20Rik	chr2	91441703	91442203	2501	1.32	0.000157	0.000366	6.03	4.71	1	-1.55	3.79e-07	1.24e-06	5.57	7.12	-1	-2.77	6.05e-23	6.67e-22	4.27	7.05	-1	-2.16	-1.45	8.85e-05	0.000395	5.97	7.42	-1	-2.02	1.55e-16	1.97e-15	5.63	7.64	-1
a	339	Phf3	chr1	30908765	30909265	-34844	4.63	3.64e-11	1.52e-10	4.66	0.03	1	-1.55	8.93e-05	0.00022	4.2	5.75	-1	-6.07	6.6e-27	1.02e-25	-0.4	5.67	-1	-3.81	-1.5	0.000595	0.00215	4.55	6.05	-1	-5.3	2.99e-28	1.24e-26	0.97	6.27	-1
a	340	Rassf9	chr10	102513995	102514495	1773	2	1.21e-07	3.75e-07	5.14	3.14	1	-1.55	1.04e-07	3.6e-07	4.68	6.23	-1	-3.45	1.74e-24	2.18e-23	2.71	6.16	-1	-2.5	-1.13	0.0239	0.0525	5.4	6.53	0	-1.71	1.58e-08	7.69e-08	5.05	6.76	-1
a	341	Gm6069	chr3	41290405	41290905	-194828	1.06	0.000379	0.00085	5.45	4.39	1	-1.55	6.29e-08	2.23e-07	5	6.54	-1	-2.51	4.7e-16	2.98e-15	3.96	6.47	-1	-2.03	-0.41	0.287	0.397	6.43	6.84	0	-1.26	3.77e-06	1.32e-05	5.8	7.07	-1
a	342	Esrrg	chr1	187794206	187794706	185415	1.04	0.00164	0.00341	5.27	4.22	1	-1.55	1.47e-06	4.47e-06	4.81	6.36	-1	-2.49	1.44e-17	1.03e-16	3.79	6.28	-1	-2.02	0.11	0.722	0.798	6.76	6.65	0	-0.16	0.565	0.64	6.72	6.88	0
a	343	Bmp6	chr13	38407933	38408433	62826	1.45	1.01e-05	2.64e-05	5.55	4.11	1	-1.55	1.44e-09	6.1e-09	5.09	6.64	-1	-2.9	1.34e-18	1.04e-17	3.66	6.57	-1	-2.225	-1.33	0.00444	0.0125	5.61	6.94	-1	-2.6	2.75e-18	4.21e-17	4.57	7.16	-1
a	344	Gm5921	chr9	115430208	115430708	7873	4.8	2.86e-19	2.69e-18	5.37	0.57	1	-1.55	6.49e-09	2.56e-08	4.91	6.47	-1	-6.26	1.44e-40	6.71e-39	0.13	6.39	-1	-3.905	-0.57	0.143	0.229	6.19	6.76	0	-5.55	7.92e-42	1.59e-39	1.44	6.99	-1
a	345	Gm20111	chr14	64816070	64816570	-22530	2.67	3.95e-12	1.81e-11	5.46	2.78	1	-1.54	8.52e-09	3.31e-08	5	6.54	-1	-4.12	1.49e-29	2.84e-28	2.34	6.46	-1	-2.83	-0.66	0.061	0.115	6.17	6.84	0	-2.52	3.92e-16	4.77e-15	4.54	7.06	-1
a	346	Rab3c	chr13	110211603	110212103	68893	1.1	0.000137	0.000322	5.54	4.45	1	-1.54	1.28e-09	5.43e-09	5.08	6.63	-1	-2.54	2.28e-23	2.61e-22	4.02	6.55	-1	-2.04	-1.21	0.0599	0.113	5.71	6.93	0	-1.88	2.46e-13	2.18e-12	5.27	7.15	-1
a	347	Ptar1	chr19	23688452	23688952	1052	1.93	1.07e-05	2.78e-05	4.56	2.63	1	-1.54	8.91e-07	2.78e-06	4.1	5.64	-1	-3.36	9.65e-18	7.01e-17	2.21	5.57	-1	-2.45	-1.05	0.00846	0.0217	4.89	5.94	-1	-2.39	8.59e-13	7.11e-12	3.77	6.17	-1
a	348	Cntnap5a	chr1	116099507	116100007	414751	1.92	3.9e-05	9.65e-05	4.73	2.81	1	-1.54	3.34e-06	9.77e-06	4.27	5.81	-1	-3.34	4.41e-16	2.8e-15	2.4	5.74	-1	-2.44	-1.76	0.00117	0.0039	4.36	6.11	-1	-3.11	1.23e-05	3.98e-05	3.23	6.34	-1
a	349	Rasl10b	chr11	83367859	83368359	-40778	5.45	3.1e-18	2.61e-17	5.48	0.03	1	-1.53	1.09e-06	3.38e-06	5.02	6.55	-1	-6.87	3.46e-46	2.5e-44	-0.4	6.47	-1	-4.2	-0.79	0.0437	0.0869	6.06	6.85	0	-3.73	2.36e-26	8.04e-25	3.34	7.07	-1
a	350	Fam174b	chr7	73755350	73755850	15048	3.02	4.78e-16	3.23e-15	5.92	2.89	1	-1.53	7.17e-09	2.81e-08	5.46	6.99	-1	-4.46	1.06e-44	6.89e-43	2.46	6.91	-1	-2.995	-0.9	0.00795	0.0206	6.38	7.29	0	-2.58	1.17e-19	2.06e-18	4.93	7.51	-1
a	351	Fcgr3	chr1	171060472	171060972	3963	3.31	2.86e-16	1.98e-15	5.52	2.21	1	-1.53	1.79e-05	4.84e-05	5.06	6.59	-1	-4.73	2.06e-22	2.17e-21	1.79	6.52	-1	-3.13	-0.16	0.735	0.808	6.73	6.89	0	-2.25	1.14e-05	3.71e-05	4.87	7.12	-1
a	352	Eefsec	chr6	88386856	88387356	59183	1.21	5.33e-05	0.00013	5.72	4.51	1	-1.53	1.3e-06	3.98e-06	5.26	6.79	-1	-2.64	3.58e-17	2.48e-16	4.07	6.72	-1	-2.085	-1.22	0.00175	0.00555	5.87	7.09	-1	-1.87	2.18e-09	1.2e-08	5.45	7.32	-1
a	353	Zfp932	chr5	110023020	110023520	26499	1.48	2.38e-07	7.17e-07	5.76	4.29	1	-1.53	5.28e-12	2.85e-11	5.3	6.84	-1	-2.91	3.86e-30	7.73e-29	3.85	6.76	-1	-2.22	-1.22	0.000859	0.00298	5.92	7.14	-1	-2.08	1.55e-15	1.78e-14	5.28	7.36	-1
a	354	Gm47387	chr13	63642562	63643062	-18735	1.59	5.62e-05	0.000137	4.88	3.28	1	-1.52	1.06e-06	3.28e-06	4.42	5.94	-1	-3.01	8.13e-19	6.39e-18	2.86	5.86	-1	-2.265	-0.71	0.0545	0.105	5.53	6.24	0	-1.8	8.91e-10	5.11e-09	4.66	6.46	-1
a	355	Tmem170b	chr13	41707749	41708249	101842	4.98	3.83e-16	2.62e-15	5.01	0.03	1	-1.52	1.74e-07	5.87e-07	4.55	6.07	-1	-6.4	5.66e-33	1.43e-31	-0.4	6	-1	-3.96	0.7	0.121	0.2	7.07	6.37	0	-7.6	3.31e-42	7e-40	-1.01	6.6	-1
a	356	Mctp2	chr7	72098639	72099139	207469	1.06	0.00182	0.00378	4.98	3.92	1	-1.52	3.35e-07	1.1e-06	4.52	6.04	-1	-2.48	1.64e-14	9.23e-14	3.49	5.96	-1	-2	-0.08	0.834	0.883	6.26	6.34	0	-1.92	8.22e-10	4.74e-09	4.65	6.56	-1
a	357	Gm27152	chr9	71991354	71991854	42475	1.54	0.00144	0.00302	4.64	3.1	1	-1.52	0.000438	0.000983	4.18	5.69	-1	-2.96	3.37e-14	1.85e-13	2.66	5.62	-1	-2.24	-0.18	0.774	0.839	5.82	5.99	0	-0.97	0.0277	0.0476	5.25	6.22	0
a	358	Scube2	chr7	109868483	109868983	-2804	1.39	5.93e-06	1.59e-05	5.6	4.21	1	-1.52	2.4e-09	9.89e-09	5.14	6.66	-1	-2.82	1e-25	1.4e-24	3.77	6.59	-1	-2.17	-0.97	0.00601	0.0161	5.99	6.96	0	-1.85	2.24e-12	1.77e-11	5.34	7.19	-1
a	359	Ccdc14	chr16	34700804	34701304	10188	1.48	1.66e-05	4.26e-05	5.15	3.67	1	-1.52	1e-06	3.11e-06	4.69	6.21	-1	-2.9	7.15e-18	5.24e-17	3.24	6.13	-1	-2.21	-1.22	0.209	0.31	5.29	6.51	0	-1.39	8.04e-06	2.7e-05	5.34	6.73	-1
a	360	Gm44548	chr7	131880108	131880608	52046	1.34	9.1e-08	2.85e-07	6.31	4.97	1	-1.52	1.41e-15	1.05e-14	5.86	7.38	-1	-2.77	2.34e-34	6.51e-33	4.54	7.31	-1	-2.145	-1.07	0.00304	0.00898	6.61	7.68	-1	-1.6	5.22e-11	3.5e-10	6.3	7.9	-1
a	361	Gm6198	chr1	81594480	81594980	-36997	3.14	8.35e-09	2.85e-08	4.67	1.53	1	-1.52	8.02e-06	2.25e-05	4.21	5.74	-1	-4.58	1.29e-21	1.28e-20	1.08	5.66	-1	-3.05	-1.27	0.00204	0.00634	4.76	6.03	-1	-3.64	7.02e-18	1.03e-16	2.62	6.26	-1
a	362	Gm5904	chr7	136342841	136343341	-313868	1.74	1.38e-11	6e-11	6.32	4.58	1	-1.52	1.45e-14	9.86e-14	5.87	7.38	-1	-3.16	1.37e-41	7e-40	4.15	7.31	-1	-2.34	-1.44	2.11e-05	0.00011	6.24	7.68	-1	-1.83	1.37e-14	1.41e-13	6.08	7.91	-1
a	363	Msra	chr14	64288124	64288624	167279	5.6	4.71e-20	4.76e-19	5.63	0.03	1	-1.51	1.19e-06	3.68e-06	5.17	6.68	-1	-7.01	1.36e-50	1.42e-48	-0.4	6.61	-1	-4.26	-0.54	0.109	0.184	6.44	6.98	0	-3.93	9.6e-35	8.1e-33	3.28	7.21	-1
a	364	Epb41l3	chr17	69091591	69092091	15908	1.06	5.5e-08	1.76e-07	6.7	5.64	1	-1.51	2.56e-10	1.16e-09	6.24	7.75	-1	-2.47	1.48e-23	1.72e-22	5.21	7.68	-1	-1.99	-1.23	0.00108	0.00364	6.82	8.05	-1	-1.75	1.52e-11	1.08e-10	6.53	8.27	-1
a	365	Gata6	chr18	11046317	11046817	-5247	1.32	3.88e-08	1.25e-07	6.15	4.83	1	-1.51	1.9e-14	1.28e-13	5.69	7.21	-1	-2.73	2.7e-37	9.65e-36	4.4	7.13	-1	-2.12	-0.07	0.811	0.867	7.43	7.5	0	-1.65	1.9e-07	8.03e-07	6.08	7.73	-1
a	366	Gm6082	chr9	63074910	63075410	-41791	2.67	1.37e-32	4.36e-31	7.04	4.37	1	-1.51	8.13e-28	1.86e-26	6.58	8.1	-1	-4.08	1.26e-104	3.49e-101	3.94	8.02	-1	-2.795	-0.82	0.0233	0.0512	7.58	8.39	0	-2.73	1.59e-36	1.63e-34	5.89	8.62	-1
a	367	Gm48070	chr13	97668828	97669328	59292	1.83	4.25e-08	1.37e-07	5.51	3.68	1	-1.51	3.14e-10	1.42e-09	5.05	6.56	-1	-3.25	1.1e-26	1.67e-25	3.24	6.49	-1	-2.38	-0.95	0.0108	0.0266	5.91	6.86	0	-2.93	3.4e-24	9.33e-23	4.16	7.09	-1
a	368	P4ha3	chr7	100288363	100288863	2843	2.29	6.8e-13	3.35e-12	6.36	4.07	1	-1.5	2.58e-10	1.18e-09	5.9	7.4	-1	-3.69	2.14e-48	1.88e-46	3.63	7.33	-1	-2.595	-1.17	0.000926	0.00318	6.53	7.7	-1	-2	9.43e-13	7.77e-12	5.93	7.93	-1
a	369	Rbms1	chr2	60940304	60940804	22388	1.51	1.61e-06	4.53e-06	5.69	4.18	1	-1.5	1.41e-07	4.82e-07	5.23	6.73	-1	-2.91	3.63e-26	5.25e-25	3.74	6.65	-1	-2.205	-0.71	0.0612	0.115	6.32	7.03	0	-0.85	0.000558	0.00137	6.4	7.25	0
a	370	Gm29485	chr1	136525187	136525687	1303	1.42	1.75e-06	4.91e-06	5.71	4.29	1	-1.5	3.83e-07	1.25e-06	5.25	6.76	-1	-2.82	2.34e-19	1.93e-18	3.86	6.68	-1	-2.16	-0.62	0.0832	0.148	6.43	7.06	0	-1.44	4.37e-06	1.52e-05	5.84	7.28	-1
a	371	Gm15707	chr6	145324401	145324901	-7793	1.17	0.00739	0.0141	4.28	3.11	1	-1.49	1.65e-05	4.47e-05	3.82	5.31	-1	-2.55	2.74e-11	1.17e-10	2.68	5.23	-1	-2.02	-0.02	0.916	0.943	5.58	5.61	0	-1.42	1.78e-05	5.62e-05	4.42	5.83	-1
a	372	Pdlim5	chr3	142339842	142340342	55354	1.09	2.51e-08	8.25e-08	6.65	5.56	1	-1.49	3.74e-16	2.94e-15	6.19	7.68	-1	-2.48	8.6e-40	3.74e-38	5.12	7.6	-1	-1.985	-0.68	0.0443	0.088	7.3	7.98	0	-1.49	1.41e-10	8.97e-10	6.71	8.2	-1
a	373	Ptn	chr6	36808607	36809107	1113	4.51	1.56e-11	6.73e-11	4.54	0.03	1	-1.49	3.05e-05	7.97e-05	4.08	5.57	-1	-5.89	4.56e-23	5.08e-22	-0.4	5.49	-1	-3.69	-0.63	0.158	0.248	5.24	5.87	0	-2.57	3.67e-12	2.82e-11	3.52	6.09	-1
a	374	Ins2	chr7	142706908	142707408	35973	2.17	1.53e-07	4.69e-07	5.79	3.61	1	-1.49	6.93e-05	0.000173	5.33	6.82	-1	-3.56	4.61e-35	1.36e-33	3.18	6.75	-1	-2.525	-1.27	0.000435	0.00163	5.85	7.12	-1	-2.51	7.94e-21	1.58e-19	4.84	7.35	-1
a	375	St8sia2	chr7	74172801	74173301	-159111	2.43	5.09e-14	2.79e-13	5.88	3.44	1	-1.49	4.93e-11	2.41e-10	5.42	6.9	-1	-3.83	3.83e-36	1.24e-34	3	6.83	-1	-2.66	-0.99	0.0258	0.0559	6.22	7.2	0	-1.96	2.67e-12	2.08e-11	5.47	7.43	-1
a	376	Gm35412	chr12	98069048	98069548	30807	6.13	8.66e-35	3.27e-33	6.16	0.03	1	-1.48	2.56e-10	1.17e-09	5.7	7.18	-1	-7.51	2.72e-55	4.05e-53	-0.4	7.11	-1	-4.495	-0.75	0.0686	0.126	6.73	7.48	0	-5.38	8.16e-46	2.5e-43	2.33	7.7	-1
a	377	Grb7	chr11	98493333	98493833	46939	1.47	2.86e-06	7.87e-06	5.76	4.29	1	-1.48	4.62e-07	1.49e-06	5.3	6.78	-1	-2.84	2.23e-22	2.34e-21	3.86	6.7	-1	-2.16	-0.85	0.0397	0.0801	6.22	7.08	0	-1.98	7.37e-12	5.46e-11	5.32	7.3	-1
a	378	Gm18183	chr1	142064049	142064549	391265	5.17	9.04e-15	5.32e-14	5.2	0.03	1	-1.48	5.72e-05	0.000145	4.74	6.22	-1	-6.55	2.3e-37	8.28e-36	-0.4	6.15	-1	-4.015	-0.56	0.202	0.302	5.97	6.52	0	-5.59	1.71e-39	2.5e-37	1.16	6.75	-1
a	379	Gpx7	chr4	108427883	108428383	-20922	4.59	3.81e-17	2.88e-16	5.56	0.97	1	-1.48	4.38e-06	1.27e-05	5.1	6.58	-1	-5.98	2.87e-43	1.67e-41	0.52	6.5	-1	-3.73	-0.6	0.152	0.24	6.28	6.87	0	-2.41	4.28e-18	6.42e-17	4.69	7.1	-1
a	380	Ddah1	chr3	145800151	145800651	41476	3.61	7.68e-12	3.42e-11	4.89	1.28	1	-1.48	1.33e-06	4.07e-06	4.43	5.91	-1	-5	1.01e-26	1.55e-25	0.83	5.83	-1	-3.24	-0.38	0.294	0.405	5.83	6.21	0	-3.5	5.2e-15	5.59e-14	2.93	6.43	-1
a	381	1700034J05Rik	chr6	146971904	146972404	-17482	2.36	6.88e-10	2.57e-09	5.39	3.03	1	-1.48	1.1e-05	3.03e-05	4.93	6.42	-1	-3.74	1.59e-22	1.69e-21	2.6	6.34	-1	-2.61	-1.39	0.000966	0.0033	5.33	6.72	-1	-2.14	3.06e-09	1.65e-08	4.8	6.94	-1
a	382	Bcar3	chr3	122316665	122317165	22529	2.27	5.4e-16	3.62e-15	6.71	4.44	1	-1.47	1.14e-10	5.4e-10	6.25	7.72	-1	-3.64	4.13e-67	1.46e-64	4	7.64	-1	-2.555	-1.5	0.000651	0.00233	6.51	8.02	-1	-2.78	3.77e-27	1.4e-25	5.46	8.24	-1
a	383	Cdv3	chr9	103376594	103377094	-10754	5.94	1.51e-30	4e-29	5.97	0.03	1	-1.47	8.24e-12	4.36e-11	5.51	6.98	-1	-7.31	3.42e-61	7.6e-59	-0.4	6.91	-1	-4.39	-1.75	7.29e-06	4.22e-05	5.53	7.28	-1	-4.98	9.77e-47	3.43e-44	2.52	7.51	-1
a	384	Cldn18	chr9	99724957	99725457	-7690	1.89	1.39e-08	4.64e-08	5.43	3.55	1	-1.47	2.82e-09	1.15e-08	4.98	6.45	-1	-3.26	1.37e-27	2.24e-26	3.12	6.38	-1	-2.365	-1	0.0849	0.15	5.74	6.75	0	-1.51	1.27e-07	5.49e-07	5.47	6.97	-1
a	385	Gm10645	chr8	83181761	83182261	-15591	2.32	8.97e-09	3.05e-08	5.32	3	1	-1.47	1.79e-05	4.82e-05	4.86	6.33	-1	-3.69	2.97e-21	2.86e-20	2.56	6.26	-1	-2.58	-0.46	0.538	0.644	6.17	6.63	0	-1.82	1.55e-07	6.62e-07	5.03	6.86	-1
a	386	Gm9025	chr13	111967642	111968142	-83465	2.54	4.85e-13	2.42e-12	5.6	3.06	1	-1.47	5.49e-07	1.76e-06	5.14	6.6	-1	-3.89	4.07e-23	4.55e-22	2.64	6.53	-1	-2.68	-1.16	0.00455	0.0127	5.74	6.9	-1	-1.44	3.88e-06	1.36e-05	5.69	7.13	-1
a	387	Gm18489	chr9	116639514	116640014	-419144	4.84	1.34e-14	7.78e-14	4.87	0.03	1	-1.47	9.35e-07	2.91e-06	4.41	5.88	-1	-6.21	3.44e-30	6.92e-29	-0.4	5.81	-1	-3.84	-1.53	0.00249	0.00755	4.65	6.18	-1	-4.17	9.43e-27	3.34e-25	2.24	6.41	-1
a	388	Gm16060	chr3	138816836	138817336	11826	5.18	2.28e-32	7.06e-31	6.21	1.03	1	-1.46	8.35e-10	3.62e-09	5.75	7.21	-1	-6.54	2.45e-54	3.4e-52	0.6	7.14	-1	-4	-0.49	0.169	0.261	7.02	7.51	0	-3.16	9.54e-29	4.19e-27	4.58	7.74	-1
a	389	Gm3940	chr1	52102767	52103267	-11701	2.59	1.45e-15	9.29e-15	5.9	3.31	1	-1.46	3.78e-11	1.88e-10	5.44	6.9	-1	-3.94	7.86e-38	2.95e-36	2.89	6.82	-1	-2.7	-1.8	7.11e-06	4.13e-05	5.39	7.2	-1	-4.38	2.85e-42	6.07e-40	3.04	7.42	-1
a	390	Megf10	chr18	57182206	57182706	49116	4.56	4.96e-12	2.25e-11	4.59	0.03	1	-1.46	3.14e-06	9.23e-06	4.13	5.6	-1	-5.92	1.66e-25	2.27e-24	-0.4	5.52	-1	-3.69	-0.25	0.695	0.776	5.64	5.9	0	-3.73	2.61e-21	5.42e-20	2.39	6.12	-1
a	391	Lrrc1	chr9	77526555	77527055	17815	1.51	2.32e-05	5.85e-05	5.02	3.51	1	-1.46	9.35e-07	2.91e-06	4.57	6.02	-1	-2.86	5.64e-17	3.85e-16	3.09	5.95	-1	-2.16	-0.95	0.0142	0.0337	5.38	6.32	0	-2.07	1.03e-10	6.66e-10	4.48	6.55	-1
a	392	Dbx1	chr7	49473206	49473706	163143	1.28	0.00221	0.00452	4.92	3.64	1	-1.45	4.27e-05	0.00011	4.46	5.91	-1	-2.63	1.95e-15	1.18e-14	3.2	5.83	-1	-2.04	-0.29	0.504	0.613	5.92	6.21	0	-2.51	4.64e-15	5.02e-14	3.92	6.43	-1
a	393	Zfp703	chr8	26973802	26974302	-3023	2.33	5.95e-13	2.95e-12	5.86	3.53	1	-1.45	1.94e-06	5.82e-06	5.41	6.86	-1	-3.67	5.53e-18	4.1e-17	3.11	6.78	-1	-2.56	-1.17	0.00336	0.00979	5.99	7.16	-1	-2.39	1.25e-11	8.98e-11	5	7.38	-1
a	394	Gm5259	chr1	89164816	89165316	91665	1.38	2.92e-05	7.3e-05	5.23	3.85	1	-1.45	5.83e-07	1.86e-06	4.77	6.22	-1	-2.73	1.05e-16	7e-16	3.42	6.15	-1	-2.09	-0.99	0.0335	0.0696	5.53	6.52	0	-2.84	3.52e-15	3.86e-14	3.91	6.75	-1
a	395	Gm6008	chr7	116781610	116782110	22389	2.18	5.37e-06	1.44e-05	4.39	2.21	1	-1.45	1.63e-05	4.41e-05	3.93	5.39	-1	-3.53	5.65e-16	3.56e-15	1.79	5.31	-1	-2.49	-1.4	0.000941	0.00322	4.29	5.69	-1	-3.01	5.43e-15	5.82e-14	2.9	5.91	-1
a	396	Tom1l1	chr11	90664931	90665431	22935	2.8	3.02e-11	1.27e-10	5.64	2.84	1	-1.45	9.33e-06	2.6e-05	5.18	6.63	-1	-4.15	5.34e-38	2.03e-36	2.41	6.56	-1	-2.8	-0.51	0.138	0.223	6.42	6.93	0	-2.1	1.01e-15	1.17e-14	5.06	7.16	-1
a	397	Ctnnb1	chr9	120906388	120906888	-22328	4.74	1.28e-13	6.74e-13	4.77	0.03	1	-1.44	2.9e-06	8.56e-06	4.31	5.75	-1	-6.07	5.25e-28	8.86e-27	-0.4	5.67	-1	-3.755	-0.16	0.654	0.742	5.89	6.05	0	-1.9	8.04e-10	4.65e-09	4.37	6.27	-1
a	398	4930523C07Rik	chr1	159869959	159870459	-173923	2.89	3.33e-17	2.53e-16	5.84	2.94	1	-1.44	9.25e-11	4.4e-10	5.38	6.82	-1	-4.23	6.33e-43	3.6e-41	2.52	6.74	-1	-2.835	-0.79	0.0203	0.0456	6.33	7.12	0	-2.09	3.31e-11	2.27e-10	5.25	7.34	-1
a	399	Gm46443	chr14	23653506	23654006	332362	3.77	3.04e-11	1.28e-10	4.74	0.97	1	-1.44	2.62e-05	6.9e-05	4.28	5.72	-1	-5.12	3.63e-22	3.76e-21	0.52	5.65	-1	-3.28	0	0.918	0.944	6.02	6.02	0	-3.13	1.49e-15	1.7e-14	3.11	6.25	-1
a	400	Gm5530	chr1	81755171	81755671	-12202	3.64	1.42e-21	1.66e-20	5.97	2.33	1	-1.44	3.92e-09	1.58e-08	5.51	6.95	-1	-4.99	3.98e-47	3.13e-45	1.89	6.88	-1	-3.215	-0.26	0.448	0.561	6.99	7.25	0	-3.68	3.04e-32	1.98e-30	3.79	7.48	-1
a	401	Lyplal1	chr1	186145394	186145894	-28084	2.12	3.06e-10	1.18e-09	5.8	3.68	1	-1.44	1.21e-07	4.15e-07	5.34	6.78	-1	-3.46	6.24e-35	1.83e-33	3.25	6.71	-1	-2.45	-1.04	0.0034	0.00988	6.04	7.08	-1	-2.26	9.41e-14	8.75e-13	5.04	7.3	-1
a	402	Gm49031	chr14	121387718	121388218	-1762	4.72	5.38e-19	4.92e-18	5.37	0.65	1	-1.43	1.15e-06	3.53e-06	4.91	6.34	-1	-6.04	2.24e-32	5.38e-31	0.23	6.27	-1	-3.735	-0.87	0.0283	0.0603	5.77	6.64	0	-3.21	8.12e-18	1.18e-16	3.66	6.87	-1
a	403	4933400A11Rik	chrX	169861265	169861765	-81630	2.47	2.04e-09	7.31e-09	5.06	2.59	1	-1.43	2.44e-07	8.11e-07	4.61	6.04	-1	-3.8	8.47e-25	1.09e-23	2.16	5.96	-1	-2.615	-1.59	0.000381	0.00145	4.75	6.34	-1	-2.03	5.28e-12	3.98e-11	4.53	6.56	-1
a	404	Diras2	chr13	52222622	52223122	308157	2.22	1.1e-07	3.42e-07	5.28	3.07	1	-1.43	4.07e-06	1.18e-05	4.83	6.26	-1	-3.56	2.44e-25	3.29e-24	2.62	6.18	-1	-2.495	-0.34	0.327	0.44	6.21	6.56	0	-2.18	7.42e-11	4.89e-10	4.6	6.78	-1
a	405	Gm10653	chr9	62877793	62878293	-9793	2.43	3.05e-11	1.28e-10	5.81	3.38	1	-1.43	1.68e-07	5.69e-07	5.35	6.78	-1	-3.77	4.47e-36	1.44e-34	2.94	6.71	-1	-2.6	-1.02	0.00352	0.0102	6.06	7.08	-1	-2.58	8e-22	1.75e-20	4.73	7.31	-1
a	406	Gm16423	chrX	39059337	39059837	53770	2.27	5.22e-09	1.81e-08	5.69	3.42	1	-1.43	6.93e-06	1.95e-05	5.23	6.66	-1	-3.61	5.43e-20	4.72e-19	2.98	6.59	-1	-2.52	-2.08	1.25e-06	8.64e-06	4.88	6.96	-1	-3.2	5.98e-22	1.32e-20	3.99	7.18	-1
a	407	Rpl30-ps11	chrX	12373536	12374036	83194	1.73	6.06e-08	1.93e-07	5.64	3.91	1	-1.42	3.35e-08	1.22e-07	5.18	6.6	-1	-3.05	8.62e-26	1.21e-24	3.48	6.53	-1	-2.235	-0.52	0.167	0.259	6.38	6.9	0	-1.42	2.84e-07	1.17e-06	5.71	7.13	-1
a	408	Sinhcaf	chr6	148961250	148961750	-14783	1.29	0.00653	0.0126	4.44	3.14	1	-1.42	0.00016	0.000383	3.98	5.4	-1	-2.62	2.29e-11	9.85e-11	2.7	5.32	-1	-2.02	-0.59	0.155	0.244	5.11	5.69	0	-2.31	3.67e-11	2.5e-10	3.61	5.92	-1
a	409	Nbl1	chr4	139110906	139111406	-17913	2.1	9.67e-13	4.7e-12	6.13	4.03	1	-1.42	2.53e-09	1.04e-08	5.68	7.1	-1	-3.43	1.74e-38	6.88e-37	3.6	7.02	-1	-2.425	-1.16	0.00118	0.00392	6.24	7.4	-1	-2.09	3.02e-17	4.13e-16	5.53	7.62	-1
a	410	Magi3	chr3	104287883	104288383	-67509	2.27	1.26e-09	4.61e-09	5.33	3.07	1	-1.42	3.18e-08	1.16e-07	4.87	6.3	-1	-3.6	4.07e-26	5.86e-25	2.62	6.22	-1	-2.51	-0.37	0.366	0.48	6.23	6.59	0	-1.85	1.27e-11	9.15e-11	4.97	6.82	-1
a	411	Nudt4	chr10	95564971	95565471	-825	2.26	3.24e-06	8.89e-06	5.43	3.18	1	-1.42	1.17e-05	3.21e-05	4.97	6.4	-1	-3.6	1.05e-17	7.57e-17	2.72	6.32	-1	-2.51	-1.47	9.84e-05	0.000435	5.22	6.7	-1	-2.62	4.64e-14	4.47e-13	4.3	6.92	-1
a	412	Tpt1-ps3	chr6	99944530	99945030	-66196	1.86	2.29e-09	8.18e-09	5.74	3.87	1	-1.42	4.21e-09	1.69e-08	5.28	6.7	-1	-3.19	1.46e-31	3.27e-30	3.44	6.63	-1	-2.305	-1.28	0.000409	0.00154	5.72	7	-1	-2.75	1.54e-14	1.56e-13	4.47	7.23	-1
a	413	Gm45647	chr8	26840698	26841198	60383	2.31	5.5e-13	2.73e-12	5.8	3.49	1	-1.41	7.49e-10	3.26e-09	5.34	6.75	-1	-3.62	3.62e-36	1.18e-34	3.06	6.68	-1	-2.515	-1.24	0.000454	0.00169	5.81	7.05	-1	-2.41	8.31e-17	1.08e-15	4.87	7.28	-1
a	414	Olfr1427	chr19	12101905	12102405	929	1.69	3.64e-07	1.08e-06	5.67	3.98	1	-1.41	1.65e-06	4.98e-06	5.22	6.63	-1	-3	1.42e-27	2.31e-26	3.55	6.55	-1	-2.205	-1.59	6.09e-05	0.000282	5.33	6.93	-1	-2.9	2.65e-17	3.64e-16	4.25	7.15	-1
a	415	Gm7452	chr6	37097726	37098226	140924	3.52	1.41e-26	2.63e-25	6.4	2.88	1	-1.41	2.3e-13	1.41e-12	5.94	7.35	-1	-4.85	2.27e-62	5.55e-60	2.44	7.28	-1	-3.13	-0.91	0.00603	0.0162	6.75	7.65	0	-1.8	6.66e-16	7.92e-15	6.08	7.88	-1
a	416	Nckap5	chr1	126514023	126514523	316276	1.74	5.68e-06	1.52e-05	5.22	3.48	1	-1.41	1.43e-06	4.38e-06	4.77	6.17	-1	-3.06	3.34e-16	2.15e-15	3.04	6.1	-1	-2.235	-0.71	0.066	0.122	5.76	6.47	0	-1.46	1.02e-06	3.89e-06	5.24	6.7	-1
a	417	Mmd	chr11	90258990	90259490	9534	1.76	1.69e-08	5.61e-08	5.66	3.9	1	-1.41	5.74e-09	2.28e-08	5.2	6.61	-1	-3.07	1.71e-27	2.77e-26	3.47	6.54	-1	-2.24	-0.73	0.103	0.177	6.18	6.91	0	-0.86	0.000906	0.00214	6.28	7.13	0
a	418	Wbp4	chr14	79483674	79484174	-2154	1.19	5.03e-05	0.000123	5.63	4.43	1	-1.41	2.88e-08	1.06e-07	5.17	6.58	-1	-2.5	1.38e-19	1.16e-18	4.01	6.5	-1	-1.955	-1.81	2.39e-06	1.54e-05	5.06	6.88	-1	-1.52	9.49e-09	4.77e-08	5.59	7.1	-1
a	419	Gm13788	chr2	94846361	94846861	-254940	5.06	6.69e-17	4.93e-16	5.09	0.03	1	-1.4	6.89e-07	2.18e-06	4.63	6.04	-1	-6.36	7.58e-34	2.03e-32	-0.4	5.96	-1	-3.88	-1.14	0.0722	0.132	5.19	6.34	0	-1.94	1.32e-08	6.51e-08	4.62	6.56	-1
a	420	Atad2	chr15	58111590	58112090	22992	1.99	9.96e-10	3.67e-09	5.81	3.82	1	-1.4	5.96e-06	1.69e-05	5.35	6.75	-1	-3.29	1.61e-23	1.86e-22	3.39	6.68	-1	-2.345	-0.35	0.353	0.467	6.7	7.05	0	-1.17	0.000275	0.000714	6.11	7.28	-1
a	421	Gm29640	chr1	62010100	62010600	-28893	1.08	0.00945	0.0177	4.62	3.54	1	-1.4	9.14e-05	0.000225	4.16	5.57	-1	-2.39	5.95e-12	2.7e-11	3.1	5.49	-1	-1.895	-1.31	0.00194	0.00607	4.56	5.87	-1	-1.22	8.29e-05	0.000235	4.87	6.09	-1
a	422	Tnfrsf21	chr17	43073431	43073931	56876	1.68	0.000751	0.00163	4.97	3.29	1	-1.4	1.49e-05	4.06e-05	4.52	5.92	-1	-2.97	3.96e-08	1.27e-07	2.88	5.85	-1	-2.185	-0.16	0.606	0.703	6.06	6.22	0	-1.38	7.67e-05	0.000219	5.06	6.44	-1
a	423	AC117239.1	chr18	47132339	47132839	15787	1.52	0.00136	0.00286	4.06	2.54	1	-1.4	0.000203	0.000479	3.6	5	-1	-2.8	4.64e-10	1.78e-09	2.13	4.92	-1	-2.1	0.45	0.257	0.365	5.75	5.3	0	-0.46	0.197	0.265	5.06	5.52	0
a	424	Fmn2	chr1	174676143	174676643	174318	1.39	8.06e-08	2.53e-07	6.57	5.17	1	-1.4	2.03e-06	6.07e-06	6.11	7.51	-1	-2.69	2.76e-22	2.89e-21	4.74	7.44	-1	-2.045	-1.14	0.00178	0.00562	6.67	7.81	-1	-2.11	1.2e-14	1.24e-13	5.92	8.03	-1
a	425	Frmd6	chr12	70794921	70795421	-30093	1.23	3.05e-09	1.08e-08	6.91	5.68	1	-1.39	3.49e-17	2.99e-16	6.45	7.84	-1	-2.52	4.76e-49	4.42e-47	5.24	7.77	-1	-1.955	-0.84	0.0162	0.0377	7.3	8.14	0	-1.6	5.19e-15	5.57e-14	6.76	8.37	-1
a	426	Hecw1	chr13	14434075	14434575	88653	5.66	8.25e-25	1.31e-23	5.69	0.03	1	-1.39	2.53e-08	9.36e-08	5.23	6.62	-1	-6.95	4.19e-48	3.57e-46	-0.4	6.55	-1	-4.17	-2.22	6.76e-08	6.22e-07	4.7	6.92	-1	-4.46	3.55e-38	4.42e-36	2.69	7.14	-1
a	427	Zfp608	chr18	55258485	55258985	-268305	2.85	5.66e-23	7.51e-22	6.77	3.91	1	-1.39	3.98e-11	1.97e-10	6.31	7.7	-1	-4.15	2.78e-73	1.47e-70	3.48	7.62	-1	-2.77	-1.03	0.00269	0.00807	6.96	8	-1	-2.61	4.51e-22	1.01e-20	5.61	8.22	-1
a	428	Oma1	chr4	103421541	103422041	107729	3.56	1.83e-11	7.86e-11	4.83	1.28	1	-1.39	8.31e-06	2.33e-05	4.38	5.77	-1	-4.86	1.23e-23	1.44e-22	0.83	5.69	-1	-3.125	-0.7	0.172	0.265	5.36	6.07	0	-5.3	1.99e-30	1.06e-28	0.99	6.29	-1
a	429	Nedd9	chr13	41458848	41459348	28014	1.42	2.03e-05	5.15e-05	5.8	4.38	1	-1.39	1.05e-05	2.91e-05	5.34	6.73	-1	-2.71	4.19e-27	6.59e-26	3.95	6.66	-1	-2.05	-0.39	0.372	0.487	6.64	7.03	0	-1.07	2.49e-05	7.7e-05	6.19	7.26	-1
a	430	Capn8	chr1	182592379	182592879	27372	3.05	1.47e-14	8.47e-14	6	2.94	1	-1.39	4.11e-06	1.19e-05	5.54	6.93	-1	-4.34	1.99e-46	1.47e-44	2.52	6.86	-1	-2.865	-0.09	0.778	0.841	7.14	7.23	0	-2.49	2.49e-10	1.54e-09	4.97	7.46	-1
a	431	Kdm2b	chr5	122991291	122991791	-1468	1.9	2.84e-12	1.32e-11	6.25	4.35	1	-1.39	5.58e-08	1.99e-07	5.79	7.18	-1	-3.19	3.34e-26	4.84e-25	3.92	7.1	-1	-2.29	-1.98	1.59e-06	1.07e-05	5.5	7.48	-1	-2.39	7.58e-15	7.98e-14	5.31	7.7	-1
a	432	Atl1	chr12	69879268	69879768	-12846	1.35	2.18e-06	6.05e-06	5.72	4.37	1	-1.38	2.28e-09	9.42e-09	5.26	6.65	-1	-2.63	2.48e-21	2.41e-20	3.94	6.57	-1	-2.005	-0.93	0.00837	0.0215	6.02	6.95	0	-1.72	2.56e-10	1.58e-09	5.46	7.17	-1
a	433	Gm38360	chr1	192798100	192798600	22527	4.25	1.68e-09	6.09e-09	4.28	0.03	1	-1.38	0.00153	0.00316	3.82	5.2	-1	-5.53	1.88e-15	1.14e-14	-0.4	5.13	-1	-3.455	0.95	0.052	0.101	6.45	5.5	0	-1.88	1.23e-05	4e-05	3.84	5.73	-1
a	434	Gm2272	chr1	191439330	191439830	31664	1.34	0.00299	0.00604	5.4	4.06	1	-1.38	2.95e-07	9.71e-07	4.94	6.33	-1	-2.61	4e-07	1.16e-06	3.64	6.25	-1	-1.995	-0.71	0.0464	0.0914	5.91	6.63	0	-2.15	3.75e-12	2.88e-11	4.7	6.85	-1
a	435	Fbxw11	chr11	32636316	32636816	-5908	1.04	5.36e-05	0.000131	6.1	5.06	1	-1.37	1.15e-09	4.93e-09	5.64	7.01	-1	-2.31	3.98e-21	3.79e-20	4.63	6.94	-1	-1.84	-0.91	0.016	0.0373	6.4	7.31	0	-1.54	5.14e-09	2.68e-08	5.99	7.54	-1
a	436	Fat1	chr8	44980051	44980551	44604	1.38	3.83e-07	1.14e-06	6.01	4.63	1	-1.37	1.4e-08	5.34e-08	5.55	6.93	-1	-2.65	4.38e-30	8.73e-29	4.2	6.85	-1	-2.01	-0.98	0.00397	0.0113	6.25	7.23	0	-1.72	3.04e-09	1.63e-08	5.73	7.45	-1
a	437	Egln1	chr8	124959901	124960401	-10577	2.87	4.16e-12	1.91e-11	5.24	2.38	1	-1.37	1.47e-06	4.46e-06	4.79	6.16	-1	-4.13	2.17e-26	3.2e-25	1.95	6.09	-1	-2.75	-0.89	0.0468	0.092	5.57	6.46	0	-3.02	2.1e-20	3.98e-19	3.67	6.68	-1
a	438	Mcur1	chr13	43573902	43574402	-13711	1.33	0.000763	0.00165	5.07	3.73	1	-1.37	5.09e-05	0.00013	4.61	5.99	-1	-2.62	7.99e-15	4.6e-14	3.29	5.91	-1	-1.995	-0.84	0.0731	0.133	5.44	6.28	0	-1.49	1.55e-06	5.76e-06	5.02	6.51	-1
a	439	Plekhh2	chr17	84529711	84530630	17816	1.54	8.65e-09	2.95e-08	5.97	4.44	1	-1.37	3.06e-09	1.25e-08	5.51	6.88	-1	-2.8	8.18e-27	1.26e-25	4	6.81	-1	-2.085	-0.84	0.168	0.261	6.34	7.18	0	-0.88	0.000324	0.00083	6.53	7.41	0
a	440	Pigc	chr1	161962345	161962845	-6341	2.9	2.43e-09	8.68e-09	4.84	1.93	1	-1.37	4.6e-06	1.33e-05	4.38	5.75	-1	-4.19	1.31e-21	1.3e-20	1.48	5.68	-1	-2.78	-1.05	0.00629	0.0168	5	6.05	-1	-3.64	2.04e-22	4.69e-21	2.64	6.28	-1
a	441	Gm17138	chr12	86698532	86699032	-15954	1.38	0.00012	0.000283	4.92	3.54	1	-1.37	0.000901	0.00194	4.46	5.83	-1	-2.66	4.28e-09	1.51e-08	3.1	5.76	-1	-2.015	-0.47	0.348	0.463	5.67	6.13	0	-1.21	0.00184	0.0041	5.15	6.36	-1
a	442	Gm18517	chr13	81108637	81109137	-21073	3.76	5.51e-20	5.53e-19	5.73	1.97	1	-1.37	1.28e-08	4.87e-08	5.27	6.64	-1	-5.04	4.34e-39	1.8e-37	1.52	6.56	-1	-3.205	-0.81	0.0199	0.045	6.13	6.94	0	-3.37	4.78e-28	1.94e-26	3.8	7.16	-1
a	443	Gpc4	chrX	52320598	52321098	-155346	4.18	2.62e-12	1.22e-11	4.76	0.57	1	-1.36	4.16e-05	0.000107	4.3	5.66	-1	-5.45	1.35e-24	1.7e-23	0.13	5.59	-1	-3.405	-1.86	0.000638	0.00229	4.1	5.96	-1	-3.96	1.22e-21	2.62e-20	2.23	6.19	-1
a	444	Gm12719	chr4	103875512	103876012	63529	1.16	0.00794	0.0151	4.4	3.24	1	-1.36	0.000206	0.000483	3.94	5.3	-1	-2.41	9.7e-10	3.61e-09	2.82	5.22	-1	-1.885	-1	0.0152	0.0358	4.6	5.6	-1	-1.71	9.7e-07	3.71e-06	4.12	5.82	-1
a	445	Gm15599	chr17	5058163	5058663	53447	1.34	3.94e-06	1.07e-05	5.72	4.38	1	-1.36	1.99e-06	5.96e-06	5.27	6.62	-1	-2.59	2.45e-19	2.02e-18	3.95	6.55	-1	-1.975	-0.1	0.77	0.835	6.82	6.92	0	-1.78	5.53e-10	3.26e-09	5.36	7.15	-1
a	446	Gm47812	chr13	71647105	71647605	22077	2.86	4.12e-11	1.72e-10	5.14	2.28	1	-1.36	7.11e-07	2.24e-06	4.68	6.04	-1	-4.14	2.47e-25	3.32e-24	1.83	5.97	-1	-2.75	0.65	0.0904	0.158	6.99	6.34	0	-0.78	0.00312	0.00663	5.79	6.57	0
a	447	Pqlc2	chr4	139251924	139252424	58284	1.09	1.17e-06	3.32e-06	6.48	5.4	1	-1.36	2.41e-12	1.34e-11	6.02	7.38	-1	-2.35	9.9e-28	1.64e-26	4.96	7.31	-1	-1.855	-1.26	0.000187	0.000772	6.42	7.68	-1	-2.07	2.01e-15	2.27e-14	5.84	7.91	-1
a	448	G430095P16Rik	chr8	84742629	84743129	19622	1.12	0.00133	0.00281	4.98	3.86	1	-1.36	0.000273	0.00063	4.52	5.88	-1	-2.38	8e-09	2.75e-08	3.42	5.81	-1	-1.87	-1.02	0.0195	0.0442	5.15	6.18	-1	-3.06	5.33e-13	4.52e-12	3.34	6.4	-1
a	449	Gm47209	chr8	78705916	78706416	68129	2.04	3.7e-06	1.01e-05	4.83	2.78	1	-1.36	0.000116	0.000282	4.37	5.73	-1	-3.31	9.12e-15	5.23e-14	2.34	5.65	-1	-2.335	-0.17	0.607	0.703	5.86	6.03	0	-2.68	8.45e-12	6.21e-11	3.57	6.25	-1
a	450	Spx	chr6	142411966	142412466	-975	3.2	5e-15	3.03e-14	5.49	2.29	1	-1.36	5.54e-07	1.77e-06	5.03	6.39	-1	-4.44	1.39e-25	1.91e-24	1.88	6.32	-1	-2.9	-0.73	0.0598	0.113	5.96	6.69	0	-2.94	1.5e-16	1.91e-15	3.98	6.92	-1
a	451	Acsl5	chr19	55271362	55271862	19424	1.46	3.5e-10	1.34e-09	7.44	5.98	1	-1.35	7.04e-08	2.48e-07	6.98	8.34	-1	-2.71	3.95e-42	2.11e-40	5.55	8.26	-1	-2.03	-1.18	0.00257	0.00774	7.46	8.64	-1	-1.72	1.03e-12	8.48e-12	7.14	8.86	-1
a	452	Slc2a8	chr2	33053930	33054430	-71847	1.33	1.8e-15	1.14e-14	7.35	6.02	1	-1.35	2.66e-21	3.28e-20	6.89	8.24	-1	-2.58	8.67e-82	6.82e-79	5.59	8.16	-1	-1.965	-0.86	0.0116	0.0283	7.67	8.54	0	-2.44	3.39e-22	7.65e-21	6.32	8.76	-1
a	453	Rfx6	chr10	51832186	51832686	154430	1.91	5.8e-09	2.01e-08	5.67	3.76	1	-1.35	8.25e-05	0.000204	5.21	6.57	-1	-3.16	8.2e-15	4.72e-14	3.33	6.49	-1	-2.255	-0.81	0.0875	0.154	6.06	6.87	0	-1.65	5.27e-07	2.09e-06	5.44	7.09	-1
a	454	Myo10	chr15	25647197	25647697	24672	3.09	1.89e-17	1.48e-16	5.86	2.76	1	-1.35	2.08e-09	8.64e-09	5.4	6.75	-1	-4.35	3.05e-37	1.08e-35	2.32	6.67	-1	-2.85	-0.91	0.00802	0.0207	6.13	7.04	0	-2.57	1.48e-19	2.57e-18	4.7	7.27	-1
a	455	Gm11372	chr13	31207589	31208089	8503	2.21	4.91e-08	1.57e-07	4.95	2.74	1	-1.35	2.38e-05	6.31e-05	4.49	5.84	-1	-3.46	7.16e-17	4.85e-16	2.31	5.77	-1	-2.405	-0.68	0.0795	0.142	5.46	6.14	0	-1.4	8.12e-06	2.72e-05	4.97	6.37	-1
a	456	Smad7	chr18	75405554	75406054	38025	1.27	3.07e-06	8.43e-06	5.82	4.55	1	-1.35	2.11e-08	7.88e-08	5.36	6.71	-1	-2.52	3.5e-24	4.26e-23	4.12	6.64	-1	-1.935	-0.87	0.0115	0.0282	6.14	7.01	0	-1.79	4.78e-10	2.84e-09	5.45	7.24	-1
a	457	Cnksr3	chr10	7258512	7259012	-46275	2.6	1.41e-08	4.73e-08	4.78	2.19	1	-1.35	4.77e-05	0.000122	4.33	5.67	-1	-3.85	2.33e-17	1.63e-16	1.75	5.6	-1	-2.6	0.06	0.955	0.97	6.03	5.97	0	-1.57	3.18e-06	1.13e-05	4.63	6.2	-1
a	458	Mical2	chr7	112254220	112254720	28364	1.09	1.07e-06	3.05e-06	6.5	5.41	1	-1.35	1e-07	3.48e-07	6.04	7.39	-1	-2.34	3.39e-21	3.25e-20	4.98	7.31	-1	-1.845	-0.91	0.00879	0.0224	6.78	7.69	0	-2.07	5.45e-15	5.84e-14	5.84	7.91	-1
a	459	Fgd3	chr13	49320071	49320571	0	3.45	6.11e-12	2.75e-11	4.98	1.53	1	-1.35	5.25e-06	1.5e-05	4.52	5.87	-1	-4.71	3.45e-25	4.58e-24	1.08	5.8	-1	-3.03	-1.59	0.00014	0.000594	4.58	6.17	-1	-2.66	2.69e-13	2.37e-12	3.74	6.4	-1
a	460	Reps1	chr10	18058158	18058658	2297	1.98	7.22e-08	2.28e-07	5.19	3.21	1	-1.35	1.21e-05	3.32e-05	4.73	6.09	-1	-3.23	3.98e-18	2.98e-17	2.79	6.01	-1	-2.29	-1.36	0.0114	0.028	5.02	6.39	-1	-2.95	9.07e-16	1.06e-14	3.66	6.61	-1
a	461	BC052040	chr2	115724683	115725183	142967	1.03	0.00542	0.0105	5.38	4.34	1	-1.34	3.98e-05	0.000103	4.92	6.25	-1	-2.26	1.02e-12	4.93e-12	3.92	6.18	-1	-1.8	-1.49	0.00127	0.00418	5.06	6.55	-1	-1.51	6.31e-05	0.000182	5.27	6.78	-1
a	462	Asap1	chr15	64383653	64384153	-734	1.18	0.00375	0.00745	4.4	3.23	1	-1.34	0.000363	0.000825	3.95	5.29	-1	-2.41	9.99e-09	3.4e-08	2.8	5.21	-1	-1.875	-2.29	3.71e-05	0.000181	3.29	5.58	-1	-3.48	7.11e-15	7.52e-14	2.33	5.81	-1
a	463	Mn1	chr5	111393845	111394345	-23017	1.5	1.26e-06	3.56e-06	6.71	5.21	1	-1.34	5.85e-09	2.32e-08	6.25	7.6	-1	-2.75	1.2e-19	1.02e-18	4.77	7.52	-1	-2.045	-1.95	5.26e-07	3.93e-06	5.95	7.9	-1	-2.35	1.86e-19	3.21e-18	5.78	8.12	-1
a	464	Ptprm	chr17	67386339	67386839	-31882	4.42	9.67e-11	3.89e-10	4.45	0.03	1	-1.34	6.51e-05	0.000163	3.99	5.33	-1	-5.65	2.33e-21	2.27e-20	-0.4	5.25	-1	-3.495	-0.92	0.0447	0.0885	4.71	5.63	0	-3.1	1.4e-15	1.61e-14	2.75	5.85	-1
a	465	Usp47	chr7	112026339	112026839	2835	1.36	4.46e-05	0.00011	5.29	3.93	1	-1.34	3.14e-06	9.2e-06	4.83	6.18	-1	-2.61	1.2e-17	8.67e-17	3.5	6.1	-1	-1.975	-0.74	0.042	0.0841	5.74	6.48	0	-1.78	1.03e-09	5.85e-09	4.92	6.7	-1
a	466	Abra	chr15	41751426	41751926	117794	2.29	2.2e-12	1.03e-11	5.7	3.42	1	-1.34	1.89e-07	6.37e-07	5.24	6.58	-1	-3.52	4.39e-27	6.88e-26	2.98	6.51	-1	-2.43	-0.55	0.124	0.204	6.33	6.88	0	-1.79	2.02e-09	1.11e-08	5.32	7.11	-1
a	467	Gm5696	chr1	22090987	22091487	-60372	1.74	1.02e-05	2.67e-05	4.83	3.1	1	-1.34	8.31e-06	2.33e-05	4.37	5.71	-1	-2.97	2.86e-16	1.85e-15	2.66	5.63	-1	-2.155	-0.35	0.631	0.722	5.66	6.01	0	-0.89	0.00455	0.00934	5.35	6.23	0
a	468	Gm7560	chr1	12295693	12296193	174733	4.4	8.03e-11	3.26e-10	4.43	0.03	1	-1.34	6.05e-05	0.000153	3.97	5.31	-1	-5.63	4.15e-21	3.95e-20	-0.4	5.23	-1	-3.485	-0.72	0.458	0.57	4.89	5.61	0	-2.04	2.15e-05	6.71e-05	3.79	5.83	-1
a	469	AC164970.1	chr16	25407071	25407571	35702	1.53	2.76e-08	9.03e-08	6.31	4.78	1	-1.34	6.61e-08	2.34e-07	5.85	7.19	-1	-2.77	9.92e-27	1.51e-25	4.35	7.12	-1	-2.055	-0.71	0.0393	0.0796	6.78	7.49	0	-1.79	8.71e-11	5.7e-10	5.92	7.72	-1
a	470	Dbx1	chr7	49496090	49496590	140259	1.69	0.000155	0.00036	4.67	2.98	1	-1.34	9.98e-05	0.000245	4.22	5.56	-1	-2.94	2.71e-14	1.5e-13	2.54	5.48	-1	-2.14	-1.05	0.00867	0.0221	4.8	5.86	-1	-1.58	1.4e-05	4.52e-05	4.51	6.08	-1
a	471	Gm8022	chr1	35862436	35862936	-95983	1.14	0.0086	0.0163	5.17	4.04	1	-1.34	1.47e-06	4.48e-06	4.71	6.06	-1	-2.39	6.11e-08	1.92e-07	3.59	5.98	-1	-1.865	-0.32	0.388	0.502	6.04	6.36	0	-2.05	3.28e-12	2.54e-11	4.53	6.58	-1
a	472	Rai14	chr15	10648318	10648818	65806	1.22	5.3e-05	0.000129	6.03	4.81	1	-1.33	8.7e-07	2.72e-06	5.57	6.9	-1	-2.45	5.65e-25	7.37e-24	4.37	6.83	-1	-1.89	-0.86	0.031	0.0652	6.34	7.2	0	-1.69	3.85e-10	2.32e-09	5.74	7.43	-1
a	473	Lrrn4	chr2	132884585	132885085	-3694	4.97	8.84e-15	5.21e-14	5	0.03	1	-1.33	3e-05	7.85e-05	4.54	5.87	-1	-6.2	8.68e-30	1.69e-28	-0.4	5.8	-1	-3.765	-0.34	0.401	0.516	5.83	6.17	0	-7.4	6.92e-39	9.41e-37	-1.01	6.4	-1
a	474	Tm6sf1	chr7	81872584	81873084	13583	1.59	3.61e-07	1.07e-06	6.48	4.89	1	-1.33	6.84e-06	1.93e-05	6.02	7.35	-1	-2.82	6.86e-35	2.01e-33	4.45	7.28	-1	-2.075	-0.8	0.0477	0.0936	6.85	7.65	0	-2.11	8.34e-12	6.14e-11	5.77	7.87	-1
a	475	Sox2	chr3	34747569	34748069	97164	1.29	4.5e-07	1.33e-06	6.03	4.74	1	-1.33	5.09e-07	1.64e-06	5.57	6.91	-1	-2.53	2.95e-18	2.23e-17	4.3	6.83	-1	-1.93	-1.36	0.000563	0.00205	5.85	7.21	-1	-2.28	1.8e-15	2.04e-14	5.15	7.43	-1
a	476	Snx27	chr3	94565491	94565991	16725	2.89	2.37e-07	7.16e-07	4.82	1.93	1	-1.33	0.00051	0.00113	4.36	5.69	-1	-4.14	1.29e-20	1.18e-19	1.48	5.62	-1	-2.735	-1.86	0.00296	0.00875	4.13	5.99	-1	-3.97	1.4e-23	3.62e-22	2.25	6.22	-1
a	477	Tgfb2	chr1	186718808	186719308	-12819	2.38	2.29e-08	7.54e-08	4.88	2.5	1	-1.33	1.19e-05	3.27e-05	4.42	5.76	-1	-3.61	1.65e-19	1.38e-18	2.07	5.68	-1	-2.47	-0.12	0.715	0.793	5.93	6.05	0	-2.23	1.43e-10	9.11e-10	4.05	6.28	-1
a	478	Slc38a4	chr15	97000669	97001169	54787	1.43	1.42e-05	3.66e-05	5.76	4.33	1	-1.33	1.65e-05	4.45e-05	5.31	6.64	-1	-2.66	1.92e-24	2.4e-23	3.9	6.56	-1	-1.995	-0.84	0.0237	0.052	6.1	6.93	0	-2.18	6.16e-16	7.34e-15	4.98	7.16	-1
a	479	Tle4	chr19	14645594	14646094	-47543	3.31	1.3e-11	5.67e-11	5.09	1.78	1	-1.33	0.000128	0.000309	4.64	5.96	-1	-4.55	8.57e-23	9.33e-22	1.34	5.89	-1	-2.94	-0.39	0.323	0.436	5.87	6.26	0	-3.38	1.15e-17	1.64e-16	3.11	6.49	-1
a	480	Gm7554	chr6	39834097	39834597	-5324	3.04	2.34e-10	9.11e-10	4.86	1.82	1	-1.33	4.63e-05	0.000119	4.41	5.74	-1	-4.28	3.08e-21	2.96e-20	1.39	5.66	-1	-2.805	-0.86	0.0888	0.156	5.17	6.04	0	-2.49	4.13e-13	3.55e-12	3.78	6.26	-1
a	481	Atf6	chr1	170790914	170791414	76357	1.31	0.000282	0.00064	5.05	3.74	1	-1.32	0.00137	0.00285	4.59	5.91	-1	-2.53	3.3e-08	1.07e-07	3.3	5.83	-1	-1.925	-0.74	0.264	0.372	5.47	6.2	0	-1.74	9.99e-06	3.29e-05	4.69	6.43	-1
a	482	Gm12053	chr11	22611338	22611838	14826	4.98	1.31e-15	8.46e-15	5.01	0.03	1	-1.32	1.07e-05	2.96e-05	4.55	5.87	-1	-6.2	1.93e-29	3.64e-28	-0.4	5.8	-1	-3.76	-1.09	0.00746	0.0194	5.09	6.17	-1	-3.91	1.59e-08	7.76e-08	2.48	6.4	-1
a	483	Rorb	chr19	19246684	19247184	-135488	1.27	0.00472	0.00925	4.33	3.06	1	-1.32	0.000326	0.000746	3.87	5.19	-1	-2.48	4.28e-10	1.65e-09	2.64	5.12	-1	-1.9	-2.35	5.58e-06	3.32e-05	3.14	5.49	-1	-4.03	3.49e-19	5.85e-18	1.69	5.72	-1
a	484	Ccnd2	chr6	127153412	127153912	-1219	1.24	0.000852	0.00183	4.73	3.49	1	-1.32	1.86e-05	5e-05	4.27	5.59	-1	-2.45	1.74e-12	8.27e-12	3.06	5.51	-1	-1.885	-1.79	2.67e-05	0.000135	4.1	5.89	-1	-2.97	2.42e-12	1.9e-11	3.14	6.11	-1
a	485	Ttll11	chr2	35938050	35938550	41363	2.88	1.85e-10	7.27e-10	5.38	2.51	1	-1.32	9.24e-06	2.57e-05	4.93	6.25	-1	-4.12	1.57e-23	1.81e-22	2.05	6.18	-1	-2.72	-0.53	0.154	0.243	6.02	6.55	0	-1.42	6.37e-05	0.000184	5.36	6.77	-1
a	486	Atp13a5	chr16	29378565	29379065	0	1.78	2.19e-06	6.1e-06	5.09	3.31	1	-1.32	9.62e-06	2.67e-05	4.63	5.95	-1	-3	2.55e-17	1.79e-16	2.88	5.88	-1	-2.16	-0.71	0.0592	0.112	5.54	6.25	0	-2.47	1.7e-10	1.07e-09	4	6.47	-1
a	487	E030024N20Rik	chr19	16176375	16176875	-11570	1.77	7.34e-09	2.52e-08	5.83	4.06	1	-1.32	1.64e-07	5.56e-07	5.37	6.69	-1	-2.99	6.19e-29	1.13e-27	3.63	6.62	-1	-2.155	-0.55	0.105	0.179	6.44	6.99	0	-1.51	8.29e-06	2.77e-05	5.71	7.22	-1
a	488	Gm19790	chr9	14676169	14676669	-3301	2.46	1.23e-08	4.13e-08	5.12	2.66	1	-1.32	0.000484	0.00108	4.66	5.99	-1	-3.69	7.72e-14	4.12e-13	2.22	5.91	-1	-2.505	-0.46	0.255	0.362	5.83	6.28	0	-2.01	5.59e-08	2.54e-07	4.5	6.51	-1
a	489	Hmgb3-ps	chr14	9785805	9786305	-76797	1.77	7.28e-12	3.25e-11	6.59	4.82	1	-1.31	1.92e-08	7.18e-08	6.13	7.44	-1	-2.98	4.92e-42	2.6e-40	4.39	7.36	-1	-2.145	-0.72	0.0269	0.0578	7.02	7.74	0	-1.83	6.79e-15	7.21e-14	6.13	7.96	-1
a	490	2410024N13Rik	chr3	103198611	103199111	0	4.38	2.65e-15	1.65e-14	5.03	0.65	1	-1.31	6.54e-06	1.85e-05	4.58	5.89	-1	-5.58	3.72e-28	6.37e-27	0.23	5.81	-1	-3.445	-1.16	0.00997	0.0249	5.02	6.18	-1	-2.74	1.49e-15	1.71e-14	3.67	6.41	-1
a	491	Gm2553	chr9	63779901	63780401	21396	1.76	3.5e-05	8.69e-05	4.83	3.07	1	-1.31	0.000133	0.000322	4.37	5.68	-1	-2.98	4.48e-14	2.43e-13	2.62	5.61	-1	-2.145	-0.93	0.0237	0.052	5.06	5.98	0	-1.19	0.00119	0.00276	5.02	6.21	-1
a	492	Fgf16	chrX	105765976	105766476	1697	1	0.0227	0.04	5.68	4.68	1	-1.31	4.3e-08	1.55e-07	5.22	6.53	-1	-2.22	1.76e-06	4.81e-06	4.23	6.45	-1	-1.765	-1.36	0.000249	0.000995	5.47	6.83	-1	-1.47	1.17e-07	5.08e-07	5.58	7.05	-1
a	493	Otulinl	chr15	27779907	27780407	-98328	2.4	1.05e-09	3.86e-09	5.14	2.74	1	-1.31	6.27e-05	0.000158	4.69	6	-1	-3.61	4.45e-18	3.32e-17	2.31	5.92	-1	-2.46	-1.15	0.00572	0.0155	5.15	6.3	-1	-2.54	5.79e-12	4.34e-11	3.98	6.52	-1
a	494	Bcas1	chr2	170365317	170365817	62028	2.22	3.32e-13	1.68e-12	6.09	3.87	1	-1.3	4.04e-07	1.31e-06	5.63	6.93	-1	-3.43	3.61e-32	8.48e-31	3.43	6.86	-1	-2.365	-1.14	0.00612	0.0164	6.09	7.23	-1	-1.96	8.64e-14	8.07e-13	5.49	7.46	-1
a	495	Fancc	chr13	63514558	63515058	-17280	4.19	1.01e-14	5.91e-14	5.16	0.97	1	-1.3	0.000166	0.000396	4.7	6	-1	-5.4	6.82e-26	9.62e-25	0.52	5.92	-1	-3.35	-0.1	0.856	0.9	6.19	6.3	0	-2.1	2.5e-08	1.19e-07	4.43	6.52	-1
a	496	Gm13967	chr2	113394851	113395351	10170	2.98	4.55e-21	5.07e-20	6.21	3.23	1	-1.3	2.41e-08	8.92e-08	5.75	7.04	-1	-4.18	1.51e-36	5.06e-35	2.79	6.97	-1	-2.74	-0.32	0.34	0.454	7.02	7.34	0	-1.45	4.65e-09	2.44e-08	6.12	7.57	-1
a	497	Gm20954	chr1	23270818	23271318	75281	2.04	6.86e-15	4.09e-14	6.27	4.22	1	-1.3	4.85e-11	2.38e-10	5.81	7.1	-1	-3.24	1.97e-41	9.94e-40	3.79	7.03	-1	-2.27	-0.91	0.0062	0.0166	6.49	7.4	0	-1.95	2.44e-16	3.02e-15	5.68	7.63	-1
a	498	Gm5507	chr18	54302079	54302579	317758	2.03	4.61e-07	1.36e-06	6.42	4.39	1	-1.3	0.000752	0.00163	5.96	7.26	-1	-3.23	4.59e-35	1.36e-33	3.96	7.19	-1	-2.265	-1.23	0.00583	0.0157	6.33	7.56	-1	-1.96	5.29e-05	0.000155	5.82	7.79	-1
a	499	AC156981.1	chr18	31562910	31563410	-42148	6.02	2.95e-30	7.61e-29	6.05	0.03	1	-1.3	6.99e-08	2.47e-07	5.59	6.89	-1	-7.22	2e-54	2.82e-52	-0.4	6.82	-1	-4.26	-1.42	0.000355	0.00136	5.77	7.19	-1	-5.86	3.02e-48	1.33e-45	1.56	7.42	-1
a	500	Trpm3	chr19	22624736	22625236	485617	2.84	1.77e-09	6.39e-09	4.84	2	1	-1.3	3e-05	7.87e-05	4.38	5.68	-1	-4.04	1.54e-20	1.4e-19	1.56	5.6	-1	-2.67	-0.36	0.335	0.449	5.62	5.97	0	-1.9	1.24e-06	4.68e-06	4.3	6.2	-1
a	501	Hsd17b3	chr13	64093262	64093762	-4032	1.13	0.000154	0.000358	5.59	4.46	1	-1.29	1.17e-06	3.6e-06	5.13	6.42	-1	-2.32	4.94e-18	3.68e-17	4.03	6.35	-1	-1.805	-1.75	0.00151	0.00487	4.97	6.72	-1	-2.58	1.36e-16	1.73e-15	4.36	6.95	-1
a	502	Gm3531	chr1	97918473	97918973	30416	1.11	4.75e-07	1.4e-06	6.44	5.33	1	-1.29	9.14e-09	3.54e-08	5.98	7.27	-1	-2.3	2.95e-22	3.07e-21	4.9	7.2	-1	-1.795	-0.88	0.0245	0.0535	6.69	7.57	0	-2.09	9.34e-14	8.69e-13	5.7	7.8	-1
a	503	Zmynd8	chr2	165888365	165888865	10151	1.23	0.00109	0.00231	4.76	3.53	1	-1.29	0.000488	0.00109	4.3	5.59	-1	-2.43	4.8e-10	1.84e-09	3.09	5.52	-1	-1.86	-0.73	0.095	0.165	5.16	5.89	0	-1.58	1.21e-05	3.93e-05	4.54	6.12	-1
a	504	D630033A02Rik	chr10	122870102	122870602	115953	2.41	6.92e-13	3.4e-12	5.78	3.37	1	-1.29	8.98e-05	0.000221	5.32	6.61	-1	-3.61	1.32e-16	8.73e-16	2.93	6.54	-1	-2.45	-1.34	0.00461	0.0129	5.57	6.91	-1	-2.2	6.54e-10	3.81e-09	4.94	7.14	-1
a	505	Rpl7-ps7	chr5	82346630	82347130	9779	4.86	1.22e-14	7.07e-14	4.89	0.03	1	-1.29	0.000111	0.000271	4.43	5.72	-1	-6.05	2.16e-24	2.68e-23	-0.4	5.65	-1	-3.67	-1.11	0.00774	0.0201	4.91	6.02	-1	-2.25	7.83e-11	5.14e-10	3.99	6.25	-1
a	506	Kif6	chr17	49641771	49642271	26635	1.58	3.4e-07	1.01e-06	5.55	3.96	1	-1.29	2.9e-05	7.6e-05	5.09	6.37	-1	-2.77	1.53e-15	9.34e-15	3.53	6.3	-1	-2.03	-0.82	0.0734	0.133	5.85	6.67	0	-1.43	6.33e-06	2.15e-05	5.47	6.9	-1
a	507	Gm16304	chr1	139159565	139160065	-24900	3.19	3.9e-12	1.79e-11	5.15	1.97	1	-1.29	1.52e-05	4.13e-05	4.7	5.98	-1	-4.39	9.47e-25	1.21e-23	1.52	5.91	-1	-2.84	-0.17	0.707	0.786	6.12	6.28	0	-2.78	6.42e-11	4.25e-10	3.73	6.51	-1
a	508	Usp29	chr7	6777597	6778097	47019	5.16	3.5e-18	2.94e-17	5.19	0.03	1	-1.28	5.13e-05	0.000131	4.73	6.01	-1	-6.34	4.64e-27	7.27e-26	-0.4	5.94	-1	-3.81	-0.8	0.0501	0.0975	5.5	6.31	0	-7.54	1.42e-36	1.48e-34	-1.01	6.54	-1
a	509	Nectin3	chr16	46495153	46495653	2872	1.16	0.000352	0.00079	5.25	4.09	1	-1.28	0.000293	0.000675	4.79	6.07	-1	-2.34	1.02e-09	3.81e-09	3.65	5.99	-1	-1.81	-0.56	0.225	0.329	5.8	6.37	0	-1.46	1.8e-05	5.68e-05	5.13	6.59	-1
a	510	Gm13967	chr2	113398881	113399381	14200	2.76	1.8e-07	5.49e-07	4.51	1.75	1	-1.28	0.000293	0.000674	4.05	5.33	-1	-3.96	1.52e-15	9.28e-15	1.3	5.25	-1	-2.62	-1.81	0.0114	0.0279	3.82	5.63	-1	-1.47	1.63e-05	5.2e-05	4.38	5.85	-1
a	511	Klhl6	chr16	19946315	19946815	36222	1.88	1.43e-07	4.41e-07	5.22	3.34	1	-1.28	7.07e-06	1.99e-05	4.77	6.04	-1	-3.06	2.51e-20	2.25e-19	2.91	5.97	-1	-2.17	-0.68	0.121	0.2	5.67	6.34	0	-1.9	1.41e-10	8.95e-10	4.67	6.57	-1
a	512	Gm12175	chr11	47020805	47021305	146392	3.6	2.74e-19	2.58e-18	5.79	2.19	1	-1.28	1.9e-07	6.4e-07	5.33	6.61	-1	-4.79	6.05e-41	2.89e-39	1.75	6.54	-1	-3.035	-0.98	0.00625	0.0167	5.93	6.91	0	-1.83	4.41e-10	2.63e-09	5.31	7.14	-1
a	513	Ankrd33b	chr15	31342799	31343299	24427	1.5	3.26e-07	9.72e-07	5.74	4.24	1	-1.28	3.68e-06	1.07e-05	5.28	6.56	-1	-2.68	1.76e-20	1.59e-19	3.8	6.49	-1	-1.98	-1.11	0.00253	0.00764	5.75	6.86	-1	-2.07	2.69e-11	1.86e-10	5.02	7.09	-1
a	514	Gm17364	chr13	41298388	41298888	-24411	2.16	1e-05	2.63e-05	4.34	2.19	1	-1.28	0.00187	0.00383	3.89	5.17	-1	-3.34	1.99e-11	8.6e-11	1.75	5.09	-1	-2.31	-0.33	0.654	0.742	5.14	5.47	0	-2.35	4.06e-08	1.88e-07	3.34	5.69	-1
a	515	Dag1	chr9	108272166	108272666	-8208	4.21	5.96e-16	3.98e-15	5.18	0.97	1	-1.28	4.54e-05	0.000116	4.72	6	-1	-5.4	6.82e-26	9.62e-25	0.52	5.92	-1	-3.34	-1.12	0.00769	0.02	5.18	6.3	-1	-2.79	2.51e-10	1.55e-09	3.73	6.52	-1
a	516	Gzmm	chr10	79696360	79696860	7340	1.37	1.76e-06	4.94e-06	5.79	4.42	1	-1.28	4.05e-06	1.18e-05	5.33	6.62	-1	-2.56	7.02e-20	6.04e-19	3.98	6.54	-1	-1.92	-0.37	0.324	0.437	6.55	6.91	0	-1.28	1.44e-05	4.62e-05	5.86	7.14	-1
a	517	1700001C19Rik	chr17	47463499	47463999	-26123	1.5	0.00302	0.00609	4.23	2.73	1	-1.27	0.000602	0.00133	3.77	5.04	-1	-2.69	5.69e-08	1.79e-07	2.27	4.97	-1	-1.98	-0.92	0.0376	0.0767	4.42	5.34	0	-2.22	9.83e-09	4.92e-08	3.35	5.56	-1
a	518	Gm19096	chr8	31377788	31378288	3028	3.13	3.87e-19	3.6e-18	6.05	2.91	1	-1.27	0.00013	0.000313	5.59	6.86	-1	-4.31	2.1e-24	2.61e-23	2.48	6.79	-1	-2.79	-0.9	0.135	0.22	6.26	7.16	0	-3.02	7.07e-18	1.03e-16	4.37	7.39	-1
a	519	Pdlim3	chr8	45903589	45904089	18128	1.64	4.69e-05	0.000115	5.38	3.75	1	-1.27	6.55e-06	1.85e-05	4.92	6.2	-1	-2.79	9.67e-09	3.29e-08	3.33	6.12	-1	-2.03	-0.4	0.307	0.42	6.1	6.5	0	-2.59	2.28e-15	2.56e-14	4.14	6.72	-1
a	520	Serpina16	chr12	103670912	103671412	4727	3.93	3.14e-30	8.06e-29	6.38	2.46	1	-1.27	2.53e-10	1.15e-09	5.93	7.19	-1	-5.1	2.82e-59	5.41e-57	2.02	7.12	-1	-3.185	-0.45	0.174	0.268	7.04	7.49	0	-2.81	3.68e-17	5e-16	4.9	7.72	-1
a	521	Stxbp1	chr2	32820918	32821418	25827	2.52	2.34e-21	2.68e-20	6.59	4.07	1	-1.27	2.52e-10	1.15e-09	6.13	7.4	-1	-3.69	1.11e-53	1.49e-51	3.64	7.33	-1	-2.48	-1.01	0.00217	0.00669	6.69	7.7	-1	-1.77	3.02e-15	3.33e-14	6.16	7.93	-1
a	522	Mycl	chr4	123005164	123005664	9512	2.91	4.5e-11	1.87e-10	5.12	2.21	1	-1.26	8.83e-05	0.000218	4.66	5.93	-1	-4.07	7.73e-23	8.45e-22	1.79	5.85	-1	-2.665	-1.72	6.77e-05	0.00031	4.51	6.22	-1	-2.76	2.82e-16	3.47e-15	3.69	6.45	-1
a	523	Gm2999	chr15	71889355	71889855	94785	4.83	7.27e-13	3.57e-12	4.86	0.03	1	-1.26	0.00035	0.000797	4.4	5.66	-1	-5.99	2.46e-26	3.61e-25	-0.4	5.59	-1	-3.625	-2.55	8.08e-09	9.06e-08	3.41	5.96	-1	-3.29	4e-19	6.66e-18	2.9	6.19	-1
a	524	Trdd1	chr14	54107142	54107642	-5826	6.7	1.43e-49	1.7e-47	6.73	0.03	1	-1.26	3.06e-09	1.25e-08	6.28	7.54	-1	-7.86	1.32e-68	5.37e-66	-0.4	7.46	-1	-4.56	-1.42	5.59e-05	0.000261	6.42	7.84	-1	-3.47	3.83e-17	5.17e-16	4.59	8.06	-1
a	525	Gm7593	chr1	13468178	13468678	-60523	5.51	4.7e-23	6.3e-22	5.54	0.03	1	-1.26	4.63e-07	1.49e-06	5.08	6.34	-1	-6.66	6.3e-41	3.01e-39	-0.4	6.26	-1	-3.96	-1.62	0.000336	0.0013	5.02	6.64	-1	-4.81	1.74e-19	3e-18	2.05	6.86	-1
a	526	Cdk14	chr5	5342454	5342954	77358	3.52	1.52e-15	9.72e-15	5.46	1.93	1	-1.26	8.06e-05	0.0002	5	6.26	-1	-4.7	2.41e-21	2.35e-20	1.48	6.18	-1	-2.98	-0.73	0.0868	0.153	5.83	6.56	0	-2.72	9.3e-15	9.7e-14	4.06	6.78	-1
a	527	Adgrf1	chr17	43190944	43191444	-78885	1.2	7.51e-07	2.17e-06	6.67	5.46	1	-1.26	1.2e-07	4.12e-07	6.21	7.46	-1	-2.37	1.44e-23	1.67e-22	5.02	7.39	-1	-1.815	-0.82	0.0139	0.0332	6.94	7.76	0	-2.07	4.04e-16	4.91e-15	5.92	7.99	-1
a	528	Hecw2	chr1	54187684	54188184	6984	4.38	2.22e-14	1.26e-13	4.95	0.57	1	-1.26	3e-05	7.86e-05	4.49	5.76	-1	-5.55	3.69e-26	5.32e-25	0.13	5.68	-1	-3.405	-0.56	0.388	0.502	5.49	6.05	0	-2.89	1.32e-16	1.68e-15	3.39	6.28	-1
a	529	Fra10ac1	chr19	38189043	38189543	34595	2.35	1.54e-07	4.72e-07	4.81	2.46	1	-1.26	0.000168	0.0004	4.35	5.61	-1	-3.51	1e-17	7.28e-17	2.02	5.53	-1	-2.385	-1.3	0.00374	0.0107	4.61	5.91	-1	-3.04	2.64e-16	3.26e-15	3.09	6.13	-1
a	530	Ssh1	chr5	113961713	113962213	31681	3.91	5.81e-24	8.57e-23	6.21	2.3	1	-1.26	7.36e-08	2.59e-07	5.76	7.02	-1	-5.08	3.91e-54	5.32e-52	1.86	6.95	-1	-3.17	-1.06	0.00268	0.00803	6.26	7.32	-1	-3.63	5.68e-35	4.93e-33	3.92	7.54	-1
a	531	Btaf1	chr19	36945961	36946461	19882	2.01	6.36e-07	1.85e-06	6.19	4.18	1	-1.25	3.61e-06	1.05e-05	5.73	6.98	-1	-3.14	1.04e-10	4.22e-10	3.76	6.91	-1	-2.195	-0.5	0.165	0.257	6.78	7.28	0	-1.91	4.07e-12	3.11e-11	5.6	7.5	-1
a	532	Pitpnc1	chr11	107410357	107410857	59842	1.95	2.91e-05	7.28e-05	4.73	2.78	1	-1.25	0.00274	0.00544	4.27	5.53	-1	-3.11	1.91e-11	8.25e-11	2.34	5.45	-1	-2.18	0.02	0.891	0.924	5.84	5.83	0	-0.85	0.0178	0.0319	5.2	6.05	0
a	533	Tenm2	chr11	37039196	37039696	196268	3.69	8.72e-13	4.25e-12	4.97	1.28	1	-1.25	0.000568	0.00126	4.51	5.75	-1	-4.85	5.64e-19	4.5e-18	0.83	5.68	-1	-3.05	-1.03	0.0187	0.0427	5.02	6.05	-1	-2.83	9.12e-13	7.52e-12	3.45	6.28	-1
a	534	Scg2	chr1	79439793	79440293	0	1.49	6.38e-06	1.7e-05	5.47	3.98	1	-1.25	1.12e-05	3.1e-05	5.01	6.25	-1	-2.63	4.85e-19	3.89e-18	3.55	6.18	-1	-1.94	-1.32	0.000487	0.0018	5.24	6.55	-1	-1.83	6.92e-11	4.57e-10	4.94	6.78	-1
a	535	Runx1	chr16	92744050	92744550	81599	1.57	4.38e-10	1.67e-09	6.51	4.94	1	-1.25	1.3e-08	4.95e-08	6.05	7.29	-1	-2.72	2.81e-38	1.09e-36	4.5	7.22	-1	-1.985	-0.58	0.0976	0.168	7.01	7.59	0	-1.09	3.35e-07	1.37e-06	6.72	7.82	-1
a	536	Hist1h2ak	chr13	21753602	21754102	0	1.15	0.000377	0.000846	5.39	4.23	1	-1.25	1.6e-06	4.84e-06	4.93	6.18	-1	-2.31	7.49e-14	4e-13	3.79	6.11	-1	-1.78	-1.72	0.000437	0.00164	4.76	6.48	-1	-0.91	0.000971	0.00228	5.79	6.7	0
a	537	Cntnap5a	chr1	115918383	115918883	233627	3.66	4.18e-21	4.68e-20	5.96	2.29	1	-1.25	3.43e-08	1.25e-07	5.5	6.75	-1	-4.79	9.27e-40	4.02e-38	1.88	6.67	-1	-3.02	-0.98	0.00518	0.0142	6.07	7.05	0	-2.63	9.7e-20	1.72e-18	4.64	7.27	-1
a	538	Egfr	chr11	16797228	16797728	45025	1.19	1.53e-07	4.7e-07	6.63	5.44	1	-1.25	5.79e-09	2.29e-08	6.17	7.43	-1	-2.35	1.33e-21	1.32e-20	5.01	7.35	-1	-1.8	-1.19	0.00263	0.00791	6.54	7.73	-1	-2.25	1.35e-16	1.72e-15	5.7	7.95	-1
a	539	Dmrt1	chr19	25435293	25435793	-69825	2.67	1.47e-16	1.05e-15	5.96	3.3	1	-1.24	2.51e-07	8.33e-07	5.51	6.75	-1	-3.8	3.12e-33	7.97e-32	2.87	6.67	-1	-2.52	-0.44	0.213	0.314	6.61	7.05	0	-2.29	2.8e-16	3.46e-15	4.98	7.27	-1
a	540	Chn2	chr6	54028663	54029163	-10391	2.63	2.15e-20	2.25e-19	6.47	3.84	1	-1.24	2.71e-09	1.11e-08	6.01	7.25	-1	-3.78	2.84e-38	1.1e-36	3.4	7.18	-1	-2.51	-0.73	0.0339	0.0704	6.82	7.55	0	-2.27	5.06e-19	8.35e-18	5.51	7.78	-1
a	541	Ltbp2	chr12	84907958	84908458	-31426	1.03	2.97e-07	8.9e-07	6.68	5.65	1	-1.24	1.7e-12	9.56e-12	6.23	7.47	-1	-2.18	7.58e-31	1.61e-29	5.22	7.39	-1	-1.71	-0.39	0.28	0.389	7.38	7.77	0	-1.07	3.94e-07	1.59e-06	6.92	7.99	-1
a	542	Setbp1	chr18	79075137	79075637	33754	2.29	3.13e-17	2.39e-16	7.24	4.94	1	-1.24	2.11e-09	8.76e-09	6.78	8.02	-1	-3.42	2.48e-23	2.82e-22	4.52	7.94	-1	-2.33	-0.93	0.0125	0.0302	7.38	8.32	0	-2.72	1.82e-18	2.85e-17	5.82	8.54	-1
a	543	Pappa	chr4	65188915	65189415	64741	5.6	2.1e-23	2.91e-22	5.63	0.03	1	-1.24	1.87e-06	5.63e-06	5.17	6.41	-1	-6.74	4.11e-41	2e-39	-0.4	6.34	-1	-3.99	-0.28	0.507	0.616	6.44	6.71	0	-3.77	7.94e-30	3.97e-28	3.16	6.94	-1
a	544	E330021D16Rik	chr6	136431842	136432342	-16273	1.94	5.38e-10	2.03e-09	5.71	3.77	1	-1.24	0.00196	0.004	5.25	6.49	-1	-3.08	8.91e-12	3.98e-11	3.34	6.42	-1	-2.16	-0.32	0.494	0.604	6.47	6.79	0	-2.33	6.31e-08	2.84e-07	4.69	7.01	-1
a	545	Src	chr2	157434568	157435068	16124	2.58	4.51e-17	3.38e-16	6.11	3.53	1	-1.24	2.82e-05	7.4e-05	5.65	6.89	-1	-3.72	6.11e-24	7.31e-23	3.09	6.81	-1	-2.48	-1.28	0.00108	0.00363	5.9	7.19	-1	-2.78	5.48e-18	8.12e-17	4.64	7.41	-1
a	546	Gm18393	chr8	8758222	8758722	46738	4.32	2.96e-10	1.14e-09	4.35	0.03	1	-1.24	0.00121	0.00254	3.89	5.14	-1	-5.46	2.15e-17	1.51e-16	-0.4	5.06	-1	-3.35	0.93	0.0157	0.0367	6.37	5.43	0	-3.27	1.42e-13	1.29e-12	2.39	5.66	-1
a	547	Gm3329	chr19	15925538	15926038	-17572	1.07	5.73e-09	1.98e-08	7.1	6.02	1	-1.24	1.42e-13	8.9e-13	6.64	7.88	-1	-2.21	2.72e-49	2.55e-47	5.59	7.81	-1	-1.725	-1.06	0.00179	0.00567	7.12	8.18	-1	-1.45	6.8e-13	5.69e-12	6.96	8.41	-1
a	548	Gm18990	chr13	78123810	78124310	2740	1.19	0.000112	0.000266	5.37	4.18	1	-1.24	4.51e-06	1.3e-05	4.91	6.15	-1	-2.33	5.09e-16	3.22e-15	3.74	6.08	-1	-1.785	0.67	0.0573	0.109	7.12	6.45	0	-0.21	0.395	0.477	6.47	6.68	0
a	549	Gm47724	chr10	95864715	95865215	5584	4.49	1.74e-38	8.83e-37	6.65	2.16	1	-1.24	9.66e-09	3.73e-08	6.19	7.43	-1	-5.64	5.5e-58	9.78e-56	1.72	7.36	-1	-3.44	-0.42	0.264	0.372	7.31	7.73	0	-2.6	7.29e-17	9.56e-16	5.36	7.96	-1
a	550	Bcl2l11	chr2	128299907	128300407	173869	1.2	9.63e-05	0.000229	5.64	4.44	1	-1.24	1.58e-05	4.28e-05	5.18	6.42	-1	-2.34	8.74e-19	6.86e-18	4	6.34	-1	-1.79	-1.05	0.00349	0.0101	5.67	6.72	-1	-1	0.00191	0.00424	5.94	6.94	-1
a	551	Gm13835	chr6	31264906	31265406	-122243	1.98	1.35e-14	7.8e-14	6.31	4.33	1	-1.24	2.7e-10	1.23e-09	5.85	7.1	-1	-3.12	2.69e-39	1.13e-37	3.9	7.02	-1	-2.18	-0.7	0.033	0.0688	6.69	7.39	0	-3.05	6.28e-18	9.22e-17	4.57	7.62	-1
a	552	Gm16259	chr14	105474960	105475460	-181976	1.7	3.8e-10	1.45e-09	6.6	4.9	1	-1.23	3.33e-07	1.09e-06	6.14	7.37	-1	-2.83	1.17e-28	2.08e-27	4.47	7.3	-1	-2.03	-1.15	0.00226	0.00693	6.53	7.67	-1	-1.75	3.39e-13	2.94e-12	6.14	7.9	-1
a	553	Gm11204	chr11	79916240	79916740	10259	4.19	9.67e-16	6.33e-15	5.16	0.97	1	-1.23	2.06e-05	5.52e-05	4.7	5.94	-1	-5.34	6.53e-27	1.01e-25	0.52	5.86	-1	-3.285	-1.48	0.00514	0.0141	4.75	6.23	-1	-3.91	2.91e-15	3.22e-14	2.55	6.46	-1
a	554	CT010491.1	chr17	56740760	56741260	6532	2.15	0.000131	0.000308	4.08	1.93	1	-1.23	0.00119	0.0025	3.62	4.86	-1	-3.3	1.86e-10	7.39e-10	1.48	4.78	-1	-2.265	-1.48	0.00293	0.00868	3.67	5.16	-1	-2.34	3.47e-08	1.62e-07	3.05	5.38	-1
a	555	Lurap1l	chr4	81052917	81053417	142271	3.14	4.74e-20	4.79e-19	6.14	3	1	-1.23	1.51e-06	4.6e-06	5.68	6.91	-1	-4.28	4.61e-38	1.76e-36	2.56	6.84	-1	-2.755	-0.08	0.86	0.903	7.13	7.21	0	-2.67	7.91e-16	9.33e-15	4.77	7.44	-1
a	556	App	chr16	85211311	85211811	-37545	3.66	1.69e-10	6.68e-10	4.63	0.97	1	-1.23	0.000212	0.000498	4.17	5.4	-1	-4.8	5.54e-20	4.81e-19	0.52	5.33	-1	-3.015	0.54	0.183	0.279	6.23	5.7	0	-2.03	6.36e-09	3.27e-08	3.89	5.92	-1
a	557	Gm4815	chr13	98623149	98623649	9648	1.9	6.56e-09	2.26e-08	5.55	3.65	1	-1.23	2.42e-06	7.19e-06	5.09	6.32	-1	-3.03	4.11e-23	4.6e-22	3.21	6.24	-1	-2.13	-0.18	0.696	0.777	6.44	6.62	0	-1.55	5.92e-09	3.06e-08	5.29	6.84	-1
a	558	Gm3687	chr5	63724001	63724501	29947	4.33	2.75e-12	1.28e-11	4.99	0.65	1	-1.23	0.000704	0.00154	4.53	5.76	-1	-5.45	1.09e-26	1.65e-25	0.23	5.68	-1	-3.34	-1.1	0.0225	0.0499	4.96	6.06	-1	-3.25	1.55e-19	2.68e-18	3.03	6.28	-1
a	559	Prl7a2	chr13	27660673	27661173	6863	4.07	1.17e-11	5.11e-11	5.39	1.33	1	-1.22	0.00263	0.00523	4.94	6.16	-1	-5.19	6.38e-32	1.47e-30	0.89	6.08	-1	-3.205	-1.01	0.303	0.415	5.44	6.46	0	-3.22	1.4e-17	1.98e-16	3.46	6.68	-1
a	560	Gm17651	chr3	97776187	97776687	-101493	2.37	1.29e-07	3.99e-07	4.77	2.4	1	-1.22	0.000129	0.000312	4.31	5.53	-1	-3.47	1.31e-16	8.7e-16	1.98	5.45	-1	-2.345	-0.23	0.662	0.749	5.59	5.83	0	-3.02	2.58e-16	3.19e-15	3.04	6.05	-1
a	561	Mrpl13	chr15	55701959	55702459	-144211	4.44	2.85e-18	2.41e-17	5.53	1.09	1	-1.22	3.74e-05	9.68e-05	5.07	6.29	-1	-5.55	4.14e-37	1.46e-35	0.67	6.22	-1	-3.385	-0.61	0.257	0.365	5.98	6.59	0	-3.36	2.92e-21	6.04e-20	3.46	6.82	-1
a	562	Gm13967	chr2	113428221	113428721	43540	2.2	1.49e-24	2.31e-23	6.97	4.77	1	-1.22	8.75e-08	3.05e-07	6.51	7.73	-1	-3.32	1.87e-35	5.73e-34	4.34	7.65	-1	-2.27	-0.47	0.187	0.284	7.55	8.03	0	-0.71	0.00396	0.00826	7.54	8.25	0
a	563	Plce1	chr19	38645212	38645712	164103	2.17	1.12e-22	1.45e-21	7.12	4.95	1	-1.22	5.21e-11	2.54e-10	6.66	7.88	-1	-3.29	8.48e-62	2.02e-59	4.51	7.8	-1	-2.255	-1	0.00951	0.0239	7.18	8.18	-1	-2.05	4.18e-20	7.68e-19	6.35	8.4	-1
a	564	Gm13655	chr2	75592521	75593021	40361	2.57	6.9e-18	5.62e-17	6.31	3.74	1	-1.22	3.2e-05	8.34e-05	5.85	7.07	-1	-3.68	1.33e-25	1.83e-24	3.31	6.99	-1	-2.45	-1.16	0.00225	0.0069	6.2	7.37	-1	-2.52	6.69e-14	6.32e-13	5.07	7.59	-1
a	565	Nog	chr11	89356419	89356919	-54087	6.09	8.76e-24	1.27e-22	6.12	0.03	1	-1.22	0.000745	0.00162	5.66	6.88	-1	-7.2	1.7e-40	7.84e-39	-0.4	6.8	-1	-4.21	-0.46	0.219	0.322	6.72	7.18	0	-5.34	1.49e-36	1.55e-34	2.07	7.4	-1
a	566	AC121783.1	chr18	47548353	47548853	-132992	4.39	4.26e-14	2.35e-13	4.96	0.57	1	-1.22	5.36e-05	0.000136	4.51	5.73	-1	-5.52	3.3e-26	4.79e-25	0.13	5.65	-1	-3.37	-0.33	0.466	0.578	5.69	6.03	0	-2.9	9.67e-17	1.25e-15	3.35	6.25	-1
a	567	Dap	chr15	30701544	30702044	-522270	2.24	3.56e-08	1.16e-07	5.91	3.66	1	-1.22	7.38e-05	0.000184	5.45	6.67	-1	-3.37	5.49e-22	5.61e-21	3.22	6.59	-1	-2.295	-0.22	0.502	0.611	6.74	6.97	0	-1.17	0.000163	0.00044	6.02	7.19	-1
a	568	Mterf1b	chr5	4325729	4326229	133362	1.76	9.62e-11	3.88e-10	5.99	4.23	1	-1.22	2.01e-06	6.02e-06	5.53	6.75	-1	-2.88	1.35e-22	1.45e-21	3.8	6.68	-1	-2.05	-0.2	0.577	0.677	6.85	7.05	0	-1.42	2.96e-07	1.22e-06	5.86	7.28	-1
a	569	Plekha1	chr7	130866698	130867198	942	1.47	0.000382	0.000856	4.57	3.1	1	-1.22	0.000447	0.001	4.11	5.33	-1	-2.59	1.03e-10	4.17e-10	2.66	5.25	-1	-1.905	-0.93	0.0733	0.133	4.7	5.63	0	-1.77	5.23e-07	2.08e-06	4.08	5.85	-1
a	570	Gm49259	chr14	122580882	122581382	28731	1.03	0.00397	0.00787	4.76	3.73	1	-1.22	8.99e-05	0.000222	4.3	5.51	-1	-2.14	3.42e-10	1.33e-09	3.3	5.44	-1	-1.68	-1.59	0.0244	0.0534	4.23	5.81	0	-1.71	2.02e-06	7.36e-06	4.32	6.04	-1
a	571	Gm27161	chr9	34279994	34280494	79766	5.86	5.12e-29	1.18e-27	5.89	0.03	1	-1.22	3.18e-07	1.04e-06	5.43	6.65	-1	-6.98	6.44e-46	4.56e-44	-0.4	6.58	-1	-4.1	-0.13	0.668	0.754	6.82	6.95	0	-2.22	4.2e-11	2.85e-10	4.96	7.18	-1
a	572	Gm45590	chr8	42976005	42976505	-109082	2.58	1.56e-07	4.8e-07	4.68	2.1	1	-1.21	0.000705	0.00154	4.22	5.43	-1	-3.71	7.54e-15	4.35e-14	1.65	5.35	-1	-2.46	-0.17	0.873	0.912	5.56	5.73	0	-1.93	3.21e-06	1.14e-05	4.03	5.95	-1
a	573	Gm5654	chr12	79898466	79898966	40673	1.23	0.000263	0.000598	5.4	4.17	1	-1.21	4.04e-05	0.000104	4.94	6.16	-1	-2.34	1.34e-15	8.24e-15	3.74	6.08	-1	-1.775	-1.36	0.000309	0.00121	5.1	6.45	-1	-1.74	1.11e-09	6.29e-09	4.94	6.68	-1
a	574	Peak1	chr9	56355555	56356055	62012	2.29	8.35e-09	2.85e-08	5.05	2.76	1	-1.21	0.00014	0.000338	4.59	5.8	-1	-3.39	2.85e-17	1.99e-16	2.33	5.73	-1	-2.3	-2.26	3.33e-05	0.000164	3.84	6.1	-1	-2.68	1.29e-10	8.28e-10	3.65	6.33	-1
a	575	Rasl11b	chr5	74149990	74150490	-44796	1.2	4.12e-13	2.07e-12	7.84	6.64	1	-1.21	3.33e-11	1.66e-10	7.38	8.59	-1	-2.31	1.85e-36	6.19e-35	6.21	8.52	-1	-1.76	-1.08	0.00672	0.0178	7.81	8.89	-1	-1.41	5.25e-12	3.96e-11	7.71	9.12	-1
a	576	Kirrel	chr3	87172386	87172886	1861	1.37	3.18e-06	8.71e-06	5.56	4.19	1	-1.21	9.08e-07	2.83e-06	5.1	6.31	-1	-2.49	3.83e-19	3.11e-18	3.75	6.24	-1	-1.85	-1.43	0.000126	0.000542	5.18	6.61	-1	-1.85	4.32e-11	2.93e-10	4.99	6.84	-1
a	577	Gm44594	chr7	108303728	108304228	4072	4.93	2.16e-15	1.36e-14	4.96	0.03	1	-1.21	0.000318	0.000728	4.5	5.71	-1	-6.03	7.84e-24	9.31e-23	-0.4	5.63	-1	-3.62	-2.68	1.12e-07	9.78e-07	3.32	6.01	-1	-2.95	3.58e-15	3.92e-14	3.28	6.23	-1
a	578	Gm17923	chr14	80215842	80216342	912	1.46	2e-05	5.09e-05	5.17	3.71	1	-1.2	1.65e-05	4.46e-05	4.71	5.91	-1	-2.56	1.22e-15	7.49e-15	3.28	5.84	-1	-1.88	-0.66	0.0688	0.126	5.55	6.21	0	-0.86	0.00141	0.00321	5.58	6.44	0
a	579	Mybphl	chr3	108372677	108373177	7766	2.52	1.26e-43	9.34e-42	7.58	5.06	1	-1.2	2.39e-09	9.86e-09	7.12	8.32	-1	-3.62	2.21e-49	2.08e-47	4.62	8.25	-1	-2.41	-1.29	0.000517	0.0019	7.33	8.62	-1	-2.67	5.82e-27	2.11e-25	6.18	8.84	-1
a	580	C1qtnf7	chr5	43423013	43423513	-92025	1.08	0.0111	0.0207	4.31	3.23	1	-1.2	0.000908	0.00195	3.85	5.05	-1	-2.18	6.28e-08	1.97e-07	2.79	4.98	-1	-1.69	-1.32	0.00209	0.00648	4.03	5.35	-1	-1.61	5.48e-06	1.88e-05	3.97	5.57	-1
a	581	Pdgfa	chr5	138965996	138966496	30874	5.44	4.84e-19	4.45e-18	5.47	0.03	1	-1.2	0.000274	0.000633	5.01	6.21	-1	-6.54	1.25e-33	3.28e-32	-0.4	6.14	-1	-3.87	-0.11	0.711	0.789	6.4	6.51	0	-3.14	8.43e-20	1.5e-18	3.6	6.74	-1
a	582	D630039A03Rik	chr4	57846924	57847424	68873	2.06	3.59e-11	1.5e-10	5.91	3.85	1	-1.2	1.24e-06	3.82e-06	5.45	6.65	-1	-3.17	2.31e-25	3.11e-24	3.41	6.58	-1	-2.185	-1.37	0.000232	0.000935	5.58	6.95	-1	-2.02	1.7e-13	1.53e-12	5.16	7.18	-1
a	583	Zfp703	chr8	26891815	26892315	-85010	2.82	3.89e-11	1.62e-10	5.95	3.13	1	-1.2	0.0011	0.00233	5.49	6.69	-1	-3.93	3.2e-21	3.07e-20	2.68	6.62	-1	-2.565	-1.19	0.00285	0.00848	5.8	6.99	-1	-2.12	8.42e-09	4.27e-08	5.09	7.22	-1
a	584	Mup-ps16	chr4	61811133	61811633	13651	1.87	4.19e-05	0.000103	4.72	2.84	1	-1.2	0.000189	0.000448	4.26	5.46	-1	-2.99	4.05e-12	1.86e-11	2.39	5.38	-1	-2.095	-1.75	3.71e-05	0.000181	4	5.76	-1	-2.31	1.29e-10	8.24e-10	3.67	5.98	-1
a	585	Tgfb2	chr1	186449266	186449766	256223	1.99	4.01e-10	1.53e-09	5.69	3.7	1	-1.19	1.46e-06	4.46e-06	5.23	6.43	-1	-3.08	2.45e-23	2.78e-22	3.27	6.35	-1	-2.135	-1.02	0.0289	0.0614	5.71	6.73	0	-2.31	2.87e-14	2.83e-13	4.64	6.95	-1
a	586	Gm10728	chr3	51908380	51908880	0	1.68	5.47e-07	1.6e-06	5.39	3.71	1	-1.19	8.43e-06	2.36e-05	4.93	6.12	-1	-2.76	6.12e-16	3.85e-15	3.28	6.04	-1	-1.975	-0.77	0.0388	0.0787	5.64	6.42	0	-2.15	3.01e-11	2.08e-10	4.49	6.64	-1
a	587	Gm17364	chr13	41280647	41281147	-6670	4.31	1.44e-17	1.14e-16	5.34	1.03	1	-1.19	1.02e-05	2.83e-05	4.88	6.07	-1	-5.4	3.86e-32	9.07e-31	0.6	6	-1	-3.295	-0.31	0.365	0.479	6.06	6.37	0	-2.85	6.47e-19	1.05e-17	3.74	6.59	-1
a	588	Gm7931	chr5	46790464	46790964	376120	4.03	4.51e-19	4.16e-18	5.92	1.89	1	-1.19	4.93e-05	0.000126	5.47	6.66	-1	-5.11	1.93e-43	1.14e-41	1.47	6.58	-1	-3.15	-1.09	0.0983	0.169	5.87	6.96	0	-2.18	2.24e-16	2.79e-15	5.01	7.18	-1
a	589	Cer1	chr4	82872595	82873095	12053	1.85	8.63e-08	2.71e-07	5.45	3.6	1	-1.19	1.26e-05	3.45e-05	4.99	6.18	-1	-2.93	9.33e-15	5.34e-14	3.18	6.11	-1	-2.06	-0.72	0.102	0.174	5.76	6.48	0	-2.52	7.29e-15	7.7e-14	4.19	6.71	-1
a	590	Gm18409	chr10	99681687	99682187	-39767	3.22	2.82e-11	1.19e-10	4.97	1.75	1	-1.19	0.0001	0.000246	4.51	5.7	-1	-4.33	5.2e-21	4.92e-20	1.3	5.63	-1	-2.76	0.43	0.222	0.325	6.43	6	0	-4.25	8.05e-24	2.13e-22	1.98	6.23	-1
a	591	Gm14036	chr2	135042803	135043303	238854	4.19	9.62e-21	1.04e-19	5.81	1.61	1	-1.19	5.91e-06	1.68e-05	5.35	6.54	-1	-5.28	1.64e-41	8.32e-40	1.18	6.46	-1	-3.235	0.03	0.995	0.996	6.87	6.84	0	-1.75	3.97e-10	2.39e-09	5.31	7.06	-1
a	592	2010010A06Rik	chr18	75319665	75320165	-22336	2.57	3.4e-10	1.3e-09	5.78	3.2	1	-1.18	0.000192	0.000454	5.32	6.5	-1	-3.67	1.63e-20	1.48e-19	2.76	6.43	-1	-2.425	-0.57	0.113	0.19	6.23	6.8	0	-2.66	1.08e-16	1.39e-15	4.36	7.03	-1
a	593	Ccdc91	chr6	147705866	147706366	230038	1.84	7.15e-06	1.9e-05	4.75	2.91	1	-1.18	0.000726	0.00158	4.29	5.47	-1	-2.92	2.9e-12	1.35e-11	2.48	5.4	-1	-2.05	-0.11	0.927	0.95	5.66	5.77	0	-1.14	0.000735	0.00177	4.86	6	-1
a	594	Adamts20	chr15	94249616	94250116	215302	4.28	8.98e-10	3.32e-09	4.31	0.03	1	-1.18	0.00175	0.00358	3.85	5.03	-1	-5.36	6.75e-16	4.23e-15	-0.4	4.96	-1	-3.27	0.91	0.0462	0.0911	6.24	5.33	0	-4.07	3.07e-13	2.68e-12	1.48	5.55	-1
a	595	Ppp4r4	chr12	103515569	103516069	-16214	5.21	9.14e-19	8.14e-18	5.24	0.03	1	-1.18	0.000558	0.00124	4.78	5.96	-1	-6.29	7.77e-25	1e-23	-0.4	5.89	-1	-3.735	-0.23	0.629	0.721	6.03	6.26	0	-3.43	1.98e-14	1.98e-13	3.05	6.49	-1
a	596	Adamtsl1	chr4	85790241	85790741	276069	1.09	0.00521	0.0102	4.57	3.48	1	-1.18	0.00361	0.00702	4.11	5.3	-1	-2.18	4.32e-07	1.25e-06	3.05	5.22	-1	-1.68	-2.39	1.05e-05	5.87e-05	3.21	5.59	-1	-1.73	2.03e-05	6.36e-05	4.09	5.82	-1
a	597	Bcl11a	chr11	24108998	24109498	30942	4.26	9.75e-16	6.37e-15	5.29	1.03	1	-1.18	0.000471	0.00105	4.83	6.01	-1	-5.33	2.77e-26	4.05e-25	0.6	5.93	-1	-3.255	0.18	0.646	0.735	6.49	6.31	0	-1.86	7.14e-08	3.2e-07	4.67	6.53	-1
a	598	Lactb2	chr1	13658604	13659104	1442	1.02	0.000236	0.000539	5.75	4.73	1	-1.18	2.14e-05	5.71e-05	5.29	6.47	-1	-2.11	7.94e-16	4.95e-15	4.29	6.4	-1	-1.645	-1.6	0.00149	0.00482	5.18	6.77	-1	-1.86	7.97e-12	5.88e-11	5.14	7	-1
a	599	Cavin2	chr1	51241887	51242387	-46739	3.3	2.93e-13	1.5e-12	5.23	1.93	1	-1.18	0.00174	0.00356	4.78	5.95	-1	-4.4	4.43e-16	2.81e-15	1.48	5.88	-1	-2.79	-1.29	0.0121	0.0295	4.96	6.25	-1	-4.49	1.06e-21	2.28e-20	1.99	6.48	-1
a	600	Gas7	chr11	67538459	67538959	83022	1.39	1.73e-06	4.84e-06	6.3	4.91	1	-1.18	9.39e-06	2.61e-05	5.85	7.03	-1	-2.48	1.48e-27	2.41e-26	4.48	6.95	-1	-1.83	-0.34	0.346	0.46	6.99	7.33	0	-1.78	6.72e-14	6.35e-13	5.77	7.55	-1
a	601	Epb41l4a	chr18	33844628	33845128	162078	1.12	0.00118	0.00249	5.02	3.9	1	-1.18	0.000102	0.00025	4.56	5.74	-1	-2.2	6.39e-11	2.64e-10	3.47	5.67	-1	-1.69	-0.59	0.166	0.258	5.45	6.04	0	-1.79	1.17e-07	5.06e-07	4.48	6.27	-1
a	602	Gm10645	chr8	83186353	83186853	-20183	4.84	3.12e-14	1.75e-13	4.87	0.03	1	-1.18	0.000915	0.00196	4.41	5.59	-1	-5.92	6.95e-22	7.05e-21	-0.4	5.52	-1	-3.55	-0.11	0.898	0.929	5.78	5.89	0	-3.95	7.12e-20	1.28e-18	2.17	6.12	-1
a	603	AC163662.1	chr16	78184038	78184538	-66515	1.55	1.27e-06	3.6e-06	5.48	3.93	1	-1.18	0.00101	0.00215	5.02	6.2	-1	-2.63	4.07e-12	1.87e-11	3.5	6.12	-1	-1.905	-0.32	0.557	0.661	6.17	6.5	0	-2.07	2.09e-08	1e-07	4.66	6.72	-1
a	604	Ncs1	chr2	31255871	31256371	10048	4.9	3.22e-15	1.99e-14	4.93	0.03	1	-1.17	0.00041	0.000924	4.47	5.64	-1	-5.96	1.63e-23	1.87e-22	-0.4	5.56	-1	-3.565	-1.28	0.00717	0.0188	4.66	5.94	-1	-3.93	1.73e-20	3.29e-19	2.23	6.16	-1
a	605	Cga	chr4	34890992	34891492	-2287	1.28	9.69e-07	2.78e-06	6.22	4.94	1	-1.17	3.06e-06	8.99e-06	5.77	6.94	-1	-2.35	1.14e-19	9.62e-19	4.52	6.86	-1	-1.76	-0.79	0.0219	0.0487	6.45	7.24	0	-1.79	9.71e-12	7.08e-11	5.68	7.46	-1
a	606	Tnfsf18	chr1	161451721	161452221	-42434	2.09	1.14e-12	5.51e-12	6.04	3.96	1	-1.17	1.81e-07	6.1e-07	5.59	6.76	-1	-3.17	1.77e-31	3.94e-30	3.52	6.69	-1	-2.17	-0.95	0.0303	0.0639	6.11	7.06	0	-1.65	5.81e-09	3e-08	5.63	7.28	-1
a	607	Nap1l1	chr10	111420373	111420873	-52350	1.29	3.05e-11	1.28e-10	6.81	5.52	1	-1.17	7.58e-11	3.64e-10	6.35	7.52	-1	-2.36	2.19e-34	6.12e-33	5.08	7.44	-1	-1.765	-0.65	0.0809	0.145	7.17	7.82	0	-1.34	1.45e-07	6.22e-07	6.71	8.04	-1
a	608	Gm47555	chr12	71637241	71637741	116644	2.05	1.92e-07	5.85e-07	5.35	3.3	1	-1.17	0.000234	0.000545	4.89	6.06	-1	-3.12	2.28e-18	1.74e-17	2.86	5.99	-1	-2.145	0.25	0.501	0.611	6.61	6.36	0	-1.68	9.74e-09	4.88e-08	4.9	6.58	-1
a	609	Timm21	chr18	85139060	85139560	-187536	1.34	2.3e-07	6.94e-07	7.78	6.44	1	-1.17	0.000166	0.000395	7.33	8.5	-1	-2.42	2.36e-22	2.48e-21	6.01	8.43	-1	-1.795	-1.14	0.00125	0.00415	7.66	8.8	-1	-1.36	1.9e-06	6.96e-06	7.66	9.02	-1
a	610	Gm18398	chr14	28057699	28058199	343322	4.64	1.77e-12	8.39e-12	4.67	0.03	1	-1.17	0.00105	0.00223	4.22	5.38	-1	-5.71	1.54e-21	1.52e-20	-0.4	5.31	-1	-3.44	0.14	0.69	0.772	5.83	5.68	0	-6.91	6.95e-30	3.51e-28	-1.01	5.91	-1
a	611	Camkk2	chr5	122763149	122763649	15760	1.36	1.53e-06	4.31e-06	6.13	4.77	1	-1.17	2.1e-06	6.29e-06	5.67	6.84	-1	-2.43	3.43e-18	2.59e-17	4.33	6.77	-1	-1.8	-1.08	0.00234	0.00713	6.06	7.14	-1	-1.51	2.9e-08	1.37e-07	5.85	7.36	-1
a	612	Tln2	chr9	67586487	67586987	-26784	3.62	1.8e-14	1.03e-13	5.2	1.57	1	-1.16	2.76e-05	7.26e-05	4.74	5.9	-1	-4.69	1.13e-26	1.7e-25	1.13	5.83	-1	-2.925	-0.53	0.153	0.242	5.67	6.2	0	-1.81	0.00012	0.000331	4.62	6.43	-1
a	613	Gm7815	chr3	38420306	38420806	18987	1.92	3.48e-06	9.52e-06	4.89	2.97	1	-1.16	0.00159	0.00328	4.43	5.59	-1	-2.99	5.17e-11	2.16e-10	2.52	5.51	-1	-2.075	-0.19	0.74	0.812	5.7	5.89	0	-1.58	9.97e-06	3.28e-05	4.53	6.11	-1
a	614	Stat4	chr1	51968954	51969454	-17694	3.4	3.93e-10	1.5e-09	4.68	1.28	1	-1.16	0.00108	0.00228	4.22	5.37	-1	-4.47	4.9e-17	3.36e-16	0.83	5.3	-1	-2.815	-0.79	0.0629	0.118	4.89	5.67	0	-5.92	5.19e-26	1.71e-24	-0.02	5.9	-1
a	615	Jmy	chr13	93487628	93488128	11680	1.07	0.00588	0.0114	4.45	3.38	1	-1.16	0.00127	0.00265	3.99	5.15	-1	-2.12	5.34e-08	1.69e-07	2.95	5.07	-1	-1.64	-1.11	0.0089	0.0226	4.33	5.44	-1	-2.29	4.04e-09	2.13e-08	3.38	5.67	-1
a	616	Lrrtm3	chr10	64076608	64077108	13169	2.77	7.53e-13	3.69e-12	5.9	3.12	1	-1.16	0.00191	0.0039	5.44	6.6	-1	-3.83	1.81e-19	1.51e-18	2.7	6.53	-1	-2.495	-0.26	0.496	0.606	6.65	6.9	0	-1.75	1.23e-07	5.31e-07	5.38	7.13	-1
a	617	Tmem168	chr6	13636517	13637017	-28417	2.88	6.44e-16	4.29e-15	5.99	3.11	1	-1.16	1.66e-05	4.47e-05	5.53	6.68	-1	-3.93	7.39e-37	2.55e-35	2.68	6.61	-1	-2.545	-1.17	0.00336	0.00977	5.82	6.98	-1	-3.44	1.06e-27	4.17e-26	3.77	7.21	-1
a	618	Sectm1a	chr11	121086155	121086655	-4935	1.01	0.00356	0.0071	4.92	3.9	1	-1.16	0.00014	0.000338	4.46	5.62	-1	-2.08	5.09e-10	1.95e-09	3.47	5.54	-1	-1.62	0.36	0.404	0.518	6.28	5.92	0	-0.84	0.00343	0.00724	5.3	6.14	0
a	619	B230104I21Rik	chr4	154352215	154352715	16088	1.2	2.45e-07	7.38e-07	6.79	5.58	1	-1.15	1.08e-06	3.34e-06	6.33	7.48	-1	-2.26	8.33e-18	6.08e-17	5.15	7.4	-1	-1.705	-1.22	0.00383	0.0109	6.56	7.78	-1	-1.82	3.03e-13	2.65e-12	6.18	8	-1
a	620	Ank	chr15	27537470	27537970	70793	4.27	1.06e-19	1.04e-18	5.54	1.28	1	-1.15	4.38e-06	1.27e-05	5.09	6.24	-1	-5.34	1.48e-34	4.21e-33	0.83	6.17	-1	-3.245	-0.52	0.174	0.267	6.02	6.54	0	-3.07	5.03e-22	1.12e-20	3.7	6.77	-1
a	621	Camk2d	chr3	126631420	126631920	35118	2.13	9.26e-08	2.89e-07	5.41	3.28	1	-1.15	0.000853	0.00184	4.95	6.1	-1	-3.2	1.7e-13	8.81e-13	2.83	6.03	-1	-2.175	-1.28	0.00196	0.00611	5.12	6.4	-1	-2.56	3.81e-11	2.59e-10	4.07	6.63	-1
a	622	Ppp2r1b	chr9	50846198	50846698	897	1.61	4.81e-07	1.41e-06	5.66	4.05	1	-1.15	0.000131	0.000317	5.2	6.35	-1	-2.67	6.15e-16	3.87e-15	3.61	6.28	-1	-1.91	-0.88	0.0223	0.0495	5.77	6.65	0	-1.48	3.93e-07	1.59e-06	5.4	6.88	-1
a	623	Gm12396	chr4	40801853	40802353	-26289	1.4	2.6e-05	6.53e-05	5.3	3.9	1	-1.15	2.62e-05	6.92e-05	4.84	5.99	-1	-2.45	4.71e-15	2.76e-14	3.47	5.92	-1	-1.8	-1.36	0.000657	0.00235	4.93	6.29	-1	-1.86	2.62e-10	1.62e-09	4.66	6.52	-1
a	624	Dync2li1	chr17	84596048	84596548	-29948	1.52	1.78e-09	6.43e-09	6.19	4.67	1	-1.15	1.28e-06	3.93e-06	5.73	6.88	-1	-2.57	1.32e-22	1.42e-21	4.24	6.81	-1	-1.86	-0.38	0.27	0.379	6.8	7.18	0	-1.2	1.33e-06	4.99e-06	6.2	7.41	-1
a	625	Tgif1-ps	chr3	60345140	60345640	-2047	3.25	1.17e-11	5.11e-11	4.94	1.69	1	-1.15	0.00983	0.0177	4.48	5.63	-1	-4.28	2.09e-12	9.83e-12	1.28	5.56	-1	-2.715	-0.64	0.392	0.507	5.29	5.93	0	-3.13	4.55e-11	3.07e-10	3.03	6.16	-1
a	626	AC166350.1	chr17	88626298	88626798	-17754	2.25	1.32e-12	6.33e-12	5.82	3.57	1	-1.15	1.95e-06	5.86e-06	5.36	6.52	-1	-3.3	1.46e-27	2.38e-26	3.14	6.44	-1	-2.225	-0.89	0.013	0.0313	5.93	6.81	0	-1.83	1.62e-11	1.15e-10	5.21	7.04	-1
a	627	Zmiz1	chr14	25554821	25555321	95636	3.11	5.1e-15	3.09e-14	5.73	2.62	1	-1.15	0.00043	0.000966	5.27	6.43	-1	-4.18	2.34e-16	1.52e-15	2.17	6.35	-1	-2.665	-0.83	0.085	0.15	5.9	6.73	0	-2.94	4.56e-15	4.94e-14	4.01	6.95	-1
a	628	Oacyl	chr18	65698555	65699055	287	2.21	1.28e-07	3.95e-07	5.21	2.99	1	-1.14	0.00519	0.00984	4.75	5.89	-1	-3.24	4.24e-11	1.78e-10	2.57	5.81	-1	-2.19	-0.39	0.473	0.584	5.8	6.18	0	-3.02	1.15e-13	1.06e-12	3.39	6.41	-1
a	629	Agap1	chr1	89577027	89577527	122221	1.21	0.00152	0.00318	4.94	3.73	1	-1.14	0.000621	0.00137	4.48	5.63	-1	-2.26	2.22e-09	8.01e-09	3.29	5.55	-1	-1.7	-1.28	0.00314	0.00922	4.64	5.93	-1	-1.5	4.31e-06	1.5e-05	4.65	6.15	-1
a	630	Alcam	chr16	52385639	52386139	67935	4.19	1.1e-16	7.93e-16	5.28	1.09	1	-1.14	7.04e-05	0.000176	4.82	5.96	-1	-5.21	1.42e-29	2.71e-28	0.67	5.88	-1	-3.175	-0.71	0.0615	0.115	5.55	6.26	0	-2.71	3.45e-17	4.69e-16	3.78	6.48	-1
a	631	Gm8818	chr1	153266878	153267378	-38054	4.77	2.81e-13	1.44e-12	4.8	0.03	1	-1.14	0.00228	0.00459	4.34	5.49	-1	-5.81	1.79e-20	1.62e-19	-0.4	5.41	-1	-3.475	0.63	0.163	0.254	6.41	5.79	0	-1.63	1.62e-05	5.16e-05	4.38	6.01	-1
a	632	Smg1	chr7	118248005	118248505	-4335	1.21	1.86e-08	6.18e-08	6.56	5.35	1	-1.14	4.14e-10	1.84e-09	6.1	7.24	-1	-2.26	3.18e-29	5.92e-28	4.91	7.17	-1	-1.7	-0.8	0.0451	0.0892	6.74	7.54	0	-1.55	2.83e-09	1.53e-08	6.22	7.77	-1
a	633	Ric8b	chr10	84846596	84847096	-70520	1.23	0.000242	0.000552	5.09	3.87	1	-1.14	0.000105	0.000257	4.63	5.77	-1	-2.27	3.75e-12	1.73e-11	3.43	5.7	-1	-1.705	-0.42	0.236	0.341	5.65	6.07	0	-1.53	3.51e-05	0.000106	4.76	6.3	-1
a	634	Tab2	chr10	7993778	7994278	-37548	4.47	2.6e-11	1.1e-10	4.5	0.03	1	-1.14	0.000689	0.00151	4.04	5.18	-1	-5.5	2.21e-19	1.83e-18	-0.4	5.1	-1	-3.32	-0.01	0.971	0.981	5.47	5.48	0	-2.42	1.54e-10	9.74e-10	3.28	5.7	-1
a	635	Sox9	chr11	112557461	112557961	-224263	3.99	1.56e-11	6.74e-11	4.64	0.65	1	-1.14	0.00349	0.0068	4.18	5.32	-1	-5.01	4.72e-15	2.77e-14	0.23	5.24	-1	-3.075	-0.65	0.256	0.364	4.97	5.62	0	-1.81	4.34e-06	1.51e-05	4.03	5.84	-1
a	636	Lsp1	chr7	142459238	142459738	-1071	4.13	2.81e-25	4.67e-24	6.05	1.92	1	-1.14	0.000188	0.000444	5.59	6.74	-1	-5.15	1.27e-27	2.07e-26	1.51	6.66	-1	-3.145	-0.18	0.662	0.749	6.85	7.04	0	-1.48	5.66e-05	0.000165	5.78	7.26	-1
a	637	Kcnj5	chr9	32323674	32324174	20176	3.62	9.45e-15	5.56e-14	5.36	1.75	1	-1.14	0.000281	0.000648	4.9	6.05	-1	-4.68	7.78e-25	1e-23	1.3	5.97	-1	-2.91	-0.81	0.038	0.0773	5.54	6.34	0	-5.12	2.72e-32	1.79e-30	1.45	6.57	-1
a	638	Calr-ps	chr2	140828781	140829281	126968	3.04	3.93e-17	2.97e-16	5.82	2.78	1	-1.14	4.88e-06	1.4e-05	5.36	6.5	-1	-4.07	2.39e-31	5.27e-30	2.36	6.42	-1	-2.605	-1.01	0.013	0.0312	5.78	6.8	-1	-2.77	4.06e-18	6.1e-17	4.25	7.02	-1
a	639	Pbx3	chr2	34233888	34234388	138754	1.87	6.29e-05	0.000152	4.32	2.45	1	-1.13	0.00145	0.00301	3.86	4.99	-1	-2.88	1.07e-09	3.98e-09	2.04	4.92	-1	-2.005	0.12	0.768	0.834	5.41	5.29	0	-3.34	2.46e-14	2.45e-13	2.17	5.52	-1
a	640	Olfr195	chr16	59141065	59141565	-5481	5.01	2.1e-16	1.47e-15	5.04	0.03	1	-1.13	0.000115	0.00028	4.58	5.71	-1	-6.03	2.48e-27	3.96e-26	-0.4	5.63	-1	-3.58	-0.97	0.0654	0.121	5.04	6.01	0	-7.24	3.02e-36	3.04e-34	-1.01	6.23	-1
a	641	Car2	chr3	14890773	14891273	4500	2	1.05e-05	2.74e-05	4.5	2.5	1	-1.13	0.00453	0.00868	4.04	5.17	-1	-3.03	4.64e-11	1.94e-10	2.07	5.1	-1	-2.08	-1.93	0.00566	0.0153	3.54	5.47	-1	-3.44	6.88e-14	6.5e-13	2.25	5.7	-1
a	642	Coro2b	chr9	62543759	62544259	-6715	3.97	3.16e-16	2.17e-15	5.3	1.33	1	-1.13	8.79e-05	0.000217	4.84	5.97	-1	-5	7.95e-28	1.32e-26	0.89	5.89	-1	-3.065	0.25	0.61	0.705	6.51	6.27	0	-4.03	6.76e-26	2.21e-24	2.46	6.49	-1
a	643	Frmd7	chrX	50962872	50963372	-20162	1.05	0.00145	0.00304	5.17	4.12	1	-1.13	7.81e-05	0.000194	4.71	5.84	-1	-2.09	6e-11	2.49e-10	3.68	5.77	-1	-1.61	-0.72	0.153	0.242	5.42	6.14	0	-1.3	5.27e-06	1.81e-05	5.07	6.37	-1
a	644	Oprk1	chr1	5504899	5505399	-83067	1.79	1.35e-08	4.54e-08	5.59	3.8	1	-1.13	2.5e-05	6.62e-05	5.13	6.27	-1	-2.82	7.96e-19	6.27e-18	3.37	6.19	-1	-1.975	-1.26	0.193	0.291	5.31	6.57	0	-1.37	0.000174	0.000465	5.42	6.79	-1
a	645	Gm47860	chr12	27254128	27254628	11939	4.23	1.99e-15	1.26e-14	5.2	0.97	1	-1.13	0.000689	0.00151	4.74	5.87	-1	-5.27	1.07e-23	1.26e-22	0.52	5.8	-1	-3.2	-0.23	0.576	0.677	5.94	6.17	0	-1.89	5.85e-07	2.31e-06	4.51	6.4	-1
a	646	Eif3h	chr15	51836976	51837476	28047	1.88	5.98e-05	0.000145	4.71	2.84	1	-1.13	0.00328	0.00643	4.25	5.39	-1	-2.91	2.83e-13	1.44e-12	2.41	5.31	-1	-2.02	-0.63	0.14	0.225	5.06	5.69	0	-1.51	3.78e-06	1.33e-05	4.4	5.91	-1
a	647	Ctso	chr3	81922933	81923433	-9168	2.12	3.13e-06	8.6e-06	4.57	2.46	1	-1.12	0.000812	0.00176	4.12	5.24	-1	-3.15	3.29e-13	1.66e-12	2.02	5.16	-1	-2.135	-0.87	0.0546	0.105	4.67	5.54	0	-1.94	7.5e-08	3.35e-07	3.82	5.76	-1
a	648	Gm18990	chr13	78121911	78122411	841	1.08	6.27e-05	0.000152	5.79	4.71	1	-1.12	8.3e-06	2.32e-05	5.33	6.45	-1	-2.1	1.74e-15	1.06e-14	4.28	6.38	-1	-1.61	0.42	0.286	0.397	7.17	6.75	0	-0.75	0.00931	0.0179	6.23	6.98	0
a	649	Lyplal1	chr1	186254439	186254939	-137129	3.55	1.7e-23	2.38e-22	6.17	2.61	1	-1.12	1.52e-05	4.11e-05	5.71	6.83	-1	-4.58	1.02e-37	3.78e-36	2.18	6.76	-1	-2.85	-0.96	0.0122	0.0296	6.17	7.13	0	-2.2	2.35e-15	2.63e-14	5.16	7.36	-1
a	650	Farp1	chr14	121205481	121205981	170281	3.3	6.44e-08	2.04e-07	4.26	0.97	1	-1.12	0.00319	0.00626	3.8	4.93	-1	-4.33	8.21e-14	4.37e-13	0.52	4.85	-1	-2.725	-1.49	0.0104	0.0259	3.73	5.22	-1	-6.46	7.52e-23	1.8e-21	-1.01	5.45	-1
a	651	Lypd6	chr2	50150171	50150671	83742	2.2	2.62e-14	1.48e-13	6.4	4.19	1	-1.12	2.69e-06	7.97e-06	5.94	7.05	-1	-3.22	6.85e-39	2.79e-37	3.76	6.98	-1	-2.17	-1.23	0.000468	0.00174	6.13	7.35	-1	-2.01	2.24e-14	2.24e-13	5.57	7.58	-1
a	652	Atl3	chr19	7517155	7517655	23115	1.47	2.51e-06	6.93e-06	5.41	3.94	1	-1.12	3.26e-05	8.51e-05	4.95	6.07	-1	-2.48	1.06e-15	6.54e-15	3.52	6	-1	-1.8	-0.09	0.796	0.855	6.29	6.37	0	-1.59	2.23e-07	9.33e-07	5.01	6.6	-1
a	653	Magi1	chr6	94084864	94085364	198553	1.01	0.0144	0.0263	4.57	3.55	1	-1.12	0.00262	0.00521	4.11	5.23	-1	-2.05	2.8e-06	7.5e-06	3.11	5.16	-1	-1.585	-1.01	0.0385	0.0781	4.52	5.53	0	-1.11	0.00239	0.00522	4.65	5.76	-1
a	654	Rnf32	chr5	29166897	29167397	-28595	5.65	3.05e-28	6.61e-27	6.31	0.65	1	-1.12	0.000186	0.00044	5.85	6.97	-1	-6.66	2.83e-48	2.45e-46	0.23	6.9	-1	-3.89	-0.67	0.154	0.243	6.6	7.27	0	-4.22	2.51e-37	2.81e-35	3.28	7.49	-1
a	655	Tes	chr6	17072325	17072825	7176	1.33	9.77e-05	0.000232	5.07	3.74	1	-1.12	0.000183	0.000433	4.61	5.73	-1	-2.34	1.73e-12	8.2e-12	3.31	5.65	-1	-1.73	-0.56	0.444	0.557	5.47	6.03	0	-1.11	0.000166	0.000446	5.14	6.25	-1
a	656	Diaph3	chr14	87019558	87020058	121177	1.53	1.49e-07	4.57e-07	5.79	4.26	1	-1.12	2.98e-05	7.8e-05	5.33	6.45	-1	-2.54	3.31e-19	2.69e-18	3.83	6.37	-1	-1.83	0.12	0.818	0.872	6.87	6.75	0	-0.82	0.00201	0.00444	6.15	6.97	0
a	657	Atp2b1	chr10	98864834	98865334	-49072	2.38	1.15e-09	4.21e-09	5.16	2.78	1	-1.12	7.81e-05	0.000194	4.7	5.82	-1	-3.39	5.4e-19	4.32e-18	2.36	5.75	-1	-2.255	-1.69	0.00123	0.00408	4.43	6.12	-1	-1.51	7.04e-07	2.75e-06	4.83	6.35	-1
a	658	Gpc4	chrX	52304629	52305129	-139377	3.2	3.76e-10	1.44e-09	4.95	1.75	1	-1.11	0.00564	0.0106	4.49	5.6	-1	-4.23	3.97e-15	2.35e-14	1.3	5.53	-1	-2.67	-1.05	0.0251	0.0545	4.85	5.9	0	-3.73	5.65e-17	7.5e-16	2.39	6.13	-1
a	659	Lmcd1	chr6	112190959	112191459	-82299	1.31	0.000239	0.000546	5.03	3.72	1	-1.11	0.000189	0.000446	4.57	5.68	-1	-2.31	3.26e-10	1.27e-09	3.3	5.61	-1	-1.71	-1.22	0.00192	0.00601	4.76	5.98	-1	-1.9	2.25e-09	1.23e-08	4.31	6.21	-1
a	660	Lyplal1	chr1	186307570	186308070	-190260	1.35	6.02e-07	1.75e-06	6.15	4.8	1	-1.11	6.31e-07	2e-06	5.69	6.8	-1	-2.36	3.23e-20	2.86e-19	4.36	6.72	-1	-1.735	-1.21	0.00481	0.0134	5.88	7.1	-1	-1.82	4.05e-11	2.75e-10	5.5	7.32	-1
a	661	Ly86	chr13	37455684	37456184	110476	1.84	5.1e-07	1.5e-06	5.11	3.27	1	-1.11	0.000308	0.000706	4.65	5.76	-1	-2.84	1.91e-15	1.16e-14	2.84	5.68	-1	-1.975	-1.26	0.00175	0.00555	4.79	6.05	-1	-2.94	1.71e-15	1.95e-14	3.34	6.28	-1
a	662	Nedd4l	chr18	64958885	64959385	71180	1.3	0.000101	0.00024	5.25	3.95	1	-1.11	6.61e-05	0.000166	4.79	5.9	-1	-2.31	3.83e-13	1.92e-12	3.51	5.82	-1	-1.71	0.26	0.679	0.763	6.46	6.2	0	-1.23	0.000232	0.000611	5.19	6.42	-1
a	663	Pex12	chr11	83303702	83304202	-1116	1.18	0.00151	0.00315	5.06	3.88	1	-1.11	0.000354	0.000805	4.6	5.7	-1	-2.17	5.61e-09	1.95e-08	3.46	5.63	-1	-1.64	-0.75	0.0912	0.159	5.25	6	0	-1.45	5.62e-05	0.000164	4.78	6.23	-1
a	664	Cped1	chr6	22113876	22114376	127960	3.16	2.52e-09	8.98e-09	4.69	1.53	1	-1.11	0.000761	0.00165	4.23	5.34	-1	-4.18	2.52e-17	1.76e-16	1.08	5.26	-1	-2.645	-2.91	2.67e-08	2.68e-07	2.72	5.64	-1	-4.55	6.34e-23	1.53e-21	1.32	5.86	-1
a	665	Alpk2	chr18	65150153	65150653	243235	1.09	0.00119	0.00252	5.33	4.24	1	-1.11	0.00011	0.000269	4.87	5.98	-1	-2.11	9.15e-12	4.08e-11	3.8	5.91	-1	-1.61	-0.86	0.123	0.203	5.42	6.28	0	-1.99	2.03e-11	1.42e-10	4.52	6.5	-1
a	666	Spry2	chr14	105677984	105678484	218335	1.46	8.3e-06	2.19e-05	5.26	3.8	1	-1.11	0.000304	0.000698	4.8	5.91	-1	-2.46	2.08e-12	9.78e-12	3.37	5.84	-1	-1.785	-0.3	0.514	0.622	5.91	6.21	0	-1.71	3.73e-07	1.51e-06	4.73	6.43	-1
a	667	Gm10290	chr5	28824364	28824864	285794	1.65	2.47e-08	8.1e-08	5.92	4.27	1	-1.11	4.8e-06	1.38e-05	5.46	6.57	-1	-2.66	1.23e-19	1.04e-18	3.83	6.49	-1	-1.885	-0.47	0.219	0.321	6.39	6.87	0	-2.37	3.8e-17	5.14e-16	4.72	7.09	-1
a	668	Gm8058	chr9	78063944	78064444	-4407	2.29	9.62e-13	4.67e-12	5.92	3.63	1	-1.11	3.6e-06	1.05e-05	5.46	6.57	-1	-3.31	1.13e-27	1.86e-26	3.19	6.5	-1	-2.21	-0.42	0.222	0.324	6.45	6.87	0	-1.48	1.54e-08	7.51e-08	5.62	7.1	-1
a	669	Tubb2a	chr13	34072831	34073331	4676	2.53	4.94e-08	1.58e-07	4.82	2.29	1	-1.11	0.00135	0.00282	4.37	5.48	-1	-3.52	2.33e-14	1.3e-13	1.88	5.4	-1	-2.315	-0.76	0.0804	0.144	5.02	5.78	0	-2.43	3.32e-11	2.28e-10	3.57	6	-1
a	670	Arhgap5	chr12	52413026	52413526	-90446	4.75	6.06e-24	8.93e-23	5.78	1.03	1	-1.1	3.26e-05	8.49e-05	5.32	6.42	-1	-5.75	7.73e-38	2.9e-36	0.6	6.35	-1	-3.425	-1.94	3.24e-06	2.03e-05	4.78	6.72	-1	-4.64	8.12e-36	7.78e-34	2.31	6.95	-1
a	671	Ttll11	chr2	35972332	35972832	7081	2.21	3.31e-10	1.27e-09	5.63	3.42	1	-1.1	0.00276	0.00548	5.17	6.28	-1	-3.23	2.42e-11	1.04e-10	2.98	6.2	-1	-2.165	-0.74	0.193	0.29	5.84	6.58	0	-2.7	3.27e-12	2.53e-11	4.1	6.8	-1
a	672	Gm11600	chr1	62631883	62632383	25405	5.05	3.63e-16	2.48e-15	5.08	0.03	1	-1.1	0.000753	0.00164	4.62	5.72	-1	-6.04	8.52e-27	1.3e-25	-0.4	5.64	-1	-3.57	-0.15	0.727	0.802	5.86	6.02	0	-5.23	3.1e-29	1.44e-27	1.01	6.24	-1
a	673	Stoml3	chr3	53564560	53565060	75907	1.4	0.000195	0.000449	4.87	3.46	1	-1.1	0.00195	0.00398	4.41	5.5	-1	-2.39	9.9e-09	3.37e-08	3.04	5.43	-1	-1.745	1.06	0.00878	0.0224	6.87	5.8	1	-0.27	0.468	0.549	5.76	6.03	0
a	674	Cd274	chr19	29373711	29374211	6256	1.03	1.93e-05	4.91e-05	6.15	5.12	1	-1.1	2.29e-06	6.84e-06	5.69	6.79	-1	-2.03	3.07e-18	2.32e-17	4.69	6.71	-1	-1.565	-1.62	9.3e-06	5.26e-05	5.47	7.09	-1	-2.53	2.78e-17	3.81e-16	4.78	7.31	-1
a	675	Smarca2	chr19	26709052	26709552	104002	1.56	1.06e-05	2.77e-05	5.18	3.61	1	-1.1	0.000672	0.00147	4.72	5.82	-1	-2.56	1.36e-12	6.5e-12	3.18	5.74	-1	-1.83	-0.64	0.13	0.212	5.48	6.12	0	-2.31	1.14e-11	8.27e-11	4.03	6.34	-1
a	676	Pbx3	chr2	34193826	34194326	178816	2.03	9.62e-12	4.25e-11	5.93	3.89	1	-1.1	8.58e-05	0.000212	5.47	6.57	-1	-3.03	5.33e-21	5.03e-20	3.46	6.49	-1	-2.065	-0.52	0.162	0.253	6.35	6.87	0	-1.34	2.39e-06	8.62e-06	5.75	7.09	-1
a	677	Rtkn2	chr10	67965201	67965701	-13869	2.76	2.7e-20	2.79e-19	7.56	4.8	1	-1.1	0.000857	0.00185	7.1	8.2	-1	-3.76	2.02e-30	4.13e-29	4.36	8.13	-1	-2.43	-0.59	0.197	0.296	7.91	8.5	0	-2.11	1.34e-11	9.58e-11	6.62	8.73	-1
a	678	Ncoa2	chr1	13291158	13291658	82425	2.12	5.5e-09	1.91e-08	5.49	3.36	1	-1.1	0.000233	0.000543	5.03	6.13	-1	-3.12	1.56e-21	1.53e-20	2.94	6.06	-1	-2.11	-0.53	0.134	0.218	5.9	6.43	0	-2.19	5.6e-13	4.74e-12	4.46	6.66	-1
a	679	Gm15707	chr6	145325078	145325578	-8470	1.38	5.27e-07	1.54e-06	6.05	4.68	1	-1.09	0.00012	0.000291	5.6	6.69	-1	-2.38	4.69e-16	2.97e-15	4.24	6.61	-1	-1.735	-0.5	0.17	0.263	6.49	6.99	0	-1.44	1.88e-07	7.95e-07	5.77	7.21	-1
a	680	Commd9	chr2	101965556	101966056	79309	1.94	5.52e-06	1.48e-05	5.36	3.42	1	-1.09	0.0173	0.0297	4.9	5.99	-1	-2.94	3.23e-08	1.04e-07	2.98	5.92	-1	-2.015	-1.01	0.0389	0.0788	5.28	6.29	0	-1.44	0.00167	0.00375	5.08	6.52	-1
a	681	Gm19208	chr9	61807431	61807931	-43773	2.02	2.15e-11	9.18e-11	5.94	3.92	1	-1.09	1.88e-06	5.65e-06	5.48	6.58	-1	-3.01	8.41e-23	9.17e-22	3.49	6.5	-1	-2.05	-0.65	0.107	0.181	6.22	6.88	0	-1.96	4.1e-09	2.17e-08	5.14	7.1	-1
a	682	Hmga2	chr10	120587808	120588308	-111339	2.61	6.44e-24	9.44e-23	6.84	4.23	1	-1.09	1.07e-10	5.05e-10	6.38	7.47	-1	-3.6	7.85e-45	5.15e-43	3.79	7.4	-1	-2.345	-0.61	0.0886	0.156	7.16	7.77	0	-1.62	5.27e-13	4.48e-12	6.38	7.99	-1
a	683	Gm5614	chr9	35344224	35344724	-62389	1.51	8.61e-05	0.000206	4.82	3.31	1	-1.08	0.000531	0.00118	4.36	5.44	-1	-2.49	1.78e-11	7.71e-11	2.88	5.37	-1	-1.785	-0.59	0.12	0.199	5.15	5.74	0	-0.62	0.0453	0.0739	5.35	5.97	0
a	684	Chac1	chr2	119408629	119409129	57400	1.92	2.2e-06	6.12e-06	4.83	2.91	1	-1.08	0.00049	0.00109	4.37	5.45	-1	-2.9	1.16e-13	6.1e-13	2.48	5.37	-1	-1.99	0.07	0.824	0.876	5.81	5.75	0	-0.73	0.0165	0.03	5.25	5.97	0
a	685	Actn4	chr7	28923904	28924404	37936	2.13	4.46e-18	3.7e-17	6.5	4.37	1	-1.08	5.11e-06	1.47e-05	6.04	7.12	-1	-3.11	2.9e-28	5.01e-27	3.94	7.05	-1	-2.095	-1.31	0.000282	0.00111	6.12	7.42	-1	-2.52	5.1e-20	9.3e-19	5.13	7.65	-1
a	686	Gm47999	chr10	108088276	108088776	53656	3.26	3.12e-15	1.93e-14	5.61	2.35	1	-1.08	0.000874	0.00188	5.15	6.23	-1	-4.23	2e-23	2.29e-22	1.92	6.15	-1	-2.655	-0.27	0.467	0.579	6.26	6.53	0	-1.73	1.75e-08	8.46e-08	5.02	6.75	-1
a	687	Gm6644	chr1	55511687	55512187	-66663	3.12	1.05e-11	4.64e-11	5.09	1.97	1	-1.08	0.000442	0.000991	4.63	5.71	-1	-4.12	3.41e-20	3.02e-19	1.52	5.64	-1	-2.6	-1.45	0.00257	0.00774	4.56	6.01	-1	-2	8.5e-09	4.3e-08	4.23	6.24	-1
a	688	Susd6	chr12	80834111	80834611	43601	1.66	2.06e-05	5.23e-05	4.81	3.15	1	-1.08	0.00104	0.0022	4.36	5.44	-1	-2.63	4.2e-11	1.77e-10	2.73	5.36	-1	-1.855	-0.2	0.543	0.648	5.54	5.74	0	-1.85	6.31e-08	2.84e-07	4.12	5.96	-1
a	689	Gm13005	chr4	137212034	137212534	7865	2.63	1.46e-10	5.8e-10	5.27	2.64	1	-1.08	9.66e-05	0.000237	4.81	5.89	-1	-3.63	6.86e-19	5.44e-18	2.19	5.82	-1	-2.355	0.49	0.243	0.349	6.68	6.19	0	-0.79	0.00601	0.012	5.63	6.42	0
a	690	Dnd1-ps	chr5	13880176	13880676	957	2.18	1.4e-08	4.7e-08	5.15	2.96	1	-1.08	0.00296	0.00584	4.69	5.77	-1	-3.16	2.39e-13	1.22e-12	2.54	5.69	-1	-2.12	-1.26	0.0137	0.0328	4.8	6.07	-1	-2.03	2.65e-08	1.25e-07	4.26	6.29	-1
a	691	Golim4	chr3	75952653	75953153	3796	1.12	0.000312	0.000705	5.31	4.18	1	-1.08	0.00023	0.000536	4.85	5.93	-1	-2.09	6.33e-10	2.4e-09	3.76	5.85	-1	-1.585	-0.32	0.506	0.615	5.91	6.22	0	-0.49	0.0918	0.138	5.96	6.45	0
a	692	Zfp804a	chr2	81842071	81842571	-210651	1.9	1.66e-06	4.66e-06	5.06	3.16	1	-1.08	0.000992	0.00211	4.6	5.68	-1	-2.88	1.33e-14	7.54e-14	2.72	5.6	-1	-1.98	-0.82	0.396	0.51	5.15	5.98	0	-1.84	2.26e-05	7.04e-05	4.36	6.2	-1
a	693	Adamtsl1	chr4	85588921	85589421	74749	1.32	2.75e-09	9.78e-09	6.48	5.16	1	-1.08	2.81e-08	1.03e-07	6.02	7.11	-1	-2.31	4.79e-27	7.49e-26	4.73	7.03	-1	-1.695	-0.68	0.0533	0.103	6.73	7.41	0	-1.77	1.65e-12	1.33e-11	5.86	7.63	-1
a	694	Gm10420	chr6	122675133	122675633	-20368	2.28	2.52e-10	9.79e-10	5.43	3.16	1	-1.08	5.66e-05	0.000143	4.98	6.05	-1	-3.26	8.91e-21	8.26e-20	2.72	5.98	-1	-2.17	-0.74	0.0652	0.121	5.61	6.35	0	-1.56	5.35e-06	1.84e-05	5.02	6.58	-1
a	695	Ptprc	chr1	137802074	137802574	373134	3.01	5.45e-07	1.6e-06	4.1	1.09	1	-1.07	0.0056	0.0106	3.64	4.71	-1	-3.96	3.63e-12	1.68e-11	0.67	4.63	-1	-2.515	0.08	0.751	0.82	5.09	5.01	0	-4.22	1.22e-15	1.42e-14	1.01	5.23	-1
a	696	Trib1	chr15	59538402	59538902	-109448	2.33	4.69e-11	1.94e-10	5.5	3.17	1	-1.07	9.63e-05	0.000237	5.04	6.11	-1	-3.3	2.85e-21	2.75e-20	2.74	6.03	-1	-2.185	-1	0.0076	0.0198	5.41	6.41	-1	-2.76	4.61e-18	6.88e-17	3.88	6.63	-1
a	697	Lurap1l	chr4	80949594	80950094	38948	1.82	3.45e-05	8.56e-05	4.64	2.82	1	-1.07	0.00322	0.00633	4.18	5.25	-1	-2.8	3.7e-11	1.56e-10	2.39	5.18	-1	-1.935	-2.23	4.33e-05	0.000208	3.32	5.55	-1	-3.8	1.68e-16	2.11e-15	1.98	5.78	-1
a	698	Gm18027	chr12	56419317	56419817	-8760	1.68	0.00166	0.00346	3.8	2.12	1	-1.07	0.00983	0.0177	3.34	4.41	-1	-2.63	3.53e-07	1.03e-06	1.71	4.34	-1	-1.85	0.22	0.651	0.74	4.93	4.71	0	-2.34	4.92e-07	1.96e-06	2.59	4.93	-1
a	699	Trio	chr15	27934526	27935026	90822	1.32	0.00349	0.00697	4.28	2.97	1	-1.07	0.00328	0.00642	3.83	4.89	-1	-2.29	1.47e-07	4.45e-07	2.52	4.82	-1	-1.68	-1.56	0.00261	0.00786	3.64	5.19	-1	-1.04	0.00535	0.0108	4.38	5.42	-1
a	700	Tcf4	chr18	69521221	69521721	177865	4.78	1.06e-18	9.38e-18	5.35	0.57	1	-1.07	0.000421	0.000947	4.89	5.96	-1	-5.75	9.92e-29	1.78e-27	0.13	5.89	-1	-3.41	-0.96	0.0202	0.0454	5.3	6.26	0	-2.46	2.29e-08	1.09e-07	4.02	6.48	-1
a	701	Erbin	chr13	103962635	103963135	-42121	3.92	3.04e-11	1.28e-10	4.89	0.97	1	-1.07	0.0126	0.0223	4.43	5.5	-1	-4.9	1.71e-16	1.13e-15	0.52	5.43	-1	-2.985	-0.59	0.227	0.331	5.21	5.8	0	-3.1	1.44e-07	6.16e-07	2.92	6.03	-1
a	702	Cldn18	chr9	99715196	99715696	1571	1.09	0.000494	0.00109	5.32	4.24	1	-1.07	0.000524	0.00116	4.87	5.93	-1	-2.06	9.8e-11	3.99e-10	3.8	5.86	-1	-1.565	-0.37	0.396	0.51	5.86	6.23	0	-1.73	1.03e-06	3.93e-06	4.73	6.46	-1
a	703	Adamtsl1	chr4	85600186	85600686	86014	4.71	3.97e-13	2e-12	4.74	0.03	1	-1.06	0.00264	0.00526	4.28	5.34	-1	-5.67	5.37e-20	4.67e-19	-0.4	5.27	-1	-3.365	0.55	0.138	0.222	6.2	5.64	0	-1.18	0.000614	0.0015	4.69	5.87	-1
a	704	Kdr	chr5	75800752	75801252	177206	4.7	5.8e-13	2.87e-12	4.73	0.03	1	-1.06	0.00275	0.00545	4.27	5.33	-1	-5.66	6.62e-21	6.2e-20	-0.4	5.26	-1	-3.36	-0.54	0.221	0.323	5.09	5.63	0	-4.03	7.49e-17	9.8e-16	1.83	5.86	-1
a	705	Gm43744	chr3	123108107	123108607	-33681	1.57	1.06e-05	2.77e-05	5.93	4.36	1	-1.06	0.00173	0.00354	5.47	6.53	-1	-2.53	7.52e-21	7.01e-20	3.92	6.46	-1	-1.795	-0.72	0.0499	0.0971	6.11	6.83	0	-1.89	3.55e-12	2.73e-11	5.17	7.06	-1
a	706	Gm18722	chr16	9230294	9230794	-122524	1.97	9.17e-11	3.7e-10	5.9	3.93	1	-1.06	3.35e-05	8.73e-05	5.44	6.5	-1	-2.93	1.7e-24	2.13e-23	3.5	6.42	-1	-1.995	-0.05	0.865	0.906	6.75	6.8	0	-1.94	1.57e-06	5.82e-06	5.09	7.02	-1
a	707	Slc1a3	chr15	8676147	8676647	34117	3.68	5.13e-14	2.81e-13	5.11	1.42	1	-1.06	0.000396	0.000894	4.65	5.71	-1	-4.63	1.06e-23	1.25e-22	1.01	5.63	-1	-2.845	-0.54	0.176	0.27	5.47	6.01	0	-3.45	1.55e-14	1.57e-13	2.78	6.23	-1
a	708	Sptbn1	chr11	30288517	30289017	-20342	1.51	0.000816	0.00176	6.5	4.99	1	-1.06	1.4e-07	4.78e-07	6.04	7.1	-1	-2.48	4.21e-07	1.22e-06	4.55	7.03	-1	-1.77	-1.35	0.0035	0.0101	6.05	7.4	-1	-1.64	8.19e-12	6.03e-11	5.99	7.63	-1
a	709	Fam210b	chr2	172304960	172305460	-40105	5.23	5.11e-21	5.68e-20	6.19	0.97	1	-1.06	0.00183	0.00374	5.74	6.8	-1	-6.2	2.02e-48	1.78e-46	0.52	6.73	-1	-3.63	-0.93	0.0383	0.0779	6.17	7.1	0	-3.48	6.75e-07	2.64e-06	3.85	7.33	-1
a	710	Maml2	chr9	13323503	13324003	25546	1.15	0.000531	0.00117	5.34	4.19	1	-1.06	0.000106	0.000259	4.88	5.94	-1	-2.12	2.02e-10	8.01e-10	3.75	5.87	-1	-1.59	-0.43	0.348	0.462	5.81	6.24	0	-0.88	0.00283	0.00608	5.59	6.46	0
a	711	Eif3h	chr15	51798708	51799208	66315	2.83	1.13e-20	1.22e-19	6.27	3.44	1	-1.05	4.01e-06	1.16e-05	5.82	6.87	-1	-3.79	1.21e-31	2.73e-30	3	6.79	-1	-2.42	-0.17	0.593	0.691	7	7.16	0	-1.82	1.14e-11	8.25e-11	5.57	7.39	-1
a	712	Akt2-ps	chr11	16532836	16533336	18303	1.75	3.81e-10	1.46e-09	6.13	4.38	1	-1.05	2.31e-05	6.14e-05	5.68	6.72	-1	-2.7	8.9e-25	1.14e-23	3.95	6.65	-1	-1.875	-0.5	0.15	0.238	6.53	7.02	0	-1.58	3.14e-10	1.92e-09	5.66	7.25	-1
a	713	Arhgap21	chr2	21037042	21037542	-68161	1.69	2.07e-10	8.08e-10	6.27	4.58	1	-1.05	0.000723	0.00157	5.81	6.86	-1	-2.64	4.34e-16	2.76e-15	4.14	6.79	-1	-1.845	-0.53	0.175	0.269	6.64	7.16	0	-2.08	5.17e-08	2.36e-07	5.3	7.39	-1
a	714	4930558K02Rik	chr1	162037527	162038027	-57891	1.37	9.32e-05	0.000222	4.98	3.61	1	-1.05	0.000649	0.00143	4.52	5.58	-1	-2.32	2.84e-11	1.21e-10	3.18	5.5	-1	-1.685	0.09	0.794	0.854	5.97	5.88	0	-2.06	1.3e-08	6.39e-08	4.05	6.1	-1
a	715	Gm49355	chr14	12085915	12086415	-197561	2.18	9.63e-12	4.25e-11	5.81	3.63	1	-1.05	1.25e-05	3.43e-05	5.35	6.41	-1	-3.14	5.28e-24	6.35e-23	3.19	6.33	-1	-2.095	-1.22	0.000787	0.00276	5.48	6.7	-1	-1.36	3.69e-07	1.5e-06	5.57	6.93	-1
a	716	Rpl37a	chr1	72755792	72756292	44502	4.74	1.63e-26	3.03e-25	6.27	1.53	1	-1.05	0.000114	0.000276	5.81	6.86	-1	-5.7	4.1e-46	2.94e-44	1.08	6.78	-1	-3.375	-0.62	0.0867	0.153	6.54	7.16	0	-2.61	1.76e-21	3.72e-20	4.77	7.38	-1
a	717	Kazn	chr4	142589343	142589843	-349942	5.22	1.5e-32	4.76e-31	6.18	0.97	1	-1.05	0.000187	0.000441	5.72	6.77	-1	-6.17	5.31e-36	1.69e-34	0.52	6.7	-1	-3.61	-0.29	0.473	0.584	6.78	7.07	0	-3.07	3.31e-17	4.5e-16	4.23	7.3	-1
a	718	Angpt2	chr8	18793320	18793820	-51758	1.55	8.46e-06	2.23e-05	5.1	3.55	1	-1.05	0.000897	0.00193	4.64	5.68	-1	-2.49	3.53e-12	1.63e-11	3.12	5.61	-1	-1.77	-0.27	0.522	0.629	5.72	5.98	0	-1.47	0.000106	0.000294	4.74	6.21	-1
a	719	Shb	chr4	45492683	45493183	39287	1.22	0.000143	0.000335	5.49	4.27	1	-1.05	8.27e-05	0.000205	5.03	6.08	-1	-2.17	1.26e-12	6.07e-12	3.83	6.01	-1	-1.61	0.4	0.254	0.361	6.78	6.38	0	-0.67	0.0119	0.0224	5.94	6.61	0
a	720	Gm17966	chr1	176697033	176697533	-54475	1.05	0.00475	0.00931	4.83	3.78	1	-1.05	0.00196	0.00399	4.37	5.42	-1	-2	9.09e-09	3.1e-08	3.35	5.34	-1	-1.525	-0.81	0.0445	0.0881	4.91	5.72	0	-1.44	1.3e-05	4.19e-05	4.5	5.94	-1
a	721	Ctr9	chr7	111023893	111024393	-4558	1.75	4.48e-06	1.21e-05	5.28	3.53	1	-1.05	0.00756	0.0139	4.82	5.87	-1	-2.7	3.31e-12	1.53e-11	3.09	5.79	-1	-1.875	-1.06	0.0353	0.0728	5.11	6.17	0	-1.7	4.43e-07	1.78e-06	4.69	6.39	-1
a	722	Cxcl1	chr5	90870092	90870592	-20649	1.82	4.67e-07	1.37e-06	5.73	3.91	1	-1.04	0.00159	0.00328	5.28	6.31	-1	-2.76	5.03e-21	4.77e-20	3.48	6.24	-1	-1.9	0.19	0.603	0.7	6.81	6.61	0	-0.44	0.0697	0.108	6.4	6.84	0
a	723	AU040320	chr4	126754723	126755223	1179	4.2	1.39e-15	8.92e-15	5.17	0.97	1	-1.04	0.000389	0.00088	4.71	5.75	-1	-5.16	1.1e-25	1.53e-24	0.52	5.68	-1	-3.1	-0.54	0.252	0.36	5.51	6.05	0	-3.83	2.81e-23	7.02e-22	2.45	6.28	-1
a	724	Gm5671	chr14	105085299	105085799	41849	1.62	4.03e-12	1.85e-11	7.06	5.44	1	-1.04	3.44e-06	1e-05	6.6	7.64	-1	-2.56	4.33e-40	1.93e-38	5.01	7.56	-1	-1.8	-1.07	0.00093	0.00319	6.86	7.94	-1	-2.01	3e-18	4.57e-17	6.15	8.16	-1
a	725	Plcl1	chr1	55402638	55403138	-2783	4.42	9.67e-11	3.89e-10	4.45	0.03	1	-1.04	0.00803	0.0147	3.99	5.03	-1	-5.36	6.41e-16	4.03e-15	-0.4	4.95	-1	-3.2	-1.31	0.00544	0.0148	4.02	5.33	-1	-2.43	4.13e-09	2.18e-08	3.12	5.55	-1
a	726	Rad51b	chr12	79615931	79616431	318649	1.32	2.72e-12	1.27e-11	7.37	6.05	1	-1.04	7.84e-09	3.06e-08	6.91	7.96	-1	-2.27	8.98e-53	1.12e-50	5.61	7.88	-1	-1.655	-1	0.00155	0.005	7.25	8.26	-1	-1.24	3.16e-10	1.93e-09	7.24	8.48	-1
a	727	Qtrt2	chr16	43935896	43936396	-9087	2.69	4.35e-14	2.4e-13	6.49	3.8	1	-1.04	0.000309	0.000709	6.03	7.07	-1	-3.63	1.2e-42	6.67e-41	3.36	6.99	-1	-2.335	-0.48	0.171	0.264	6.89	7.37	0	-2.17	5.65e-11	3.77e-10	5.42	7.59	-1
a	728	Tacc2	chr7	130577502	130578002	64	1.63	3.4e-08	1.1e-07	5.7	4.07	1	-1.04	6.46e-05	0.000162	5.24	6.28	-1	-2.57	2.26e-18	1.72e-17	3.64	6.21	-1	-1.805	-1.37	0.00388	0.0111	5.21	6.58	-1	-1.13	1.51e-05	4.82e-05	5.67	6.81	-1
a	729	Rpsa-ps11	chr4	59160906	59161406	1750	1.15	0.000317	0.000717	5.7	4.55	1	-1.04	0.00111	0.00235	5.24	6.28	-1	-2.09	4.09e-15	2.41e-14	4.12	6.2	-1	-1.565	-0.12	0.737	0.809	6.45	6.58	0	-0.55	0.0272	0.0469	6.25	6.8	0
a	730	Gm19290	chr14	18008484	18008984	-86740	2.51	2.38e-06	6.6e-06	4.3	1.78	1	-1.04	0.00561	0.0106	3.84	4.88	-1	-3.46	2.13e-11	9.16e-11	1.34	4.81	-1	-2.25	-1.26	0.0135	0.0323	3.92	5.18	-1	-1.36	0.000278	0.000722	4.04	5.41	-1
a	731	Dnajc5b	chr3	19426076	19426576	-82019	1.21	0.000196	0.000452	5.91	4.7	1	-1.03	0.0024	0.00481	5.45	6.48	-1	-2.14	3.59e-13	1.81e-12	4.27	6.4	-1	-1.585	-1.17	0.00191	0.00599	5.6	6.78	-1	-1.14	0.000532	0.00131	5.86	7	-1
a	732	Nipa2	chr7	55983049	55983549	-20573	3.73	4.78e-17	3.57e-16	5.48	1.75	1	-1.03	9.83e-05	0.000241	5.02	6.05	-1	-4.68	9.59e-28	1.59e-26	1.3	5.98	-1	-2.855	0.12	0.759	0.827	6.48	6.35	0	-1.11	6.46e-05	0.000186	5.47	6.58	-1
a	733	Sema3e	chr5	14111336	14111836	86060	4.15	2.84e-20	2.93e-19	5.72	1.57	1	-1.03	0.000487	0.00109	5.27	6.29	-1	-5.08	4.14e-31	8.94e-30	1.13	6.22	-1	-3.055	-0.79	0.209	0.31	5.8	6.59	0	-4.42	8.81e-29	3.88e-27	2.4	6.82	-1
a	734	Gm11794	chr4	7560412	7560912	202588	5.11	1.98e-16	1.39e-15	5.14	0.03	1	-1.03	0.00118	0.00248	4.68	5.72	-1	-6.04	8.52e-27	1.3e-25	-0.4	5.64	-1	-3.535	0.54	0.136	0.221	6.55	6.02	0	-3.94	1.84e-20	3.49e-19	2.3	6.24	-1
a	735	Pbx3	chr2	34338831	34339331	33811	1.69	1.35e-09	4.93e-09	6.03	4.33	1	-1.03	2.02e-05	5.41e-05	5.57	6.6	-1	-2.62	5.75e-24	6.89e-23	3.9	6.52	-1	-1.825	-0.19	0.564	0.666	6.7	6.9	0	-1.43	8.11e-07	3.14e-06	5.69	7.12	-1
a	736	Flnb	chr14	7843695	7844195	25738	2.7	6.68e-09	2.3e-08	4.83	2.13	1	-1.03	0.00228	0.00459	4.38	5.41	-1	-3.65	6.35e-15	3.68e-14	1.68	5.34	-1	-2.34	-1.08	0.0189	0.043	4.63	5.71	-1	-2.11	4.91e-09	2.56e-08	3.83	5.94	-1
a	737	2020-03-10	chr11	105507606	105508106	-50871	1.19	5.59e-06	1.5e-05	5.88	4.69	1	-1.03	3.33e-05	8.66e-05	5.42	6.45	-1	-2.12	1.14e-16	7.58e-16	4.26	6.38	-1	-1.575	-0.64	0.067	0.124	6.11	6.75	0	-1.41	1.25e-05	4.06e-05	5.56	6.98	-1
a	738	Galnt18	chr7	111791095	111791595	-11118	2.15	7.02e-09	2.41e-08	5.33	3.18	1	-1.03	0.000161	0.000383	4.87	5.9	-1	-3.06	2.19e-15	1.32e-14	2.76	5.82	-1	-2.045	0.48	0.172	0.266	6.68	6.2	0	-0.86	0.00206	0.00454	5.56	6.42	0
a	739	Daam2	chr17	49534049	49534549	29794	1.95	8.84e-09	3.01e-08	5.41	3.47	1	-1.03	0.00267	0.00532	4.96	5.98	-1	-2.88	7.13e-13	3.5e-12	3.03	5.91	-1	-1.955	-0.43	0.315	0.427	5.85	6.28	0	-1.66	1.21e-06	4.56e-06	4.85	6.51	-1
a	740	Grb14	chr2	65021613	65022113	2874	2.03	2.03e-06	5.66e-06	4.73	2.7	1	-1.03	0.0062	0.0116	4.27	5.3	-1	-2.96	9.5e-11	3.87e-10	2.27	5.23	-1	-1.995	-1.3	0.00522	0.0143	4.3	5.6	-1	-1.98	2.88e-07	1.19e-06	3.85	5.82	-1
a	741	Gm46507	chr15	60229268	60229768	67182	4.01	5.65e-17	4.19e-16	5.54	1.53	1	-1.03	0.000497	0.00111	5.08	6.11	-1	-4.95	1.36e-29	2.61e-28	1.08	6.03	-1	-2.99	0.78	0.052	0.101	7.18	6.41	0	-2.45	7.14e-15	7.55e-14	4.18	6.63	-1
a	742	Sox4	chr13	28992294	28992794	-38581	1.65	1.26e-17	1e-16	7.03	5.38	1	-1.02	3.59e-09	1.45e-08	6.57	7.59	-1	-2.57	3.11e-42	1.67e-40	4.94	7.51	-1	-1.795	-0.79	0.0733	0.133	7.1	7.89	0	-1.4	2.06e-08	9.9e-08	6.71	8.11	-1
a	743	AC159289.1	chr17	94654659	94655159	-5238	4.88	5.75e-15	3.46e-14	4.91	0.03	1	-1.02	0.000905	0.00194	4.45	5.47	-1	-5.8	2.39e-23	2.72e-22	-0.4	5.4	-1	-3.41	0.33	0.371	0.486	6.1	5.77	0	-2.8	4.05e-14	3.93e-13	3.2	6	-1
a	744	Sowahb	chr5	93036670	93037170	7852	2.29	1.48e-07	4.54e-07	4.79	2.5	1	-1.02	0.00264	0.00526	4.33	5.35	-1	-3.2	3.62e-14	1.99e-13	2.07	5.28	-1	-2.11	-0.67	0.102	0.174	4.98	5.65	0	-4.07	1.06e-20	2.07e-19	1.8	5.88	-1
a	745	Ptprj	chr2	90535546	90536046	44601	2.14	3.15e-10	1.21e-09	5.5	3.36	1	-1.02	0.000104	0.000254	5.04	6.06	-1	-3.05	3.78e-20	3.33e-19	2.94	5.98	-1	-2.035	-1.71	3.79e-05	0.000184	4.64	6.36	-1	-3.27	2.14e-22	4.93e-21	3.31	6.58	-1
a	746	AC125156.1	chr18	13371495	13371995	-94	1.18	0.000427	0.000951	5.44	4.27	1	-1.02	0.00157	0.00325	4.98	6.01	-1	-2.11	1.7e-08	5.64e-08	3.83	5.93	-1	-1.565	1.14	0.0122	0.0297	7.45	6.31	1	0.23	0.368	0.45	6.77	6.53	0
a	747	Gm37037	chr3	65844951	65845451	88457	2.09	6.37e-28	1.35e-26	7.68	5.59	1	-1.02	1.85e-09	7.71e-09	7.22	8.24	-1	-3.01	8.98e-78	6.15e-75	5.15	8.16	-1	-2.015	-0.6	0.0961	0.166	7.93	8.54	0	-1.55	6.64e-13	5.56e-12	7.21	8.76	-1
a	748	Gm13786	chr2	92172209	92172709	-60396	1.71	6.05e-06	1.62e-05	5.1	3.39	1	-1.02	0.000927	0.00199	4.64	5.66	-1	-2.63	1.19e-13	6.26e-13	2.96	5.59	-1	-1.825	-1.38	0.000818	0.00285	4.58	5.96	-1	-1.96	7.63e-08	3.4e-07	4.23	6.19	-1
a	749	Dtna	chr18	23437467	23437967	22332	2.84	1.49e-09	5.41e-09	4.87	2.03	1	-1.02	0.00281	0.00557	4.41	5.43	-1	-3.75	3.03e-16	1.96e-15	1.6	5.35	-1	-2.385	-0.52	0.362	0.476	5.21	5.73	0	-2.63	2.81e-11	1.94e-10	3.32	5.95	-1
a	750	Arhgef28	chr13	98124344	98124844	81595	2.28	2.04e-08	6.75e-08	5.24	2.96	1	-1.02	0.00129	0.00271	4.79	5.81	-1	-3.2	7.54e-18	5.53e-17	2.54	5.73	-1	-2.11	-0.46	0.197	0.295	5.64	6.11	0	-1.89	2.5e-09	1.36e-08	4.45	6.33	-1
a	751	Kcnk2	chr1	189402088	189402588	0	1.47	7.05e-06	1.87e-05	5.25	3.78	1	-1.02	0.00121	0.00255	4.79	5.81	-1	-2.38	4.67e-11	1.95e-10	3.35	5.73	-1	-1.7	-1.6	0.000207	0.000845	4.51	6.11	-1	-2.44	4.95e-12	3.75e-11	3.9	6.33	-1
a	752	Ppard	chr17	28242274	28242774	9574	1.87	1.34e-13	7.06e-13	6.31	4.44	1	-1.02	0.000156	0.000373	5.85	6.87	-1	-2.78	6.03e-19	4.8e-18	4.01	6.79	-1	-1.9	-0.52	0.147	0.234	6.64	7.17	0	-1.48	2e-07	8.4e-07	5.91	7.39	-1
a	753	Slc38a10	chr11	120183084	120183584	-31738	1.81	2.68e-06	7.4e-06	4.93	3.12	1	-1.02	0.000871	0.00187	4.48	5.49	-1	-2.72	2.62e-13	1.33e-12	2.7	5.42	-1	-1.87	-0.37	0.314	0.426	5.42	5.79	0	-1.15	0.000695	0.00168	4.87	6.02	-1
a	754	Gm16433	chr6	108481152	108481652	83936	1.52	4.14e-07	1.22e-06	5.68	4.16	1	-1.02	0.00115	0.00242	5.23	6.24	-1	-2.43	7.46e-13	3.66e-12	3.73	6.17	-1	-1.725	0.13	0.704	0.783	6.67	6.54	0	-1.33	1.54e-05	4.93e-05	5.43	6.77	-1
a	755	Fzd2	chr11	102623698	102624198	19302	1.12	4.7e-05	0.000115	5.8	4.69	1	-1.01	0.000442	0.000992	5.34	6.35	-1	-2.03	7.25e-13	3.56e-12	4.25	6.28	-1	-1.52	-0.41	0.266	0.375	6.24	6.65	0	-1.95	3.07e-10	1.87e-09	4.93	6.88	-1
a	756	Rpl21-ps8	chr18	82545619	82546119	-21598	1.99	2e-07	6.08e-07	5.87	3.89	1	-1.01	0.0166	0.0287	5.41	6.42	-1	-2.9	8.04e-11	3.3e-10	3.45	6.35	-1	-1.955	-0.92	0.0455	0.0899	5.8	6.72	0	-2.34	2.08e-09	1.14e-08	4.6	6.95	-1
a	757	Gm6227	chr6	117514802	117515302	-41384	5.56	3.8e-51	5.05e-49	7.09	1.53	1	-1.01	2.68e-07	8.87e-07	6.63	7.64	-1	-6.48	3.7e-77	2.45e-74	1.08	7.57	-1	-3.745	-0.83	0.0259	0.056	7.11	7.94	0	-5.27	1.26e-56	1.87e-53	2.89	8.17	-1
a	758	Adtrp	chr13	41737711	41738211	109473	2.65	2.2e-26	4.03e-25	6.93	4.27	1	-1.01	7.04e-10	3.07e-09	6.47	7.48	-1	-3.57	1.33e-48	1.19e-46	3.83	7.4	-1	-2.29	-0.74	0.0407	0.0819	7.04	7.77	0	-2.5	6.26e-25	1.87e-23	5.5	8	-1
a	759	Rps6kc1	chr1	190826596	190827096	84674	1.49	9.54e-08	2.98e-07	5.88	4.39	1	-1.01	1.94e-05	5.21e-05	5.42	6.44	-1	-2.41	1.93e-18	1.48e-17	3.96	6.36	-1	-1.71	-0.25	0.454	0.566	6.48	6.74	0	-1.58	1.9e-08	9.15e-08	5.38	6.96	-1
a	760	AC164558.2	chr16	19884580	19885080	-31813	4.82	1.71e-14	9.81e-14	4.85	0.03	1	-1.01	0.00107	0.00227	4.39	5.41	-1	-5.74	1.48e-22	1.58e-21	-0.4	5.34	-1	-3.375	-0.58	0.342	0.456	5.13	5.71	0	-3.67	6.77e-16	8.04e-15	2.26	5.93	-1
a	761	Rpl27a-ps1	chr10	61315292	61315792	5462	3	1.31e-08	4.39e-08	4.79	1.78	1	-1.01	0.0168	0.029	4.33	5.33	-1	-3.92	8.84e-14	4.69e-13	1.34	5.26	-1	-2.465	0.27	0.54	0.646	5.91	5.63	0	-1.19	0.00114	0.00264	4.66	5.86	-1
a	762	Spry2	chr14	105993035	105993535	-96216	3.76	1.88e-17	1.47e-16	5.51	1.75	1	-1.01	0.000414	0.000933	5.05	6.06	-1	-4.69	2.22e-25	3.01e-24	1.3	5.98	-1	-2.85	-1.49	0.000363	0.00139	4.86	6.36	-1	-3.2	2.42e-20	4.56e-19	3.39	6.58	-1
a	763	Mb21d2	chr16	28906865	28907365	22308	2.08	1.75e-31	5e-30	7.58	5.5	1	-1.01	3.3e-10	1.49e-09	7.12	8.13	-1	-2.99	6.84e-49	6.29e-47	5.06	8.05	-1	-2	-0.89	0.0193	0.0438	7.54	8.43	0	-1.97	7.44e-15	7.84e-14	6.68	8.65	-1
a	764	Gm20615	chr16	20476785	20477285	-11503	1.76	4.14e-23	5.59e-22	7.31	5.55	1	-1.01	1.09e-12	6.27e-12	6.85	7.86	-1	-2.66	2.03e-62	5e-60	5.12	7.79	-1	-1.835	-1.17	0.000259	0.00103	6.99	8.16	-1	-1.87	9.18e-18	1.32e-16	6.51	8.38	-1
a	765	Llgl2	chr11	115836679	115837179	12630	2.31	4.14e-21	4.63e-20	6.97	4.66	1	-1.01	6.59e-10	2.88e-09	6.51	7.52	-1	-3.22	6.57e-40	2.9e-38	4.22	7.45	-1	-2.115	-0.58	0.0857	0.151	7.24	7.82	0	-1.58	2.02e-13	1.8e-12	6.47	8.05	-1
a	766	Gm47860	chr12	27059845	27060345	206222	2.78	2.78e-06	7.67e-06	4.1	1.33	1	-1.01	0.0164	0.0283	3.65	4.66	-1	-3.69	3.94e-11	1.66e-10	0.89	4.58	-1	-2.35	-1.33	0.00488	0.0135	3.62	4.96	-1	-2.13	6.66e-07	2.61e-06	3.05	5.18	-1
a	767	Slc16a12	chr19	34758752	34759252	-11463	4.26	1.23e-22	1.59e-21	6.01	1.75	1	-1	0.000243	0.000566	5.55	6.55	-1	-5.18	2.28e-37	8.22e-36	1.3	6.48	-1	-3.09	-0.15	0.653	0.741	6.7	6.85	0	-2.94	1.35e-06	5.05e-06	4.14	7.08	-1
a	768	Gm37037	chr3	65832282	65832782	101126	1.54	3.28e-13	1.66e-12	7.02	5.48	1	-1	1.77e-05	4.76e-05	6.56	7.56	-1	-2.44	4.76e-26	6.81e-25	5.05	7.49	-1	-1.72	-0.17	0.642	0.732	7.69	7.86	0	-1.09	2.53e-05	7.82e-05	6.99	8.08	-1
a	769	Btg1	chr10	96646264	96646764	29258	1.14	0.00103	0.0022	5.12	3.98	1	-1	0.0015	0.0031	4.67	5.67	-1	-2.04	1.53e-10	6.13e-10	3.55	5.59	-1	-1.52	-0.68	0.15	0.238	5.29	5.97	0	-1.06	0.000265	0.000691	5.13	6.19	-1
a	770	Myocd	chr11	65322843	65323343	-52854	1.13	9.92e-07	2.84e-06	6.84	5.71	1	-1	7.68e-05	0.000191	6.39	7.39	-1	-2.03	1.15e-20	1.06e-19	5.28	7.31	-1	-1.515	0.05	0.936	0.956	7.74	7.68	0	-0.82	0.000434	0.00109	7.09	7.91	0
a	771	Tpt1-ps3	chr6	99921970	99922470	-43636	2.44	2.31e-10	9e-10	6.09	3.65	1	-1	0.000208	0.00049	5.63	6.63	-1	-3.35	3.27e-19	2.66e-18	3.21	6.55	-1	-2.175	-0.61	0.0742	0.135	6.32	6.93	0	-1.78	9.58e-11	6.23e-10	5.37	7.15	-1
a	772	Pcdhgc5	chr18	37826417	37826917	6904	2.07	8.18e-16	5.39e-15	6.79	4.72	1	-1	5.1e-05	0.00013	6.33	7.33	-1	-2.97	1.26e-31	2.83e-30	4.28	7.25	-1	-1.985	-0.86	0.0267	0.0576	6.77	7.63	0	-2.44	3.23e-17	4.41e-16	5.42	7.85	-1
a	773	Psd3	chr8	68198355	68198855	13172	1.04	0.00109	0.00231	5.27	4.24	1	-1	0.000543	0.0012	4.81	5.82	-1	-1.94	1.02e-10	4.15e-10	3.8	5.74	-1	-1.47	-1.2	0.00293	0.00869	4.91	6.12	-1	-2.5	1.89e-13	1.69e-12	3.84	6.34	-1
a	774	Slco3a1	chr7	74423683	74424183	130597	1.88	1.26e-07	3.89e-07	5.34	3.47	1	-1	0.00102	0.00217	4.89	5.89	-1	-2.78	4.88e-16	3.09e-15	3.03	5.81	-1	-1.89	-0.58	0.161	0.252	5.6	6.18	0	-1.2	0.0029	0.00622	5.21	6.41	-1
a	775	Sipa1l3	chr7	29512766	29513266	5375	1.48	5.55e-07	1.62e-06	5.87	4.4	1	-1	0.000295	0.000679	5.41	6.41	-1	-2.37	2.99e-17	2.09e-16	3.97	6.34	-1	-1.685	-0.56	0.117	0.195	6.15	6.71	0	-1.62	5.7e-08	2.59e-07	5.32	6.93	-1
a	776	Tmem213	chr6	38108379	38108879	-376	1.55	1.23e-10	4.92e-10	7.08	5.53	1	-1	9.28e-06	2.58e-05	6.62	7.62	-1	-2.45	6.48e-38	2.45e-36	5.09	7.55	-1	-1.725	-1.07	0.000906	0.00312	6.85	7.92	-1	-1.95	1.91e-14	1.92e-13	6.2	8.15	-1
a	777	Tril	chr6	53851723	53852223	-30893	3.53	2.13e-12	1e-11	5.06	1.53	1	-1	0.00789	0.0145	4.6	5.6	-1	-4.45	3.44e-17	2.39e-16	1.08	5.53	-1	-2.725	-0.06	0.857	0.9	5.84	5.9	0	-3.57	2.8e-15	3.11e-14	2.56	6.13	-1
a	778	Gm7825	chr6	94393090	94393590	-24239	2.45	1.06e-07	3.3e-07	4.83	2.38	1	-1	0.00214	0.00433	4.37	5.38	-1	-3.37	1.11e-11	4.93e-11	1.93	5.3	-1	-2.185	-0.66	0.106	0.181	5.01	5.68	0	-2.48	6.57e-11	4.35e-10	3.42	5.9	-1
a	779	Sox5	chr6	144678805	144679305	102672	1.24	0.0023	0.0047	4.55	3.3	1	-1.16	0.0561	0.0863	4.09	5.25	0	-2.31	0.000459	0.000962	2.86	5.18	-1	-1.735	-0.09	0.99	0.993	5.46	5.55	0	-1.59	0.00543	0.011	4.18	5.77	-1
a	780	Gm9034	chr10	43746128	43746628	-74603	1.81	7.22e-09	2.48e-08	6.11	4.3	1	-0.99	8.01e-05	0.000199	5.65	6.64	0	-2.71	4.01e-15	2.37e-14	3.85	6.56	-1	-1.85	-0.7	0.0566	0.108	6.23	6.94	0	-1.81	5.76e-09	2.98e-08	5.35	7.16	-1
a	781	Exph5	chr9	53301108	53301608	-62	1.06	8.46e-06	2.23e-05	6.54	5.49	1	-0.99	1.61e-06	4.87e-06	6.08	7.07	0	-1.94	2.58e-14	1.43e-13	5.06	7	-1	-1.465	-0.8	0.017	0.0394	6.57	7.37	0	-1.3	4.08e-06	1.43e-05	6.29	7.6	-1
a	782	Ttc7b	chr12	100543309	100543809	-22483	3.23	3.14e-25	5.18e-24	6.37	3.14	1	-0.99	4.43e-06	1.28e-05	5.91	6.89	0	-4.11	1.5e-40	6.95e-39	2.71	6.82	-1	-2.55	-1.01	0.0346	0.0715	6.18	7.19	0	-2.24	6.01e-13	5.07e-12	5.18	7.42	-1
a	783	Tmem108	chr9	103640616	103641116	120721	2.85	1e-07	3.12e-07	4.42	1.57	1	-0.99	0.00602	0.0113	3.97	4.96	0	-3.75	4.83e-13	2.41e-12	1.13	4.88	-1	-2.37	-0.79	0.194	0.292	4.46	5.25	0	-1.93	3.01e-07	1.24e-06	3.55	5.48	-1
a	784	Ripor3	chr2	167972803	167973303	37315	2.59	3.41e-12	1.57e-11	5.48	2.89	1	-0.99	0.000162	0.000385	5.03	6.02	0	-3.49	3.95e-22	4.08e-21	2.46	5.94	-1	-2.24	-0.64	0.0752	0.136	5.68	6.32	0	-2.29	5.32e-13	4.51e-12	4.25	6.54	-1
a	785	Azin1	chr15	38539386	38539886	-20120	2.47	4.68e-12	2.13e-11	5.55	3.08	1	-0.99	0.000305	0.000699	5.09	6.08	0	-3.37	2.62e-21	2.54e-20	2.64	6.01	-1	-2.18	-0.84	0.0247	0.0539	5.54	6.38	0	-2.31	4.56e-08	2.1e-07	4.3	6.61	-1
a	786	Mettl3	chr14	52314941	52315441	-9813	1.55	6.7e-06	1.78e-05	5.39	3.84	1	-0.99	0.00219	0.00441	4.93	5.92	0	-2.44	2e-14	1.12e-13	3.41	5.84	-1	-1.715	-1.48	0.000179	0.000743	4.74	6.22	-1	-1.9	3.63e-10	2.19e-09	4.55	6.44	-1
a	787	Gm11764	chr2	145832361	145832861	-59221	1	0.00213	0.00438	5.34	4.34	1	-0.99	0.00221	0.00445	4.88	5.87	0	-1.9	2.42e-07	7.18e-07	3.9	5.8	-1	-1.445	-1.26	0.00253	0.00765	4.91	6.17	-1	-1.89	7.05e-08	3.16e-07	4.51	6.4	-1
a	788	Foxd1	chr13	98368787	98369287	14545	4.48	1.53e-27	3.12e-26	6.18	1.69	1	-0.99	0.000113	0.000275	5.72	6.71	0	-5.35	2.12e-40	9.63e-39	1.28	6.63	-1	-3.17	-0.61	0.092	0.161	6.4	7.01	0	-2.47	1.15e-18	1.83e-17	4.76	7.23	-1
a	789	Siah3	chr14	75409685	75410185	-45797	5.86	6.95e-24	1.02e-22	5.89	0.03	1	-0.98	0.00102	0.00217	5.43	6.41	0	-6.74	3.6e-43	2.08e-41	-0.4	6.34	-1	-3.86	0.15	0.747	0.817	6.86	6.71	0	-4.42	2.11e-35	1.92e-33	2.52	6.94	-1
a	790	Fignl2	chr15	101070735	101071235	7332	1.39	4.2e-10	1.6e-09	6.63	5.24	1	-0.98	1.29e-06	3.95e-06	6.17	7.15	0	-2.28	1.02e-26	1.55e-25	4.8	7.08	-1	-1.63	-1.03	0.00249	0.00756	6.43	7.45	-1	-1.81	1.55e-14	1.58e-13	5.87	7.68	-1
a	791	Gm28660	chr9	101369314	101369814	-31342	1.32	1.73e-11	7.43e-11	6.75	5.43	1	-0.98	3.39e-08	1.24e-07	6.29	7.28	0	-2.21	2.19e-30	4.46e-29	5	7.2	-1	-1.595	-0.88	0.00769	0.02	6.7	7.58	0	-1.7	1.79e-12	1.43e-11	6.1	7.8	-1
a	792	Cnn3	chr3	121407369	121407869	-18628	4.92	1.29e-14	7.47e-14	4.95	0.03	1	-0.98	0.00626	0.0117	4.49	5.47	0	-5.8	4.65e-21	4.42e-20	-0.4	5.4	-1	-3.39	-0.58	0.16	0.251	5.19	5.77	0	-3.41	6.69e-16	7.95e-15	2.59	6	-1
a	793	Nck2	chr1	43463954	43464454	19375	2.36	7.58e-09	2.6e-08	5.06	2.69	1	-0.98	0.00211	0.00428	4.6	5.58	0	-3.23	2.85e-13	1.45e-12	2.28	5.51	-1	-2.105	-0.25	0.567	0.668	5.63	5.88	0	-1.58	1.46e-06	5.43e-06	4.53	6.11	-1
a	794	Dbx1	chr7	49437802	49438302	198547	1.64	1.91e-09	6.88e-09	6.15	4.51	1	-0.98	5.67e-05	0.000143	5.7	6.68	0	-2.52	1.67e-23	1.93e-22	4.08	6.6	-1	-1.75	-0.11	0.734	0.807	6.87	6.98	0	-0.96	7.11e-05	0.000204	6.24	7.2	0
a	795	Tgm2	chr2	158153683	158154183	-7247	1.24	0.00178	0.00369	5.99	4.76	1	-0.98	5.19e-05	0.000132	5.54	6.52	0	-2.11	3.73e-06	9.86e-06	4.34	6.44	-1	-1.545	-0.47	0.164	0.256	6.34	6.82	0	-1.56	1.39e-09	7.77e-09	5.48	7.04	-1
a	796	Stard13	chr5	151251589	151252089	-17753	1.26	0.00242	0.00494	5.82	4.56	1	-0.98	0.0204	0.0346	5.36	6.34	0	-2.14	1.37e-15	8.4e-15	4.13	6.27	-1	-1.56	-0.41	0.235	0.339	6.23	6.64	0	-3.86	6.75e-26	2.2e-24	3	6.87	-1
a	797	Fkbp1a-ps1	chr14	76657295	76657795	-20431	1.6	5.85e-05	0.000142	5.4	3.8	1	-0.98	0.00564	0.0106	4.94	5.92	0	-2.48	3.71e-14	2.03e-13	3.36	5.84	-1	-1.73	-0.81	0.0336	0.0697	5.41	6.22	0	-1.19	4.65e-05	0.000138	5.26	6.44	-1
a	798	Gm15272	chr10	24419513	24420013	94498	3.93	2.12e-10	8.27e-10	4.51	0.57	1	-0.98	0.00624	0.0117	4.05	5.03	0	-4.82	1.9e-16	1.25e-15	0.13	4.95	-1	-2.9	-1.46	0.0705	0.129	3.86	5.33	0	-3.1	1.59e-13	1.44e-12	2.46	5.55	-1
a	799	Wwox	chr8	114777194	114777694	337539	4.6	2.45e-12	1.15e-11	4.63	0.03	1	-0.97	0.0112	0.02	4.17	5.14	0	-5.47	1e-15	6.19e-15	-0.4	5.07	-1	-3.22	-0.32	0.425	0.538	5.12	5.44	0	-2.94	4.15e-09	2.19e-08	2.73	5.67	-1
a	800	S100z	chr13	95484618	95485118	-5897	1.48	1.36e-17	1.07e-16	7.28	5.81	1	-0.97	6.07e-09	2.4e-08	6.83	7.8	0	-2.35	4.54e-39	1.88e-37	5.37	7.72	-1	-1.66	-1.63	0.000381	0.00145	6.46	8.1	-1	-2.18	2.08e-17	2.89e-16	6.14	8.32	-1
a	801	Gm45062	chr6	8276436	8276936	16986	2.62	8.67e-08	2.72e-07	4.75	2.13	1	-0.97	0.0247	0.0412	4.29	5.26	0	-3.5	1.46e-11	6.39e-11	1.68	5.19	-1	-2.235	0.14	0.647	0.736	5.7	5.56	0	-2.86	2.06e-07	8.63e-07	2.92	5.79	-1
a	802	Tgfbr2	chr9	116383278	116383778	-207918	1.25	2.32e-11	9.85e-11	6.86	5.61	1	-0.97	5.95e-08	2.12e-07	6.41	7.38	0	-2.12	3.78e-28	6.46e-27	5.18	7.3	-1	-1.545	-0.64	0.0669	0.124	7.04	7.68	0	-1.65	4.92e-13	4.19e-12	6.25	7.9	-1
a	803	Arhgap21	chr2	20942434	20942934	25947	3.79	2.2e-14	1.25e-13	5.32	1.53	1	-0.97	0.00323	0.00633	4.86	5.83	0	-4.68	5.75e-24	6.89e-23	1.08	5.76	-1	-2.825	-0.81	0.0612	0.115	5.32	6.13	0	-3.52	7.21e-20	1.29e-18	2.84	6.36	-1
a	804	Npffr2	chr5	89701520	89702020	174091	2.11	9.13e-08	2.86e-07	5.28	3.17	1	-0.97	0.00206	0.00417	4.82	5.8	0	-2.99	8.69e-17	5.84e-16	2.74	5.72	-1	-1.98	0.54	0.249	0.356	6.64	6.09	0	-0.84	0.0196	0.0349	5.48	6.32	0
a	805	Kirrel	chr3	87150516	87151016	23731	2.7	9.53e-15	5.6e-14	6.29	3.6	1	-0.97	1.77e-05	4.77e-05	5.84	6.81	0	-3.58	6.99e-25	9.04e-24	3.15	6.73	-1	-2.275	-1.05	0.00337	0.0098	6.06	7.1	-1	-2.01	1.42e-15	1.63e-14	5.32	7.33	-1
a	806	Myo15b	chr11	115841872	115842372	-16034	3.8	4.24e-29	9.8e-28	6.41	2.61	1	-0.97	0.00124	0.0026	5.95	6.93	0	-4.67	8.11e-29	1.46e-27	2.18	6.85	-1	-2.82	-0.42	0.284	0.394	6.81	7.23	0	-2.37	7.25e-12	5.38e-11	5.08	7.45	-1
a	807	Gm2448	chr8	8331250	8331750	123679	5.07	3.88e-17	2.93e-16	5.1	0.03	1	-0.96	0.00105	0.00222	4.64	5.61	0	-5.93	4.89e-25	6.43e-24	-0.4	5.53	-1	-3.445	0.86	0.0661	0.123	6.77	5.9	0	-1.93	2.64e-09	1.43e-08	4.2	6.13	-1
a	808	Gm6072	chr6	78544171	78544671	-46730	1.09	0.0234	0.0411	3.99	2.89	1	-0.96	0.0278	0.0457	3.53	4.49	0	-1.96	6e-05	0.00014	2.46	4.42	-1	-1.46	-0.43	0.321	0.434	4.36	4.79	0	-1.18	0.00866	0.0168	3.84	5.01	-1
a	809	Cdh2	chr18	16642706	16643206	166040	2.79	4.83e-17	3.6e-16	5.92	3.12	1	-0.96	0.000228	0.000533	5.46	6.42	0	-3.65	6.65e-27	1.03e-25	2.7	6.34	-1	-2.305	-0.56	0.151	0.24	6.15	6.71	0	-1.07	5.02e-05	0.000148	5.87	6.94	-1
a	810	Gm10604	chr4	12017342	12017842	-36077	1.27	3.6e-08	1.17e-07	6.53	5.26	1	-0.96	1.03e-05	2.85e-05	6.07	7.03	0	-2.13	2.75e-24	3.38e-23	4.82	6.95	-1	-1.545	-1.07	0.00183	0.00575	6.26	7.33	-1	-1.31	4.12e-07	1.66e-06	6.25	7.55	-1
a	811	Epb41l3	chr17	69122350	69122850	46667	1.41	0.000336	0.000757	4.65	3.24	1	-0.96	0.00512	0.00972	4.19	5.15	0	-2.25	2.41e-08	7.87e-08	2.82	5.07	-1	-1.605	-1.39	0.0013	0.00428	4.05	5.44	-1	-1.73	5.74e-06	1.97e-05	3.94	5.67	-1
a	812	Gc	chr5	89265321	89265821	192077	2.44	6.54e-07	1.9e-06	4.69	2.25	1	-0.96	0.00549	0.0104	4.23	5.19	0	-3.32	2.73e-11	1.17e-10	1.8	5.12	-1	-2.14	0.05	0.988	0.992	5.54	5.49	0	-2.12	8.73e-07	3.36e-06	3.59	5.72	-1
a	813	Kcnj1	chr9	32444728	32445228	72235	4.08	1.64e-18	1.42e-17	5.46	1.38	1	-0.96	0.000433	0.000973	5	5.95	0	-4.93	1.08e-27	1.77e-26	0.95	5.88	-1	-2.945	-0.66	0.0767	0.138	5.59	6.25	0	-3.28	3.3e-21	6.79e-20	3.2	6.48	-1
a	814	Gm26959	chr18	55490493	55490993	255235	2.83	2.88e-16	1.99e-15	6	3.17	1	-0.96	0.000222	0.000519	5.54	6.5	0	-3.69	2.75e-31	6.03e-30	2.74	6.42	-1	-2.325	-0.52	0.268	0.376	6.28	6.8	0	-1.82	8.09e-11	5.31e-10	5.21	7.02	-1
a	815	Lrrcc1	chr3	14533196	14533696	-92	1.13	2.14e-08	7.05e-08	6.71	5.58	1	-0.96	1.58e-07	5.36e-07	6.25	7.22	0	-2	8.25e-24	9.78e-23	5.14	7.14	-1	-1.48	-1.01	0.0172	0.0398	6.51	7.52	-1	-1.19	6.88e-08	3.09e-07	6.56	7.74	-1
a	816	Gm11350	chr13	25932736	25933236	-251593	3.67	1.33e-11	5.77e-11	4.95	1.28	1	-0.96	0.0039	0.00756	4.49	5.45	0	-4.55	8.09e-20	6.93e-19	0.83	5.38	-1	-2.755	-0.69	0.105	0.178	5.07	5.75	0	-1.35	7.38e-05	0.000211	4.63	5.98	-1
a	817	Slc24a3	chr2	145232966	145233466	65212	1.79	1.93e-18	1.66e-17	7.61	5.82	1	-0.96	1.05e-06	3.25e-06	7.15	8.11	0	-2.64	2.04e-37	7.41e-36	5.39	8.03	-1	-1.8	-1.36	0.000355	0.00136	7.05	8.41	-1	-1.71	1.19e-13	1.09e-12	6.93	8.63	-1
a	818	Ccdc71	chr9	108460788	108461288	261	1.12	9.52e-05	0.000227	5.76	4.64	1	-0.96	0.000172	0.000409	5.31	6.27	0	-1.99	4.11e-13	2.06e-12	4.21	6.2	-1	-1.475	-0.62	0.0787	0.141	5.95	6.57	0	-1.6	2.94e-09	1.59e-08	5.19	6.8	-1
a	819	Top2b	chr14	16314115	16314615	-50564	1.49	1.25e-10	5.01e-10	6.65	5.16	1	-0.96	3.24e-05	8.46e-05	6.19	7.15	0	-2.35	1.55e-23	1.79e-22	4.73	7.08	-1	-1.655	-1.05	0.00368	0.0106	6.4	7.45	-1	-1.29	2.42e-07	1.01e-06	6.39	7.68	-1
a	820	Gm13359	chr2	26789012	26789512	-65931	2.39	8.89e-08	2.78e-07	4.76	2.38	1	-0.95	0.00308	0.00605	4.31	5.26	0	-3.23	8.51e-14	4.52e-13	1.95	5.18	-1	-2.09	0.57	0.192	0.29	6.13	5.56	0	-2.46	7.77e-06	2.61e-05	3.33	5.78	-1
a	821	H2al1n	chrX	14207248	14207748	-3400	4.55	1.86e-11	7.98e-11	4.58	0.03	1	-0.95	0.00778	0.0143	4.12	5.07	0	-5.39	6.79e-18	4.99e-17	-0.4	4.99	-1	-3.17	0.18	0.602	0.699	5.55	5.37	0	-1.1	0.00198	0.00438	4.49	5.59	-1
a	822	Mapkapk2	chr1	131061699	131062199	35627	2.71	5.04e-11	2.08e-10	5.26	2.55	1	-0.95	0.00244	0.00489	4.8	5.75	0	-3.57	8.35e-18	6.09e-17	2.11	5.68	-1	-2.26	0.79	0.0578	0.11	6.84	6.05	0	-1.21	0.000302	0.000779	5.06	6.28	-1
a	823	Igf2bp1	chr11	95982463	95982963	22977	3.62	1.51e-15	9.66e-15	5.36	1.75	1	-0.95	0.00255	0.0051	4.9	5.85	0	-4.48	9.19e-21	8.51e-20	1.3	5.77	-1	-2.715	-1.06	0.00963	0.0242	5.09	6.15	-1	-2.48	8.26e-13	6.85e-12	3.9	6.37	-1
a	824	Gm5958	chr14	99788124	99788624	47190	1.26	8.9e-06	2.34e-05	5.69	4.44	1	-0.95	0.000166	0.000395	5.23	6.19	0	-2.11	2.56e-14	1.42e-13	4	6.11	-1	-1.53	-0.79	0.436	0.549	5.69	6.49	0	-0.98	0.0236	0.0412	5.73	6.71	0
a	825	Prkar2a	chr9	108686376	108686876	-2438	2.11	4.82e-45	4e-43	7.81	5.7	1	-0.95	4.92e-21	5.91e-20	7.35	8.3	0	-2.95	3.77e-98	7.07e-95	5.27	8.22	-1	-1.95	-1.02	0.00964	0.0242	7.57	8.59	-1	-1.96	1.17e-23	3.04e-22	6.86	8.82	-1
a	826	Ets1	chr9	32676049	32676549	39828	2.57	8.43e-09	2.88e-08	4.99	2.42	1	-0.95	0.00456	0.00873	4.53	5.48	0	-3.4	5.51e-15	3.22e-14	2.01	5.41	-1	-2.175	-1.02	0.0244	0.0533	4.76	5.78	0	-2.06	7.16e-09	3.66e-08	3.94	6.01	-1
a	827	Gm7525	chr10	12826773	12827273	-18815	1.2	0.000414	0.000925	5.02	3.82	1	-0.95	0.00279	0.00552	4.57	5.52	0	-2.06	3.42e-09	1.21e-08	3.39	5.45	-1	-1.505	-0.72	0.0987	0.17	5.1	5.82	0	-0.66	0.0225	0.0395	5.38	6.04	0
a	828	Smad7	chr18	75386140	75386640	18611	2.62	3.03e-11	1.27e-10	6.38	3.76	1	-0.95	0.000233	0.000543	5.92	6.87	0	-3.49	1.03e-19	8.78e-19	3.31	6.8	-1	-2.22	-0.43	0.195	0.293	6.74	7.17	0	-1.15	1.37e-06	5.11e-06	6.25	7.4	-1
a	829	Gm47213	chr9	47830864	47831364	116797	1.4	9.58e-05	0.000228	4.95	3.56	1	-0.95	0.00292	0.00577	4.5	5.44	0	-2.24	1.88e-10	7.49e-10	3.13	5.37	-1	-1.595	-2.23	0.00217	0.00669	3.52	5.74	-1	-1.96	0.000113	0.000312	4.01	5.97	-1
a	830	Tram2	chr1	21075896	21076396	2833	3.36	3.31e-15	2.04e-14	5.49	2.13	1	-0.95	0.000482	0.00108	5.03	5.98	0	-4.22	3.39e-25	4.51e-24	1.68	5.91	-1	-2.585	-0.96	0.00996	0.0249	5.31	6.28	0	-2.25	1.9e-13	1.7e-12	4.26	6.5	-1
a	831	Gm47521	chr13	90738524	90739024	39059	1.55	1.31e-06	3.7e-06	5.7	4.15	1	-0.95	0.000364	0.000827	5.24	6.2	0	-2.41	3.89e-14	2.13e-13	3.71	6.12	-1	-1.68	-0.68	0.0633	0.118	5.81	6.49	0	-1.54	2.78e-08	1.31e-07	5.18	6.72	-1
a	832	Rnf125	chr18	20955375	20955875	10750	1.52	7.25e-12	3.24e-11	6.61	5.08	1	-0.95	1.47e-05	3.99e-05	6.15	7.1	0	-2.38	4.24e-24	5.14e-23	4.65	7.03	-1	-1.665	-0.95	0.00579	0.0156	6.45	7.4	0	-1.78	9.54e-11	6.21e-10	5.85	7.63	-1
a	833	Foxp2	chr6	14902235	14902735	886	1.03	0.00214	0.00439	5.39	4.36	1	-0.94	0.0186	0.0317	4.93	5.87	0	-1.87	5.07e-07	1.46e-06	3.92	5.79	-1	-1.405	-1.54	0.00082	0.00286	4.63	6.16	-1	-1.49	2.14e-05	6.68e-05	4.9	6.39	-1
a	834	Arhgef28	chr13	98120642	98121142	85297	1.52	7.02e-07	2.03e-06	5.75	4.23	1	-0.94	0.00112	0.00236	5.29	6.22	0	-2.36	9.15e-12	4.08e-11	3.79	6.15	-1	-1.65	-0.15	0.692	0.774	6.37	6.52	0	-1.3	8.2e-06	2.74e-05	5.45	6.75	-1
a	835	Gm18867	chr3	57990258	57990758	28064	3.39	1.31e-08	4.38e-08	4.36	0.97	1	-0.94	0.0245	0.0408	3.9	4.84	0	-4.25	4.71e-12	2.15e-11	0.52	4.77	-1	-2.595	0.16	0.813	0.868	5.3	5.14	0	-1.84	8.51e-05	0.000241	3.53	5.37	-1
a	836	Hipk2	chr6	38923965	38924465	-47800	4.85	5.12e-25	8.29e-24	5.94	1.09	1	-0.94	0.000342	0.00078	5.49	6.43	0	-5.68	1.65e-40	7.63e-39	0.67	6.36	-1	-3.31	0.2	0.604	0.701	6.93	6.73	0	-3.81	5.69e-20	1.03e-18	3.15	6.95	-1
a	837	Gtf2b	chr3	142773847	142774347	8802	1.82	1.22e-10	4.89e-10	6.02	4.2	1	-0.94	0.000746	0.00162	5.57	6.51	0	-2.67	1.16e-14	6.59e-14	3.76	6.43	-1	-1.805	-1.12	0.131	0.214	5.68	6.8	0	-3.15	3.93e-18	5.91e-17	3.88	7.03	-1
a	838	Myo1b	chr1	51747894	51748394	167677	1.71	4.67e-06	1.26e-05	5.12	3.41	1	-0.94	0.00204	0.00415	4.66	5.6	0	-2.53	8.25e-09	2.83e-08	2.99	5.52	-1	-1.735	-1.68	0.045	0.0891	4.22	5.9	0	-3.16	5.24e-13	4.45e-12	2.96	6.12	-1
a	839	Prelp	chr1	133961786	133962286	-40372	1.63	2.96e-07	8.85e-07	5.83	4.2	1	-0.94	0.000741	0.00161	5.38	6.31	0	-2.48	2.13e-17	1.5e-16	3.76	6.24	-1	-1.71	-0.02	0.9	0.931	6.6	6.61	0	-1.93	7.66e-12	5.66e-11	4.91	6.84	-1
a	840	Gm14300	chr2	179792344	179792844	-178777	5.17	5.99e-34	2.11e-32	6.26	1.09	1	-0.93	2.68e-05	7.06e-05	5.8	6.73	0	-5.99	1.22e-46	9.24e-45	0.67	6.66	-1	-3.46	-0.21	0.531	0.637	6.83	7.03	0	-2.92	5.22e-20	9.49e-19	4.34	7.26	-1
a	841	Qk	chr17	10378423	10378923	-58569	3.42	7.96e-16	5.25e-15	5.58	2.16	1	-0.93	0.00143	0.00297	5.12	6.06	0	-4.26	6.11e-26	8.65e-25	1.72	5.98	-1	-2.595	0.16	0.688	0.771	6.52	6.35	0	-1.76	1.68e-08	8.13e-08	4.82	6.58	-1
a	842	Gm18146	chr14	62798498	62798998	18801	1.78	3.69e-20	3.77e-19	7.05	5.27	1	-0.93	7.67e-07	2.41e-06	6.6	7.52	0	-2.61	7.28e-33	1.83e-31	4.84	7.45	-1	-1.77	-0.74	0.0569	0.108	7.08	7.82	0	-2.03	1.77e-17	2.47e-16	6.02	8.05	-1
a	843	Ghr	chr15	3507793	3508293	75199	2.21	7.81e-06	2.06e-05	4.46	2.25	1	-0.93	0.029	0.0477	4.01	4.93	0	-3.06	3.71e-08	1.19e-07	1.8	4.86	-1	-1.995	-0.55	0.437	0.55	4.68	5.23	0	-1.61	0.000139	0.00038	3.85	5.46	-1
a	844	Zfp608	chr18	54905334	54905834	84346	1.89	2.58e-06	7.11e-06	4.97	3.07	1	-0.93	0.00377	0.00732	4.51	5.44	0	-2.71	1.28e-11	5.61e-11	2.65	5.36	-1	-1.82	-0.89	0.0424	0.0847	4.84	5.73	0	-2.11	6.5e-10	3.79e-09	3.85	5.96	-1
a	845	Ccnc	chr4	21712102	21712602	-15099	1.23	0.000188	0.000434	5.76	4.53	1	-0.93	0.000864	0.00186	5.3	6.24	0	-2.07	6.67e-10	2.52e-09	4.09	6.16	-1	-1.5	-0.69	0.056	0.107	5.85	6.54	0	-1.3	4.49e-06	1.56e-05	5.46	6.76	-1
a	846	Sema3e	chr5	13992987	13993487	-31789	1.55	1.43e-13	7.52e-13	6.82	5.28	1	-0.93	3.24e-07	1.06e-06	6.37	7.29	0	-2.38	8.27e-33	2.06e-31	4.84	7.22	-1	-1.655	-0.46	0.204	0.305	7.13	7.59	0	-1	4.66e-05	0.000138	6.82	7.82	-1
a	847	Gm13328	chr2	20507832	20508332	-271768	1.57	2.89e-09	1.03e-08	6.09	4.53	1	-0.93	4.01e-05	0.000103	5.64	6.57	0	-2.41	2.13e-20	1.91e-19	4.09	6.5	-1	-1.67	-0.53	0.129	0.211	6.34	6.87	0	-2.11	4.29e-13	3.68e-12	4.99	7.1	-1
a	848	Ncf2	chr1	152790845	152791345	-8849	3.12	5.65e-17	4.19e-16	6.36	3.24	1	-0.92	0.0028	0.00555	5.91	6.83	0	-3.95	2.25e-31	4.96e-30	2.81	6.76	-1	-2.435	0.54	0.215	0.316	7.67	7.13	0	-2.39	2.13e-17	2.95e-16	4.97	7.36	-1
a	849	Dag1	chr9	108239882	108240382	23576	2.81	1.87e-12	8.81e-12	5.35	2.54	1	-0.92	0.024	0.0401	4.89	5.81	0	-3.61	4.19e-12	1.92e-11	2.13	5.74	-1	-2.265	-0.24	0.688	0.771	5.87	6.11	0	-2.06	4.38e-07	1.76e-06	4.27	6.33	-1
a	850	Ptpn20	chr14	33695361	33695861	106154	1.08	0.00272	0.00551	4.74	3.66	1	-0.92	0.00728	0.0135	4.28	5.2	0	-1.9	2.55e-07	7.56e-07	3.23	5.13	-1	-1.41	-0.68	0.116	0.193	4.82	5.5	0	-0.97	0.00353	0.00745	4.76	5.73	0
a	851	Arhgef28	chr13	98112811	98113311	93128	1.58	1.26e-07	3.91e-07	5.88	4.3	1	-0.92	0.000854	0.00184	5.42	6.35	0	-2.41	2.2e-17	1.55e-16	3.87	6.27	-1	-1.665	-0.58	0.121	0.2	6.07	6.65	0	-0.72	0.00695	0.0137	6.15	6.87	0
a	852	Serpina4-ps1	chr12	104069565	104070065	-10584	1.88	2.41e-06	6.66e-06	5.09	3.2	1	-0.92	0.00457	0.00876	4.63	5.54	0	-2.71	2.96e-11	1.26e-10	2.76	5.47	-1	-1.815	-1.5	0.00041	0.00155	4.34	5.84	-1	-1.65	9.75e-07	3.73e-06	4.41	6.07	-1
a	853	Arhgap21	chr2	20936767	20937267	31614	4.95	4.8e-31	1.33e-29	6.23	1.28	1	-0.92	0.000428	0.000963	5.77	6.69	0	-5.78	5.22e-37	1.82e-35	0.83	6.61	-1	-3.35	-0.72	0.0452	0.0894	6.27	6.99	0	-5.34	9.91e-30	4.88e-28	1.87	7.21	-1
a	854	Igf1	chr10	87866441	87866941	8176	2.82	3.21e-24	4.84e-23	7.09	4.27	1	-0.92	5.55e-05	0.000141	6.63	7.55	0	-3.64	2.07e-62	5.08e-60	3.84	7.48	-1	-2.28	-0.22	0.543	0.648	7.62	7.85	0	-2.57	9.3e-27	3.3e-25	5.51	8.07	-1
a	855	Cyp2b10	chr7	25907333	25907833	9713	1.67	2.75e-11	1.16e-10	7.6	5.92	1	-0.92	0.000135	0.000327	7.14	8.06	0	-2.49	1.4e-57	2.42e-55	5.49	7.98	-1	-1.705	-0.71	0.0299	0.0632	7.64	8.36	0	-1.05	4.12e-06	1.44e-05	7.53	8.58	-1
a	856	Cd96	chr16	46086957	46087457	32794	3.42	1.28e-41	8.25e-40	7.18	3.76	1	-0.92	0.000143	0.000345	6.72	7.64	0	-4.23	4.13e-34	1.13e-32	3.33	7.57	-1	-2.575	-0.56	0.129	0.21	7.38	7.94	0	-1.96	3.19e-10	1.94e-09	6.21	8.16	-1
a	857	Bmp4	chr14	46436623	46437123	-45954	3.98	5.64e-35	2.16e-33	7.02	3.04	1	-0.92	7.04e-07	2.22e-06	6.56	7.48	0	-4.82	1.98e-56	3.2e-54	2.59	7.41	-1	-2.87	-0.36	0.341	0.454	7.42	7.78	0	-1.58	4.48e-12	3.41e-11	6.42	8.01	-1
a	858	Gm45722	chr8	118333043	118333543	48648	1.86	2.85e-07	8.55e-07	5.31	3.44	1	-0.92	0.00359	0.00699	4.85	5.76	0	-2.68	8.27e-13	4.04e-12	3	5.69	-1	-1.8	-1.14	0.00636	0.017	4.92	6.06	-1	-2.25	5.45e-11	3.64e-10	4.04	6.29	-1
a	859	Arhgef12	chr9	43084642	43085142	22097	2.41	2.9e-13	1.48e-12	5.85	3.44	1	-0.92	0.000534	0.00119	5.39	6.31	0	-3.22	3.91e-23	4.38e-22	3.01	6.23	-1	-2.07	-0.57	0.268	0.376	6.04	6.61	0	-2.33	6.84e-07	2.67e-06	4.5	6.83	-1
a	860	Ccnd3	chr17	47518165	47518665	13114	1.75	4.93e-12	2.24e-11	6.5	4.75	1	-0.91	8.57e-06	2.39e-05	6.04	6.96	0	-2.57	3.06e-26	4.46e-25	4.32	6.88	-1	-1.74	-0.97	0.00414	0.0117	6.29	7.26	0	-1.78	1.25e-13	1.14e-12	5.71	7.48	-1
a	861	Speer4b	chr5	27412986	27413486	87952	1.79	7.25e-07	2.1e-06	5.6	3.81	1	-0.91	0.00397	0.00768	5.14	6.05	0	-2.59	1.45e-14	8.2e-14	3.38	5.97	-1	-1.75	-1.59	7.33e-05	0.000333	4.75	6.35	-1	-3.62	4.72e-24	1.28e-22	2.95	6.57	-1
a	862	Lhpp	chr7	132688739	132689239	78101	1.12	5.43e-05	0.000132	5.63	4.5	1	-0.91	0.000546	0.00121	5.17	6.08	0	-1.94	1.8e-11	7.82e-11	4.07	6	-1	-1.425	-0.7	0.0537	0.103	5.67	6.38	0	-0.85	0.0038	0.00796	5.76	6.6	0
a	863	AC139750.2	chr17	66736404	66736904	-41977	1.92	8.95e-10	3.31e-09	5.68	3.76	1	-0.91	0.000354	0.000805	5.22	6.13	0	-2.73	7.92e-19	6.23e-18	3.33	6.06	-1	-1.82	-0.83	0.0373	0.0762	5.6	6.43	0	-1.53	2.62e-08	1.24e-07	5.13	6.66	-1
a	864	Rab11fip2	chr19	59862403	59862903	80751	5.68	1.07e-53	1.72e-51	6.96	1.28	1	-0.91	1.28e-07	4.39e-07	6.5	7.41	0	-6.51	9.97e-74	5.42e-71	0.83	7.34	-1	-3.71	-0.15	0.655	0.743	7.56	7.71	0	-2.43	9.73e-21	1.91e-19	5.51	7.94	-1
a	865	Calhm6	chr10	34126094	34126594	1390	2.9	3.3e-23	4.51e-22	6.67	3.76	1	-0.91	4.23e-05	0.000109	6.21	7.12	0	-3.72	6.83e-47	5.27e-45	3.33	7.04	-1	-2.315	-0.29	0.416	0.53	7.13	7.42	0	-1.56	8.7e-12	6.38e-11	6.08	7.64	-1
a	866	Lrrfip2	chr9	111156095	111156595	38503	1.27	1.27e-08	4.27e-08	7.08	5.81	1	-0.91	0.000127	0.000308	6.62	7.53	0	-2.07	9.63e-20	8.2e-19	5.38	7.46	-1	-1.49	-1.19	0.000553	0.00202	6.64	7.83	-1	-1.52	2.35e-10	1.46e-09	6.53	8.06	-1
a	867	Osr1	chr12	9587705	9588205	17589	1.64	8.43e-14	4.53e-13	6.7	5.06	1	-0.91	1.42e-06	4.32e-06	6.24	7.15	0	-2.46	6.66e-31	1.41e-29	4.62	7.08	-1	-1.685	-1.26	0.000183	0.000754	6.19	7.45	-1	-2.07	1.59e-13	1.44e-12	5.61	7.68	-1
a	868	Zdhhc21	chr4	82792869	82793369	66589	2.64	5.61e-25	9.06e-24	7.11	4.47	1	-0.91	1.57e-05	4.27e-05	6.65	7.56	0	-3.45	1.93e-57	3.31e-55	4.04	7.48	-1	-2.18	-0.37	0.28	0.39	7.49	7.86	0	-1.97	1.56e-15	1.78e-14	6.11	8.08	-1
a	869	Cxcl1	chr5	90858348	90858848	-32393	1.82	2.3e-08	7.56e-08	5.57	3.75	1	-0.91	0.00323	0.00634	5.12	6.02	0	-2.63	4.45e-14	2.42e-13	3.32	5.95	-1	-1.77	0.09	0.78	0.843	6.41	6.32	0	-0.92	0.00194	0.0043	5.63	6.55	0
a	870	Dcaf5	chr12	80366118	80366618	69983	2.52	3.04e-22	3.75e-21	7.27	4.75	1	-0.91	1.29e-06	3.96e-06	6.81	7.72	0	-3.32	1.65e-34	4.66e-33	4.33	7.65	-1	-2.115	-0.94	0.00451	0.0126	7.09	8.02	0	-2.45	5.94e-27	2.14e-25	5.8	8.25	-1
a	871	Gm1043	chr5	37093842	37094342	8472	1.42	0.000156	0.000364	4.81	3.39	1	-0.91	0.0062	0.0116	4.35	5.26	0	-2.22	1.48e-08	4.96e-08	2.97	5.19	-1	-1.565	-0.93	0.0348	0.0719	4.63	5.56	0	-2.66	4.62e-12	3.51e-11	3.13	5.78	-1
a	872	Gm35713	chr8	63877308	63877808	-55356	1.24	0.000155	0.000362	5.54	4.3	1	-0.91	0.00237	0.00476	5.08	5.99	0	-2.06	3.48e-09	1.23e-08	3.86	5.92	-1	-1.485	-1.07	0.0268	0.0577	5.22	6.29	0	-1.96	6.41e-09	3.29e-08	4.55	6.52	-1
a	873	Vti1a	chr19	55414014	55414514	97719	1.23	0.00487	0.00952	4.45	3.22	1	-0.91	0.0167	0.0288	3.99	4.9	0	-2.05	3.79e-06	1e-05	2.78	4.83	-1	-1.48	-1.01	0.0594	0.112	4.19	5.2	0	-2.3	1.88e-08	9.06e-08	3.12	5.42	-1
a	874	Snx24	chr18	53240949	53241449	-4213	2.91	8.14e-16	5.37e-15	5.8	2.89	1	-0.91	0.000517	0.00115	5.35	6.25	0	-3.72	3.12e-26	4.55e-25	2.46	6.18	-1	-2.315	-0.68	0.141	0.226	5.87	6.55	0	-2.41	1.62e-15	1.84e-14	4.36	6.78	-1
a	875	Ext1	chr15	53206010	53206510	139649	3.85	8.99e-13	4.38e-12	4.88	1.03	1	-0.91	0.00693	0.0129	4.42	5.33	0	-4.65	3.08e-18	2.33e-17	0.6	5.25	-1	-2.78	-0.29	0.503	0.612	5.33	5.63	0	-2.59	2.12e-10	1.32e-09	3.27	5.85	-1
a	876	Gm17660	chr5	104070127	104070627	6981	1.1	0.000943	0.00202	5.22	4.12	1	-0.9	0.00966	0.0175	4.76	5.67	0	-1.9	4.88e-08	1.55e-07	3.69	5.59	-1	-1.4	-0.58	0.159	0.249	5.39	5.96	0	-1.15	0.000382	0.000967	5.04	6.19	-1
a	877	Igsf3	chr3	101474217	101474717	97134	4.34	5.46e-14	2.98e-13	4.99	0.65	1	-0.9	0.00493	0.00939	4.53	5.43	0	-5.12	1.46e-21	1.45e-20	0.23	5.36	-1	-3.01	-0.18	0.794	0.853	5.55	5.73	0	-2.09	4.27e-08	1.97e-07	3.86	5.96	-1
a	878	Col4a4	chr1	82476649	82477149	109700	4.06	5.15e-18	4.24e-17	5.44	1.38	1	-0.9	0.00275	0.00546	4.98	5.88	0	-4.85	3.53e-25	4.69e-24	0.95	5.8	-1	-2.875	-1.55	0.00143	0.00465	4.62	6.18	-1	-2.63	5.4e-15	5.79e-14	3.77	6.4	-1
a	879	Gm12368	chr4	35388914	35389414	-11644	4.94	1.17e-15	7.61e-15	4.97	0.03	1	-0.9	0.0108	0.0193	4.51	5.41	0	-5.73	4.62e-20	4.04e-19	-0.4	5.33	-1	-3.315	0.14	0.703	0.783	5.84	5.71	0	-3.72	2.94e-13	2.57e-12	2.22	5.93	-1
a	880	Nxpe4	chr9	48161738	48162238	0	4.78	7.71e-21	8.43e-20	5.75	0.97	1	-0.9	0.00482	0.0092	5.29	6.19	0	-5.59	2.59e-27	4.14e-26	0.52	6.11	-1	-3.245	-1.56	0.000485	0.0018	4.93	6.49	-1	-3.52	3.97e-20	7.31e-19	3.19	6.71	-1
a	881	Gm11268	chr4	82344739	82345239	-297161	1.8	1.73e-06	4.84e-06	5	3.2	1	-0.9	0.00563	0.0106	4.54	5.45	0	-2.6	1.56e-11	6.82e-11	2.77	5.37	-1	-1.75	-0.74	0.187	0.284	5.01	5.75	0	-1.06	0.00156	0.00352	4.92	5.97	-1
a	882	Rpl31-ps2	chr13	73160177	73160677	-72718	1.1	0.000591	0.0013	5.16	4.06	1	-0.9	0.00252	0.00504	4.7	5.59	0	-1.9	7.05e-09	2.43e-08	3.62	5.52	-1	-1.4	-1.41	0.0101	0.0253	4.48	5.89	-1	-1	0.00116	0.00269	5.12	6.12	-1
a	883	Ubl3	chr5	148550302	148550802	1987	2.39	1.65e-10	6.5e-10	5.33	2.94	1	-0.9	0.00177	0.00363	4.88	5.78	0	-3.19	3.18e-18	2.4e-17	2.52	5.7	-1	-2.045	-0.74	0.0483	0.0945	5.33	6.07	0	-1.5	2.05e-05	6.41e-05	4.8	6.3	-1
a	884	Mtbp	chr15	55547153	55547653	-9755	1.4	0.000351	0.000788	4.71	3.31	1	-0.89	0.0105	0.0189	4.26	5.15	0	-2.2	3.23e-08	1.04e-07	2.88	5.07	-1	-1.545	-1.7	0.00111	0.00374	3.75	5.44	-1	-2.19	9.69e-09	4.86e-08	3.48	5.67	-1
a	885	Gm10118	chr10	63951440	63951940	-24006	1.11	8.15e-05	0.000195	6.35	5.24	1	-0.89	0.000352	0.0008	5.89	6.78	0	-1.89	5.43e-10	2.07e-09	4.82	6.71	-1	-1.39	-1.09	0.00474	0.0132	5.99	7.08	-1	-1.19	2.02e-06	7.36e-06	6.11	7.31	-1
a	886	Pir	chrX	164269083	164269583	0	1.08	0.00132	0.00277	5.19	4.11	1	-0.89	0.00534	0.0101	4.73	5.63	0	-1.88	2.35e-07	6.97e-07	3.67	5.55	-1	-1.385	-1.27	0.00247	0.0075	4.66	5.93	-1	-2.12	1.35e-09	7.59e-09	4.03	6.15	-1
a	887	Cxcl1	chr5	90875941	90876441	-14800	1.57	9.53e-06	2.5e-05	5.09	3.53	1	-0.89	0.0243	0.0405	4.63	5.52	0	-2.36	5.58e-08	1.76e-07	3.09	5.45	-1	-1.625	-0.67	0.216	0.317	5.15	5.82	0	-2.07	2.68e-06	9.62e-06	3.98	6.05	-1
a	888	Gm5182	chr12	10134095	10134595	-17547	4.71	2.78e-22	3.45e-21	5.8	1.09	1	-0.89	0.00143	0.00298	5.34	6.23	0	-5.48	1.83e-35	5.6e-34	0.67	6.16	-1	-3.185	0.55	0.215	0.317	7.08	6.53	0	-2.26	4.8e-14	4.62e-13	4.5	6.76	-1
a	889	Gm12423	chr4	47146576	47147076	-24593	4.89	1.08e-14	6.3e-14	4.92	0.03	1	-0.89	0.00496	0.00944	4.46	5.35	0	-5.68	2.24e-21	2.18e-20	-0.4	5.27	-1	-3.285	-0.61	0.187	0.284	5.03	5.65	0	-6.88	1.44e-29	6.92e-28	-1.01	5.87	-1
a	890	Lbh	chr17	72935966	72936466	17661	4.47	5.06e-11	2.09e-10	4.5	0.03	1	-0.89	0.028	0.0461	4.04	4.93	0	-5.25	9.82e-16	6.08e-15	-0.4	4.85	-1	-3.07	-0.99	0.0229	0.0505	4.23	5.22	0	-1.8	2.69e-05	8.27e-05	3.65	5.45	-1
a	891	Gm14140	chr2	150014978	150015478	96098	5.32	1.54e-19	1.49e-18	5.35	0.03	1	-0.89	0.00429	0.00826	4.89	5.78	0	-6.1	7.98e-26	1.12e-24	-0.4	5.7	-1	-3.495	-1.38	0.00431	0.0121	4.7	6.08	-1	-2.76	3.95e-15	4.3e-14	3.55	6.3	-1
a	892	Car14	chr3	95906077	95906577	-1386	1.69	4.17e-05	0.000103	4.68	2.99	1	-0.89	0.00647	0.0121	4.22	5.12	0	-2.47	3.83e-09	1.35e-08	2.57	5.04	-1	-1.68	-1.37	0.00161	0.00517	4.04	5.42	-1	-1.55	1.52e-05	4.87e-05	4.1	5.64	-1
a	893	Gm45213	chr7	65981954	65982454	-61148	1.92	4.62e-09	1.61e-08	5.7	3.78	1	-0.89	0.000662	0.00145	5.25	6.13	0	-2.72	8.53e-16	5.31e-15	3.34	6.06	-1	-1.805	-0.43	0.229	0.333	6	6.43	0	-1.73	1.35e-08	6.63e-08	4.93	6.66	-1
a	894	Crhr2	chr6	55130519	55131019	1997	4.52	1.62e-19	1.56e-18	5.48	0.97	1	-0.89	0.00137	0.00286	5.03	5.91	0	-5.31	8.7e-29	1.57e-27	0.52	5.84	-1	-3.1	-1.32	0.000612	0.00221	4.89	6.21	-1	-4.55	5.8e-29	2.6e-27	1.89	6.44	-1
a	895	Col6a6	chr9	105794470	105794970	33190	2.89	2.36e-09	8.44e-09	5.05	2.16	1	-0.89	0.00958	0.0173	4.59	5.48	0	-3.69	2.32e-17	1.63e-16	1.72	5.4	-1	-2.29	1	0.0143	0.034	6.77	5.78	1	-1.79	1.89e-07	7.98e-07	4.21	6	-1
a	896	Gm8345	chr13	78679468	78679968	274824	5.22	2.47e-36	1.06e-34	7.43	2.21	1	-0.89	0.00132	0.00275	6.97	7.86	0	-6	7.5e-103	1.75e-99	1.79	7.79	-1	-3.445	-0.51	0.206	0.307	7.66	8.16	0	-3.3	1.12e-27	4.37e-26	5.09	8.39	-1
a	897	Tnc	chr4	64037467	64037967	9048	2.39	2.14e-15	1.35e-14	6.79	4.4	1	-0.89	0.000741	0.00161	6.33	7.22	0	-3.18	6.56e-37	2.27e-35	3.97	7.15	-1	-2.035	-0.78	0.0264	0.057	6.74	7.52	0	-1.56	2.82e-10	1.73e-09	6.18	7.75	-1
a	898	Zfp608	chr18	54940279	54940779	49401	1.34	0.000164	0.000382	5.03	3.69	1	-0.89	0.0292	0.048	4.57	5.46	0	-2.13	1.59e-06	4.36e-06	3.25	5.39	-1	-1.51	-1.87	0.00247	0.00749	3.89	5.76	-1	-2.47	3.07e-09	1.65e-08	3.51	5.99	-1
a	899	Kazn	chr4	142221225	142221725	17676	4.21	9.31e-33	2.99e-31	6.54	2.33	1	-0.88	3.8e-05	9.83e-05	6.08	6.96	0	-5	1.34e-52	1.65e-50	1.89	6.89	-1	-2.94	-0.8	0.0186	0.0424	6.47	7.26	0	-2.36	1.16e-20	2.25e-19	5.13	7.49	-1
a	900	Sema3c	chr5	17571617	17572117	-2164	1.01	1.55e-05	3.98e-05	6.34	5.33	1	-0.88	0.00026	0.000604	5.88	6.75	0	-1.78	1.61e-13	8.35e-13	4.9	6.68	-1	-1.33	-0.66	0.0665	0.123	6.39	7.05	0	-1.21	1.57e-05	5.02e-05	6.07	7.28	-1
a	901	Gm5105	chr3	138101850	138102350	-34462	1.43	5.97e-08	1.9e-07	6.36	4.94	1	-0.88	0.00175	0.00358	5.91	6.79	0	-2.21	6.7e-16	4.2e-15	4.5	6.71	-1	-1.545	-0.49	0.174	0.268	6.59	7.09	0	-1.88	8.4e-12	6.18e-11	5.43	7.31	-1
a	902	Trit1	chr4	123050814	123051314	34217	1.19	6.71e-14	3.64e-13	7.53	6.34	1	-0.88	0.000247	0.000573	7.07	7.95	0	-1.97	1.27e-15	7.82e-15	5.91	7.87	-1	-1.425	-1.47	8.89e-05	0.000397	6.78	8.25	-1	-1.75	2.42e-10	1.5e-09	6.72	8.47	-1
a	903	Gm12411	chr4	45642537	45643037	92520	2.79	1.31e-10	5.22e-10	5.18	2.38	1	-0.88	0.00725	0.0134	4.72	5.6	0	-3.59	3.13e-14	1.73e-13	1.93	5.52	-1	-2.235	0.03	0.869	0.909	5.92	5.9	0	-1.03	0.0015	0.0034	5.09	6.12	-1
a	904	Gng2	chr14	19988440	19988940	-10813	4.97	5.15e-14	2.82e-13	5	0.03	1	-0.88	0.0218	0.0368	4.54	5.42	0	-5.75	2.66e-22	2.78e-21	-0.4	5.34	-1	-3.315	-0.42	0.4	0.515	5.3	5.72	0	-5.97	1.97e-28	8.4e-27	-0.02	5.94	-1
a	905	Tnrc18	chr5	142768771	142769271	48391	2.5	1.95e-09	7e-09	5.18	2.68	1	-0.88	0.00554	0.0105	4.72	5.61	0	-3.29	3.28e-16	2.11e-15	2.24	5.53	-1	-2.085	-0.96	0.016	0.0373	4.95	5.9	0	-2.59	5.04e-11	3.38e-10	3.53	6.13	-1
a	906	Pcsk5	chr19	17837480	17837980	0	2.07	1.84e-08	6.12e-08	5.62	3.55	1	-0.88	0.00403	0.00778	5.17	6.05	0	-2.87	8.27e-15	4.76e-14	3.11	5.97	-1	-1.875	-0.48	0.196	0.294	5.87	6.35	0	-0.83	0.00558	0.0112	5.74	6.57	0
a	907	Smad9	chr3	54755883	54756383	301	2.69	8.44e-22	1e-20	6.94	4.25	1	-0.87	0.000267	0.000619	6.49	7.35	0	-3.46	7.29e-44	4.4e-42	3.82	7.28	-1	-2.165	-0.59	0.0889	0.156	7.06	7.65	0	-2.09	2.21e-18	3.42e-17	5.79	7.88	-1
a	908	Csrp1	chr1	135731821	135732321	11760	1.66	6.87e-10	2.57e-09	6.02	4.37	1	-0.87	0.000197	0.000465	5.56	6.44	0	-2.43	7.9e-19	6.22e-18	3.93	6.36	-1	-1.65	-0.25	0.449	0.561	6.49	6.74	0	-0.93	0.000193	0.000512	6.03	6.96	0
a	909	Gm11600	chr1	62625722	62626222	31566	1.59	2.49e-05	6.26e-05	5.24	3.65	1	-0.87	0.019	0.0323	4.79	5.66	0	-2.37	1.31e-10	5.28e-10	3.21	5.58	-1	-1.62	-0.23	0.662	0.748	5.73	5.96	0	-2.02	3.77e-09	2e-08	4.17	6.18	-1
a	910	Gm11434	chr11	83815241	83815741	14777	2.2	4.09e-11	1.7e-10	5.96	3.76	1	-0.87	0.00275	0.00546	5.5	6.37	0	-2.97	3.48e-23	3.91e-22	3.33	6.29	-1	-1.92	-0.27	0.444	0.557	6.4	6.67	0	-1.72	2.47e-08	1.18e-07	5.18	6.89	-1
a	911	Gm20397	chr9	117072296	117072796	6769	3.95	3.3e-20	3.38e-19	5.7	1.75	1	-0.87	0.00145	0.00302	5.24	6.11	0	-4.74	8.27e-27	1.27e-25	1.3	6.04	-1	-2.805	0	0.979	0.986	6.41	6.41	0	-2.09	1.15e-11	8.28e-11	4.55	6.64	-1
a	912	Ablim1	chr19	57206841	57207341	107578	1.23	1.68e-07	5.12e-07	6.73	5.5	1	-0.87	5.64e-05	0.000143	6.27	7.14	0	-1.99	6.42e-18	4.73e-17	5.07	7.06	-1	-1.43	-0.73	0.0358	0.0736	6.71	7.44	0	-1.54	1.81e-10	1.14e-09	6.12	7.66	-1
a	913	Tmco5b	chr2	113305289	113305789	19557	1.04	0.00263	0.00535	4.92	3.87	1	-0.87	0.00576	0.0108	4.46	5.33	0	-1.8	9.68e-07	2.71e-06	3.45	5.25	-1	-1.335	-1.16	0.00781	0.0202	4.47	5.63	-1	-1.08	0.000996	0.00234	4.77	5.85	-1
a	914	Gm11111	chr5	98568485	98568985	15790	1.03	0.00119	0.00252	7.06	6.04	1	-0.87	0.00236	0.00474	6.61	7.48	0	-1.81	1.28e-06	3.53e-06	5.59	7.41	-1	-1.34	0.13	0.793	0.853	7.91	7.78	0	-0.59	0.057	0.0907	7.41	8	0
a	915	4930555K19Rik	chr15	41155343	41155843	-17644	3.62	2.92e-14	1.64e-13	5.28	1.65	1	-0.87	0.00463	0.00886	4.82	5.69	0	-4.38	2.68e-22	2.8e-21	1.23	5.62	-1	-2.625	-0.09	0.815	0.87	5.9	5.99	0	-1.54	8.44e-07	3.26e-06	4.68	6.21	-1
a	916	Stim2	chr5	54026736	54027236	28237	3.37	1.14e-19	1.11e-18	6.28	2.91	1	-0.87	0.00385	0.00747	5.82	6.69	0	-4.14	5.59e-32	1.29e-30	2.48	6.62	-1	-2.505	-0.77	0.0488	0.0954	6.22	6.99	0	-2.37	5.37e-16	6.44e-15	4.85	7.22	-1
a	917	Gm14524	chrX	12873544	12874044	40548	1.33	0.000672	0.00146	4.72	3.39	1	-0.87	0.0256	0.0425	4.26	5.13	0	-2.09	1.74e-06	4.77e-06	2.97	5.06	-1	-1.48	-1.03	0.0277	0.0592	4.4	5.43	0	-1.47	0.000105	0.000293	4.18	5.66	-1
a	918	Zp4-ps	chr13	11107623	11108123	-413929	2.81	2.13e-16	1.49e-15	6.05	3.24	1	-0.87	0.00265	0.00527	5.6	6.46	0	-3.58	4.91e-25	6.46e-24	2.81	6.39	-1	-2.225	-0.77	0.256	0.364	5.99	6.76	0	-1.95	1.23e-05	4e-05	5.04	6.99	-1
a	919	Taf3	chr2	9970605	9971105	77491	2.3	5.2e-11	2.15e-10	5.73	3.43	1	-0.87	0.00361	0.00702	5.27	6.15	0	-3.07	6.82e-21	6.38e-20	3	6.07	-1	-1.97	-0.74	0.055	0.105	5.7	6.44	0	-1.45	1.65e-07	7.02e-07	5.22	6.67	-1
a	920	Gm45042	chr8	10961922	10962422	32035	2.18	6.24e-10	2.34e-09	6.38	4.2	1	-0.87	3.43e-05	8.92e-05	5.93	6.79	0	-2.96	1.91e-14	1.07e-13	3.76	6.72	-1	-1.915	-1.05	0.00312	0.00916	6.04	7.09	-1	-1.81	1.11e-11	8.06e-11	5.5	7.32	-1
a	921	Rpl21-ps7	chr17	83312043	83312543	23497	3.2	1.29e-14	7.48e-14	5.39	2.19	1	-0.87	0.00486	0.00926	4.93	5.8	0	-3.97	3.13e-20	2.77e-19	1.75	5.73	-1	-2.42	-0.4	0.312	0.424	5.7	6.1	0	-2.15	2.94e-10	1.8e-09	4.18	6.33	-1
a	922	Zfp36l2	chr17	84104185	84104685	83262	2.17	6.55e-09	2.26e-08	5.38	3.2	1	-0.86	0.00313	0.00615	4.92	5.78	0	-2.94	1.93e-12	9.11e-12	2.76	5.7	-1	-1.9	-0.13	0.674	0.759	5.95	6.08	0	-1.57	1.09e-06	4.13e-06	4.73	6.3	-1
a	923	Map2	chr1	66145116	66145616	-29657	2.15	3.66e-08	1.19e-07	5.09	2.94	1	-0.86	0.00818	0.015	4.63	5.49	0	-2.9	3.32e-13	1.68e-12	2.52	5.42	-1	-1.88	-1.43	0.00824	0.0212	4.36	5.79	-1	-2.63	2.19e-12	1.73e-11	3.39	6.02	-1
a	924	Srcin1	chr11	97578275	97578775	-2089	1.07	0.00195	0.00402	5.39	4.31	1	-0.86	0.0119	0.0212	4.93	5.79	0	-1.84	8.88e-08	2.75e-07	3.88	5.71	-1	-1.35	-0.62	0.13	0.212	5.46	6.09	0	-0.69	0.0283	0.0486	5.62	6.31	0
a	925	Ablim1	chr19	57182942	57183442	131477	1.46	2.95e-09	1.04e-08	6.29	4.84	1	-0.86	0.000659	0.00144	5.83	6.7	0	-2.22	1.21e-15	7.45e-15	4.41	6.63	-1	-1.54	-0.07	0.823	0.875	6.93	7	0	-1.53	1.77e-06	6.52e-06	5.69	7.22	-1
a	926	Ispd	chr12	36380572	36381072	-378	1.92	6.68e-06	1.78e-05	4.83	2.91	1	-0.86	0.0149	0.0259	4.37	5.23	0	-2.68	2.61e-10	1.03e-09	2.48	5.16	-1	-1.77	-0.37	0.365	0.48	5.16	5.53	0	-2.2	2.35e-07	9.8e-07	3.56	5.76	-1
a	927	Hnrnpll	chr17	80058430	80058930	3404	1.79	8.02e-15	4.75e-14	6.77	4.98	1	-0.86	2.31e-05	6.13e-05	6.31	7.18	0	-2.55	2.05e-33	5.29e-32	4.55	7.1	-1	-1.705	-0.83	0.0116	0.0283	6.64	7.47	0	-1.3	1.13e-08	5.6e-08	6.4	7.7	-1
a	928	Plpp1	chr13	112835021	112835521	34229	4.14	5.7e-18	4.68e-17	5.41	1.28	1	-0.86	0.00411	0.00793	4.96	5.81	0	-4.91	1.26e-23	1.47e-22	0.83	5.74	-1	-2.885	-0.85	0.0332	0.0691	5.27	6.11	0	-1.92	4.26e-09	2.24e-08	4.42	6.34	-1
a	929	Gm10051	chr5	133339965	133340465	-134658	4.84	2.34e-14	1.32e-13	4.87	0.03	1	-0.86	0.0266	0.044	4.41	5.26	0	-5.59	3.04e-15	1.82e-14	-0.4	5.19	-1	-3.225	-1.22	0.0507	0.0984	4.35	5.56	0	-3.96	1.67e-09	9.28e-09	1.83	5.79	-1
a	930	Gm2534	chr13	101302356	101302856	-45896	1.73	3.85e-07	1.14e-06	5.32	3.59	1	-0.86	0.00232	0.00467	4.87	5.72	0	-2.48	2.81e-12	1.31e-11	3.17	5.65	-1	-1.67	-0.22	0.509	0.618	5.8	6.02	0	-0.97	0.00339	0.00717	5.28	6.25	0
a	931	Gm5696	chr1	22105433	22105933	-74818	2.53	5.52e-06	1.48e-05	4.28	1.75	1	-0.86	0.022	0.0371	3.82	4.69	0	-3.31	5.26e-10	2.01e-09	1.3	4.61	-1	-2.085	-0.46	0.292	0.403	4.53	4.98	0	-1.05	0.00376	0.00789	4.16	5.21	-1
a	932	Sctr	chr1	120002460	120002960	-3934	1.03	0.0203	0.036	4.52	3.49	1	-0.86	0.0221	0.0372	4.07	4.93	0	-1.81	1.7e-05	4.21e-05	3.05	4.86	-1	-1.335	-0.58	0.243	0.349	4.65	5.23	0	-0.76	0.0267	0.0461	4.69	5.46	0
a	933	Zfp568	chr7	29981835	29982335	-1620	2.09	3.24e-10	1.25e-09	5.69	3.6	1	-0.86	0.00117	0.00247	5.24	6.09	0	-2.84	6.76e-15	3.92e-14	3.18	6.02	-1	-1.85	-0.81	0.0313	0.0658	5.58	6.39	0	-1.47	1.28e-06	4.82e-06	5.15	6.62	-1
a	934	Arhgap35	chr7	16583732	16584232	30761	1.22	1.26e-05	3.27e-05	5.7	4.48	1	-0.86	0.00224	0.00452	5.24	6.1	0	-1.98	6.56e-12	2.96e-11	4.05	6.03	-1	-1.42	-1.25	0.082	0.146	5.15	6.4	0	-1.39	5.24e-06	1.8e-05	5.24	6.63	-1
a	935	Gm6133	chr18	78464911	78465411	115157	4.84	4.68e-14	2.57e-13	4.87	0.03	1	-0.85	0.0109	0.0194	4.42	5.26	0	-5.59	2.64e-20	2.36e-19	-0.4	5.19	-1	-3.22	-0.29	0.658	0.745	5.27	5.56	0	-4.37	9.24e-19	1.48e-17	1.42	5.79	-1
a	936	Gm19945	chr15	76158630	76159130	8262	4.46	1.61e-17	1.26e-16	5.43	0.97	1	-0.85	0.00697	0.0129	4.97	5.82	0	-5.22	2.07e-26	3.06e-25	0.52	5.75	-1	-3.035	-0.9	0.0454	0.0897	5.22	6.12	0	-3.1	4.99e-18	7.43e-17	3.25	6.35	-1
a	937	Lrfn2	chr17	48819619	48820119	-112260	3.08	6.35e-57	1.31e-54	7.66	4.58	1	-0.85	8.8e-09	3.42e-08	7.2	8.06	0	-3.84	1.46e-74	8.35e-72	4.14	7.98	-1	-2.345	-1.13	0.00145	0.0047	7.23	8.35	-1	-2.46	4.74e-29	2.14e-27	6.12	8.58	-1
a	938	Id3	chr4	136138677	136139177	-4320	2.82	1.37e-11	5.94e-11	6.86	4.03	1	-0.85	0.0204	0.0346	6.4	7.25	0	-3.59	5.88e-42	3.1e-40	3.59	7.18	-1	-2.22	-0.72	0.0342	0.0708	6.83	7.55	0	-1.86	5.47e-13	4.64e-12	5.92	7.78	-1
a	939	Usp6nl	chr2	6597696	6598196	275029	4.64	1.72e-16	1.21e-15	5.22	0.57	1	-0.85	0.0149	0.0259	4.76	5.61	0	-5.4	2.6e-21	2.52e-20	0.13	5.53	-1	-3.125	-0.61	0.144	0.23	5.3	5.91	0	-2.86	8.29e-14	7.76e-13	3.27	6.13	-1
a	940	Gapt	chr13	110359824	110360324	-2625	3.02	3.92e-19	3.64e-18	6.88	3.85	1	-0.85	0.00212	0.00429	6.42	7.27	0	-3.76	2.75e-48	2.39e-46	3.43	7.19	-1	-2.305	-0.57	0.0842	0.149	7	7.57	0	-2.92	8.49e-24	2.24e-22	4.87	7.79	-1
a	941	Gm6226	chr7	58844030	58844530	-6092	1.32	0.000189	0.000436	5.49	4.17	1	-0.85	0.0015	0.0031	5.03	5.88	0	-2.07	3.57e-08	1.15e-07	3.73	5.8	-1	-1.46	-1.76	0.000344	0.00133	4.42	6.18	-1	-1.58	1.01e-07	4.43e-07	4.82	6.4	-1
a	942	Spin1	chr13	51025337	51025837	-75043	5.44	1.99e-29	4.76e-28	6.01	0.57	1	-0.85	0.000314	0.000721	5.55	6.4	0	-6.19	2.05e-41	1.03e-39	0.13	6.32	-1	-3.52	-0.1	0.747	0.818	6.6	6.7	0	-1.27	1.72e-06	6.36e-06	5.65	6.92	-1
a	943	Flrt3	chr2	140550689	140551189	120280	1.85	2.32e-05	5.86e-05	4.71	2.86	1	-0.85	0.00974	0.0176	4.25	5.09	0	-2.61	2.36e-09	8.5e-09	2.41	5.02	-1	-1.73	-0.13	0.804	0.862	5.27	5.39	0	-1.59	6.4e-05	0.000185	4.03	5.62	-1
a	944	Wnt5a	chr14	28507471	28507971	2721	1.83	2.53e-07	7.6e-07	5.18	3.35	1	-0.85	0.00329	0.00645	4.73	5.57	0	-2.58	5.45e-13	2.71e-12	2.92	5.5	-1	-1.715	-1.86	1.23e-05	6.74e-05	4.01	5.87	-1	-1.36	8.9e-06	2.96e-05	4.74	6.1	-1
a	945	Gm12286	chr11	63456271	63456771	-142960	4.84	1.8e-13	9.35e-13	4.87	0.03	1	-0.84	0.0216	0.0364	4.41	5.25	0	-5.58	2.25e-20	2.02e-19	-0.4	5.18	-1	-3.21	-1.61	0.00953	0.024	3.95	5.55	-1	-4.47	8.88e-22	1.93e-20	1.31	5.78	-1
a	946	Hes1	chr16	29881579	29882079	-182305	3.42	3.76e-33	1.25e-31	6.85	3.43	1	-0.84	0.00259	0.00516	6.39	7.23	0	-4.17	3.33e-26	4.84e-25	2.99	7.16	-1	-2.505	-1.16	0.00305	0.009	6.37	7.53	-1	-2.75	6.4e-16	7.62e-15	5.01	7.76	-1
a	947	Gm7599	chr18	12793817	12794317	-50558	1.03	0.00271	0.0055	4.91	3.87	1	-0.84	0.00676	0.0126	4.45	5.29	0	-1.78	2.18e-07	6.5e-07	3.44	5.22	-1	-1.31	-1.11	0.0114	0.028	4.48	5.59	-1	-1.18	0.000193	0.000514	4.64	5.82	-1
a	948	Pbp2	chr6	135321850	135322350	-11445	2.17	4.93e-08	1.58e-07	5.16	2.98	1	-0.84	0.00534	0.0101	4.7	5.54	0	-2.92	3.83e-14	2.09e-13	2.54	5.47	-1	-1.88	0.09	0.849	0.895	5.93	5.84	0	-2.11	6.47e-09	3.32e-08	3.96	6.07	-1
a	949	Rft1	chr14	30642372	30642872	-11488	1.46	5.24e-08	1.68e-07	6.02	4.56	1	-0.84	0.000812	0.00176	5.56	6.41	0	-2.21	6.04e-15	3.51e-14	4.13	6.33	-1	-1.525	-1.22	0.00706	0.0185	5.49	6.71	-1	-2.27	1.28e-14	1.31e-13	4.67	6.93	-1
a	950	Pon3	chr6	5237511	5238011	18275	1.15	6.07e-08	1.93e-07	7.47	6.32	1	-0.84	4.01e-09	1.62e-08	7.01	7.85	0	-1.89	1.55e-19	1.3e-18	5.88	7.77	-1	-1.365	-0.27	0.491	0.601	7.88	8.15	0	-1.01	2.21e-07	9.23e-07	7.37	8.37	-1
a	951	Coro2b	chr9	62537303	62537803	-259	1.53	4.44e-17	3.33e-16	7.26	5.74	1	-0.84	3.72e-05	9.64e-05	6.81	7.64	0	-2.26	9.43e-26	1.32e-24	5.31	7.57	-1	-1.55	-1.11	0.00158	0.00509	6.83	7.94	-1	-1.92	1.75e-10	1.1e-09	6.25	8.17	-1
a	952	Adra2a	chr19	54040315	54040815	-4367	2.04	2.84e-10	1.1e-09	5.77	3.73	1	-0.84	0.00125	0.00262	5.31	6.15	0	-2.79	1.39e-16	9.21e-16	3.29	6.08	-1	-1.815	-1.55	0.000117	0.000509	4.91	6.45	-1	-2.31	2.26e-14	2.25e-13	4.37	6.68	-1
a	953	Prdm16	chr4	154542085	154542585	94288	1.9	9.25e-09	3.14e-08	5.64	3.74	1	-0.84	0.00151	0.00312	5.18	6.02	0	-2.65	3.03e-16	1.96e-15	3.3	5.95	-1	-1.745	-0.94	0.0159	0.0372	5.38	6.32	0	-1.56	1.42e-07	6.1e-07	4.99	6.55	-1
a	954	Gm26657	chr4	56639050	56639550	-100520	1.09	2.27e-12	1.06e-11	7.78	6.69	1	-0.84	1.64e-06	4.97e-06	7.32	8.16	0	-1.83	1.47e-23	1.7e-22	6.25	8.08	-1	-1.335	-0.67	0.107	0.182	7.79	8.46	0	-1.43	5.41e-12	4.08e-11	7.25	8.68	-1
a	955	Dscaml1	chr9	45505566	45506066	78938	2.47	1.25e-09	4.58e-09	5.18	2.7	1	-0.84	0.00514	0.00975	4.72	5.56	0	-3.22	8.82e-16	5.49e-15	2.27	5.49	-1	-2.03	-0.95	0.0228	0.0503	4.91	5.86	0	-2.34	8.48e-12	6.23e-11	3.75	6.09	-1
a	956	Nckap5	chr1	126606106	126606606	224193	2.76	7.26e-12	3.25e-11	5.79	3.02	1	-0.84	0.0135	0.0236	5.33	6.17	0	-3.49	1.94e-11	8.39e-11	2.61	6.1	-1	-2.165	-0.84	0.0572	0.109	5.63	6.47	0	-2.32	2.51e-10	1.55e-09	4.38	6.7	-1
a	957	Plxnb3	chrX	73745000	73745500	-11590	3.23	8.25e-28	1.73e-26	6.75	3.52	1	-0.84	3.56e-05	9.23e-05	6.3	7.13	0	-3.96	3.01e-41	1.48e-39	3.1	7.06	-1	-2.4	-0.94	0.00598	0.0161	6.49	7.43	0	-1.83	5.96e-15	6.35e-14	5.83	7.66	-1
a	958	Gm29485	chr1	136561714	136562214	37830	2.47	2.95e-13	1.5e-12	6.95	4.47	1	-0.84	0.00256	0.00512	6.49	7.33	0	-3.22	5.01e-33	1.27e-31	4.03	7.26	-1	-2.03	-0.68	0.0455	0.0899	6.95	7.63	0	-1.92	3.45e-15	3.78e-14	5.94	7.86	-1
a	959	Notch2	chr3	98061851	98062351	48324	1.55	4.27e-05	0.000105	4.82	3.27	1	-0.83	0.017	0.0292	4.36	5.2	0	-2.28	9.18e-09	3.13e-08	2.84	5.12	-1	-1.555	-0.43	0.309	0.421	5.07	5.5	0	-1.61	2.94e-05	8.98e-05	4.11	5.72	-1
a	960	Gm6056	chr13	51317370	51317870	-21051	5.11	4.74e-17	3.54e-16	5.14	0.03	1	-0.83	0.0144	0.0251	4.68	5.51	0	-5.84	6.37e-23	7e-22	-0.4	5.44	-1	-3.335	0.52	0.237	0.343	6.33	5.81	0	-3.88	8.01e-20	1.43e-18	2.15	6.03	-1
a	961	Lbh	chr17	72917978	72918478	0	1.65	4.26e-10	1.62e-09	6.11	4.46	1	-0.83	0.000316	0.000724	5.65	6.48	0	-2.38	6.13e-18	4.52e-17	4.02	6.4	-1	-1.605	-0.98	0.00933	0.0235	5.8	6.78	0	-1.93	7.11e-09	3.63e-08	5.07	7	-1
a	962	Ccdc42	chr11	68637811	68638311	50790	2.41	5.45e-09	1.89e-08	5.08	2.66	1	-0.83	0.00792	0.0146	4.62	5.45	0	-3.16	8.74e-14	4.64e-13	2.22	5.38	-1	-1.995	0.04	0.845	0.891	5.79	5.75	0	-1.29	6.38e-05	0.000184	4.68	5.97	-1
a	963	Gm18003	chr15	31921371	31921871	-187733	3.65	2.16e-32	6.71e-31	6.66	3.01	1	-0.83	7.91e-05	0.000196	6.21	7.04	0	-4.38	1.6e-46	1.2e-44	2.58	6.96	-1	-2.605	-0.61	0.0674	0.124	6.72	7.33	0	-1.84	5.9e-09	3.05e-08	5.72	7.56	-1
a	964	Gm47417	chr13	63717208	63717708	-31043	1.16	1.12e-08	3.77e-08	7.17	6.01	1	-0.83	0.000174	0.000413	6.71	7.54	0	-1.89	4.55e-14	2.47e-13	5.58	7.47	-1	-1.36	-0.54	0.133	0.216	7.3	7.84	0	-0.92	8.38e-05	0.000238	7.15	8.07	0
a	965	Opn4	chr14	34615536	34616036	-15394	5	4.71e-16	3.18e-15	5.03	0.03	1	-0.83	0.0155	0.0269	4.57	5.39	0	-5.72	1.54e-20	1.4e-19	-0.4	5.32	-1	-3.275	-1.08	0.0323	0.0675	4.62	5.69	0	-3.67	6.92e-18	1.01e-16	2.24	5.92	-1
a	966	Hsd17b4	chr18	50062523	50063023	-65178	5.73	2.17e-18	1.86e-17	5.76	0.03	1	-0.83	0.0281	0.0462	5.31	6.14	0	-6.46	2.45e-35	7.44e-34	-0.4	6.06	-1	-3.645	-0.43	0.219	0.321	6.01	6.44	0	-2.99	4.96e-17	6.62e-16	3.67	6.66	-1
a	967	Gm1943	chr8	108900515	108901015	439849	2.3	2.03e-07	6.16e-07	4.76	2.46	1	-0.83	0.114	0.163	4.3	5.13	0	-3.04	5.97e-07	1.71e-06	2.02	5.05	-1	-1.935	-0.26	0.682	0.766	5.16	5.43	0	-0.79	0.115	0.168	4.86	5.65	0
a	968	1700034J05Rik	chr6	146979441	146979941	-25019	1.51	5.81e-16	3.89e-15	7.44	5.92	1	-0.83	8.37e-08	2.93e-07	6.98	7.81	0	-2.24	1.47e-40	6.83e-39	5.49	7.73	-1	-1.535	-0.82	0.0204	0.0458	7.29	8.11	0	-1.64	1.67e-15	1.9e-14	6.7	8.33	-1
a	969	Tshz1	chr18	84037065	84037565	48839	1.09	0.00033	0.000745	6.28	5.19	1	-0.83	0.00715	0.0132	5.83	6.65	0	-1.83	1.97e-13	1.02e-12	4.75	6.58	-1	-1.33	-0.59	0.0898	0.157	6.36	6.95	0	-0.93	0.000596	0.00146	6.24	7.18	0
a	970	Clint1	chr11	45883265	45883765	31214	4.16	1.43e-17	1.13e-16	5.49	1.33	1	-0.83	0.00693	0.0129	5.03	5.86	0	-4.9	2.26e-25	3.06e-24	0.89	5.79	-1	-2.865	-0.39	0.307	0.419	5.77	6.16	0	-2.7	9.82e-14	9.12e-13	3.68	6.39	-1
a	971	Qk	chr17	10479261	10479761	-159407	2.05	8.22e-09	2.81e-08	5.62	3.57	1	-0.82	0.00607	0.0114	5.16	5.99	0	-2.78	1.79e-16	1.18e-15	3.13	5.91	-1	-1.8	-0.62	0.109	0.185	5.66	6.29	0	-1.2	1.76e-05	5.57e-05	5.31	6.51	-1
a	972	Naa16	chr14	79389667	79390167	611	1.08	0.000975	0.00209	5.2	4.12	1	-0.82	0.0204	0.0346	4.74	5.56	0	-1.81	3.47e-06	9.19e-06	3.68	5.49	-1	-1.315	-0.3	0.471	0.583	5.56	5.86	0	-0.82	0.0198	0.0352	5.27	6.09	0
a	973	Lmod1	chr1	135324445	135324945	0	1.21	5.09e-07	1.49e-06	6.2	4.99	1	-0.82	0.000805	0.00174	5.74	6.56	0	-1.93	2.82e-13	1.43e-12	4.56	6.49	-1	-1.375	-0.94	0.0102	0.0254	5.92	6.86	0	-1.72	8.47e-10	4.88e-09	5.36	7.09	-1
a	974	Hs2st1	chr3	144524203	144524703	45478	1.33	1.26e-06	3.56e-06	5.84	4.5	1	-0.82	0.0075	0.0138	5.38	6.2	0	-2.06	3.03e-10	1.18e-09	4.07	6.13	-1	-1.44	-0.67	0.12	0.199	5.83	6.5	0	-1.4	1.35e-05	4.35e-05	5.33	6.73	-1
a	975	Fam49a	chr12	12400944	12401444	138805	1.06	0.00161	0.00336	4.97	3.91	1	-0.82	0.0152	0.0264	4.51	5.33	0	-1.77	8.06e-06	2.06e-05	3.48	5.25	-1	-1.295	-0.87	0.0425	0.0848	4.76	5.63	0	-1.01	0.00266	0.00576	4.85	5.85	-1
a	976	Fbxl14	chr6	119452064	119452564	-27104	1.57	8.27e-06	2.18e-05	5.08	3.51	1	-0.82	0.0207	0.035	4.62	5.44	0	-2.28	1.62e-08	5.39e-08	3.09	5.36	-1	-1.55	-0.59	0.2	0.299	5.15	5.74	0	-1.53	1.57e-05	5e-05	4.43	5.96	-1
a	977	Gm16164	chr9	22718039	22718539	-39721	1.13	2.67e-06	7.36e-06	6.26	5.13	1	-0.82	0.000705	0.00154	5.8	6.62	0	-1.85	6.36e-15	3.69e-14	4.69	6.54	-1	-1.335	-0.79	0.0289	0.0615	6.13	6.92	0	-1.75	2.64e-10	1.63e-09	5.4	7.14	-1
a	978	Scnn1b	chr7	121857372	121857872	-7166	2.49	4.84e-09	1.69e-08	5.06	2.57	1	-0.82	0.0122	0.0216	4.6	5.42	0	-3.21	8.93e-15	5.12e-14	2.13	5.35	-1	-2.015	-0.49	0.189	0.286	5.23	5.72	0	-2.51	7.99e-11	5.24e-10	3.44	5.95	-1
a	979	Hebp1	chr6	135199971	135200471	-1949	2.6	4.39e-11	1.82e-10	5.38	2.78	1	-0.81	0.019	0.0324	4.92	5.73	0	-3.32	5.86e-13	2.9e-12	2.34	5.66	-1	-2.065	-1.36	0.042	0.084	4.67	6.03	0	-2.38	4.61e-10	2.75e-09	3.88	6.26	-1
a	980	Pin1rt1	chr2	104727345	104727845	-10966	2.39	6.89e-12	3.09e-11	6.06	3.67	1	-0.81	0.00148	0.00307	5.6	6.41	0	-3.08	2.23e-14	1.25e-13	3.26	6.33	-1	-1.945	-0.11	0.883	0.919	6.59	6.71	0	-1.16	0.000498	0.00124	5.77	6.93	-1
a	981	Tent2	chr13	93189398	93189898	2487	2.4	5.95e-23	7.88e-22	7.21	4.81	1	-0.81	0.00607	0.0114	6.75	7.57	0	-3.12	4.08e-20	3.58e-19	4.37	7.49	-1	-1.965	-0.56	0.16	0.25	7.3	7.86	0	-1.97	6.16e-06	2.1e-05	6.12	8.09	-1
a	982	Mbl2	chr19	30252202	30252702	19274	1.93	5.88e-11	2.41e-10	7.15	5.21	1	-0.81	0.000399	0.000901	6.69	7.5	0	-2.65	2.07e-21	2.03e-20	4.77	7.42	-1	-1.73	-1.32	6.42e-05	0.000296	6.47	7.79	-1	-2.06	1.22e-17	1.73e-16	5.96	8.02	-1
a	983	Cabcoco1	chr10	68543097	68543597	-1201	3.03	9.19e-11	3.71e-10	5.06	2.03	1	-0.81	0.0153	0.0266	4.6	5.41	0	-3.73	6.64e-16	4.17e-15	1.6	5.33	-1	-2.27	0.25	0.576	0.677	5.96	5.71	0	-1.57	2.43e-05	7.53e-05	4.36	5.93	-1
a	984	Gm28778	chr1	53297374	53297874	263	1.61	0.000108	0.000255	4.69	3.08	1	-0.81	0.0221	0.0371	4.23	5.04	0	-2.32	3.05e-08	9.88e-08	2.64	4.97	-1	-1.565	-1.19	0.0642	0.12	4.15	5.34	0	-1.67	5.2e-06	1.79e-05	3.9	5.56	-1
a	985	Prpf40a	chr2	53029931	53030431	160853	2.36	3.47e-11	1.46e-10	6.44	4.08	1	-0.81	0.000213	0.000499	5.98	6.79	0	-3.08	6.88e-15	3.98e-14	3.64	6.72	-1	-1.945	-0.91	0.0361	0.0743	6.18	7.09	0	-1.61	6.55e-11	4.34e-10	5.7	7.31	-1
a	986	Cd47	chr16	49949287	49949787	148754	5.54	1.55e-23	2.19e-22	5.57	0.03	1	-0.81	0.00191	0.0039	5.11	5.92	0	-6.25	1.66e-31	3.71e-30	-0.4	5.85	-1	-3.53	0.03	0.887	0.921	6.25	6.22	0	-3.26	4.72e-18	7.04e-17	3.19	6.45	-1
a	987	Gm45157	chr7	58585484	58585984	30564	1.35	7.07e-07	2.05e-06	5.88	4.53	1	-0.81	0.00281	0.00556	5.42	6.23	0	-2.05	2.55e-12	1.19e-11	4.1	6.16	-1	-1.43	-0.96	0.0287	0.061	5.57	6.53	0	-2.52	2.39e-14	2.38e-13	4.23	6.75	-1
a	988	AC140316.2	chr18	10838636	10839136	-20544	3.09	1.17e-42	8.08e-41	7.24	4.15	1	-0.81	7.48e-08	2.63e-07	6.78	7.6	0	-3.81	5.81e-66	1.92e-63	3.72	7.52	-1	-2.31	-0.31	0.445	0.558	7.59	7.9	0	-1.86	7.04e-08	3.16e-07	6.26	8.12	-1
a	989	4930432K21Rik	chr8	84153319	84153819	5294	1.5	0.00176	0.00365	4.17	2.67	1	-0.81	0.0588	0.09	3.71	4.52	0	-2.19	7.63e-06	1.95e-05	2.26	4.45	-1	-1.5	0.05	0.746	0.817	4.88	4.82	0	-0.28	0.52	0.598	4.77	5.05	0
a	990	Nadk2	chr15	9080163	9080663	8903	1.36	3.31e-06	9.06e-06	5.67	4.31	1	-0.81	0.00691	0.0128	5.21	6.02	0	-2.07	8.46e-11	3.46e-10	3.88	5.95	-1	-1.44	-0.05	0.974	0.983	6.27	6.32	0	-1.08	0.000588	0.00144	5.46	6.55	-1
a	991	Svil	chr18	5082323	5082823	161783	2.31	1.05e-23	1.51e-22	6.85	4.54	1	-0.81	0.0112	0.0199	6.39	7.2	0	-3.02	4.77e-16	3.02e-15	4.1	7.12	-1	-1.915	-1.03	0.0112	0.0274	6.47	7.5	-1	-2.84	3.1e-13	2.7e-12	4.88	7.72	-1
a	992	Gpc4	chrX	52372203	52372703	-206951	1.34	5.18e-06	1.4e-05	6.29	4.94	1	-0.81	0.00164	0.00338	5.83	6.63	0	-2.06	9.65e-14	5.1e-13	4.5	6.56	-1	-1.435	-0.8	0.0211	0.0471	6.14	6.93	0	-1.67	7.14e-09	3.65e-08	5.49	7.16	-1
a	993	Gm13378	chr2	21260034	21260534	15929	2.75	1.06e-09	3.9e-09	5.14	2.38	1	-0.81	0.00803	0.0147	4.68	5.49	0	-3.48	5.77e-15	3.36e-14	1.93	5.41	-1	-2.145	0.24	0.593	0.691	6.03	5.79	0	-0.99	0.00224	0.00492	5.02	6.01	0
a	994	Gm38027	chr1	35330140	35330640	344484	1.24	0.000263	0.000599	5.11	3.87	1	-0.81	0.0125	0.0221	4.66	5.46	0	-1.95	2.34e-08	7.66e-08	3.44	5.39	-1	-1.38	-0.55	0.176	0.27	5.22	5.76	0	-1.41	1.9e-05	5.99e-05	4.58	5.99	-1
a	995	Pbx3	chr2	34346194	34346694	26448	4.74	1.28e-13	6.74e-13	4.77	0.03	1	-0.81	0.0345	0.0558	4.31	5.11	0	-5.44	6.08e-17	4.14e-16	-0.4	5.04	-1	-3.125	0.41	0.301	0.413	5.82	5.41	0	-3.76	5.35e-15	5.74e-14	1.88	5.64	-1
a	996	Tspan8	chr10	115817074	115817574	242	1.7	1.69e-12	8.02e-12	6.58	4.88	1	-0.8	6.89e-05	0.000172	6.12	6.92	0	-2.4	4.13e-23	4.62e-22	4.44	6.84	-1	-1.6	-0.67	0.0496	0.0967	6.55	7.22	0	-1.27	7.74e-08	3.45e-07	6.18	7.44	-1
a	997	Kank4	chr4	98805427	98805927	11610	4.52	9.88e-17	7.16e-16	5.17	0.65	1	-0.8	0.00758	0.014	4.71	5.51	0	-5.2	7.89e-23	8.62e-22	0.23	5.43	-1	-3	0.49	0.191	0.288	6.3	5.81	0	-2.32	1.32e-10	8.46e-10	3.71	6.03	-1
a	998	Nup93	chr8	94204001	94204501	-10063	1.49	3.26e-08	1.06e-07	5.98	4.49	1	-0.8	0.00173	0.00354	5.52	6.32	0	-2.19	9.61e-16	5.96e-15	4.06	6.25	-1	-1.495	-0.67	0.126	0.207	5.96	6.62	0	-1.16	2.47e-05	7.64e-05	5.69	6.85	-1
a	999	Cnn3	chr3	121411870	121412370	-14127	4.38	1.19e-14	6.93e-14	5.03	0.65	1	-0.8	0.0114	0.0204	4.57	5.37	0	-5.07	8.62e-21	8e-20	0.23	5.3	-1	-2.935	-0.69	0.454	0.566	4.99	5.67	0	-2.69	1.08e-12	8.87e-12	3.21	5.9	-1
a	1000	Cyb5r3	chr15	83165032	83165532	7060	1.19	0.000357	0.000802	5.69	4.49	1	-0.8	0.00305	0.00601	5.23	6.03	0	-1.88	1.36e-07	4.12e-07	4.07	5.95	-1	-1.34	-1.29	0.000704	0.0025	5.04	6.33	-1	-1.79	4.73e-10	2.81e-09	4.76	6.55	-1
a	1001	Myrf	chr19	10224835	10225335	15413	4.21	5.96e-16	3.98e-15	5.18	0.97	1	-0.8	0.0062	0.0116	4.72	5.52	0	-4.92	5.24e-22	5.37e-21	0.52	5.45	-1	-2.86	-1.61	0.000341	0.00132	4.21	5.82	-1	-2.68	1.87e-09	1.04e-08	3.37	6.05	-1
a	1002	Gm5040	chr10	51173564	51174064	-64765	5.55	1.56e-22	1.99e-21	5.58	0.03	1	-0.8	0.00504	0.00959	5.13	5.92	0	-6.25	1.66e-31	3.71e-30	-0.4	5.85	-1	-3.525	-0.39	0.361	0.475	5.83	6.22	0	-2.81	4.51e-17	6.05e-16	3.64	6.45	-1
a	1003	Gm5724	chr6	141797813	141798313	-24003	3.04	8.72e-07	2.51e-06	4.13	1.09	1	-0.8	0.0435	0.0688	3.68	4.48	0	-3.73	1.97e-10	7.82e-10	0.67	4.4	-1	-2.265	-0.39	0.394	0.509	4.38	4.78	0	-1.11	0.00415	0.00861	3.9	5	-1
a	1004	Vmn2r66	chr7	84992018	84992518	19750	4.91	6.74e-13	3.32e-12	4.94	0.03	1	-0.8	0.0346	0.0558	4.48	5.28	0	-5.6	1.93e-20	1.74e-19	-0.4	5.2	-1	-3.2	-0.88	0.343	0.456	4.69	5.58	0	-4.61	1.78e-20	3.39e-19	1.19	5.8	-1
a	1005	Tuba1b	chr15	98935234	98935734	-669	2.95	6.62e-19	5.98e-18	6.09	3.14	1	-0.8	0.00228	0.0046	5.63	6.44	0	-3.65	1.03e-24	1.31e-23	2.71	6.36	-1	-2.225	-0.66	0.0654	0.121	6.07	6.73	0	-2.23	5.78e-13	4.88e-12	4.73	6.96	-1
a	1006	Arhgap32	chr9	32116186	32116686	50	2.69	3.12e-10	1.2e-09	5.28	2.59	1	-0.8	0.0175	0.0301	4.83	5.63	0	-3.39	9.98e-18	7.23e-17	2.16	5.55	-1	-2.095	-0.64	0.247	0.353	5.28	5.92	0	-2.45	2.04e-10	1.28e-09	3.7	6.15	-1
a	1007	Srp9	chr1	182115722	182116222	-8515	2.71	1.3e-17	1.03e-16	5.99	3.28	1	-0.8	0.00233	0.00469	5.54	6.33	0	-3.41	2.19e-21	2.13e-20	2.86	6.26	-1	-2.105	-1.42	0.000485	0.00179	5.21	6.63	-1	-1.69	6.01e-09	3.1e-08	5.17	6.86	-1
a	1008	Gm48070	chr13	97574162	97574662	-34874	2.13	1.35e-06	3.83e-06	4.8	2.67	1	-0.8	0.0516	0.0802	4.34	5.15	0	-2.82	1.06e-08	3.6e-08	2.26	5.07	-1	-1.81	-0.09	0.82	0.873	5.35	5.45	0	-1.63	3.68e-05	0.000111	4.04	5.67	-1
a	1009	Gm340	chr19	41548974	41549474	-32896	2.03	8.64e-10	3.2e-09	5.56	3.52	1	-0.8	0.00386	0.00748	5.1	5.89	0	-2.72	1.15e-14	6.53e-14	3.1	5.82	-1	-1.76	-1.15	0.189	0.286	5.04	6.19	0	-2.95	1.51e-14	1.54e-13	3.46	6.42	-1
a	1010	Zfp651	chr9	121760116	121760616	786	1.12	0.00588	0.0114	4.98	3.86	1	-0.8	0.0811	0.12	4.52	5.32	0	-1.83	0.00126	0.00248	3.41	5.25	-1	-1.315	-0.94	0.0754	0.136	4.68	5.62	0	-1.08	0.025	0.0435	4.76	5.85	-1
a	1011	Gm29977	chr7	122242189	122242689	7336	1.61	0.000217	0.000499	4.61	3	1	-0.8	0.0254	0.0422	4.15	4.95	0	-2.32	3.77e-08	1.21e-07	2.56	4.88	-1	-1.56	-0.96	0.024	0.0526	4.29	5.25	0	-1.94	9.47e-06	3.13e-05	3.53	5.48	-1
a	1012	Rps2-ps6	chr14	76222898	76223398	14147	3.72	1.33e-27	2.73e-26	6.39	2.67	1	-0.8	0.00238	0.00477	5.94	6.74	0	-4.41	4.23e-26	6.08e-25	2.26	6.66	-1	-2.605	-1.31	0.000795	0.00278	5.73	7.04	-1	-3.17	3.72e-15	4.07e-14	4.09	7.26	-1
a	1013	Fbxl7	chr15	26875630	26876130	19450	1.72	1.83e-08	6.09e-08	5.61	3.89	1	-0.8	0.00371	0.0072	5.15	5.95	0	-2.41	2.73e-13	1.39e-12	3.46	5.87	-1	-1.605	-0.34	0.358	0.472	5.91	6.25	0	-1.03	0.000281	0.000728	5.44	6.47	-1
a	1014	Gm5369	chr9	94133647	94134147	-5315	1.69	6.35e-05	0.000154	4.54	2.85	1	-0.79	0.0596	0.091	4.08	4.87	0	-2.37	3.13e-07	9.2e-07	2.43	4.79	-1	-1.58	1.38	0.00112	0.00377	6.54	5.17	1	-0.33	0.429	0.511	5.06	5.39	0
a	1015	Wnt5a	chr14	28295036	28295536	-209214	4.98	3.5e-16	2.4e-15	5.01	0.03	1	-0.79	0.00926	0.0168	4.56	5.34	0	-5.67	1.37e-21	1.36e-20	-0.4	5.27	-1	-3.23	-0.33	0.464	0.576	5.31	5.64	0	-4.05	9.5e-19	1.52e-17	1.82	5.87	-1
a	1016	Tchhl1	chr3	93480009	93480509	11255	2.56	6.26e-08	1.99e-07	4.68	2.12	1	-0.79	0.0443	0.07	4.22	5.01	0	-3.23	8.83e-11	3.61e-10	1.71	4.94	-1	-2.01	0.15	0.626	0.719	5.46	5.31	0	-0.95	0.0115	0.0216	4.59	5.54	0
a	1017	Ccser1	chr6	61156206	61156706	-23618	1.16	0.00154	0.00321	4.73	3.57	1	-0.79	0.0221	0.0372	4.27	5.06	0	-1.85	1.49e-06	4.1e-06	3.14	4.99	-1	-1.32	-0.16	0.881	0.917	5.2	5.36	0	-2.01	8.18e-08	3.63e-07	3.58	5.59	-1
a	1018	Fer1l6	chr15	58538043	58538543	27995	1.01	5.9e-06	1.58e-05	6.82	5.81	1	-0.79	0.000172	0.000409	6.36	7.15	0	-1.7	2.76e-16	1.79e-15	5.37	7.07	-1	-1.245	-0.72	0.0539	0.104	6.73	7.45	0	-1.04	3.18e-06	1.13e-05	6.63	7.67	-1
a	1019	Gm15333	chr18	39387642	39388142	-45678	3.83	5.55e-12	2.51e-11	4.79	0.97	1	-0.79	0.0232	0.0389	4.34	5.12	0	-4.53	3.64e-16	2.33e-15	0.52	5.05	-1	-2.66	-0.88	0.036	0.0739	4.54	5.42	0	-4.23	7.23e-17	9.49e-16	1.42	5.65	-1
a	1020	Serpinb1c	chr13	32912680	32913180	-14469	1.38	5.36e-06	1.44e-05	6.35	4.97	1	-0.79	0.00965	0.0175	5.9	6.69	0	-2.08	2e-19	1.66e-18	4.54	6.62	-1	-1.435	-0.89	0.0157	0.0367	6.1	6.99	0	-1.33	1.11e-06	4.21e-06	5.89	7.21	-1
a	1021	Gm6450	chr5	92905377	92905877	-97954	1.31	3.53e-05	8.76e-05	5.88	4.56	1	-0.79	0.00904	0.0164	5.42	6.21	0	-2	1.43e-11	6.26e-11	4.14	6.14	-1	-1.395	-1.23	0.00114	0.00381	5.28	6.51	-1	-2.45	2.1e-13	1.87e-12	4.29	6.73	-1
a	1022	Gm13678	chr2	82644413	82644913	21200	3.78	1.34e-12	6.42e-12	4.87	1.09	1	-0.79	0.0193	0.0328	4.41	5.2	0	-4.46	4.45e-17	3.06e-16	0.67	5.13	-1	-2.625	0.9	0.0174	0.0401	6.4	5.5	0	-2.28	8.68e-10	4.99e-09	3.45	5.73	-1
a	1023	Gm12097	chr11	30607686	30608186	-33232	5.36	5.86e-37	2.6e-35	6.64	1.28	1	-0.78	0.000995	0.00212	6.18	6.96	0	-6.05	6.76e-52	7.9e-50	0.83	6.88	-1	-3.415	-0.47	0.154	0.244	6.79	7.26	0	-3.69	4.9e-26	1.62e-24	3.79	7.48	-1
a	1024	Ano6	chr15	95931318	95931818	140475	3.42	1.03e-33	3.56e-32	7.19	3.77	1	-0.78	3.54e-06	1.03e-05	6.74	7.52	0	-4.11	1.25e-46	9.43e-45	3.33	7.44	-1	-2.445	-0.64	0.0635	0.118	7.18	7.82	0	-3.76	2.49e-44	6.53e-42	4.28	8.04	-1
a	1025	Ift27	chr15	78179648	78180148	-5541	1.68	2.47e-05	6.22e-05	5.71	4.04	1	-0.78	0.0032	0.00627	5.25	6.04	0	-2.38	3.26e-07	9.55e-07	3.59	5.96	-1	-1.58	-2.32	8.94e-06	5.07e-05	4.02	6.34	-1	-2.24	2.02e-12	1.6e-11	4.32	6.56	-1
a	1026	AC140316.1	chr18	10946522	10947022	17638	3.35	5.55e-23	7.38e-22	6.28	2.93	1	-0.78	0.00412	0.00794	5.82	6.6	0	-4.03	1.33e-30	2.76e-29	2.5	6.53	-1	-2.405	-0.59	0.1	0.172	6.31	6.9	0	-2.12	3.52e-13	3.05e-12	5	7.12	-1
a	1027	Msl3l2	chr10	56114885	56115385	7968	5.12	1.53e-17	1.2e-16	5.15	0.03	1	-0.78	0.00993	0.0179	4.69	5.48	0	-5.8	1.52e-23	1.75e-22	-0.4	5.4	-1	-3.29	-1.03	0.0184	0.0421	4.75	5.77	-1	-2.72	3.54e-14	3.46e-13	3.28	6	-1
a	1028	Baiap2l1	chr5	144313618	144314118	43994	1.01	0.00834	0.0158	4.45	3.44	1	-0.78	0.0259	0.0429	4	4.78	0	-1.69	1.9e-05	4.67e-05	3.01	4.7	-1	-1.235	-0.25	0.53	0.637	4.83	5.08	0	-0.92	0.00864	0.0168	4.38	5.3	0
a	1029	Mdfic	chr6	15399040	15399540	-321121	3.69	1.35e-15	8.72e-15	5.3	1.61	1	-0.78	0.0199	0.0337	4.84	5.62	0	-4.36	3.76e-19	3.05e-18	1.18	5.55	-1	-2.57	-0.67	0.23	0.334	5.25	5.92	0	-0.75	0.021	0.0371	5.4	6.15	0
a	1030	Slc1a3	chr15	8620218	8620718	90046	1.58	1.27e-06	3.61e-06	5.52	3.94	1	-0.78	0.0094	0.017	5.06	5.84	0	-2.25	9.08e-13	4.42e-12	3.52	5.77	-1	-1.515	-0.77	0.146	0.233	5.37	6.14	0	-2.25	7.11e-10	4.13e-09	4.11	6.36	-1
a	1031	Diaph3	chr14	87144220	87144720	-2985	2.68	4.65e-08	1.49e-07	4.8	2.12	1	-0.78	0.0353	0.0569	4.34	5.12	0	-3.34	1.42e-12	6.82e-12	1.71	5.05	-1	-2.06	-0.41	0.451	0.564	5.02	5.42	0	-1.98	3.67e-08	1.71e-07	3.66	5.65	-1
a	1032	Tctex1d1	chr4	102992916	102993416	14310	4.7	2.91e-12	1.35e-11	4.73	0.03	1	-0.78	0.0268	0.0443	4.27	5.06	0	-5.38	6.72e-18	4.94e-17	-0.4	4.98	-1	-3.08	0.64	0.147	0.235	5.99	5.35	0	-1.61	4.25e-06	1.48e-05	3.97	5.58	-1
a	1033	Fgfr2	chr7	133041387	133041887	81463	1.62	5.89e-07	1.72e-06	5.74	4.12	1	-0.78	0.0114	0.0203	5.28	6.06	0	-2.3	5.84e-15	3.4e-14	3.69	5.98	-1	-1.54	-0.55	0.142	0.228	5.81	6.36	0	-1.47	1.48e-07	6.34e-07	5.11	6.58	-1
a	1034	Wasf2	chr4	133125339	133125839	-4666	3.27	2.36e-12	1.1e-11	5.27	2	1	-0.78	0.0204	0.0346	4.81	5.59	0	-3.96	6.25e-19	4.98e-18	1.56	5.52	-1	-2.37	-0.37	0.406	0.521	5.53	5.89	0	-6.55	8.2e-32	5.07e-30	-0.43	6.12	-1
a	1035	Has2	chr15	56685462	56685962	8577	1.15	1.85e-07	5.63e-07	6.8	5.65	1	-0.78	0.00034	0.000777	6.34	7.12	0	-1.83	4.95e-22	5.07e-21	5.22	7.05	-1	-1.305	-0.69	0.0415	0.0833	6.73	7.42	0	-1.69	5.29e-10	3.13e-09	5.96	7.65	-1
a	1036	Afap1l2	chr19	56997031	56997531	10697	1.12	1.46e-06	4.12e-06	6.52	5.4	1	-0.78	0.000478	0.00107	6.06	6.84	0	-1.8	5.9e-16	3.72e-15	4.96	6.77	-1	-1.29	-0.69	0.0759	0.137	6.45	7.14	0	-1.58	4.17e-07	1.68e-06	5.79	7.37	-1
a	1037	Krt39	chr11	99508076	99508576	12762	2.56	8.17e-12	3.63e-11	5.62	3.06	1	-0.78	0.00609	0.0114	5.16	5.94	0	-3.23	1.68e-19	1.4e-18	2.64	5.87	-1	-2.005	-1.39	0.000339	0.00131	4.85	6.24	-1	-3.29	7.09e-20	1.27e-18	3.17	6.46	-1
a	1038	1700016C15Rik	chr1	177634182	177634682	-95132	2.93	1.2e-16	8.58e-16	5.77	2.84	1	-0.77	0.0062	0.0116	5.31	6.09	0	-3.6	1.5e-19	1.26e-18	2.41	6.01	-1	-2.185	0.19	0.703	0.783	6.58	6.38	0	-3.49	2.66e-20	5e-19	3.12	6.61	-1
a	1039	Sema3e	chr5	14107314	14107814	82038	4.11	2.77e-54	4.77e-52	7.29	3.19	1	-0.77	6.1e-05	0.000154	6.83	7.61	0	-4.78	1.53e-56	2.5e-54	2.75	7.53	-1	-2.775	-0.93	0.0346	0.0716	6.98	7.91	0	-2.19	1.83e-16	2.3e-15	5.94	8.13	-1
a	1040	Cenpv	chr11	62518966	62519466	19795	1.92	8.46e-06	2.23e-05	4.89	2.96	1	-0.77	0.0483	0.0756	4.43	5.2	0	-2.59	1.1e-08	3.72e-08	2.54	5.13	-1	-1.68	-0.47	0.244	0.35	5.03	5.5	0	-1.88	9.33e-07	3.58e-06	3.85	5.72	-1
a	1041	Amotl2	chr9	102766677	102767177	50005	3.15	8.52e-27	1.62e-25	6.7	3.55	1	-0.77	0.000328	0.000749	6.24	7.02	0	-3.83	5.46e-29	1e-27	3.11	6.94	-1	-2.3	-0.73	0.0332	0.0692	6.59	7.32	0	-1.9	6.76e-12	5.03e-11	5.65	7.54	-1
a	1042	Lrrc8c	chr5	105523321	105523821	3933	1.1	2.01e-05	5.1e-05	6.34	5.24	1	-0.77	0.000524	0.00117	5.88	6.65	0	-1.77	1.08e-11	4.77e-11	4.8	6.57	-1	-1.27	-0.03	0.882	0.918	6.91	6.95	0	-0.76	0.00109	0.00254	6.41	7.17	0
a	1043	Trak1	chr9	121337525	121338025	40023	2.95	2.25e-17	1.74e-16	5.98	3.03	1	-0.77	0.00786	0.0144	5.53	6.29	0	-3.62	2.1e-21	2.05e-20	2.6	6.22	-1	-2.195	-0.9	0.0184	0.042	5.69	6.59	0	-1.91	1.76e-09	9.73e-09	4.91	6.82	-1
a	1044	Lix1	chr17	17424938	17425438	22266	1.28	8.72e-06	2.3e-05	6.65	5.38	1	-0.77	0.00032	0.000733	6.19	6.96	0	-1.95	1.7e-11	7.39e-11	4.94	6.89	-1	-1.36	-0.73	0.0465	0.0915	6.53	7.26	0	-1.44	4.65e-09	2.43e-08	6.05	7.49	-1
a	1045	Gm8171	chr9	31758994	31759494	-23490	1.1	4.29e-05	0.000106	5.72	4.61	1	-0.77	0.003	0.0059	5.26	6.03	0	-1.77	1.62e-10	6.48e-10	4.18	5.96	-1	-1.27	-2.1	2.65e-07	2.12e-06	4.23	6.33	-1	-0.84	0.00561	0.0113	5.71	6.55	0
a	1046	Gata6	chr18	11142298	11142798	90234	1.74	7.45e-05	0.000179	4.46	2.72	1	-0.76	0.0299	0.049	4	4.76	0	-2.39	7.59e-08	2.36e-07	2.29	4.68	-1	-1.575	-0.36	0.339	0.453	4.69	5.06	0	-1.92	1.74e-06	6.42e-06	3.36	5.28	-1
a	1047	Pygl	chr12	70231254	70231754	0	1.04	0.00334	0.00669	5.82	4.78	1	-0.76	0.0249	0.0414	5.36	6.13	0	-1.7	2.13e-07	6.34e-07	4.36	6.05	-1	-1.23	-0.25	0.462	0.574	6.18	6.43	0	-0.78	0.00267	0.00577	5.88	6.65	0
a	1048	Gm47451	chr13	5248779	5249279	-32601	1.47	4.09e-06	1.11e-05	5.42	3.95	1	-0.76	0.00864	0.0158	4.96	5.72	0	-2.12	1.8e-10	7.18e-10	3.53	5.64	-1	-1.44	0.3	0.508	0.616	6.31	6.02	0	-1.01	0.013	0.0242	5.24	6.24	-1
a	1049	Vgll4	chr6	114886388	114886888	83106	1.35	7.48e-05	0.00018	5.51	4.16	1	-0.76	0.0483	0.0756	5.05	5.81	0	-2.01	4.7e-08	1.5e-07	3.72	5.73	-1	-1.385	-0.2	0.626	0.719	5.9	6.1	0	-0.99	0.0123	0.0231	5.34	6.33	0
a	1050	Actr2	chr11	20127117	20127617	-14204	2.28	7.19e-12	3.22e-11	5.88	3.6	1	-0.76	0.00278	0.00551	5.42	6.18	0	-2.93	8.93e-17	6e-16	3.18	6.11	-1	-1.845	-0.13	0.686	0.769	6.34	6.48	0	-1.89	2.72e-11	1.88e-10	4.81	6.7	-1
a	1051	Adm	chr7	110648306	110648806	20645	1.14	0.00355	0.00707	4.83	3.69	1	-0.76	0.0248	0.0412	4.37	5.13	0	-1.81	1.2e-06	3.34e-06	3.25	5.06	-1	-1.285	-1.02	0.013	0.0313	4.41	5.43	-1	-1.46	6.9e-05	0.000198	4.19	5.66	-1
a	1052	Cacybp	chr1	160271484	160271984	-58609	2.15	1.48e-12	7.08e-12	6.51	4.36	1	-0.76	0.000411	0.000926	6.05	6.81	0	-2.81	1.29e-16	8.56e-16	3.92	6.73	-1	-1.785	0.01	0.995	0.996	7.12	7.11	0	-1.67	2.1e-08	1.01e-07	5.66	7.33	-1
a	1053	Gm5654	chr12	79683709	79684209	255430	2.37	8.63e-19	7.7e-18	6.52	4.15	1	-0.76	0.00328	0.00642	6.07	6.82	0	-3.03	6.46e-25	8.38e-24	3.72	6.75	-1	-1.895	-0.12	0.761	0.829	7	7.12	0	-1.66	1.3e-09	7.33e-09	5.69	7.35	-1
a	1054	Gm6517	chr5	66881942	66882442	-7924	1.26	6.07e-19	5.51e-18	8.37	7.11	1	-0.76	9.2e-05	0.000227	7.91	8.67	0	-1.92	4.57e-20	4e-19	6.68	8.59	-1	-1.34	-1.09	0.0065	0.0173	7.88	8.96	-1	-1.47	5.88e-11	3.92e-10	7.72	9.19	-1
a	1055	Gls	chr1	52250851	52251351	-17619	1.38	1.55e-08	5.16e-08	6.33	4.96	1	-0.76	0.00196	0.00398	5.87	6.64	0	-2.04	5.19e-14	2.8e-13	4.52	6.56	-1	-1.4	-0.12	0.726	0.801	6.82	6.94	0	-2.21	2.59e-09	1.41e-08	4.95	7.16	-1
a	1056	Depdc5	chr5	32903494	32903994	39793	3.54	3.52e-16	2.41e-15	5.48	1.93	1	-0.75	0.00847	0.0155	5.02	5.76	0	-4.21	2.17e-19	1.8e-18	1.48	5.69	-1	-2.48	-1.41	0.000944	0.00323	4.65	6.06	-1	-2.9	6.59e-15	7e-14	3.39	6.29	-1
a	1057	Ehd4	chr2	120185474	120185974	-30868	2.39	1.62e-06	4.54e-06	6.44	4.06	1	-0.75	0.118	0.168	5.99	6.74	0	-3.04	5.1e-30	1.01e-28	3.62	6.66	-1	-1.895	-0.03	0.904	0.934	7.01	7.04	0	-2.31	0.00155	0.0035	4.95	7.26	-1
a	1058	Prkar2a	chr9	108701986	108702486	12672	2.12	7.3e-05	0.000176	4.12	2	1	-0.75	0.128	0.181	3.66	4.41	0	-2.78	1.92e-06	5.22e-06	1.56	4.34	-1	-1.765	-0.62	0.243	0.349	4.09	4.71	0	-2.48	1.1e-06	4.18e-06	2.46	4.94	-1
a	1059	Cdyl	chr13	35517639	35518139	-141694	2.98	5.72e-15	3.45e-14	5.69	2.7	1	-0.75	0.00598	0.0112	5.23	5.97	0	-3.63	9.07e-23	9.87e-22	2.27	5.9	-1	-2.19	-0.5	0.164	0.255	5.77	6.27	0	-2.21	4e-10	2.4e-09	4.29	6.5	-1
a	1060	Angpt1	chr15	42914067	42914567	-237090	1.1	0.00534	0.0104	4.64	3.54	1	-0.75	0.0324	0.0526	4.18	4.93	0	-1.75	4.77e-06	1.25e-05	3.1	4.85	-1	-1.25	-1.04	0.0408	0.0821	4.19	5.23	0	-1.09	0.00145	0.0033	4.37	5.45	-1
a	1061	Otud7b	chr3	96127586	96128086	23059	1.39	0.00107	0.00227	4.53	3.14	1	-0.75	0.0276	0.0455	4.07	4.83	0	-2.05	1.62e-06	4.45e-06	2.7	4.75	-1	-1.4	-0.83	0.102	0.174	4.3	5.12	0	-3.04	3.42e-12	2.64e-11	2.31	5.35	-1
a	1062	Lctl	chr9	64110539	64111039	-6108	1	0.00105	0.00223	5.3	4.3	1	-0.75	0.0949	0.138	4.84	5.6	0	-1.65	0.00121	0.0024	3.87	5.52	-1	-1.2	-0.89	0.195	0.293	5.01	5.9	0	-1.54	0.00212	0.00467	4.59	6.12	-1
a	1063	Rapgef2	chr3	79180076	79180576	105941	5.07	1.44e-16	1.02e-15	5.1	0.03	1	-0.75	0.0211	0.0356	4.64	5.39	0	-5.72	2.85e-22	2.97e-21	-0.4	5.32	-1	-3.235	-0.27	0.468	0.58	5.42	5.69	0	-2.59	1.2e-11	8.68e-11	3.32	5.92	-1
a	1064	Slc35f3	chr8	126148221	126148721	-149837	1.31	0.000305	0.000689	4.85	3.54	1	-0.75	0.0252	0.0418	4.39	5.15	0	-1.97	2.02e-07	6.05e-07	3.1	5.07	-1	-1.36	-1.39	0.00936	0.0236	4.05	5.44	-1	-1.65	2.84e-05	8.68e-05	4.02	5.67	-1
a	1065	Kmt2e	chr5	23555992	23556492	121551	4.98	9.23e-16	6.06e-15	5	0.03	1	-0.75	0.0194	0.033	4.55	5.3	0	-5.62	1.26e-20	1.15e-19	-0.4	5.22	-1	-3.185	-0.25	0.65	0.739	5.34	5.6	0	-2.43	3.35e-10	2.03e-09	3.39	5.82	-1
a	1066	Tpt1-ps3	chr6	99964008	99964508	-85674	1.47	7.46e-08	2.35e-07	5.94	4.47	1	-0.75	0.00356	0.00694	5.48	6.23	0	-2.12	8.62e-14	4.58e-13	4.03	6.15	-1	-1.435	-0.46	0.191	0.288	6.07	6.53	0	-0.86	0.00191	0.00423	5.9	6.75	0
a	1067	Slc17a5	chr9	78579631	78580131	7910	1.43	1.75e-10	6.91e-10	7.38	5.95	1	-0.75	0.00267	0.00531	6.92	7.67	0	-2.08	5.55e-23	6.14e-22	5.52	7.59	-1	-1.415	-0.37	0.415	0.529	7.6	7.97	0	-1.6	8.5e-12	6.24e-11	6.6	8.19	-1
a	1068	Gm37550	chr3	49870712	49871212	-89825	4.58	7.01e-24	1.02e-22	6.01	1.42	1	-0.74	0.0097	0.0175	5.55	6.28	0	-5.2	2.69e-32	6.39e-31	1.01	6.21	-1	-2.97	0.03	0.954	0.969	6.61	6.58	0	-1.55	5.67e-08	2.58e-07	5.26	6.81	-1
a	1069	Plxna4	chr6	32386892	32387392	200800	1.63	9.96e-09	3.37e-08	7.14	5.51	1	-0.74	0.000548	0.00121	6.68	7.42	0	-2.27	2.03e-16	1.33e-15	5.07	7.34	-1	-1.505	-0.74	0.0253	0.055	6.98	7.72	0	-1.02	1.16e-06	4.38e-06	6.93	7.94	-1
a	1070	Fip1l1	chr5	74612659	74613159	77210	2.25	4.95e-13	2.47e-12	6.13	3.88	1	-0.74	0.00737	0.0136	5.68	6.42	0	-2.89	1.11e-21	1.11e-20	3.45	6.34	-1	-1.815	-0.81	0.0234	0.0514	5.9	6.71	0	-1.12	0.000405	0.00102	5.82	6.94	-1
a	1071	Zpld1	chr16	55378677	55379177	-80691	4.7	3.42e-32	1.04e-30	6.64	1.93	1	-0.74	0.00234	0.0047	6.18	6.92	0	-5.36	1.1e-47	9.02e-46	1.48	6.84	-1	-3.05	-0.82	0.0165	0.0383	6.4	7.22	0	-3.73	1.2e-33	9.03e-32	3.72	7.44	-1
a	1072	Sema6d	chr2	124562992	124563492	473023	3.25	3.52e-13	1.78e-12	5.17	1.92	1	-0.74	0.0129	0.0228	4.72	5.46	0	-3.87	8.9e-18	6.48e-17	1.51	5.38	-1	-2.305	-0.31	0.612	0.707	5.45	5.76	0	-2.94	4.76e-15	5.13e-14	3.04	5.98	-1
a	1073	Tgm1	chr14	55702642	55703142	10784	2.77	1.49e-09	5.4e-09	5.04	2.27	1	-0.74	0.0281	0.0462	4.58	5.32	0	-3.4	1.83e-13	9.46e-13	1.85	5.25	-1	-2.07	0.31	0.47	0.581	5.93	5.62	0	-2.3	2.66e-10	1.64e-09	3.55	5.84	-1
a	1074	Cttnbp2nl	chr3	105051706	105052206	940	1.48	5.77e-06	1.54e-05	5.5	4.02	1	-0.74	0.00744	0.0137	5.04	5.79	0	-2.13	9.92e-10	3.69e-09	3.58	5.71	-1	-1.435	-0.89	0.0201	0.0454	5.19	6.08	0	-2.02	1.37e-09	7.7e-09	4.29	6.31	-1
a	1075	Edn3	chr2	174786078	174786578	25459	4.1	1.83e-08	6.08e-08	4.13	0.03	1	-0.74	0.135	0.189	3.67	4.41	0	-4.74	3.64e-10	1.41e-09	-0.4	4.34	-1	-2.74	-0.27	0.772	0.837	4.44	4.71	0	-5.94	1.7e-15	1.93e-14	-1.01	4.94	-1
a	1076	Foxf2	chr13	31632431	31632931	6615	1.16	0.000601	0.00132	5.09	3.94	1	-0.74	0.0188	0.0321	4.64	5.37	0	-1.79	2.2e-07	6.56e-07	3.51	5.3	-1	-1.265	-2.44	0.000481	0.00178	3.23	5.67	-1	-1.81	1.28e-07	5.52e-07	4.08	5.9	-1
a	1077	Ctdspl	chr9	118979769	118980269	53316	3.78	5.64e-13	2.8e-12	5.06	1.28	1	-0.74	0.0347	0.056	4.6	5.34	0	-4.44	5.61e-17	3.83e-16	0.83	5.27	-1	-2.59	-0.67	0.115	0.193	4.97	5.64	0	-2.83	5.39e-13	4.58e-12	3.04	5.87	-1
a	1078	Rars	chr11	35893410	35893910	-58904	2.18	1.81e-09	6.55e-09	5.52	3.34	1	-0.74	0.0202	0.0342	5.06	5.8	0	-2.82	5.62e-15	3.28e-14	2.91	5.73	-1	-1.78	-0.87	0.0257	0.0556	5.23	6.1	0	-1.79	1.62e-07	6.89e-07	4.54	6.33	-1
a	1079	Akap2	chr4	57660394	57660894	-56763	3.93	3.03e-15	1.88e-14	5.63	1.69	1	-0.73	0.047	0.0738	5.17	5.89	0	-4.54	6.67e-21	6.25e-20	1.28	5.82	-1	-2.635	-0.17	0.589	0.688	6.02	6.19	0	-3.97	7.32e-23	1.76e-21	2.45	6.42	-1
a	1080	Gm5909	chr8	80253529	80254029	-141443	1.46	4.89e-05	0.00012	4.98	3.52	1	-0.73	0.0468	0.0735	4.52	5.25	0	-2.08	4.02e-07	1.17e-06	3.1	5.18	-1	-1.405	1.34	0.000996	0.00339	6.89	5.55	1	-0.07	0.93	0.947	5.7	5.78	0
a	1081	Trio	chr15	27999437	27999937	25911	1.53	0.000154	0.000359	4.75	3.22	1	-0.73	0.0423	0.0671	4.29	5.02	0	-2.17	4.62e-07	1.33e-06	2.78	4.94	-1	-1.45	-1.09	0.126	0.207	4.23	5.32	0	-2.34	3.38e-09	1.81e-08	3.2	5.54	-1
a	1082	Sox6	chr7	116034277	116034777	4019	1.54	0.000111	0.000263	4.83	3.29	1	-0.73	0.024	0.04	4.37	5.09	0	-2.18	1.18e-07	3.62e-07	2.85	5.02	-1	-1.455	-0.85	0.0401	0.0809	4.55	5.39	0	-1.36	8.31e-05	0.000236	4.25	5.62	-1
a	1083	Gsg1l	chr7	125945806	125946306	136105	3.97	7.2e-26	1.26e-24	6.24	2.27	1	-0.73	0.00258	0.00515	5.78	6.51	0	-4.58	6.24e-35	1.83e-33	1.85	6.43	-1	-2.655	-0.52	0.137	0.221	6.29	6.81	0	-6.22	1.61e-46	5.48e-44	0.82	7.03	-1
a	1084	Egfr	chr11	16738616	16739601	-12602	2.92	8.18e-19	7.32e-18	6.22	3.3	1	-0.73	0.00353	0.00688	5.76	6.49	0	-3.56	2.49e-27	3.98e-26	2.86	6.42	-1	-2.145	0.08	0.799	0.857	6.87	6.79	0	-1.39	7.76e-08	3.46e-07	5.63	7.02	-1
a	1085	Cdrt4	chr11	62967015	62967515	15822	2.24	6.99e-12	3.13e-11	6.33	4.1	1	-0.73	0.00911	0.0166	5.88	6.61	0	-2.88	1.39e-26	2.1e-25	3.66	6.54	-1	-1.805	-0.68	0.047	0.0923	6.23	6.91	0	-1.86	2.4e-10	1.49e-09	5.27	7.13	-1
a	1086	Akap11	chr14	78532323	78532823	3985	1.01	3.22e-08	1.05e-07	7.22	6.21	1	-0.73	4.86e-05	0.000124	6.76	7.49	0	-1.63	1.89e-19	1.57e-18	5.78	7.41	-1	-1.18	-0.71	0.0283	0.0603	7.08	7.79	0	-1.02	7.83e-07	3.04e-06	6.99	8.01	-1
a	1087	Gm27161	chr9	34204408	34204908	4180	3.47	5.08e-27	9.87e-26	7.41	3.93	1	-0.73	0.00258	0.00515	6.95	7.68	0	-4.11	2.7e-51	3.02e-49	3.49	7.6	-1	-2.42	-0.58	0.0769	0.139	7.39	7.98	0	-1.9	6.2e-18	9.12e-17	6.3	8.2	-1
a	1088	Lypd6	chr2	50175596	50176096	109167	2.71	3.56e-16	2.44e-15	6.46	3.75	1	-0.73	0.00854	0.0156	6	6.73	0	-3.34	3.22e-30	6.5e-29	3.32	6.65	-1	-2.035	0.02	0.991	0.994	7.05	7.03	0	-1.01	3.05e-05	9.29e-05	6.24	7.25	-1
a	1089	Slc48a1	chr15	97773086	97773586	-4934	2.32	2.52e-21	2.88e-20	6.84	4.52	1	-0.73	0.00496	0.00944	6.38	7.11	0	-2.96	1.68e-18	1.3e-17	4.08	7.04	-1	-1.845	-0.7	0.0564	0.108	6.71	7.41	0	-1.64	1.9e-07	8.01e-07	6	7.64	-1
a	1090	Arhgef26	chr3	62328267	62328767	-9577	3.28	3.05e-10	1.18e-09	5.22	1.93	1	-0.73	0.0422	0.0669	4.76	5.49	0	-3.93	1.14e-17	8.21e-17	1.48	5.41	-1	-2.33	-1.73	0.0323	0.0675	4.06	5.79	0	-3.76	2.88e-19	4.88e-18	2.25	6.01	-1
a	1091	Snx8	chr5	140383589	140384089	5173	1.88	1.21e-09	4.44e-09	5.66	3.78	1	-0.73	0.0344	0.0556	5.2	5.94	0	-2.51	1.1e-10	4.46e-10	3.35	5.86	-1	-1.62	-0.56	0.227	0.331	5.68	6.24	0	-1.7	2.04e-05	6.4e-05	4.76	6.46	-1
a	1092	2700062C07Rik	chr18	24420284	24420784	-50066	1.36	4.42e-22	5.37e-21	8.26	6.9	1	-0.72	0.000118	0.000286	7.8	8.52	0	-1.98	1.52e-30	3.13e-29	6.47	8.45	-1	-1.35	-1.11	0.0036	0.0104	7.71	8.82	-1	-1.72	7.58e-15	7.98e-14	7.32	9.05	-1
a	1093	Ppm1h	chr10	122765519	122766019	86757	1.55	4.53e-14	2.5e-13	7.06	5.5	1	-0.72	0.000409	0.000922	6.6	7.32	0	-2.17	2.16e-26	3.18e-25	5.07	7.24	-1	-1.445	-1.26	0.000204	0.000835	6.36	7.62	-1	-2.09	7.61e-18	1.11e-16	5.76	7.84	-1
a	1094	Gm6133	chr18	78432594	78433094	82840	3.69	7.98e-13	3.9e-12	4.97	1.28	1	-0.72	0.0488	0.0763	4.51	5.23	0	-4.33	3.79e-15	2.25e-14	0.83	5.16	-1	-2.525	-0.5	0.238	0.343	5.03	5.53	0	-1.43	0.000204	0.000542	4.33	5.76	-1
a	1095	Gm12053	chr11	22621837	22622337	4327	3.37	1.98e-33	6.73e-32	6.71	3.34	1	-0.72	0.000229	0.000536	6.25	6.97	0	-3.99	9.18e-44	5.51e-42	2.91	6.9	-1	-2.355	-0.78	0.0205	0.0461	6.49	7.27	0	-1.81	7.35e-14	6.92e-13	5.69	7.5	-1
a	1096	Gm19087	chr1	151065019	151065519	-42396	1.11	0.000148	0.000345	5.74	4.63	1	-0.72	0.0107	0.0192	5.28	6.01	0	-1.73	6.04e-08	1.9e-07	4.2	5.93	-1	-1.225	-0.46	0.205	0.306	5.85	6.3	0	-0.94	0.000728	0.00175	5.59	6.53	0
a	1097	Cyb5a	chr18	84823589	84824089	-27249	4.82	5.22e-19	4.78e-18	6.1	1.28	1	-0.72	0.0418	0.0663	5.64	6.36	0	-5.46	3.14e-37	1.11e-35	0.83	6.28	-1	-3.09	-0.5	0.194	0.292	6.16	6.66	0	-4.18	2.8e-32	1.83e-30	2.7	6.88	-1
a	1098	Pabpc2	chr18	39735181	39735681	-37816	3.27	2.57e-10	9.96e-10	4.7	1.42	1	-0.72	0.0387	0.0619	4.24	4.96	0	-3.87	1.32e-13	6.89e-13	1.01	4.88	-1	-2.295	-0.67	0.0979	0.169	4.58	5.25	0	-1.66	9.28e-06	3.07e-05	3.82	5.48	-1
a	1099	Gm13899	chr6	17750112	17750612	-37171	4.77	9.09e-16	5.97e-15	5.43	0.65	1	-0.72	0.0817	0.121	4.97	5.69	0	-5.38	4.54e-22	4.67e-21	0.23	5.62	-1	-3.05	-0.52	0.237	0.343	5.47	5.99	0	-3.24	1.6e-06	5.93e-06	2.98	6.22	-1
a	1100	Fam174b	chr7	73789026	73789526	48724	3.55	1e-09	3.69e-09	4.52	0.97	1	-0.72	0.0595	0.0909	4.06	4.78	0	-4.18	1.56e-12	7.44e-12	0.52	4.71	-1	-2.45	-0.07	0.771	0.836	5.01	5.08	0	-2.01	0.000149	0.000404	3.29	5.3	-1
a	1101	Xiap	chrX	42050595	42051095	-8584	1.15	1.91e-11	8.2e-11	7.23	6.08	1	-0.72	4.02e-06	1.16e-05	6.77	7.49	0	-1.78	1.2e-25	1.66e-24	5.64	7.42	-1	-1.25	-0.88	0.00764	0.0199	6.91	7.79	0	-1.28	7.38e-09	3.77e-08	6.74	8.02	-1
a	1102	Tmem214	chr5	30848495	30848995	-19017	1.3	5.54e-05	0.000135	5.43	4.12	1	-0.72	0.0224	0.0376	4.97	5.68	0	-1.91	1.23e-09	4.55e-09	3.7	5.61	-1	-1.315	-0.28	0.678	0.762	5.7	5.98	0	-0.75	0.0118	0.0222	5.46	6.21	0
a	1103	Plk2	chr13	110510699	110511199	115653	4.76	1.07e-11	4.71e-11	4.79	0.03	1	-0.72	0.1	0.146	4.34	5.05	0	-5.38	2.28e-16	1.49e-15	-0.4	4.98	-1	-3.05	-0.65	0.16	0.25	4.7	5.35	0	-3.59	8.64e-15	9.05e-14	1.99	5.58	-1
a	1104	Gm49447	chr16	9009406	9009906	-13010	1.63	2.45e-05	6.17e-05	4.93	3.3	1	-0.72	0.0241	0.0402	4.47	5.19	0	-2.26	4.56e-08	1.45e-07	2.86	5.12	-1	-1.49	-0.3	0.394	0.509	5.19	5.49	0	-1.04	0.00148	0.00335	4.68	5.72	-1
a	1105	Dbx1	chr7	49522653	49523153	113696	1.24	3.52e-05	8.73e-05	5.49	4.25	1	-0.72	0.139	0.193	5.03	5.75	0	-1.86	0.000199	0.000436	3.82	5.67	-1	-1.29	-1.12	0.0641	0.119	4.92	6.05	0	-1.42	0.00207	0.00457	4.85	6.27	-1
a	1106	Dnah7a	chr1	53706378	53706878	0	1.58	7.13e-06	1.89e-05	5.29	3.71	1	-0.72	0.0189	0.0321	4.84	5.56	0	-2.21	1.24e-10	5.01e-10	3.28	5.49	-1	-1.465	-1.18	0.00435	0.0122	4.68	5.86	-1	-1.96	2.36e-09	1.29e-08	4.12	6.09	-1
a	1107	Myl9	chr2	156717238	156717738	-57682	1	8.61e-06	2.27e-05	6.22	5.22	1	-0.72	0.00192	0.00392	5.76	6.48	0	-1.62	3.75e-11	1.58e-10	4.79	6.41	-1	-1.17	-0.61	0.0816	0.145	6.17	6.78	0	-0.97	0.000216	0.000572	6.03	7.01	0
a	1108	Tardbp	chr4	148632230	148632730	-5211	1.87	4.26e-16	2.89e-15	6.61	4.74	1	-0.72	0.000261	0.000604	6.15	6.87	0	-2.49	1.11e-25	1.54e-24	4.3	6.79	-1	-1.605	-0.89	0.0107	0.0264	6.28	7.17	0	-1.52	5.07e-10	3e-09	5.87	7.39	-1
a	1109	Ablim3	chr18	61888002	61888502	23350	4.42	6.79e-21	7.47e-20	5.7	1.28	1	-0.71	0.00855	0.0156	5.24	5.95	0	-5.05	1.51e-27	2.45e-26	0.83	5.88	-1	-2.88	-0.37	0.404	0.518	5.88	6.25	0	-3.79	6.12e-25	1.83e-23	2.69	6.48	-1
a	1110	Tex26	chr5	149465890	149466390	26230	4.34	8.9e-14	4.77e-13	4.91	0.57	1	-0.71	0.0393	0.0628	4.46	5.16	0	-4.95	2.2e-17	1.55e-16	0.13	5.09	-1	-2.83	0.74	0.0705	0.129	6.2	5.46	0	-2.7	6.41e-11	4.25e-10	2.98	5.69	-1
a	1111	Gm49355	chr14	12046149	12046649	-237327	1.42	2.44e-10	9.48e-10	7.31	5.89	1	-0.71	2.83e-06	8.34e-06	6.85	7.56	0	-2.03	8.24e-19	6.48e-18	5.45	7.48	-1	-1.37	-0.73	0.0241	0.0527	7.13	7.86	0	-1.03	1.77e-06	6.51e-06	7.06	8.08	-1
a	1112	Gm31931	chr10	56823439	56823939	5368	1.73	1.45e-06	4.09e-06	5.18	3.44	1	-0.71	0.03	0.0491	4.72	5.43	0	-2.35	1.66e-09	6.05e-09	3	5.35	-1	-1.53	-0.5	0.215	0.316	5.22	5.73	0	-1.43	4.14e-05	0.000123	4.53	5.95	-1
a	1113	Ppp1r16b	chr2	158680433	158680933	15035	2.54	9.16e-14	4.9e-13	6.35	3.81	1	-0.71	0.0155	0.027	5.89	6.6	0	-3.15	1.53e-28	2.7e-27	3.37	6.53	-1	-1.93	-0.67	0.106	0.18	6.23	6.9	0	-1.78	4.29e-12	3.28e-11	5.35	7.13	-1
a	1114	Qrfp	chr2	31749239	31749739	60841	4.7	1.11e-18	9.82e-18	5.36	0.65	1	-0.71	0.0137	0.0241	4.9	5.61	0	-5.3	2.04e-24	2.54e-23	0.23	5.54	-1	-3.005	-0.32	0.362	0.476	5.59	5.91	0	-2.56	4.67e-13	4e-12	3.57	6.13	-1
a	1115	Tmem135	chr7	89304912	89305412	98810	3.4	2.12e-14	1.2e-13	5.25	1.85	1	-0.71	0.0133	0.0234	4.8	5.51	0	-4.01	3.12e-19	2.55e-18	1.43	5.43	-1	-2.36	0.53	0.168	0.261	6.33	5.81	0	-0.78	0.0147	0.0269	5.25	6.03	0
a	1116	Gm29600	chr9	103440568	103441068	31399	1.27	0.000223	0.00051	5.21	3.95	1	-0.71	0.0178	0.0305	4.76	5.47	0	-1.88	4.21e-08	1.35e-07	3.51	5.39	-1	-1.295	-0.97	0.0559	0.107	4.79	5.76	0	-0.89	0.00272	0.00587	5.1	5.99	0
a	1117	Ptn	chr6	36876522	36877022	-66302	3.14	9.59e-11	3.86e-10	5.17	2.03	1	-0.71	0.0551	0.0849	4.71	5.42	0	-3.75	1.4e-16	9.27e-16	1.6	5.35	-1	-2.23	0.62	0.133	0.217	6.34	5.72	0	-1.54	1.35e-05	4.35e-05	4.41	5.95	-1
a	1118	Trio	chr15	28004169	28004669	21179	1.84	1.55e-11	6.69e-11	6.05	4.21	1	-0.71	0.00301	0.00592	5.59	6.3	0	-2.45	1.72e-17	1.22e-16	3.78	6.22	-1	-1.58	-1.1	0.108	0.183	5.5	6.6	0	-1.2	2.78e-05	8.53e-05	5.62	6.82	-1
a	1119	Map3k15	chrX	159877742	159878242	-110191	5.25	6.35e-14	3.45e-13	5.28	0.03	1	-0.71	0.119	0.169	4.82	5.54	0	-5.86	4.69e-22	4.82e-21	-0.4	5.46	-1	-3.285	-0.44	0.539	0.644	5.39	5.83	0	-3.36	3.63e-16	4.43e-15	2.7	6.06	-1
a	1120	Gcg	chr2	62501689	62502189	-18039	4.84	1.78e-24	2.75e-23	5.93	1.09	1	-0.71	0.0142	0.0248	5.47	6.18	0	-5.44	1.14e-32	2.8e-31	0.67	6.11	-1	-3.075	-0.7	0.055	0.105	5.78	6.48	0	-3.97	6.5e-27	2.34e-25	2.74	6.71	-1
a	1121	Gm13750	chr1	64301599	64302099	151398	4.09	9.01e-12	3.99e-11	4.67	0.57	1	-0.71	0.0358	0.0576	4.21	4.92	0	-4.71	2.52e-15	1.52e-14	0.13	4.84	-1	-2.71	-0.05	0.969	0.979	5.16	5.22	0	-2.85	1.65e-10	1.05e-09	2.59	5.44	-1
a	1122	Lama3	chr18	12335756	12336256	1937	5.91	6.56e-30	1.63e-28	5.94	0.03	1	-0.71	0.00288	0.0057	5.48	6.19	0	-6.52	5.81e-37	2.03e-35	-0.4	6.12	-1	-3.615	0	0.959	0.973	6.5	6.49	0	-2.48	1.1e-16	1.41e-15	4.24	6.72	-1
a	1123	Hook1	chr4	95846012	95846512	-120728	3.24	6.51e-21	7.17e-20	6.35	3.11	1	-0.71	0.0151	0.0262	5.89	6.59	0	-3.84	5.01e-26	7.16e-25	2.68	6.52	-1	-2.275	-0.56	0.117	0.195	6.33	6.89	0	-1.69	7.28e-09	3.71e-08	5.43	7.12	-1
a	1124	Gm20368	chr12	112282786	112283286	-77633	3.34	8.44e-16	5.56e-15	5.52	2.19	1	-0.71	0.0116	0.0206	5.06	5.77	0	-3.95	8.53e-22	8.6e-21	1.75	5.7	-1	-2.33	-0.11	0.761	0.829	5.96	6.07	0	-2.04	7.65e-10	4.43e-09	4.25	6.3	-1
a	1125	Arfgap3	chr15	83344044	83344544	5703	1.1	0.00554	0.0108	4.48	3.38	1	-0.71	0.0728	0.109	4.02	4.72	0	-1.7	7.12e-05	0.000164	2.95	4.65	-1	-1.205	-1.67	0.000456	0.0017	3.35	5.02	-1	-2.12	1.27e-06	4.79e-06	3.13	5.25	-1
a	1126	Rgs2	chr1	144004435	144004935	-274	2.21	7.58e-09	2.6e-08	5.2	2.98	1	-0.71	0.0161	0.0279	4.74	5.44	0	-2.83	5.01e-13	2.49e-12	2.54	5.37	-1	-1.77	-1.08	0.0107	0.0265	4.66	5.74	-1	-1.93	4.98e-08	2.28e-07	4.04	5.97	-1
a	1127	Fam20c	chr5	138753853	138754353	-161	1.87	7.12e-14	3.85e-13	6.35	4.48	1	-0.71	0.000869	0.00187	5.89	6.6	0	-2.48	7.94e-23	8.66e-22	4.05	6.53	-1	-1.595	-0.4	0.234	0.339	6.5	6.9	0	-1.66	5.48e-11	3.66e-10	5.47	7.13	-1
a	1128	Eva1a	chr6	82039907	82040407	-636	1.87	5.6e-37	2.5e-35	7.79	5.93	1	-0.7	1.25e-06	3.83e-06	7.33	8.03	0	-2.46	1.23e-50	1.28e-48	5.49	7.96	-1	-1.58	-0.72	0.0755	0.137	7.61	8.33	0	-1.74	2.96e-17	4.05e-16	6.82	8.56	-1
a	1129	Serpine1	chr5	137078400	137078900	-6132	2.1	2.52e-07	7.57e-07	5	2.89	1	-0.7	0.0331	0.0536	4.54	5.24	0	-2.71	4.78e-11	2e-10	2.46	5.17	-1	-1.705	0.52	0.208	0.309	6.06	5.54	0	-1.23	0.000143	0.000388	4.53	5.77	-1
a	1130	Gm12717	chr4	104040317	104040817	99358	3.1	2.19e-18	1.87e-17	6.13	3.04	1	-0.7	0.00439	0.00843	5.67	6.37	0	-3.71	4.27e-24	5.17e-23	2.59	6.29	-1	-2.205	-1.09	0.00466	0.013	5.58	6.67	-1	-2.36	5.56e-07	2.2e-06	4.53	6.89	-1
a	1131	Wnk1	chr6	120039191	120039691	-519	1.17	0.00169	0.00351	4.85	3.68	1	-0.7	0.0702	0.105	4.39	5.08	0	-1.76	2.25e-06	6.07e-06	3.25	5.01	-1	-1.23	-1.17	0.0722	0.132	4.22	5.38	0	-1.67	5.31e-06	1.83e-05	3.94	5.61	-1
a	1132	Fnbp1l	chr3	122469856	122470356	149359	5.19	1.39e-18	1.21e-17	5.22	0.03	1	-0.7	0.0173	0.0297	4.76	5.46	0	-5.78	2.87e-23	3.25e-22	-0.4	5.38	-1	-3.24	-0.12	0.739	0.811	5.64	5.76	0	-3.34	2.05e-17	2.85e-16	2.64	5.98	-1
a	1133	Gpc3	chrX	52649922	52650422	-35972	1.78	7.89e-06	2.08e-05	4.86	3.08	1	-0.7	0.0424	0.0671	4.4	5.1	0	-2.39	1e-08	3.41e-08	2.64	5.03	-1	-1.545	0.1	0.91	0.939	5.5	5.4	0	-0.75	0.0519	0.0834	4.88	5.63	0
a	1134	Gm12851	chr4	98887096	98887596	31482	1.23	0.00185	0.00383	4.63	3.4	1	-0.7	0.0444	0.0701	4.17	4.87	0	-1.82	4.09e-06	1.08e-05	2.97	4.79	-1	-1.26	-0.46	0.309	0.421	4.71	5.17	0	-0.91	0.0134	0.0249	4.48	5.39	0
a	1135	Gm11362	chr13	28873894	28874394	37019	1.54	1.32e-10	5.26e-10	6.43	4.89	1	-0.7	0.00476	0.00908	5.97	6.68	0	-2.15	1.22e-15	7.49e-15	4.45	6.6	-1	-1.425	-0.82	0.0235	0.0516	6.15	6.98	0	-1.6	8.52e-08	3.78e-07	5.6	7.2	-1
a	1136	Gm4266	chr14	73470607	73471107	-21986	1.06	0.000578	0.00127	5.98	4.91	1	-0.7	0.0297	0.0487	5.52	6.22	0	-1.66	1.57e-10	6.28e-10	4.48	6.14	-1	-1.18	-1.11	0.00331	0.00967	5.41	6.52	-1	-1.21	6.41e-06	2.18e-05	5.54	6.74	-1
a	1137	Tead1	chr7	112730093	112730593	50775	3.93	1.32e-28	2.94e-27	6.79	2.85	1	-0.7	0.00672	0.0125	6.33	7.03	0	-4.53	3.37e-47	2.68e-45	2.43	6.96	-1	-2.615	-0.41	0.277	0.387	6.92	7.33	0	-2.33	5.45e-20	9.9e-19	5.23	7.56	-1
a	1138	Glrp1	chr1	88578215	88578715	-68149	2.65	2.02e-09	7.28e-09	4.95	2.3	1	-0.7	0.0398	0.0634	4.49	5.2	0	-3.26	1.77e-12	8.39e-12	1.86	5.12	-1	-1.98	-0.54	0.343	0.456	4.96	5.5	0	-4.13	5.05e-18	7.51e-17	1.6	5.72	-1
a	1139	Gm44795	chr7	65430318	65430818	28471	1.34	4.45e-16	3.02e-15	7.76	6.42	1	-0.7	5.34e-08	1.91e-07	7.31	8.01	0	-1.95	8.69e-31	1.84e-29	5.99	7.93	-1	-1.325	-0.85	0.0419	0.0839	7.46	8.31	0	-1.6	3.58e-12	2.75e-11	6.93	8.53	-1
a	1140	Lama5	chr2	180220116	180220616	5243	3.3	3.88e-21	4.36e-20	6.04	2.74	1	-0.7	0.00607	0.0114	5.58	6.28	0	-3.89	4.4e-28	7.48e-27	2.31	6.2	-1	-2.295	-0.13	0.69	0.772	6.44	6.58	0	-1.08	5.09e-05	0.00015	5.73	6.8	-1
a	1141	Usp27x	chrX	7428971	7429471	-53141	1	1.37e-05	3.54e-05	6.33	5.33	1	-0.7	0.00326	0.00638	5.87	6.57	0	-1.6	1.65e-12	7.87e-12	4.89	6.5	-1	-1.15	-0.45	0.281	0.391	6.42	6.87	0	-1.14	3.41e-06	1.2e-05	5.95	7.09	-1
a	1142	Prpf18	chr2	4558688	4559188	92925	1.6	2.09e-06	5.83e-06	5.22	3.61	1	-0.7	0.0442	0.0698	4.76	5.46	0	-2.2	1.07e-08	3.63e-08	3.18	5.38	-1	-1.45	0.07	0.839	0.887	5.82	5.75	0	-1.95	1.34e-06	5e-06	4.03	5.98	-1
a	1143	Adcy7	chr8	88265546	88266046	-6357	2.22	5.58e-07	1.63e-06	5.04	2.83	1	-0.69	0.0315	0.0513	4.59	5.28	0	-2.83	4.83e-09	1.69e-08	2.37	5.2	-1	-1.76	-0.01	0.934	0.955	5.56	5.58	0	-1.13	0.00158	0.00357	4.67	5.8	-1
a	1144	Npffr2	chr5	89704186	89704686	176757	4.05	2.65e-11	1.12e-10	4.62	0.57	1	-0.69	0.0615	0.0937	4.16	4.85	0	-4.65	4.6e-14	2.49e-13	0.13	4.78	-1	-2.67	0.29	0.418	0.532	5.44	5.15	0	-1.44	0.00081	0.00193	3.93	5.38	-1
a	1145	Src	chr2	157394835	157395335	-23109	1.41	2.21e-18	1.89e-17	7.47	6.06	1	-0.69	3.31e-05	8.62e-05	7.01	7.7	0	-2	4.95e-32	1.15e-30	5.63	7.63	-1	-1.345	-0.76	0.0282	0.0601	7.24	8	0	-1.56	2.3e-13	2.04e-12	6.67	8.23	-1
a	1146	Lrrk1	chr7	66377053	66377553	10797	1.04	1.1e-12	5.29e-12	7.77	6.73	1	-0.69	6.08e-07	1.93e-06	7.31	7.99	0	-1.62	4.97e-25	6.53e-24	6.3	7.92	-1	-1.155	-0.63	0.0835	0.148	7.66	8.29	0	-1.5	8.04e-11	5.27e-10	7.02	8.52	-1
a	1147	Gm47829	chr9	78032949	78033449	5004	2.31	1.76e-07	5.38e-07	5.07	2.76	1	-0.69	0.0883	0.13	4.61	5.3	0	-2.91	1.8e-08	5.97e-08	2.32	5.22	-1	-1.8	-0.08	0.933	0.954	5.52	5.6	0	-0.86	0.0179	0.0321	4.96	5.82	0
a	1148	Ctnnd1	chr2	84635613	84636113	14652	1.13	2.65e-08	8.68e-08	6.96	5.83	1	-0.69	0.000559	0.00124	6.5	7.19	0	-1.71	7.61e-12	3.41e-11	5.4	7.11	-1	-1.2	-1.16	0.000838	0.00291	6.33	7.49	-1	-1.1	4.18e-06	1.46e-05	6.62	7.71	-1
a	1149	Gtdc1	chr2	44998651	44999151	-70994	2.1	7.55e-09	2.59e-08	5.28	3.19	1	-0.69	0.0222	0.0373	4.82	5.52	0	-2.69	3.73e-13	1.87e-12	2.75	5.44	-1	-1.69	-0.9	0.0679	0.125	4.92	5.82	0	-1.68	0.000177	0.000473	4.37	6.04	-1
a	1150	Iars2	chr1	185310338	185310838	18558	1.12	0.00481	0.00943	4.69	3.57	1	-0.69	0.17	0.231	4.23	4.92	0	-1.71	0.000901	0.00182	3.13	4.85	-1	-1.2	-1.16	0.0442	0.0878	4.06	5.22	0	-2.01	7.71e-05	0.00022	3.44	5.45	-1
a	1151	Arhgap28	chr17	67995944	67996444	7676	1.79	1.34e-12	6.41e-12	6.43	4.64	1	-0.69	0.000901	0.00193	5.97	6.66	0	-2.39	1.99e-19	1.65e-18	4.2	6.59	-1	-1.54	-0.58	0.0907	0.159	6.38	6.96	0	-1.42	3.34e-07	1.36e-06	5.77	7.19	-1
a	1152	Gm12274	chr11	62088596	62089096	-114246	2.69	1.44e-12	6.88e-12	5.62	2.93	1	-0.69	0.0622	0.0947	5.16	5.86	0	-3.28	5.99e-15	3.49e-14	2.5	5.78	-1	-1.985	-1.03	0.0165	0.0384	5.12	6.15	-1	-2.82	6.08e-11	4.05e-10	3.56	6.38	-1
a	1153	1700028P14Rik	chr19	23652654	23653154	0	2.46	3.59e-09	1.26e-08	5.03	2.57	1	-0.69	0.122	0.173	4.57	5.26	0	-3.05	2.95e-07	8.68e-07	2.13	5.18	-1	-1.87	-0.88	0.117	0.195	4.68	5.56	0	-0.5	0.213	0.283	5.29	5.78	0
a	1154	Gm8083	chr6	113006537	113007037	14415	3.17	2.56e-12	1.2e-11	5.13	1.97	1	-0.69	0.0428	0.0677	4.68	5.36	0	-3.76	3.55e-15	2.11e-14	1.52	5.29	-1	-2.225	0.31	0.385	0.5	5.97	5.66	0	-3.1	9.81e-13	8.07e-12	2.79	5.89	-1
a	1155	Arfgef1	chr1	10285423	10285923	-52753	1.56	5.07e-17	3.78e-16	7.19	5.63	1	-0.69	0.000153	0.000366	6.73	7.43	0	-2.15	1.1e-29	2.12e-28	5.2	7.35	-1	-1.42	-0.85	0.0093	0.0235	6.87	7.73	0	-1.51	1.15e-11	8.29e-11	6.44	7.95	-1
a	1156	Gnaq	chr19	16063380	16063880	-68951	3.05	1.43e-16	1.02e-15	5.73	2.67	1	-0.68	0.00733	0.0136	5.27	5.95	0	-3.62	6.96e-21	6.51e-20	2.26	5.88	-1	-2.15	-0.22	0.511	0.619	6.04	6.25	0	-2.51	1.77e-14	1.78e-13	3.96	6.48	-1
a	1157	Gmfg-ps	chr6	4893942	4894442	-164	3.48	3.46e-17	2.62e-16	5.54	2.06	1	-0.68	0.0325	0.0528	5.08	5.76	0	-4.05	3.79e-19	3.08e-18	1.64	5.69	-1	-2.365	-0.04	0.976	0.984	6.02	6.06	0	-1.68	4.11e-06	1.44e-05	4.6	6.28	-1
a	1158	Fam210b	chr2	172319198	172319698	-25867	2.72	4.03e-27	7.9e-26	6.97	4.26	1	-0.68	0.0023	0.00463	6.52	7.2	0	-3.3	1.52e-32	3.7e-31	3.82	7.12	-1	-1.99	-1.32	0.000646	0.00231	6.18	7.5	-1	-4.24	5.81e-39	8.01e-37	3.48	7.72	-1
a	1159	Gm7931	chr5	46791060	46791560	376716	5.46	3.8e-17	2.87e-16	5.49	0.03	1	-0.68	0.0921	0.135	5.03	5.71	0	-6.04	4.9e-25	6.45e-24	-0.4	5.64	-1	-3.36	0.32	0.355	0.469	6.33	6.01	0	-3.33	2.01e-18	3.13e-17	2.9	6.23	-1
a	1160	Smurf1	chr5	144963659	144964159	1688	1.91	4.99e-09	1.74e-08	6.69	4.78	1	-0.68	0.00333	0.00652	6.23	6.91	0	-2.5	3.14e-12	1.46e-11	4.34	6.84	-1	-1.59	-0.85	0.0168	0.0389	6.37	7.21	0	-2.17	2.03e-16	2.54e-15	5.27	7.44	-1
a	1161	Abcc4	chr14	118708612	118709112	-2393	2.77	7.07e-18	5.75e-17	6.19	3.43	1	-0.68	0.00834	0.0153	5.74	6.42	0	-3.34	8.32e-26	1.17e-24	3	6.34	-1	-2.01	0.06	0.893	0.926	6.77	6.72	0	-1.96	1.48e-09	8.28e-09	4.98	6.94	-1
a	1162	Gm12058	chr11	22799895	22800395	-12648	1.44	0.00056	0.00123	5.39	3.95	1	-0.68	0.0509	0.0793	4.94	5.61	0	-2.03	1.12e-05	2.81e-05	3.5	5.54	-1	-1.355	-0.35	0.406	0.52	5.56	5.91	0	-0.45	0.177	0.244	5.68	6.14	0
a	1163	Fads3	chr19	10063943	10064443	22395	1.77	1.53e-07	4.7e-07	5.35	3.58	1	-0.68	0.0148	0.0257	4.89	5.57	0	-2.34	4.91e-11	2.05e-10	3.16	5.5	-1	-1.51	-0.26	0.449	0.562	5.62	5.87	0	-0.95	0.00186	0.00413	5.15	6.1	0
a	1164	Gm4529	chr14	121588514	121589014	64970	1.14	0.00542	0.0105	4.55	3.42	1	-0.68	0.06	0.0917	4.09	4.77	0	-1.71	1.42e-05	3.54e-05	2.98	4.7	-1	-1.195	-0.71	0.18	0.275	4.36	5.07	0	-1.49	8.6e-05	0.000243	3.81	5.3	-1
a	1165	Fam84b	chr15	60841791	60842291	11487	4.78	6.86e-28	1.45e-26	6.06	1.28	1	-0.68	0.00478	0.00913	5.6	6.29	0	-5.38	7.85e-36	2.47e-34	0.83	6.21	-1	-3.03	-0.16	0.681	0.765	6.42	6.58	0	-3.18	7.39e-24	1.97e-22	3.63	6.81	-1
a	1166	Fam210a	chr18	68157356	68157856	142477	1.58	2.52e-06	6.95e-06	5.43	3.85	1	-0.68	0.0232	0.0389	4.97	5.65	0	-2.16	2.32e-10	9.16e-10	3.41	5.57	-1	-1.42	-0.13	0.707	0.786	5.81	5.95	0	-1.19	5.48e-05	0.00016	4.98	6.17	-1
a	1167	Uvrag	chr7	99131847	99132347	8794	1.28	2.8e-09	9.93e-09	7.19	5.91	1	-0.68	0.000309	0.000709	6.73	7.41	0	-1.85	3.62e-13	1.82e-12	5.48	7.33	-1	-1.265	-0.09	0.782	0.844	7.61	7.71	0	-0.73	0.00108	0.00251	7.21	7.93	0
a	1168	Jrkl	chr9	13199993	13200493	45336	1.7	0.000309	0.000698	4.6	2.89	1	-0.68	0.0867	0.128	4.14	4.81	0	-2.28	2.01e-07	6.02e-07	2.46	4.74	-1	-1.48	0.31	0.422	0.535	5.42	5.11	0	-1.18	0.00114	0.00264	4.16	5.34	-1
a	1169	Stag2	chrX	42139859	42140359	-8958	1.92	8.35e-13	4.08e-12	6.27	4.35	1	-0.67	0.00517	0.00981	5.81	6.49	0	-2.49	9.49e-21	8.78e-20	3.92	6.41	-1	-1.58	-0.22	0.504	0.613	6.56	6.79	0	-1.76	1.73e-11	1.22e-10	5.25	7.01	-1
a	1170	Sort1	chr3	108282868	108283368	-714	1.39	2.27e-06	6.31e-06	5.78	4.39	1	-0.67	0.0157	0.0272	5.32	5.99	0	-1.96	5.64e-11	2.34e-10	3.96	5.92	-1	-1.315	-0.7	0.0864	0.152	5.59	6.29	0	-1.01	0.000237	0.000623	5.51	6.52	-1
a	1171	Eomes	chr9	118488854	118489354	10642	1.06	0.00327	0.00655	4.77	3.71	1	-0.67	0.045	0.0709	4.31	4.98	0	-1.63	1.39e-05	3.46e-05	3.28	4.9	-1	-1.15	-0.06	0.867	0.907	5.22	5.28	0	-0.95	0.00888	0.0172	4.56	5.5	0
a	1172	Spata18	chr5	73851490	73851990	200111	3.61	3.45e-10	1.32e-09	4.58	0.97	1	-0.67	0.067	0.101	4.12	4.79	0	-4.19	6.82e-13	3.36e-12	0.52	4.71	-1	-2.43	-0.87	0.129	0.211	4.22	5.09	0	-2.44	1.18e-07	5.11e-07	2.87	5.31	-1
a	1173	Gm11989	chr11	8500747	8501247	-116894	1.09	1.58e-12	7.5e-12	7.72	6.63	1	-0.67	0.0129	0.0228	7.26	7.93	0	-1.67	5.25e-10	2e-09	6.19	7.86	-1	-1.17	-0.69	0.0949	0.165	7.55	8.23	0	-0.97	0.000519	0.00128	7.49	8.46	0
a	1174	Tas2r119	chr15	32012755	32013255	-164034	2.98	1.27e-15	8.19e-15	7.1	4.13	1	-0.67	0.00686	0.0128	6.65	7.32	0	-3.53	2.65e-18	2.01e-17	3.71	7.24	-1	-2.1	-0.74	0.0416	0.0834	6.88	7.62	0	-2.89	2.75e-28	1.15e-26	4.96	7.84	-1
a	1175	Slit1	chr19	41766642	41767142	-22977	2.05	3.52e-24	5.28e-23	7.38	5.33	1	-0.67	0.000321	0.000735	6.92	7.59	0	-2.61	4.73e-37	1.66e-35	4.9	7.52	-1	-1.64	-0.45	0.272	0.381	7.43	7.89	0	-1.63	9.81e-14	9.11e-13	6.48	8.11	-1
a	1176	Pias1	chr9	62995252	62995752	-7328	1.09	9.74e-10	3.59e-09	7.82	6.73	1	-0.67	0.000933	0.002	7.36	8.04	0	-1.66	1.04e-27	1.71e-26	6.3	7.96	-1	-1.165	-0.84	0.00867	0.0221	7.49	8.33	0	-0.95	3.07e-06	1.09e-05	7.62	8.56	0
a	1177	Dgkk	chrX	6894407	6894907	115101	3.93	4.67e-11	1.94e-10	4.58	0.65	1	-0.67	0.105	0.152	4.12	4.79	0	-4.49	1.04e-12	5.03e-12	0.23	4.72	-1	-2.58	0.05	0.809	0.865	5.15	5.09	0	-3.17	5.47e-11	3.65e-10	2.15	5.32	-1
a	1178	Slc45a1	chr4	150599226	150599726	52448	1.94	3.43e-14	1.91e-13	6.34	4.4	1	-0.67	0.00476	0.00908	5.88	6.56	0	-2.51	1.15e-19	9.74e-19	3.97	6.48	-1	-1.59	-0.75	0.038	0.0773	6.1	6.86	0	-1.13	3.81e-05	0.000114	5.95	7.08	-1
a	1179	Snx4	chr16	33258454	33258954	7012	1.02	1.66e-05	4.25e-05	6.18	5.16	1	-0.67	0.00697	0.0129	5.72	6.39	0	-1.59	5.14e-10	1.96e-09	4.73	6.32	-1	-1.13	-0.07	0.831	0.882	6.62	6.69	0	-0.79	0.00351	0.0074	6.13	6.91	0
a	1180	Gtf2h2	chr13	100516511	100517011	-23932	2.12	6.19e-08	1.97e-07	6.82	4.69	1	-0.67	0.0197	0.0335	6.36	7.03	0	-2.71	1.63e-13	8.45e-13	4.25	6.96	-1	-1.69	-0.23	0.535	0.641	7.11	7.33	0	-1.99	3.97e-09	2.1e-08	5.57	7.56	-1
a	1181	Klf7	chr1	64088172	64088672	33610	1.53	2.81e-08	9.19e-08	5.93	4.4	1	-0.67	0.00646	0.0121	5.47	6.14	0	-2.1	5.08e-14	2.75e-13	3.97	6.07	-1	-1.385	-1.91	2.15e-06	1.41e-05	4.54	6.44	-1	-2.46	5.7e-16	6.81e-15	4.2	6.67	-1
a	1182	Mov10	chr3	104820565	104821065	-2002	2.02	2.06e-09	7.41e-09	5.47	3.45	1	-0.67	0.0146	0.0255	5.02	5.69	0	-2.58	2.89e-13	1.47e-12	3.03	5.61	-1	-1.625	-0.55	0.401	0.516	5.43	5.98	0	-2.29	2.55e-12	2e-11	3.92	6.21	-1
a	1183	Xpr1	chr1	155438546	155439046	-21131	2.83	4.91e-13	2.45e-12	5.46	2.63	1	-0.67	0.0293	0.048	5.01	5.68	0	-3.39	9.83e-18	7.13e-17	2.21	5.6	-1	-2.03	-1.01	0.0611	0.115	4.97	5.97	0	-2.9	6.12e-13	5.15e-12	3.3	6.2	-1
a	1184	Ube2q2	chr9	55122590	55123090	-25764	2.58	2.17e-12	1.02e-11	5.71	3.13	1	-0.67	0.0196	0.0333	5.26	5.93	0	-3.17	6.7e-15	3.88e-14	2.68	5.85	-1	-1.92	-0.53	0.228	0.332	5.69	6.23	0	-1.09	0.000168	0.00045	5.36	6.45	-1
a	1185	4933415F23Rik	chr1	23214454	23214954	-112201	3.06	3.14e-09	1.11e-08	4.64	1.57	1	-0.67	0.0505	0.0786	4.18	4.85	0	-3.64	3.13e-12	1.45e-11	1.13	4.77	-1	-2.155	-0.46	0.264	0.372	4.68	5.15	0	-2.92	9.03e-12	6.61e-11	2.45	5.37	-1
a	1186	Macf1	chr4	123663569	123664069	20291	1.11	2.93e-05	7.33e-05	5.77	4.65	1	-0.66	0.011	0.0196	5.31	5.97	0	-1.67	2.12e-08	6.97e-08	4.22	5.9	-1	-1.165	-1.28	0.00218	0.00673	4.99	6.27	-1	-1.1	9.75e-05	0.000273	5.39	6.49	-1
a	1187	Ndufb4	chr16	37665357	37665857	-10904	3.49	1.08e-13	5.74e-13	5.24	1.75	1	-0.66	0.0345	0.0558	4.78	5.44	0	-4.07	6.07e-18	4.48e-17	1.3	5.37	-1	-2.365	-0.51	0.371	0.485	5.23	5.74	0	-3.47	8.61e-15	9.02e-14	2.5	5.97	-1
a	1188	Gm47830	chr10	25432219	25432719	-16034	1.12	0.00221	0.00452	5.6	4.49	1	-0.66	0.0128	0.0225	5.15	5.8	0	-1.69	2.17e-05	5.3e-05	4.04	5.73	-1	-1.175	-0.56	0.138	0.223	5.54	6.1	0	-1.63	3.67e-08	1.71e-07	4.69	6.33	-1
a	1189	Stxbp6	chr12	45076272	45076772	-1563	3.67	1.11e-10	4.43e-10	4.64	0.97	1	-0.66	0.05	0.0781	4.18	4.85	0	-4.25	1.05e-13	5.53e-13	0.52	4.77	-1	-2.455	-1.47	0.0154	0.0362	3.67	5.15	-1	-6.38	1.28e-22	2.99e-21	-1.01	5.37	-1
a	1190	Mn1	chr5	111415981	111416481	-881	1.84	9.94e-08	3.1e-07	5.33	3.49	1	-0.66	0.0896	0.131	4.87	5.53	0	-2.4	6.15e-09	2.13e-08	3.06	5.45	-1	-1.53	-1.07	0.0183	0.0419	4.76	5.83	-1	-3.07	2.66e-13	2.34e-12	2.99	6.05	-1
a	1191	Gm7382	chr15	40524317	40524817	-12504	1.13	0.00161	0.00337	5.15	4.02	1	-0.66	0.0506	0.0789	4.69	5.35	0	-1.69	4.36e-07	1.26e-06	3.59	5.28	-1	-1.175	0.46	0.219	0.322	6.12	5.65	0	-1.14	0.000382	0.000966	4.74	5.88	-1
a	1192	Nfib	chr4	82691598	82692098	13652	3.97	1.11e-17	8.84e-17	5.5	1.53	1	-0.66	0.0202	0.0342	5.04	5.7	0	-4.54	1.13e-22	1.22e-21	1.08	5.63	-1	-2.6	0.63	0.175	0.269	6.63	6	0	-2.28	3.31e-12	2.56e-11	3.94	6.22	-1
a	1193	Igf1r	chr7	67968301	67968801	15474	2.36	8.16e-18	6.6e-17	6.38	4.02	1	-0.66	0.00267	0.00531	5.92	6.58	0	-2.92	1.1e-26	1.67e-25	3.59	6.51	-1	-1.79	-0.08	0.791	0.851	6.8	6.88	0	-2.54	1.7e-14	1.73e-13	4.57	7.11	-1
a	1194	Hdac8	chrX	102450448	102450948	54411	1	0.000647	0.00141	5.37	4.37	1	-0.66	0.0338	0.0547	4.92	5.57	0	-1.56	1.18e-06	3.28e-06	3.94	5.5	-1	-1.11	-0.05	0.916	0.943	5.82	5.87	0	-0.66	0.032	0.0542	5.43	6.1	0
a	1195	Cda	chr4	138367366	138367866	126	1.62	6.43e-06	1.72e-05	5.03	3.42	1	-0.66	0.0456	0.0718	4.58	5.24	0	-2.18	1.17e-08	3.94e-08	2.98	5.17	-1	-1.42	-0.92	0.0406	0.0818	4.61	5.54	0	-1.75	1.01e-06	3.85e-06	4.01	5.76	-1
a	1196	Gm7653	chr9	62783116	62783616	-6288	1.66	2.07e-05	5.25e-05	5.03	3.37	1	-0.66	0.052	0.0808	4.57	5.24	0	-2.23	3e-07	8.83e-07	2.93	5.16	-1	-1.445	-0.97	0.0375	0.0766	4.56	5.54	0	-0.98	0.0045	0.00927	4.78	5.76	0
a	1197	Crhr2	chr6	55108308	55108808	24208	1.04	0.000289	0.000656	5.69	4.66	1	-0.66	0.0328	0.0532	5.24	5.89	0	-1.59	1.22e-07	3.73e-07	4.23	5.82	-1	-1.125	-0.76	0.0525	0.101	5.43	6.19	0	-0.86	0.00264	0.00571	5.56	6.42	0
a	1198	Zbtb8b	chr4	129440600	129441100	0	1.02	0.00206	0.00424	5.14	4.12	1	-0.66	0.0284	0.0467	4.68	5.34	0	-1.59	4.12e-06	1.08e-05	3.68	5.27	-1	-1.125	-0.72	0.0927	0.162	4.92	5.64	0	-0.94	0.00438	0.00904	4.93	5.87	0
a	1199	Mnd1	chr3	84125096	84125596	30190	2.54	9e-20	8.88e-19	6.48	3.94	1	-0.66	0.00172	0.00353	6.02	6.68	0	-3.11	1.39e-26	2.09e-25	3.5	6.61	-1	-1.885	-0.01	0.949	0.966	6.98	6.98	0	-1.26	1.67e-05	5.31e-05	5.95	7.21	-1
a	1200	Cckar	chr5	53700454	53700954	6751	1.03	2.14e-06	5.95e-06	6.76	5.73	1	-0.65	0.00243	0.00487	6.3	6.95	0	-1.57	8.12e-14	4.32e-13	5.3	6.87	-1	-1.11	-0.82	0.0163	0.038	6.43	7.25	0	-1.17	7.73e-07	3e-06	6.31	7.47	-1
a	1201	Arhgef28	chr13	98204720	98205220	1219	3.43	1.52e-24	2.36e-23	6.33	2.89	1	-0.65	0.00484	0.00922	5.87	6.52	0	-3.99	2.68e-33	6.89e-32	2.46	6.44	-1	-2.32	-1.2	0.00481	0.0133	5.61	6.82	-1	-3.04	3.58e-21	7.36e-20	4	7.04	-1
a	1202	Ncald	chr15	37769611	37770111	22459	2.75	6.43e-15	3.85e-14	5.68	2.93	1	-0.65	0.0146	0.0254	5.22	5.87	0	-3.3	7.91e-20	6.77e-19	2.5	5.8	-1	-1.975	0.58	0.102	0.174	6.75	6.17	0	-3.36	8.59e-21	1.7e-19	3.04	6.4	-1
a	1203	Plce1	chr19	38478977	38479477	-1632	1.39	7.55e-07	2.18e-06	6.45	5.06	1	-0.65	0.00991	0.0179	6	6.64	0	-1.95	6.82e-14	3.65e-13	4.62	6.57	-1	-1.3	-0.71	0.0572	0.109	6.23	6.94	0	-1.86	5.08e-11	3.41e-10	5.31	7.17	-1
a	1204	Gc	chr5	89234580	89235080	222818	5.71	9.17e-26	1.59e-24	5.74	0.03	1	-0.65	0.0152	0.0264	5.28	5.93	0	-6.26	5.07e-31	1.09e-29	-0.4	5.86	-1	-3.455	-0.26	0.497	0.607	5.97	6.23	0	-6.12	4.45e-36	4.4e-34	0.34	6.45	-1
a	1205	Gm8277	chr13	36457304	36457804	101261	2.79	3.72e-06	1.01e-05	4.06	1.28	1	-0.65	0.164	0.225	3.6	4.25	0	-3.35	1.55e-07	4.68e-07	0.83	4.18	-1	-2	0.03	0.777	0.841	4.58	4.55	0	-3.76	2.14e-10	1.33e-09	1.02	4.78	-1
a	1206	Gm37559	chr1	165603071	165603571	10319	2.2	9.01e-07	2.59e-06	5.33	3.13	1	-0.65	0.0738	0.11	4.87	5.51	0	-2.76	8.66e-12	3.87e-11	2.68	5.44	-1	-1.705	-0.63	0.103	0.175	5.18	5.81	0	-2.43	8.03e-12	5.92e-11	3.61	6.04	-1
a	1207	Ccnd3	chr17	47521561	47522061	16510	1.75	1.02e-06	2.92e-06	5.35	3.6	1	-0.65	0.0551	0.085	4.89	5.54	0	-2.3	3.16e-09	1.12e-08	3.17	5.47	-1	-1.475	-0.12	0.71	0.789	5.72	5.84	0	-1.59	7.77e-06	2.61e-05	4.48	6.07	-1
a	1208	Gm5903	chr7	130251660	130252160	102202	1.09	4e-06	1.09e-05	6.48	5.39	1	-0.65	0.00949	0.0172	6.02	6.68	0	-1.64	2.43e-12	1.14e-11	4.96	6.6	-1	-1.145	-0.91	0.0108	0.0267	6.07	6.97	0	-1.32	1.11e-07	4.83e-07	5.88	7.2	-1
a	1209	Gm12935	chr4	126512257	126512757	-8912	1	1.74e-23	2.43e-22	8.26	7.26	1	-0.65	0.000172	0.000409	7.8	8.45	0	-1.55	7.8e-19	6.15e-18	6.82	8.37	-1	-1.1	-1.13	0.00223	0.00687	7.62	8.75	-1	-1.45	2.68e-11	1.86e-10	7.53	8.97	-1
a	1210	Tgfbr2	chr9	116234158	116234658	-58798	2.83	3.38e-15	2.08e-14	7.02	4.19	1	-0.65	0.0256	0.0425	6.56	7.21	0	-3.37	4.43e-32	1.04e-30	3.77	7.14	-1	-2.01	-0.79	0.0173	0.04	6.72	7.51	0	-1.57	5.83e-08	2.64e-07	6.17	7.74	-1
a	1211	Kcnj16	chr11	110985842	110986342	17809	5.43	6.58e-21	7.24e-20	5.46	0.03	1	-0.64	0.0427	0.0675	5	5.64	0	-5.97	1.49e-24	1.87e-23	-0.4	5.57	-1	-3.305	-1.13	0.0295	0.0624	4.82	5.94	0	-2.56	4.22e-13	3.62e-12	3.61	6.17	-1
a	1212	Gm15272	chr10	24482766	24483266	31245	5.17	1.3e-17	1.03e-16	5.2	0.03	1	-0.64	0.0621	0.0945	4.74	5.38	0	-5.71	4.27e-19	3.45e-18	-0.4	5.31	-1	-3.175	-1.89	0.00215	0.00664	3.79	5.68	-1	-5.61	7.66e-24	2.04e-22	0.29	5.9	-1
a	1213	Ptprj	chr2	90506081	90506581	74066	2.44	3.65e-07	1.08e-06	4.72	2.28	1	-0.64	0.0762	0.114	4.26	4.91	0	-3	6.65e-10	2.52e-09	1.83	4.83	-1	-1.82	0.15	0.884	0.919	5.35	5.21	0	-1.22	0.00181	0.00404	4.21	5.43	-1
a	1214	Wdr19	chr5	65220974	65221474	21278	4.63	1.33e-33	4.55e-32	6.38	1.75	1	-0.64	0.00305	0.00601	5.92	6.56	0	-5.19	3.38e-38	1.3e-36	1.3	6.49	-1	-2.915	-0.33	0.35	0.464	6.53	6.86	0	-1.86	1.59e-08	7.74e-08	5.23	7.09	-1
a	1215	Ecscr	chr18	35722486	35722986	-130	4.03	2.79e-14	1.57e-13	5.12	1.09	1	-0.64	0.046	0.0724	4.66	5.3	0	-4.56	9.83e-19	7.69e-18	0.67	5.23	-1	-2.6	0.36	0.488	0.599	5.96	5.6	0	-2.36	6.83e-09	3.5e-08	3.47	5.83	-1
a	1216	Gm6569	chr15	73833173	73833673	-888	2.06	7.32e-06	1.94e-05	4.67	2.61	1	-0.64	0.076	0.113	4.22	4.85	0	-2.59	4.42e-09	1.55e-08	2.18	4.78	-1	-1.615	-1.55	0.00486	0.0135	3.6	5.15	-1	-1.03	0.00261	0.00565	4.35	5.38	-1
a	1217	Gpc3	chrX	52643168	52643668	-29218	1.13	0.000163	0.00038	5.61	4.48	1	-0.64	0.0158	0.0274	5.15	5.79	0	-1.68	1.15e-07	3.53e-07	4.04	5.72	-1	-1.16	0.15	0.682	0.765	6.24	6.09	0	-0.17	0.483	0.563	6.14	6.32	0
a	1218	Gm17072	chr8	81865612	81866112	37914	1.41	2.49e-15	1.56e-14	7.27	5.85	1	-0.64	2.73e-05	7.19e-05	6.81	7.45	0	-1.96	3.25e-27	5.14e-26	5.42	7.38	-1	-1.3	-0.79	0.0202	0.0456	6.96	7.75	0	-1.38	7.5e-11	4.93e-10	6.59	7.98	-1
a	1219	Tmbim1	chr1	74296652	74297152	8470	1.47	4.91e-06	1.33e-05	6.13	4.66	1	-0.64	0.0289	0.0475	5.68	6.31	0	-2	3.24e-12	1.5e-11	4.24	6.24	-1	-1.32	-0.01	0.917	0.943	6.6	6.61	0	-1.07	5.1e-05	0.00015	5.76	6.84	-1
a	1220	Neo1	chr9	59034761	59035261	1180	1.06	0.00993	0.0186	4.38	3.32	1	-0.64	0.118	0.168	3.92	4.56	0	-1.58	0.000431	0.000907	2.9	4.48	-1	-1.11	0.33	0.397	0.512	5.18	4.85	0	-0.31	0.451	0.532	4.77	5.08	0
a	1221	Rp1l1	chr14	64024806	64025306	32300	3.42	1.76e-08	5.85e-08	4.38	0.97	1	-0.64	0.081	0.12	3.93	4.57	0	-3.97	1.34e-10	5.4e-10	0.52	4.49	-1	-2.305	0.12	0.898	0.93	4.98	4.87	0	-0.6	0.0848	0.128	4.5	5.09	0
a	1222	Rassf9	chr10	102512892	102513392	670	1.8	0.000145	0.000339	4.22	2.42	1	-0.64	0.121	0.171	3.76	4.4	0	-2.32	4.19e-06	1.1e-05	2.01	4.33	-1	-1.48	-0.96	0.209	0.31	3.74	4.7	0	-1.38	0.00104	0.00243	3.54	4.93	-1
a	1223	Gm46193	chr10	111741237	111741737	-26041	1.51	3.38e-13	1.71e-12	6.7	5.19	1	-0.64	0.00095	0.00203	6.24	6.88	0	-2.05	3e-21	2.89e-20	4.76	6.8	-1	-1.345	-0.74	0.0309	0.065	6.44	7.18	0	-1.18	1.17e-06	4.42e-06	6.22	7.4	-1
a	1224	Rbpj	chr5	53481366	53481866	15214	1.08	0.00387	0.00768	5.09	4.01	1	-0.64	0.0904	0.133	4.63	5.27	0	-1.61	2.25e-05	5.48e-05	3.59	5.19	-1	-1.125	0.28	0.543	0.648	5.85	5.57	0	-0.96	0.00388	0.00811	4.83	5.79	0
a	1225	Gm49031	chr14	121422846	121423723	-36890	1.26	0.000182	0.000422	5.05	3.8	1	-0.64	0.0529	0.082	4.6	5.24	0	-1.79	9.27e-07	2.6e-06	3.37	5.17	-1	-1.215	-0.31	0.43	0.544	5.23	5.54	0	-1.57	1.94e-05	6.09e-05	4.19	5.76	-1
a	1226	Rad18	chr6	112696380	112696880	0	1.31	1.2e-07	3.7e-07	6.08	4.78	1	-0.64	0.00636	0.0119	5.62	6.26	0	-1.85	1.63e-12	7.75e-12	4.34	6.19	-1	-1.245	-0.87	0.0239	0.0524	5.69	6.56	0	-1.63	2.07e-09	1.14e-08	5.15	6.79	-1
a	1227	Maob	chrX	16748819	16749319	68047	2.41	1.01e-06	2.88e-06	4.47	2.06	1	-0.63	0.142	0.198	4.01	4.64	0	-2.93	1.19e-08	4.02e-08	1.64	4.57	-1	-1.78	0.56	0.202	0.301	5.5	4.94	0	-0.46	0.24	0.314	4.71	5.17	0
a	1228	Iqck	chr7	118848668	118849168	-6584	1.16	2.63e-06	7.25e-06	6.03	4.87	1	-0.63	0.00929	0.0169	5.57	6.2	0	-1.69	2.83e-10	1.11e-09	4.44	6.12	-1	-1.16	-0.68	0.095	0.165	5.82	6.5	0	-1.34	1.63e-05	5.2e-05	5.39	6.72	-1
a	1229	Otulinl	chr15	27777228	27777728	-95649	1.15	0.000953	0.00204	4.95	3.8	1	-0.63	0.179	0.242	4.49	5.12	0	-1.68	0.000215	0.000469	3.37	5.05	-1	-1.155	-1.1	0.0808	0.144	4.32	5.42	0	-1.82	2.04e-05	6.4e-05	3.83	5.65	-1
a	1230	Rab15	chr12	76826680	76827180	-3772	2	1.63e-06	4.59e-06	4.76	2.76	1	-0.63	0.0526	0.0816	4.3	4.93	0	-2.52	6.47e-09	2.24e-08	2.33	4.85	-1	-1.575	0.23	0.578	0.678	5.46	5.23	0	-0.92	0.00803	0.0157	4.54	5.45	0
a	1231	Wwc1	chr11	35921125	35921625	58902	2.77	5.09e-18	4.19e-17	6.21	3.44	1	-0.63	0.0144	0.0251	5.75	6.39	0	-3.31	1.25e-20	1.14e-19	3	6.31	-1	-1.97	-1.56	0.00011	0.000479	5.13	6.68	-1	-2.79	9.46e-19	1.52e-17	4.12	6.91	-1
a	1232	Six4	chr12	73098507	73099007	14449	1.21	0.00114	0.00242	6.57	5.36	1	-0.63	0.0567	0.0872	6.11	6.74	0	-1.73	2.82e-07	8.31e-07	4.94	6.67	-1	-1.18	-1.03	0.0289	0.0614	6.01	7.04	0	-1.35	6.77e-05	0.000195	5.91	7.27	-1
a	1233	Mocs1	chr17	49477265	49477765	48903	1.23	1.68e-12	7.98e-12	7.15	5.92	1	-0.63	0.000585	0.00129	6.69	7.32	0	-1.76	2.53e-21	2.45e-20	5.49	7.25	-1	-1.195	-0.24	0.548	0.652	7.38	7.62	0	-0.71	0.00126	0.0029	7.13	7.84	0
a	1234	Erbb4	chr1	68780045	68780545	327514	5.73	7.66e-26	1.34e-24	5.76	0.03	1	-0.63	0.0225	0.0378	5.3	5.94	0	-6.26	4.84e-28	8.21e-27	-0.4	5.86	-1	-3.445	-0.23	0.501	0.611	6	6.24	0	-2.39	7.19e-12	5.33e-11	4.07	6.46	-1
a	1235	Atp2b1	chr10	98618940	98619440	-294966	1.9	5.68e-12	2.56e-11	6.53	4.63	1	-0.63	0.00316	0.00622	6.07	6.71	0	-2.44	8.23e-18	6.01e-17	4.19	6.63	-1	-1.535	-0.56	0.14	0.225	6.45	7.01	0	-1.41	6.67e-08	3e-07	5.82	7.23	-1
a	1236	Mbnl2	chr14	120235562	120236062	-39607	1.32	7.02e-06	1.86e-05	6.71	5.39	1	-0.63	0.021	0.0355	6.25	6.88	0	-1.86	1.79e-07	5.37e-07	4.95	6.81	-1	-1.245	-0.28	0.46	0.572	6.9	7.18	0	-1.24	3.1e-05	9.43e-05	6.17	7.41	-1
a	1237	Cacul1	chr19	60534353	60534853	46170	4.74	1.11e-19	1.08e-18	5.39	0.65	1	-0.63	0.0264	0.0436	4.93	5.57	0	-5.26	9.86e-24	1.16e-22	0.23	5.49	-1	-2.945	-0.39	0.303	0.415	5.47	5.87	0	-3.58	6.74e-20	1.21e-18	2.51	6.09	-1
a	1238	Gmds	chr13	32493235	32493735	-154495	1.95	4.39e-08	1.41e-07	5.64	3.69	1	-0.63	0.0827	0.122	5.18	5.81	0	-2.47	6.54e-11	2.7e-10	3.26	5.73	-1	-1.55	-1.37	0.00273	0.00817	4.74	6.11	-1	-2.18	2.08e-08	9.97e-08	4.15	6.33	-1
a	1239	Clrn3	chr7	135485649	135486149	42505	5.71	1e-18	8.86e-18	5.74	0.03	1	-0.63	0.113	0.161	5.28	5.91	0	-6.23	2.6e-26	3.81e-25	-0.4	5.83	-1	-3.43	-0.09	0.797	0.856	6.12	6.21	0	-3.11	3.51e-17	4.77e-16	3.32	6.43	-1
a	1240	Adcy1	chr11	6963495	6963995	-99494	4.78	4.79e-13	2.39e-12	4.8	0.03	1	-0.63	0.0891	0.131	4.35	4.97	0	-5.3	1.72e-16	1.13e-15	-0.4	4.9	-1	-2.965	0.24	0.613	0.708	5.51	5.27	0	-6.51	8.59e-24	2.27e-22	-1.01	5.5	-1
a	1241	Rbbp8nl	chr2	180292844	180293344	-2965	2.48	1.61e-14	9.24e-14	6.31	3.83	1	-0.63	0.0162	0.0279	5.85	6.48	0	-2.99	5.56e-15	3.24e-14	3.41	6.4	-1	-1.81	-0.61	0.103	0.176	6.17	6.78	0	-1.81	5.41e-08	2.46e-07	5.19	7	-1
a	1242	Gm47553	chr12	54399008	54399508	-28569	5.94	1.24e-28	2.76e-27	5.97	0.03	1	-0.63	0.0159	0.0275	5.51	6.14	0	-6.47	5.59e-36	1.78e-34	-0.4	6.07	-1	-3.55	-0.09	0.754	0.823	6.36	6.44	0	-4.78	4.5e-33	3.21e-31	1.89	6.67	-1
a	1243	Tmx1	chr12	70621958	70622458	168863	3.08	1.68e-36	7.28e-35	7.47	4.39	1	-0.63	0.00226	0.00456	7.02	7.64	0	-3.61	1.55e-47	1.26e-45	3.96	7.57	-1	-2.12	-0.63	0.1	0.172	7.31	7.94	0	-2.28	1.36e-19	2.37e-18	5.88	8.17	-1
a	1244	Epha4	chr1	77538525	77539025	-23437	4.25	2.16e-33	7.31e-32	6.54	2.29	1	-0.63	0.00226	0.00456	6.09	6.72	0	-4.76	6.86e-39	2.79e-37	1.88	6.64	-1	-2.695	-0.89	0.242	0.348	6.13	7.01	0	-1.92	0.000202	0.000537	5.32	7.24	-1
a	1245	Tgfb2	chr1	186555462	186555962	150027	3.65	1.95e-35	7.76e-34	6.9	3.26	1	-0.62	0.0024	0.00482	6.45	7.07	0	-4.17	1.26e-49	1.21e-47	2.82	6.99	-1	-2.395	-0.6	0.086	0.152	6.76	7.37	0	-2.65	2.09e-23	5.3e-22	4.94	7.59	-1
a	1246	Ptprm	chr17	67253006	67253506	100951	1.19	6.2e-10	2.33e-09	6.9	5.7	1	-0.62	0.00996	0.018	6.44	7.06	0	-1.71	7.37e-11	3.03e-10	5.27	6.98	-1	-1.165	-0.4	0.291	0.402	6.96	7.36	0	-1.32	3.98e-07	1.61e-06	6.26	7.58	-1
a	1247	Gtf2i	chr5	134326013	134326513	-11253	1.52	1.3e-09	4.75e-09	6.86	5.34	1	-0.62	0.0167	0.0288	6.4	7.02	0	-2.04	5.77e-18	4.27e-17	4.9	6.94	-1	-1.33	-0.47	0.186	0.282	6.85	7.32	0	-1.46	8.21e-08	3.65e-07	6.08	7.54	-1
a	1248	Tcf7l2	chr19	55754275	55754775	12465	1.72	1.87e-08	6.21e-08	5.65	3.93	1	-0.62	0.0233	0.039	5.19	5.81	0	-2.24	1.28e-12	6.16e-12	3.5	5.73	-1	-1.43	0.53	0.148	0.236	6.63	6.11	0	-1.3	6.92e-06	2.35e-05	5.03	6.33	-1
a	1249	Agpat4	chr17	11961804	11962304	-156400	5.02	1.52e-16	1.08e-15	5.05	0.03	1	-0.62	0.0552	0.085	4.59	5.21	0	-5.53	1.28e-19	1.08e-18	-0.4	5.13	-1	-3.075	-1.15	0.01	0.025	4.35	5.51	-1	-3.1	1.17e-14	1.21e-13	2.64	5.73	-1
a	1250	1700086L19Rik	chr12	74144344	74144844	-139398	1.46	3.8e-05	9.4e-05	5.8	4.34	1	-0.62	0.0453	0.0714	5.35	5.97	0	-1.98	1.34e-09	4.95e-09	3.92	5.9	-1	-1.3	-0.69	0.159	0.249	5.58	6.27	0	-2.11	2.14e-11	1.5e-10	4.39	6.5	-1
a	1251	Htra1	chr7	130982339	130982839	46228	1.09	3.68e-07	1.09e-06	6.68	5.59	1	-0.62	0.00197	0.004	6.22	6.84	0	-1.61	1.52e-13	7.9e-13	5.15	6.77	-1	-1.115	-0.61	0.0751	0.136	6.53	7.14	0	-1.01	0.000149	0.000403	6.36	7.36	-1
a	1252	Abtb2	chr2	103652915	103653415	86605	1.56	1.08e-06	3.09e-06	6.13	4.57	1	-0.62	0.0429	0.068	5.67	6.28	0	-2.07	4.32e-13	2.16e-12	4.14	6.21	-1	-1.345	-0.67	0.0602	0.113	5.92	6.58	0	-1.94	1.24e-11	8.91e-11	4.87	6.81	-1
a	1253	Sgo2a	chr1	57937076	57937576	-58395	4.86	1.25e-14	7.26e-14	4.89	0.03	1	-0.62	0.138	0.193	4.43	5.05	0	-5.37	1.52e-15	9.28e-15	-0.4	4.97	-1	-2.995	-0.3	0.779	0.842	5.05	5.35	0	-3.79	1.2e-13	1.1e-12	1.78	5.57	-1
a	1254	Ank	chr15	27504080	27504580	37403	1.45	4.68e-05	0.000115	5	3.55	1	-0.62	0.0557	0.0857	4.54	5.16	0	-1.97	7.86e-08	2.44e-07	3.12	5.09	-1	-1.295	0.15	0.701	0.781	5.61	5.46	0	-1.93	8.7e-08	3.85e-07	3.75	5.68	-1
a	1255	Spry2	chr14	105822586	105823086	73733	1	6.07e-13	3e-12	7.8	6.8	1	-0.62	0.00137	0.00285	7.34	7.96	0	-1.52	3.22e-17	2.24e-16	6.36	7.89	-1	-1.07	-0.73	0.0732	0.133	7.53	8.26	0	-1.36	7.26e-09	3.71e-08	7.13	8.49	-1
a	1256	Gm47105	chr9	13613232	13613732	113710	3.81	1.59e-24	2.46e-23	6.09	2.28	1	-0.62	0.00753	0.0139	5.63	6.25	0	-4.35	7.9e-29	1.43e-27	1.83	6.18	-1	-2.485	-1.77	5.25e-06	3.14e-05	4.79	6.55	-1	-3.27	6.23e-23	1.51e-21	3.51	6.78	-1
a	1257	Lhpp	chr7	132711888	132712388	101250	2.08	1.35e-05	3.48e-05	6.45	4.36	1	-0.62	0.0082	0.015	5.99	6.61	0	-2.62	7.1e-07	2.01e-06	3.91	6.54	-1	-1.62	-0.26	0.507	0.616	6.66	6.91	0	-1.23	5.41e-05	0.000158	5.9	7.14	-1
a	1258	Smco4	chr9	15505368	15505868	11936	2.06	6.38e-10	2.39e-09	5.6	3.54	1	-0.62	0.0289	0.0475	5.14	5.76	0	-2.59	1.34e-14	7.61e-14	3.1	5.69	-1	-1.605	-0.28	0.434	0.547	5.79	6.06	0	-1.43	1.74e-05	5.5e-05	4.86	6.29	-1
a	1259	Smco4	chr9	15529240	15529740	35808	1.26	8.14e-06	2.15e-05	6	4.74	1	-0.62	0.0251	0.0417	5.54	6.16	0	-1.78	3.5e-08	1.13e-07	4.3	6.09	-1	-1.2	-1.11	0.0113	0.0278	5.35	6.46	-1	-1.54	1.76e-06	6.48e-06	5.15	6.68	-1
a	1260	Apbb2	chr5	66537747	66538247	80537	1.6	1.67e-06	4.7e-06	5.3	3.7	1	-0.62	0.0376	0.0603	4.84	5.45	0	-2.11	3.15e-09	1.12e-08	3.27	5.38	-1	-1.365	-0.01	0.949	0.965	5.74	5.75	0	-2.05	1.29e-09	7.26e-09	3.92	5.98	-1
a	1261	Rassf10	chr7	112912394	112912894	-41068	2.18	4.38e-09	1.53e-08	6.18	4	1	-0.62	0.0235	0.0393	5.73	6.35	0	-2.72	2.53e-11	1.08e-10	3.56	6.27	-1	-1.67	-0.31	0.527	0.634	6.34	6.65	0	-1.72	8.11e-08	3.61e-07	5.15	6.87	-1
a	1262	Stn1	chr19	47538663	47539163	-1156	2.03	1.53e-15	9.82e-15	6.65	4.62	1	-0.62	0.0146	0.0254	6.19	6.81	0	-2.55	8.61e-20	7.35e-19	4.18	6.74	-1	-1.585	-0.23	0.511	0.62	6.88	7.11	0	-1.31	3.87e-07	1.57e-06	6.03	7.33	-1
a	1263	Slc9a3	chr13	74096717	74097217	-24240	2.15	2.33e-08	7.65e-08	5.36	3.2	1	-0.62	0.0433	0.0685	4.9	5.51	0	-2.68	3.95e-11	1.66e-10	2.76	5.44	-1	-1.65	-0.78	0.0466	0.0917	5.03	5.81	0	-1.78	5.79e-08	2.63e-07	4.26	6.04	-1
a	1264	Gdpd5	chr7	99371406	99371906	-9508	1.84	2.44e-06	6.75e-06	5.19	3.35	1	-0.62	0.124	0.175	4.73	5.35	0	-2.36	1.46e-08	4.9e-08	2.92	5.28	-1	-1.49	-0.26	0.543	0.648	5.39	5.65	0	-1.42	0.000285	0.000737	4.46	5.88	-1
a	1265	Lama3	chr18	12347413	12347913	13594	1.69	2.21e-10	8.63e-10	6.68	4.99	1	-0.62	0.0197	0.0334	6.22	6.84	0	-2.21	2.38e-19	1.96e-18	4.56	6.76	-1	-1.415	0.13	0.762	0.829	7.27	7.14	0	-1.19	4.2e-06	1.47e-05	6.17	7.36	-1
a	1266	Dnah5	chr15	28179499	28179999	-23753	2.31	3.93e-24	5.89e-23	6.82	4.51	1	-0.61	0.0231	0.0387	6.36	6.97	0	-2.82	7.59e-18	5.56e-17	4.07	6.9	-1	-1.715	-0.63	0.0874	0.154	6.63	7.27	0	-2.18	3.89e-12	2.98e-11	5.32	7.49	-1
a	1267	Gm13567	chr2	60650122	60650622	-53828	4.31	3.29e-19	3.08e-18	7.4	3.1	1	-0.61	0.12	0.171	6.95	7.56	0	-4.82	4.86e-67	1.71e-64	2.66	7.48	-1	-2.715	0	0.966	0.977	7.86	7.86	0	-3.48	3.08e-29	1.43e-27	4.6	8.08	-1
a	1268	Wwc1	chr11	35948394	35948894	31633	1.78	9.89e-14	5.28e-13	7.4	5.62	1	-0.61	5.14e-05	0.000131	6.94	7.55	0	-2.29	9.75e-20	8.29e-19	5.18	7.47	-1	-1.45	-0.77	0.0218	0.0485	7.08	7.85	0	-1.44	1.08e-10	6.98e-10	6.64	8.07	-1
a	1269	AC090479.1	chr18	11400906	11401406	-223509	1.54	6.47e-55	1.14e-52	8.82	7.28	1	-0.61	0.00258	0.00515	8.36	8.97	0	-2.05	1.43e-24	1.81e-23	6.85	8.9	-1	-1.33	-0.75	0.129	0.21	8.52	9.27	0	-1.52	2.06e-11	1.44e-10	7.98	9.5	-1
a	1270	Sh3rf3	chr10	58932461	58932961	119102	1.67	9.77e-14	5.22e-13	6.61	4.94	1	-0.61	0.00194	0.00395	6.15	6.76	0	-2.19	1.45e-20	1.32e-19	4.5	6.69	-1	-1.4	-0.45	0.231	0.335	6.62	7.06	0	-1.97	1.46e-11	1.04e-10	5.32	7.29	-1
a	1271	Pdgfa	chr5	139033884	139034384	-36514	1.13	0.00246	0.005	4.86	3.73	1	-0.61	0.102	0.148	4.41	5.02	0	-1.65	0.000356	0.000758	3.29	4.94	-1	-1.13	-0.33	0.4	0.515	4.99	5.32	0	-0.11	0.61	0.682	5.43	5.54	0
a	1272	Hspg2	chr4	137485288	137485788	16519	3.42	5.43e-16	3.64e-15	5.67	2.25	1	-0.61	0.0441	0.0697	5.21	5.82	0	-3.95	8.31e-17	5.6e-16	1.8	5.74	-1	-2.28	-0.94	0.0191	0.0434	5.18	6.12	0	-2.84	5.36e-10	3.17e-09	3.5	6.34	-1
a	1273	Cfap54	chr10	93098353	93098853	-16735	1.87	5.81e-09	2.01e-08	6.35	4.47	1	-0.61	0.0694	0.104	5.89	6.5	0	-2.38	4.14e-14	2.25e-13	4.04	6.42	-1	-1.495	-0.94	0.0157	0.0367	5.86	6.8	0	-1.6	1.71e-07	7.24e-07	5.42	7.02	-1
a	1274	Mrc2	chr11	105363493	105363993	70850	1.47	4.95e-06	1.33e-05	5.43	3.96	1	-0.61	0.0557	0.0858	4.97	5.59	0	-1.98	3.98e-09	1.4e-08	3.53	5.51	-1	-1.295	-0.36	0.357	0.471	5.53	5.89	0	-1.66	0.000125	0.000345	4.45	6.11	-1
a	1275	Gm11362	chr13	28838179	28838679	1304	2.44	5.42e-11	2.23e-10	5.73	3.28	1	-0.61	0.0695	0.105	5.27	5.88	0	-2.95	7.79e-15	4.49e-14	2.86	5.81	-1	-1.78	-0.25	0.532	0.638	5.93	6.18	0	-1.81	6.43e-08	2.89e-07	4.6	6.41	-1
a	1276	Tpt1-ps2	chr4	54493038	54493538	-71085	4.96	6.32e-16	4.22e-15	4.99	0.03	1	-0.61	0.0501	0.0782	4.53	5.14	0	-5.46	6.91e-19	5.48e-18	-0.4	5.06	-1	-3.035	0.23	0.62	0.714	5.66	5.44	0	-2.71	3.9e-12	2.99e-11	2.95	5.66	-1
a	1277	Creb3l2	chr6	37414927	37415427	26719	1.72	7.25e-21	7.95e-20	7.51	5.79	1	-0.61	0.000754	0.00164	7.05	7.66	0	-2.23	1.15e-31	2.61e-30	5.36	7.59	-1	-1.42	-0.3	0.432	0.545	7.66	7.96	0	-1.03	9.05e-07	3.48e-06	7.15	8.19	-1
a	1278	Dusp14	chr11	84079827	84080327	-10566	1.27	2.4e-09	8.57e-09	7.89	6.62	1	-0.61	0.000438	0.000984	7.43	8.04	0	-1.78	4.57e-21	4.34e-20	6.19	7.97	-1	-1.195	-0.88	0.0376	0.0767	7.46	8.34	0	-2.02	4.26e-15	4.63e-14	6.55	8.57	-1
a	1279	Zp4-ps	chr13	11111921	11112421	-409631	1.59	2.29e-06	6.35e-06	5.5	3.91	1	-0.61	0.041	0.0651	5.04	5.65	0	-2.1	3.59e-10	1.39e-09	3.48	5.58	-1	-1.355	0.67	0.0952	0.165	6.62	5.95	0	-0.34	0.233	0.306	5.84	6.18	0
a	1280	Rgs9	chr11	109312036	109312536	-13907	1.6	2.81e-06	7.75e-06	5.41	3.81	1	-0.61	0.0517	0.0803	4.95	5.56	0	-2.11	1.99e-09	7.22e-09	3.38	5.49	-1	-1.36	-0.86	0.0281	0.06	5	5.86	0	-1.78	2.74e-05	8.39e-05	4.31	6.09	-1
a	1281	Tmsb4x	chrX	167209425	167209925	-110	1.08	5.85e-05	0.000142	5.69	4.6	1	-0.6	0.0199	0.0338	5.23	5.83	0	-1.58	1.98e-08	6.52e-08	4.17	5.76	-1	-1.09	-0.52	0.148	0.236	5.61	6.13	0	-0.98	0.00177	0.00396	5.37	6.35	0
a	1282	Gab1	chr8	80856460	80856960	23559	1.52	5.41e-09	1.88e-08	6.32	4.79	1	-0.6	0.0143	0.025	5.86	6.46	0	-2.02	1.46e-14	8.24e-14	4.37	6.38	-1	-1.31	-0.58	0.103	0.176	6.17	6.76	0	-1.39	3.38e-07	1.38e-06	5.59	6.98	-1
a	1283	AC158985.2	chr16	20975396	20975896	-14254	4.22	2.76e-15	1.72e-14	5.25	1.03	1	-0.6	0.072	0.108	4.79	5.4	0	-4.72	3.43e-20	3.03e-19	0.6	5.32	-1	-2.66	-0.22	0.71	0.789	5.47	5.69	0	-3.69	2.01e-18	3.13e-17	2.23	5.92	-1
a	1284	Ahsa1	chr12	87278234	87278734	11755	1.22	0.00454	0.00893	5.03	3.8	1	-0.6	0.105	0.152	4.57	5.17	0	-1.74	0.000547	0.00114	3.36	5.1	-1	-1.17	-0.23	0.629	0.721	5.24	5.47	0	-1.31	0.000307	0.00079	4.39	5.7	-1
a	1285	Ikzf2	chr1	69727861	69728361	-40616	5.98	7.3e-27	1.4e-25	6.01	0.03	1	-0.6	0.0517	0.0803	5.55	6.15	0	-6.48	9.34e-34	2.48e-32	-0.4	6.08	-1	-3.54	-0.36	0.341	0.454	6.09	6.45	0	-3.05	1.97e-15	2.22e-14	3.62	6.68	-1
a	1286	Lrrn1	chr6	107566832	107567332	37064	1.72	2.54e-10	9.86e-10	6.46	4.74	1	-0.6	0.0105	0.0188	6	6.61	0	-2.23	8.81e-12	3.94e-11	4.3	6.53	-1	-1.415	-0.13	0.7	0.78	6.78	6.91	0	-1.07	5.69e-05	0.000166	6.06	7.13	-1
a	1287	Eif3h	chr15	51854125	51854625	10898	2.34	4.12e-11	1.71e-10	5.85	3.5	1	-0.6	0.0399	0.0636	5.39	5.99	0	-2.85	1.73e-16	1.14e-15	3.06	5.91	-1	-1.725	-0.15	0.698	0.778	6.14	6.29	0	-1.92	8.99e-11	5.87e-10	4.59	6.51	-1
a	1288	Celf2	chr2	7088909	7089409	420154	1.01	1.01e-08	3.4e-08	7.22	6.21	1	-0.6	0.00131	0.00273	6.76	7.36	0	-1.51	1.19e-19	1e-18	5.78	7.29	-1	-1.055	-0.73	0.0338	0.0701	6.93	7.66	0	-1.36	9.05e-10	5.19e-09	6.53	7.89	-1
a	1289	Gm47387	chr13	63682276	63682776	20479	4.7	5.8e-13	2.87e-12	4.73	0.03	1	-0.6	0.141	0.197	4.27	4.87	0	-5.2	6.03e-15	3.5e-14	-0.4	4.8	-1	-2.9	0.26	0.552	0.656	5.43	5.17	0	-4.11	2.62e-15	2.92e-14	1.29	5.4	-1
a	1290	Efna1	chr3	89280606	89281106	36	1.19	1.38e-20	1.47e-19	8.06	6.88	1	-0.6	9.37e-08	3.26e-07	7.61	8.21	0	-1.69	7.72e-48	6.43e-46	6.44	8.14	-1	-1.145	-0.69	0.128	0.21	7.82	8.51	0	-1.17	4.33e-10	2.59e-09	7.57	8.73	-1
a	1291	Efna1	chr3	89277373	89277873	3269	1.3	2.42e-05	6.11e-05	6.47	5.17	1	-0.6	0.0151	0.0262	6.02	6.62	0	-1.82	2.64e-08	8.6e-08	4.73	6.54	-1	-1.21	-0.63	0.0728	0.133	6.29	6.92	0	-1.33	9.32e-07	3.57e-06	5.82	7.14	-1
a	1292	Sdcbp	chr4	6342143	6342643	-23007	2.13	1.35e-06	3.82e-06	4.71	2.57	1	-0.6	0.0804	0.119	4.25	4.84	0	-2.64	4.26e-08	1.36e-07	2.13	4.77	-1	-1.62	-0.74	0.219	0.321	4.4	5.14	0	-2.51	8.24e-09	4.18e-08	2.86	5.37	-1
a	1293	Tceal9	chrX	136248794	136249294	3715	1.56	0.00022	0.000504	4.62	3.07	1	-0.6	0.218	0.287	4.16	4.76	0	-2.06	3.94e-05	9.36e-05	2.62	4.69	-1	-1.33	-0.02	0.993	0.995	5.04	5.06	0	-0.32	0.527	0.604	4.97	5.29	0
a	1294	Gm48338	chr13	15094751	15095251	23380	1.13	0.0026	0.00529	4.74	3.61	1	-0.59	0.0805	0.119	4.29	4.87	0	-1.61	1.85e-05	4.56e-05	3.18	4.8	-1	-1.1	-0.51	0.407	0.521	4.66	5.17	0	-0.92	0.00795	0.0155	4.48	5.4	0
a	1295	Gm5507	chr18	54452718	54453218	468397	1.09	2.34e-05	5.91e-05	5.91	4.82	1	-0.59	0.0353	0.057	5.45	6.04	0	-1.57	9.48e-08	2.92e-07	4.39	5.96	-1	-1.08	-0.32	0.379	0.494	6.01	6.34	0	-0.95	0.00121	0.00279	5.61	6.56	0
a	1296	Abi1	chr2	23036500	23037000	3241	4.29	4.91e-10	1.86e-09	4.32	0.03	1	-0.59	0.128	0.18	3.86	4.44	0	-4.77	6.78e-12	3.06e-11	-0.4	4.37	-1	-2.68	-0.1	0.988	0.992	4.64	4.74	0	-3.83	3.35e-12	2.59e-11	1.14	4.97	-1
a	1297	Mb	chr15	77086593	77087093	-35923	1.26	1.92e-05	4.9e-05	5.49	4.23	1	-0.59	0.0386	0.0616	5.03	5.62	0	-1.75	2.05e-08	6.74e-08	3.8	5.55	-1	-1.17	-0.33	0.375	0.489	5.6	5.92	0	-2.06	1.43e-09	8.01e-09	4.09	6.15	-1
a	1298	Gm18699	chr1	89057488	89057988	8514	5.11	1.26e-17	9.98e-17	5.14	0.03	1	-0.59	0.0748	0.112	4.68	5.27	0	-5.6	1.04e-19	8.84e-19	-0.4	5.2	-1	-3.095	-0.19	0.647	0.737	5.38	5.57	0	-2.99	6.45e-13	5.41e-12	2.81	5.8	-1
a	1299	Gm42522	chr5	102768620	102769120	182952	3.99	9.73e-11	3.92e-10	4.56	0.57	1	-0.59	0.145	0.201	4.11	4.7	0	-4.49	9.78e-11	3.98e-10	0.13	4.62	-1	-2.54	-0.83	0.099	0.17	4.16	5	0	-1.99	5.47e-05	0.00016	3.23	5.22	-1
a	1300	Gm10260	chr13	97735829	97736329	24303	2.17	2.67e-08	8.75e-08	5.2	3.03	1	-0.59	0.0632	0.096	4.74	5.34	0	-2.66	8.05e-12	3.61e-11	2.6	5.26	-1	-1.625	0.56	0.153	0.242	6.19	5.64	0	-1.91	6.09e-08	2.75e-07	3.95	5.86	-1
a	1301	Gm8818	chr1	153265271	153265771	-39661	5.39	9.37e-20	9.22e-19	5.42	0.03	1	-0.59	0.0489	0.0765	4.96	5.55	0	-5.88	1.15e-24	1.46e-23	-0.4	5.48	-1	-3.235	-2.32	3.8e-06	2.35e-05	3.53	5.85	-1	-4.53	5.01e-21	1.01e-19	1.55	6.08	-1
a	1302	Bcl2l11	chr2	128122354	128122854	-3184	1.67	3.17e-08	1.03e-07	5.76	4.09	1	-0.59	0.0255	0.0424	5.3	5.89	0	-2.16	2.33e-12	1.09e-11	3.65	5.81	-1	-1.375	-1.31	0.000777	0.00272	4.88	6.19	-1	-1.29	1.14e-05	3.73e-05	5.13	6.41	-1
a	1303	Gm48769	chr13	36152987	36153487	29561	1.64	2.59e-10	1e-09	6.17	4.52	1	-0.59	0.0605	0.0923	5.71	6.3	0	-2.13	6.56e-09	2.27e-08	4.09	6.23	-1	-1.36	0.28	0.558	0.661	6.88	6.6	0	-0.72	0.0548	0.0875	6.1	6.82	0
a	1304	Ywhaz	chr15	36873273	36873773	-76344	1.21	8.62e-12	3.82e-11	7.11	5.9	1	-0.59	0.00202	0.0041	6.65	7.24	0	-1.7	5.68e-19	4.53e-18	5.46	7.17	-1	-1.145	-0.49	0.214	0.316	7.05	7.54	0	-1	0.00419	0.0087	6.76	7.77	-1
a	1305	Krt13	chr11	100120162	100120662	904	1.28	2.85e-09	1.01e-08	7.15	5.87	1	-0.59	0.0052	0.00986	6.69	7.29	0	-1.78	1.01e-22	1.09e-21	5.43	7.21	-1	-1.185	-0.54	0.144	0.23	7.05	7.58	0	-1.2	4.03e-08	1.87e-07	6.61	7.81	-1
a	1306	Mbnl2	chr14	120373621	120374121	97952	4.05	1.71e-16	1.21e-15	5.47	1.42	1	-0.59	0.0516	0.0802	5.01	5.6	0	-4.52	7.38e-22	7.47e-21	1.01	5.53	-1	-2.555	-0.43	0.241	0.347	5.47	5.9	0	-2.17	1.34e-08	6.59e-08	3.96	6.13	-1
a	1307	Lax1	chr1	133695904	133696404	-5796	1.5	2.83e-14	1.59e-13	7.32	5.81	1	-0.58	0.00357	0.00695	6.86	7.44	0	-1.99	6.86e-21	6.42e-20	5.38	7.37	-1	-1.285	-0.78	0.0188	0.0429	6.96	7.74	0	-1.45	2.94e-08	1.38e-07	6.52	7.97	-1
a	1308	Ocln	chr13	100543319	100543819	8899	1.78	6e-06	1.6e-05	5.3	3.52	1	-0.58	0.0888	0.13	4.85	5.42	0	-2.25	1.01e-09	3.76e-09	3.1	5.35	-1	-1.415	-0.45	0.23	0.335	5.27	5.72	0	-2.83	1.15e-13	1.06e-12	3.11	5.95	-1
a	1309	Garnl3	chr2	33165615	33166115	-33961	5.38	1.26e-20	1.34e-19	5.41	0.03	1	-0.58	0.051	0.0793	4.95	5.53	0	-5.86	5.89e-24	7.05e-23	-0.4	5.46	-1	-3.22	-0.2	0.618	0.712	5.63	5.83	0	-3.79	5.57e-17	7.39e-16	2.26	6.06	-1
a	1310	Kcnd3	chr3	105511814	105512314	59484	2.93	4.58e-16	3.1e-15	6.62	3.69	1	-0.58	0.0522	0.081	6.16	6.74	0	-3.41	1.06e-32	2.63e-31	3.25	6.67	-1	-1.995	-0.7	0.0824	0.147	6.34	7.04	0	-3.61	4.09e-32	2.62e-30	3.66	7.27	-1
a	1311	Tnfrsf21	chr17	43016263	43016763	0	1.08	5.9e-07	1.72e-06	6.56	5.48	1	-0.58	0.0184	0.0314	6.1	6.68	0	-1.56	5.45e-08	1.72e-07	5.05	6.61	-1	-1.07	-0.71	0.0646	0.12	6.27	6.98	0	-1.04	0.000101	0.000282	6.16	7.21	-1
a	1312	Fxyd3	chr7	31076448	31076948	0	2.37	3.52e-11	1.47e-10	5.61	3.24	1	-0.58	0.0587	0.0898	5.16	5.74	0	-2.85	1.64e-13	8.51e-13	2.82	5.66	-1	-1.715	-0.26	0.482	0.593	5.77	6.04	0	-0.67	0.0282	0.0484	5.59	6.26	0
a	1313	Man1a2	chr3	100720232	100720732	-34729	1.29	2.28e-05	5.76e-05	5.95	4.66	1	-0.58	0.083	0.123	5.49	6.07	0	-1.77	1.67e-07	5.03e-07	4.24	6	-1	-1.175	0.24	0.589	0.687	6.61	6.37	0	-1.46	0.000127	0.000349	5.14	6.6	-1
a	1314	Klhdc8a	chr1	132292421	132292921	-5705	2.53	3.38e-32	1.03e-30	7.16	4.63	1	-0.58	0.000585	0.00129	6.7	7.28	0	-3.01	3.61e-42	1.94e-40	4.19	7.2	-1	-1.795	-0.37	0.286	0.397	7.2	7.58	0	-2	6.2e-18	9.12e-17	5.8	7.8	-1
a	1315	Lhx4	chr1	155740949	155741449	10235	2.76	1.28e-09	4.68e-09	4.85	2.09	1	-0.58	0.185	0.249	4.39	4.98	0	-3.23	2.11e-09	7.62e-09	1.67	4.9	-1	-1.905	-1.18	0.0165	0.0384	4.1	5.28	-1	-2.52	7.75e-08	3.45e-07	2.98	5.5	-1
a	1316	Gon4l	chr3	88854805	88855305	19574	2.3	4.99e-10	1.89e-09	5.32	3.01	1	-0.58	0.125	0.177	4.86	5.43	0	-2.78	2.49e-10	9.77e-10	2.58	5.36	-1	-1.68	0.45	0.233	0.338	6.19	5.73	0	-0.74	0.0429	0.0703	5.22	5.96	0
a	1317	Arhgap24	chr5	102550835	102551335	69444	1.19	1.05e-06	3.01e-06	6.36	5.16	1	-0.58	0.0178	0.0306	5.9	6.48	0	-1.68	1.34e-12	6.41e-12	4.73	6.41	-1	-1.13	-0.2	0.553	0.657	6.59	6.78	0	-1.26	2.59e-05	7.97e-05	5.75	7.01	-1
a	1318	Sh3bp4	chr1	89092638	89093138	22223	1.16	4.89e-17	3.65e-16	7.58	6.43	1	-0.58	1.2e-05	3.31e-05	7.13	7.7	0	-1.63	7.83e-27	1.2e-25	5.99	7.63	-1	-1.105	-0.77	0.0287	0.0612	7.24	8	0	-1.23	9.62e-10	5.5e-09	7	8.23	-1
a	1319	Gm14108	chr2	148107627	148108127	-35788	3.58	1.05e-19	1.03e-18	5.88	2.3	1	-0.58	0.0298	0.0488	5.42	6	0	-4.07	2.91e-25	3.89e-24	1.86	5.93	-1	-2.325	-0.09	0.874	0.912	6.21	6.3	0	-2.84	1.54e-18	2.43e-17	3.69	6.53	-1
a	1320	Egfr	chr11	16793142	16793642	40939	1.64	3.04e-07	9.08e-07	6.05	4.42	1	-0.57	0.0616	0.0938	5.59	6.16	0	-2.1	3.62e-14	1.98e-13	3.98	6.08	-1	-1.335	-1.39	0.00423	0.012	5.07	6.46	-1	-2.45	6.91e-13	5.77e-12	4.23	6.68	-1
a	1321	Gm3565	chr12	111938550	111939050	-7513	2.15	6.01e-12	2.71e-11	5.76	3.61	1	-0.57	0.0418	0.0663	5.3	5.87	0	-2.61	3.58e-13	1.8e-12	3.18	5.79	-1	-1.59	-1.24	0.00281	0.00838	4.93	6.17	-1	-2.06	2.83e-10	1.74e-09	4.33	6.39	-1
a	1322	Akap5	chr12	76318504	76319004	-5887	1.52	3.13e-67	1.42e-64	8.92	7.41	1	-0.57	0.000517	0.00115	8.46	9.03	0	-1.99	3.25e-35	9.75e-34	6.97	8.96	-1	-1.28	-0.79	0.116	0.194	8.54	9.33	0	-1.59	8.82e-14	8.23e-13	7.97	9.56	-1
a	1323	Spata4	chr8	54724176	54724676	123395	4.35	4.42e-24	6.59e-23	5.88	1.53	1	-0.57	0.0207	0.035	5.42	5.99	0	-4.84	4.13e-28	7.04e-27	1.08	5.92	-1	-2.705	-1.4	0.000547	0.002	4.9	6.29	-1	-2.78	2.13e-17	2.95e-16	3.74	6.52	-1
a	1324	Gm13328	chr2	20446137	20446637	-210073	1.71	0.000286	0.000649	4.37	2.66	1	-0.57	0.136	0.19	3.91	4.49	0	-2.19	5.11e-06	1.33e-05	2.22	4.41	-1	-1.38	-1.3	0.11	0.186	3.49	4.79	0	-2.02	1.49e-06	5.53e-06	2.99	5.01	-1
a	1325	Zfp462	chr4	55001377	55001877	56329	2.09	1.05e-06	3e-06	4.87	2.78	1	-0.57	0.0806	0.119	4.41	4.99	0	-2.57	3.36e-09	1.19e-08	2.34	4.91	-1	-1.57	-0.22	0.607	0.703	5.07	5.28	0	-1.45	3.56e-05	0.000107	4.06	5.51	-1
a	1326	Mctp2	chr7	72411263	72411763	-104655	1.18	0.000738	0.0016	5.19	4.01	1	-0.57	0.276	0.352	4.73	5.3	0	-1.66	0.000574	0.00119	3.57	5.23	-1	-1.115	-0.1	0.917	0.943	5.5	5.6	0	-1.19	0.0182	0.0326	4.64	5.83	-1
a	1327	Gm16134	chr13	63270089	63270589	176676	1.06	0.0051	0.00996	4.69	3.63	1	-0.57	0.084	0.124	4.23	4.8	0	-1.54	0.000113	0.000254	3.19	4.73	-1	-1.055	-0.44	0.269	0.377	4.66	5.1	0	-0.7	0.0506	0.0814	4.63	5.33	0
a	1328	Gm5182	chr12	10167973	10168473	15831	1.75	1.22e-07	3.76e-07	5.59	3.84	1	-0.57	0.113	0.162	5.13	5.7	0	-2.22	3.58e-09	1.27e-08	3.41	5.63	-1	-1.395	0.09	0.759	0.827	6.09	6	0	-0.9	0.00678	0.0134	5.32	6.23	0
a	1329	9530003J23Rik	chr10	117235786	117236286	2417	1.17	7.85e-09	2.68e-08	6.97	5.8	1	-0.57	0.00651	0.0121	6.51	7.08	0	-1.64	3.45e-18	2.6e-17	5.37	7.01	-1	-1.105	0.02	0.997	0.998	7.4	7.38	0	-0.43	0.0457	0.0745	7.18	7.61	0
a	1330	Akt3	chr1	177203425	177203925	54278	1.7	7.55e-05	0.000182	4.52	2.82	1	-0.57	0.107	0.154	4.06	4.63	0	-2.17	1.03e-06	2.87e-06	2.39	4.56	-1	-1.37	-1.2	0.03	0.0633	3.73	4.93	0	-1.13	0.00547	0.011	4.03	5.16	-1
a	1331	Gpc3	chrX	52641244	52641744	-27294	4.41	8.56e-11	3.46e-10	4.44	0.03	1	-0.57	0.156	0.215	3.98	4.56	0	-4.88	2.84e-12	1.32e-11	-0.4	4.48	-1	-2.725	0.61	0.133	0.217	5.47	4.85	0	-0.3	0.479	0.558	4.78	5.08	0
a	1332	Rpl17-ps2	chr12	95563423	95563923	-120273	5.16	2.17e-25	3.64e-24	5.81	0.65	1	-0.57	0.0379	0.0607	5.36	5.93	0	-5.62	3.71e-29	6.89e-28	0.23	5.85	-1	-3.095	0.3	0.457	0.569	6.52	6.23	0	-3.22	6.97e-20	1.25e-18	3.24	6.45	-1
a	1333	Cdrt4	chr11	62915380	62915880	-35313	2.41	8.99e-25	1.42e-23	7.22	4.81	1	-0.57	0.00443	0.0085	6.76	7.33	0	-2.89	1.74e-31	3.88e-30	4.37	7.26	-1	-1.73	-0.64	0.0794	0.142	6.99	7.63	0	-1.34	1.18e-08	5.85e-08	6.52	7.86	-1
a	1334	Traf3ip2	chr10	39518761	39519261	-93673	3.02	3.6e-14	2e-13	5.82	2.8	1	-0.57	0.0741	0.111	5.36	5.93	0	-3.49	5.05e-21	4.78e-20	2.36	5.86	-1	-2.03	0.03	0.978	0.985	6.26	6.23	0	-1.93	1.73e-09	9.61e-09	4.53	6.46	-1
a	1335	Wnt7a	chr6	91372490	91372990	38373	3.3	2.23e-09	7.98e-09	4.57	1.28	1	-0.57	0.114	0.163	4.12	4.69	0	-3.78	2.22e-11	9.54e-11	0.83	4.61	-1	-2.175	0.24	0.517	0.625	5.23	4.98	0	-1.99	1.09e-05	3.56e-05	3.22	5.21	-1
a	1336	1700001O22Rik	chr2	30758467	30758967	44694	1.18	4.49e-13	2.25e-12	7.49	6.31	1	-0.57	0.00226	0.00456	7.03	7.61	0	-1.65	1.45e-14	8.18e-14	5.88	7.53	-1	-1.11	-0.52	0.151	0.24	7.39	7.91	0	-1.31	1.48e-07	6.32e-07	6.82	8.13	-1
a	1337	Hgsnat	chr8	25961780	25962280	14473	2.28	2.02e-10	7.93e-10	5.45	3.17	1	-0.57	0.0391	0.0624	4.99	5.56	0	-2.74	4.83e-12	2.2e-11	2.75	5.49	-1	-1.655	-0.54	0.172	0.266	5.32	5.86	0	-1.45	4.86e-06	1.68e-05	4.63	6.09	-1
a	1338	Ppp1r9a	chr6	4933652	4934152	30735	1.75	3.38e-07	1.01e-06	5.33	3.57	1	-0.56	0.0521	0.0808	4.87	5.43	0	-2.22	9e-10	3.36e-09	3.13	5.35	-1	-1.39	0.14	0.678	0.762	5.87	5.73	0	-0.97	0.00131	0.003	4.98	5.95	0
a	1339	Cyr61	chr3	145632812	145633312	16669	4.16	2.6e-34	9.45e-33	6.57	2.41	1	-0.56	0.0059	0.0111	6.11	6.67	0	-4.63	6.14e-39	2.51e-37	1.96	6.59	-1	-2.595	-0.6	0.0924	0.161	6.36	6.97	0	-2.6	6.05e-21	1.22e-19	4.59	7.19	-1
a	1340	Gm44203	chr6	89069937	89070437	-130816	1.34	0.00293	0.00592	4.43	3.1	1	-0.56	0.173	0.235	3.97	4.53	0	-1.8	6.24e-05	0.000145	2.66	4.46	-1	-1.18	-0.08	0.769	0.834	4.74	4.83	0	-0.83	0.0293	0.0501	4.22	5.06	0
a	1341	Plcb4	chr2	135743259	135743759	84248	2.87	1.29e-09	4.71e-09	4.99	2.12	1	-0.56	0.123	0.174	4.53	5.09	0	-3.31	1.59e-12	7.6e-12	1.71	5.02	-1	-1.935	-0.39	0.46	0.572	5	5.39	0	-4.42	1.32e-18	2.08e-17	1.19	5.61	-1
a	1342	Ect2	chr3	27102978	27103478	50400	1.98	4.32e-11	1.8e-10	7.86	5.88	1	-0.56	0.00924	0.0168	7.4	7.96	0	-2.45	4.19e-17	2.88e-16	5.44	7.89	-1	-1.505	-0.69	0.0386	0.0784	7.57	8.26	0	-1.75	4.38e-14	4.23e-13	6.74	8.48	-1
a	1343	Dcp1b	chr6	119037008	119037508	-137745	1.45	5.74e-06	1.54e-05	5.61	4.15	1	-0.56	0.114	0.164	5.15	5.7	0	-1.92	1.34e-06	3.7e-06	3.71	5.63	-1	-1.24	-0.18	0.672	0.757	5.82	6	0	-0.83	0.016	0.0291	5.4	6.23	0
a	1344	Taf3	chr2	10028766	10029266	19330	4.48	3.95e-11	1.65e-10	4.51	0.03	1	-0.56	0.178	0.241	4.06	4.61	0	-4.94	1.41e-12	6.78e-12	-0.4	4.54	-1	-2.75	-0.54	0.251	0.358	4.37	4.91	0	-2.65	0.000167	0.000448	2.48	5.14	-1
a	1345	Mdm2	chr10	117717648	117718148	-6890	1.6	2.47e-10	9.61e-10	6.17	4.58	1	-0.56	0.0246	0.0411	5.72	6.28	0	-2.06	1.09e-13	5.76e-13	4.14	6.2	-1	-1.31	-1.05	0.0289	0.0615	5.53	6.58	0	-2.02	9.15e-12	6.69e-11	4.78	6.8	-1
a	1346	Gm5372	chr9	103860900	103861400	-26609	2.4	5.08e-43	3.57e-41	7.84	5.45	1	-0.56	0.000121	0.000293	7.39	7.95	0	-2.87	1.87e-44	1.19e-42	5.01	7.88	-1	-1.715	-0.55	0.154	0.243	7.7	8.25	0	-1.51	1.26e-08	6.24e-08	6.96	8.47	-1
a	1347	Scmh1	chr4	120393195	120393695	-11586	2.09	2.4e-10	9.34e-10	5.92	3.83	1	-0.56	0.0366	0.0588	5.47	6.02	0	-2.56	4.29e-14	2.34e-13	3.39	5.95	-1	-1.56	0.11	0.802	0.86	6.43	6.32	0	-1.57	6.8e-06	2.31e-05	4.98	6.55	-1
a	1348	Rock2	chr12	16870327	16870827	-24068	1.08	3.6e-09	1.27e-08	7.09	6.02	1	-0.56	0.00254	0.00507	6.63	7.2	0	-1.54	3.36e-18	2.53e-17	5.58	7.12	-1	-1.05	-0.38	0.273	0.382	7.12	7.5	0	-0.43	0.113	0.165	7.29	7.72	0
a	1349	Gm5417	chr15	83411617	83412117	-5554	1.14	7.94e-11	3.22e-10	7.44	6.3	1	-0.56	0.00247	0.00494	6.98	7.55	0	-1.61	5.93e-14	3.19e-13	5.86	7.47	-1	-1.085	-0.58	0.0786	0.141	7.26	7.85	0	-1.85	2.36e-12	1.85e-11	6.23	8.07	-1
a	1350	Enpep	chr3	129335365	129335865	-2645	1.28	0.000213	0.00049	5.02	3.74	1	-0.56	0.135	0.188	4.56	5.12	0	-1.73	5.42e-06	1.41e-05	3.31	5.04	-1	-1.145	0.15	0.696	0.777	5.57	5.42	0	0.01	0.925	0.942	5.66	5.64	0
a	1351	Eml6	chr11	30095096	30095596	-69063	1.33	3.88e-09	1.36e-08	6.53	5.2	1	-0.56	0.00785	0.0144	6.07	6.63	0	-1.79	8.98e-14	4.76e-13	4.77	6.56	-1	-1.175	0.45	0.267	0.376	7.39	6.93	0	-1.26	9.02e-05	0.000254	5.9	7.16	-1
a	1352	Coro6	chr11	77421067	77421567	-40844	3.52	1.88e-11	8.06e-11	4.9	1.38	1	-0.56	0.0929	0.136	4.44	5	0	-3.98	8.1e-14	4.31e-13	0.95	4.93	-1	-2.27	0.33	0.455	0.567	5.64	5.3	0	-2.09	3.36e-05	0.000102	3.43	5.53	-1
a	1353	Gm49523	chr15	85012608	85013108	3316	3.35	1.98e-13	1.03e-12	5.2	1.85	1	-0.56	0.112	0.16	4.75	5.31	0	-3.81	2.03e-15	1.23e-14	1.43	5.23	-1	-2.185	-0.32	0.497	0.607	5.29	5.61	0	-1.5	1.45e-05	4.65e-05	4.33	5.83	-1
a	1354	Ndufa4l2	chr10	127512045	127512545	-2422	1.35	0.000104	0.000248	5.26	3.91	1	-0.55	0.0764	0.114	4.8	5.35	0	-1.8	1.64e-07	4.94e-07	3.48	5.27	-1	-1.175	-0.55	0.144	0.23	5.09	5.65	0	-1.17	0.000245	0.000641	4.7	5.87	-1
a	1355	Gpc4	chrX	52261908	52262408	-96656	1.86	6.66e-10	2.49e-09	5.77	3.91	1	-0.55	0.0685	0.103	5.31	5.86	0	-2.31	2.48e-11	1.06e-10	3.48	5.79	-1	-1.43	-0.33	0.398	0.513	5.83	6.16	0	-1.64	4.28e-07	1.72e-06	4.74	6.39	-1
a	1356	Cttnbp2nl	chr3	105053498	105053998	-352	1.28	1.95e-05	4.96e-05	5.54	4.26	1	-0.55	0.0416	0.0661	5.08	5.64	0	-1.72	4.12e-07	1.19e-06	3.84	5.56	-1	-1.135	0.56	0.182	0.277	6.49	5.94	0	-0.76	0.0178	0.032	5.4	6.16	0
a	1357	Spire1	chr18	67598351	67598851	11939	2.26	4.18e-15	2.56e-14	6.17	3.91	1	-0.55	0.0181	0.031	5.71	6.26	0	-2.71	5.02e-20	4.37e-19	3.48	6.18	-1	-1.63	-0.48	0.19	0.287	6.07	6.56	0	-1.72	5.29e-10	3.13e-09	5.06	6.78	-1
a	1358	Tspan13	chr12	36028939	36029439	13061	1.99	1.67e-06	4.7e-06	4.79	2.8	1	-0.55	0.0968	0.141	4.34	4.89	0	-2.45	6.05e-08	1.9e-07	2.36	4.82	-1	-1.5	0.24	0.629	0.721	5.43	5.19	0	-0.06	0.707	0.766	5.36	5.41	0
a	1359	Gm10704	chr3	88585708	88586208	-8569	2.57	3.49e-18	2.93e-17	7.18	4.61	1	-0.55	0.0298	0.0489	6.72	7.28	0	-3.03	1.44e-38	5.71e-37	4.17	7.2	-1	-1.79	-0.7	0.0313	0.0657	6.88	7.58	0	-1.14	1.4e-06	5.22e-06	6.66	7.8	-1
a	1360	Cox7a2l	chr17	83546083	83546583	-28753	2.62	1.01e-13	5.41e-13	6.28	3.66	1	-0.55	0.0602	0.0919	5.82	6.38	0	-3.08	2.24e-24	2.78e-23	3.23	6.3	-1	-1.815	0.29	0.514	0.622	6.97	6.68	0	-1.48	1.48e-08	7.23e-08	5.42	6.9	-1
a	1361	Tubg2	chr11	101140335	101140835	-15072	1.35	1.93e-05	4.9e-05	5.77	4.42	1	-0.55	0.0901	0.132	5.31	5.86	0	-1.8	7.29e-10	2.75e-09	3.98	5.79	-1	-1.175	-1.27	0.00131	0.00432	4.89	6.16	-1	-0.89	0.0763	0.117	5.49	6.39	0
a	1362	Rpl31	chr1	39362087	39362587	-5255	2.82	3.7e-08	1.2e-07	4.64	1.82	1	-0.55	0.114	0.163	4.18	4.73	0	-3.27	3.34e-10	1.3e-09	1.39	4.66	-1	-1.91	-0.9	0.121	0.2	4.13	5.03	0	-3.55	7.83e-13	6.51e-12	1.71	5.26	-1
a	1363	Ctxn3	chr18	57500394	57500894	31878	3.55	1.86e-27	3.76e-26	6.88	3.33	1	-0.55	0.00403	0.00779	6.42	6.97	0	-4.02	3.15e-26	4.59e-25	2.88	6.9	-1	-2.285	0.24	0.6	0.697	7.51	7.27	0	-2.64	6.29e-20	1.13e-18	4.86	7.5	-1
a	1364	7530428D23Rik	chr3	21798207	21798707	2066	3.55	1.96e-11	8.41e-11	4.82	1.28	1	-0.55	0.323	0.402	4.36	4.92	0	-4.01	9.18e-09	3.13e-08	0.83	4.84	-1	-2.28	-0.47	0.55	0.655	4.75	5.22	0	-2.37	7.84e-06	2.63e-05	3.07	5.44	-1
a	1365	Agap2	chr10	127094361	127094861	19077	1.36	1.36e-05	3.51e-05	5.64	4.28	1	-0.55	0.0737	0.11	5.18	5.73	0	-1.81	4.58e-09	1.6e-08	3.85	5.66	-1	-1.18	-0.75	0.0828	0.147	5.28	6.03	0	-0.89	0.00304	0.00648	5.36	6.26	0
a	1366	Gm8278	chr13	75514271	75514771	3643	1.74	3.09e-12	1.43e-11	7.31	5.57	1	-0.55	0.0104	0.0187	6.85	7.4	0	-2.2	2.78e-23	3.15e-22	5.13	7.33	-1	-1.375	-0.46	0.146	0.233	7.24	7.7	0	-0.87	3.75e-05	0.000113	7.05	7.93	0
a	1367	Thsd4	chr9	60275397	60275897	246149	2.22	5.13e-05	0.000125	4.16	1.93	1	-0.55	0.234	0.306	3.7	4.25	0	-2.69	5.81e-06	1.5e-05	1.48	4.18	-1	-1.62	-1.29	0.0187	0.0426	3.26	4.55	-1	-2.52	7.35e-07	2.86e-06	2.25	4.78	-1
a	1368	Trabd2b	chr4	114601556	114602056	194832	5.14	9.71e-18	7.8e-17	5.17	0.03	1	-0.55	0.0896	0.131	4.71	5.26	0	-5.59	7.02e-20	6.04e-19	-0.4	5.19	-1	-3.07	0.46	0.215	0.317	6.02	5.56	0	-4.44	4.17e-19	6.93e-18	1.34	5.78	-1
a	1369	Snx2	chr18	53138552	53139052	-37313	2.99	4.66e-10	1.77e-09	5.09	2.1	1	-0.54	0.194	0.259	4.64	5.17	0	-3.45	1.51e-11	6.6e-11	1.65	5.1	-1	-1.995	1.4	0.000386	0.00147	6.87	5.47	1	0.77	0.00641	0.0128	6.47	5.7	0
a	1370	Apol6	chr15	77013721	77014221	-30508	1.28	2.02e-10	7.92e-10	6.83	5.56	1	-0.54	0.00533	0.0101	6.37	6.91	0	-1.71	1.66e-14	9.33e-14	5.13	6.84	-1	-1.125	-0.5	0.147	0.234	6.72	7.21	0	-1.09	2.19e-05	6.82e-05	6.35	7.44	-1
a	1371	Gpc4	chrX	52374180	52374680	-208928	1.75	3.38e-07	1.01e-06	5.33	3.57	1	-0.54	0.064	0.0972	4.87	5.41	0	-2.2	9.03e-09	3.08e-08	3.13	5.33	-1	-1.37	-0.14	0.635	0.726	5.57	5.71	0	-1.62	1.55e-06	5.76e-06	4.31	5.93	-1
a	1372	Abcg1	chr17	31073176	31073676	15478	1.73	5.25e-07	1.54e-06	5.26	3.53	1	-0.54	0.144	0.2	4.8	5.34	0	-2.18	3.41e-06	9.05e-06	3.09	5.27	-1	-1.36	-0.36	0.388	0.502	5.28	5.64	0	-1.89	1.29e-05	4.19e-05	3.98	5.87	-1
a	1373	Rcan2	chr17	43848863	43849363	47512	1.96	1.72e-13	8.96e-13	6.24	4.28	1	-0.54	0.0191	0.0325	5.78	6.32	0	-2.39	1.16e-17	8.36e-17	3.86	6.25	-1	-1.465	-0.27	0.479	0.59	6.35	6.62	0	-1.35	2.19e-07	9.16e-07	5.49	6.84	-1
a	1374	Llgl2	chr11	115833232	115833732	9183	1.24	2.35e-08	7.74e-08	6.43	5.2	1	-0.54	0.0276	0.0454	5.97	6.52	0	-1.68	4.23e-11	1.78e-10	4.77	6.44	-1	-1.11	-0.27	0.459	0.571	6.55	6.82	0	-1.45	9.66e-08	4.24e-07	5.6	7.04	-1
a	1375	Arl4c	chr1	88705142	88705642	-2921	1.13	7.3e-06	1.94e-05	6.24	5.1	1	-0.54	0.0292	0.048	5.78	6.32	0	-1.57	1.77e-08	5.87e-08	4.68	6.25	-1	-1.055	-0.5	0.154	0.243	6.12	6.62	0	-2.22	1.26e-12	1.02e-11	4.63	6.85	-1
a	1376	Rcan1	chr16	92443466	92443966	26901	1.49	6.4e-06	1.71e-05	5.38	3.89	1	-0.54	0.0652	0.0987	4.92	5.46	0	-1.92	8.46e-09	2.9e-08	3.46	5.39	-1	-1.23	-0.02	0.912	0.94	5.74	5.76	0	-1.24	5.7e-05	0.000166	4.75	5.99	-1
a	1377	Noc3l	chr19	38680134	38680634	138603	5.32	3.67e-20	3.74e-19	5.35	0.03	1	-0.54	0.0571	0.0877	4.89	5.43	0	-5.76	9.33e-23	1.01e-21	-0.4	5.36	-1	-3.15	-0.62	0.314	0.426	5.11	5.73	0	-3.86	3.91e-19	6.53e-18	2.1	5.96	-1
a	1378	Cux1	chr5	136619585	136620085	-52095	1.62	4.25e-06	1.15e-05	5.2	3.58	1	-0.54	0.187	0.252	4.75	5.28	0	-2.06	8.91e-07	2.5e-06	3.15	5.21	-1	-1.3	-0.39	0.432	0.545	5.19	5.58	0	-1.39	0.000543	0.00134	4.41	5.81	-1
a	1379	Gm6433	chr5	141412958	141413458	-144503	1.72	4.17e-06	1.13e-05	5	3.28	1	-0.54	0.228	0.299	4.55	5.08	0	-2.15	3.51e-06	9.3e-06	2.86	5.01	-1	-1.345	1	0.036	0.0739	6.39	5.38	0	-0.16	0.815	0.855	5.45	5.61	0
a	1380	Aktip	chr8	91227360	91227860	-27384	5.08	6.14e-15	3.68e-14	5.11	0.03	1	-0.54	0.166	0.227	4.65	5.19	0	-5.51	2.8e-19	2.3e-18	-0.4	5.11	-1	-3.025	-0.91	0.113	0.19	4.58	5.49	0	-3.75	5.85e-12	4.39e-11	1.96	5.71	-1
a	1381	Gm2574	chr3	143001848	143002348	39237	3.43	2.02e-19	1.93e-18	6.15	2.72	1	-0.54	0.0905	0.133	5.69	6.23	0	-3.86	8.64e-25	1.11e-23	2.29	6.15	-1	-2.2	-0.6	0.114	0.19	5.93	6.53	0	-1.76	2.15e-09	1.18e-08	4.99	6.75	-1
a	1382	CT571247.1	chr17	57110153	57110653	-4465	2.11	5.56e-10	2.09e-09	5.83	3.72	1	-0.54	0.0458	0.072	5.37	5.91	0	-2.56	4.34e-13	2.17e-12	3.28	5.84	-1	-1.55	-0.26	0.451	0.563	5.95	6.21	0	-1.8	1.87e-09	1.03e-08	4.63	6.44	-1
a	1383	Nfatc1	chr18	80654039	80654539	58532	5.39	6.61e-19	5.97e-18	5.42	0.03	1	-0.54	0.0858	0.126	4.96	5.5	0	-5.83	5.68e-24	6.81e-23	-0.4	5.43	-1	-3.185	-3.18	2.35e-11	4.74e-10	2.62	5.8	-1	-7.04	1.4e-32	9.5e-31	-1.01	6.03	-1
a	1384	Bcl2l14	chr6	134251365	134251865	-144453	5.68	4.12e-21	4.62e-20	5.71	0.03	1	-0.54	0.0858	0.126	5.25	5.79	0	-6.12	8.36e-29	1.51e-27	-0.4	5.72	-1	-3.33	-0.32	0.367	0.481	5.77	6.09	0	-3.42	4.63e-21	9.41e-20	2.9	6.32	-1
a	1385	Tnp1	chr1	73026879	73027865	-10970	1.7	5.63e-07	1.65e-06	6.21	4.5	1	-0.54	0.0755	0.113	5.75	6.29	0	-2.15	2.36e-10	9.28e-10	4.06	6.21	-1	-1.345	-0.14	0.694	0.775	6.44	6.59	0	-1.26	6.51e-06	2.21e-05	5.55	6.81	-1
a	1386	Sgo2a	chr1	57947533	57948033	-47938	2.41	2.45e-34	8.94e-33	7.29	4.88	1	-0.53	0.00144	0.00299	6.83	7.36	0	-2.83	7.07e-39	2.88e-37	4.45	7.28	-1	-1.68	-0.5	0.122	0.202	7.16	7.66	0	-2.13	1.19e-16	1.53e-15	5.76	7.88	-1
a	1387	Rps8-ps4	chr7	13330509	13331009	2248	2.89	1.94e-06	5.41e-06	4.17	1.28	1	-0.53	0.155	0.214	3.71	4.25	0	-3.34	2.75e-08	8.94e-08	0.83	4.17	-1	-1.935	1.47	0.00121	0.00402	6.01	4.55	1	0.21	0.691	0.751	4.98	4.77	0
a	1388	Rpl36-ps3	chr12	12607582	12608082	-303940	4.66	1.39e-18	1.22e-17	5.31	0.65	1	-0.53	0.0645	0.0978	4.85	5.39	0	-5.08	8.63e-20	7.37e-19	0.23	5.32	-1	-2.805	0.27	0.611	0.707	5.96	5.69	0	-3.61	9.46e-18	1.36e-16	2.31	5.91	-1
a	1389	Gm37688	chr1	191454580	191455080	-22251	1.97	8.06e-24	1.17e-22	7.08	5.11	1	-0.53	0.034	0.0549	6.62	7.15	0	-2.4	2.74e-18	2.08e-17	4.67	7.08	-1	-1.465	-0.39	0.283	0.394	7.06	7.45	0	-1.57	9.98e-09	4.99e-08	6.11	7.68	-1
a	1390	Ppfibp1	chr6	146886097	146886597	-1890	1.24	2.66e-05	6.68e-05	5.64	4.4	1	-0.53	0.0824	0.122	5.18	5.71	0	-1.67	1.09e-07	3.35e-07	3.97	5.64	-1	-1.1	-0.39	0.382	0.497	5.62	6.01	0	-1.45	3.13e-06	1.11e-05	4.79	6.24	-1
a	1391	Gm42932	chr5	102424898	102425398	8695	1.33	0.000115	0.000272	5.26	3.93	1	-0.53	0.151	0.208	4.81	5.34	0	-1.77	1.69e-05	4.17e-05	3.49	5.26	-1	-1.15	0.66	0.0863	0.152	6.29	5.64	0	-0.98	0.00666	0.0132	4.88	5.86	0
a	1392	Stxbp6	chr12	45074895	45075395	-186	1.1	3.69e-05	9.15e-05	5.81	4.71	1	-0.53	0.0517	0.0803	5.35	5.88	0	-1.54	1.53e-07	4.62e-07	4.27	5.81	-1	-1.035	-0.28	0.439	0.552	5.9	6.18	0	-1.26	9.11e-05	0.000257	5.15	6.41	-1
a	1393	Gm18722	chr16	9138750	9139250	-30980	1.23	2.17e-10	8.48e-10	7.17	5.95	1	-0.53	0.0312	0.0509	6.72	7.25	0	-1.66	2.96e-10	1.16e-09	5.52	7.17	-1	-1.095	0.04	0.961	0.974	7.59	7.55	0	-1.59	5.27e-08	2.41e-07	6.18	7.77	-1
a	1394	Pgpep1l	chr7	68259597	68260097	4136	5.88	3.85e-27	7.59e-26	5.91	0.03	1	-0.53	0.0543	0.0838	5.45	5.98	0	-6.31	1.07e-32	2.63e-31	-0.4	5.91	-1	-3.42	-0.61	0.18	0.275	5.67	6.28	0	-2.97	7.77e-18	1.13e-16	3.54	6.51	-1
a	1395	Dnal1	chr12	84125854	84126354	11488	1.07	5.39e-08	1.72e-07	7.02	5.96	1	-0.53	0.00223	0.0045	6.57	7.1	0	-1.5	1.71e-13	8.87e-13	5.52	7.03	-1	-1.015	-0.21	0.508	0.616	7.19	7.4	0	-0.96	0.000137	0.000373	6.66	7.63	0
a	1396	Srek1	chr13	103703342	103703842	70766	1.22	0.00462	0.00908	4.56	3.34	1	-0.53	0.183	0.247	4.1	4.63	0	-1.65	0.000118	0.000265	2.91	4.56	-1	-1.09	-1.58	0.00188	0.00591	3.35	4.93	-1	-1	0.0129	0.0241	4.15	5.15	-1
a	1397	Mfhas1	chr8	35561230	35561730	-26068	2.35	8.44e-11	3.42e-10	5.46	3.11	1	-0.53	0.0752	0.112	5	5.53	0	-2.78	1.56e-13	8.09e-13	2.68	5.46	-1	-1.655	0.21	0.607	0.703	6.04	5.83	0	-2.08	1.91e-08	9.22e-08	3.98	6.06	-1
a	1398	Sec63	chr10	42729692	42730192	-31304	1.9	2.08e-05	5.28e-05	4.92	3.02	1	-0.53	0.142	0.197	4.46	4.99	0	-2.35	1.78e-06	4.87e-06	2.57	4.92	-1	-1.44	0	0.859	0.902	5.29	5.29	0	-1.49	0.000186	0.000497	4.02	5.52	-1
a	1399	Tgfb2	chr1	186473477	186473977	232012	3.87	4.27e-14	2.36e-13	5.14	1.28	1	-0.53	0.136	0.19	4.68	5.22	0	-4.32	3.99e-16	2.55e-15	0.83	5.14	-1	-2.425	0.31	0.537	0.642	5.83	5.52	0	-3.86	4.79e-17	6.41e-16	1.88	5.74	-1
a	1400	Noto	chr6	85419114	85419614	-4272	1.36	6.23e-12	2.8e-11	7.11	5.75	1	-0.53	0.0102	0.0184	6.65	7.18	0	-1.79	1.93e-18	1.48e-17	5.32	7.11	-1	-1.16	-0.47	0.163	0.254	7.02	7.48	0	-1.06	9.35e-06	3.09e-05	6.64	7.71	-1
a	1401	Gng12	chr6	66943351	66943851	46954	4.37	3.66e-20	3.74e-19	5.64	1.28	1	-0.53	0.0626	0.0952	5.18	5.72	0	-4.81	1.99e-23	2.28e-22	0.83	5.64	-1	-2.67	-0.25	0.616	0.711	5.77	6.02	0	-1.79	9.51e-09	4.77e-08	4.45	6.24	-1
a	1402	Fam13c	chr10	70413837	70414337	-26144	1.17	0.000815	0.00176	5.02	3.85	1	-0.53	0.0976	0.142	4.56	5.09	0	-1.61	1.43e-05	3.56e-05	3.41	5.02	-1	-1.07	-0.79	0.0837	0.149	4.6	5.39	0	-2.52	7.55e-09	3.85e-08	3.1	5.61	-1
a	1403	Necab1	chr4	15092794	15093294	56500	1.7	1.42e-06	4.02e-06	5.21	3.51	1	-0.53	0.0998	0.145	4.75	5.28	0	-2.12	1.65e-08	5.5e-08	3.09	5.2	-1	-1.325	0.11	0.778	0.841	5.69	5.58	0	-1.12	0.00275	0.00591	4.68	5.8	-1
a	1404	Gm47521	chr13	90749703	90750203	27880	1.14	1.2e-09	4.38e-09	7.39	6.25	1	-0.53	0.00862	0.0157	6.93	7.46	0	-1.58	6.68e-15	3.87e-14	5.81	7.39	-1	-1.055	-0.05	0.891	0.924	7.71	7.76	0	-1.14	6.07e-06	2.07e-05	6.85	7.99	-1
a	1405	Gm11344	chr13	24481869	24482369	-71429	3.65	2.15e-15	1.35e-14	5.39	1.75	1	-0.53	0.0788	0.117	4.93	5.46	0	-4.09	6.13e-16	3.86e-15	1.3	5.39	-1	-2.31	-0.89	0.0507	0.0984	4.87	5.76	0	-2.09	3.35e-09	1.79e-08	3.9	5.98	-1
a	1406	Gm47837	chr10	124288304	124288804	69442	2.12	3.94e-16	2.68e-15	7.28	5.15	1	-0.52	0.0891	0.131	6.82	7.33	0	-2.53	1.83e-13	9.48e-13	4.73	7.26	-1	-1.525	-0.37	0.371	0.485	7.26	7.63	0	-1.44	1.27e-06	4.76e-06	6.42	7.86	-1
a	1407	Magi3	chr3	104306078	104306578	-85704	1.64	2.3e-10	8.97e-10	6.17	4.53	1	-0.52	0.0428	0.0677	5.71	6.23	0	-2.07	4.15e-11	1.74e-10	4.09	6.16	-1	-1.295	-0.67	0.0744	0.135	5.87	6.53	0	-1.76	3.38e-08	1.58e-07	5	6.76	-1
a	1408	Abca9	chr11	110167215	110167715	481	2.32	6.06e-08	1.93e-07	4.82	2.5	1	-0.52	0.157	0.216	4.36	4.88	0	-2.73	2.69e-09	9.65e-09	2.07	4.81	-1	-1.625	-1.19	0.164	0.256	3.99	5.18	0	-1.57	0.000132	0.000361	3.84	5.41	-1
a	1409	Wdsub1	chr2	59882795	59883295	-204	2.35	1.75e-19	1.68e-18	6.94	4.59	1	-0.52	0.0644	0.0977	6.49	7	0	-2.77	5.19e-18	3.85e-17	4.16	6.93	-1	-1.645	-0.4	0.298	0.41	6.9	7.3	0	-2.62	8.97e-17	1.17e-15	4.91	7.53	-1
a	1410	Srebf1	chr11	60173150	60173650	48931	5.55	7.34e-18	5.97e-17	5.58	0.03	1	-0.52	0.166	0.227	5.12	5.64	0	-5.97	3.19e-26	4.63e-25	-0.4	5.57	-1	-3.245	-0.3	0.39	0.504	5.64	5.94	0	-1.76	9.45e-07	3.62e-06	4.41	6.17	-1
a	1411	Arl4c	chr1	88638970	88639470	62751	3.59	9.94e-10	3.66e-09	4.56	0.97	1	-0.52	0.164	0.225	4.1	4.62	0	-4.02	1.57e-11	6.83e-11	0.52	4.54	-1	-2.27	-0.32	0.595	0.693	4.6	4.91	0	-3.95	3.04e-13	2.65e-12	1.19	5.14	-1
a	1412	Gm11833	chr4	11619811	11620311	30188	5.55	1.15e-46	1.1e-44	6.83	1.28	1	-0.52	0.011	0.0196	6.37	6.89	0	-5.99	1.57e-49	1.5e-47	0.83	6.82	-1	-3.255	-0.33	0.327	0.44	6.86	7.19	0	-2.42	3.79e-15	4.13e-14	5	7.42	-1
a	1413	Pxn	chr5	115514914	115515414	8238	1.12	0.00445	0.00876	6.31	5.19	1	-0.52	0.0537	0.083	5.85	6.37	0	-1.55	0.000206	0.00045	4.75	6.3	-1	-1.035	-1.06	0.00396	0.0113	5.62	6.67	-1	-0.55	0.0379	0.063	6.34	6.9	0
a	1414	Erc2	chr14	27653565	27654065	31137	5.52	4.77e-21	5.31e-20	5.55	0.03	1	-0.52	0.125	0.177	5.09	5.62	0	-5.94	1.73e-24	2.16e-23	-0.4	5.54	-1	-3.23	-1.42	0.00708	0.0186	4.5	5.91	-1	-3.29	6.14e-18	9.04e-17	2.85	6.14	-1
a	1415	Cyr61	chr3	145651268	145651768	-1287	2.47	9.17e-25	1.45e-23	6.88	4.4	1	-0.52	0.0102	0.0183	6.42	6.94	0	-2.89	8.17e-31	1.73e-29	3.97	6.87	-1	-1.705	-0.94	0.00907	0.023	6.3	7.24	0	-2.27	5.82e-13	4.92e-12	5.19	7.46	-1
a	1416	Traf6	chr2	101751160	101751660	72731	4	9.33e-19	8.29e-18	5.85	1.85	1	-0.52	0.13	0.183	5.4	5.91	0	-4.41	6.9e-24	8.22e-23	1.43	5.84	-1	-2.465	-0.17	0.72	0.796	6.05	6.21	0	-2.1	1.62e-07	6.89e-07	4.34	6.44	-1
a	1417	Acadsb	chr7	131432203	131432703	21602	1.41	0.000644	0.00141	4.67	3.26	1	-0.52	0.172	0.234	4.21	4.73	0	-1.83	1.51e-05	3.75e-05	2.82	4.66	-1	-1.175	-0.62	0.131	0.214	4.41	5.03	0	-1.66	0.000178	0.000475	3.59	5.26	-1
a	1418	Pqlc2	chr4	139256668	139257168	53540	2.55	2.52e-20	2.61e-19	7.12	4.57	1	-0.52	0.017	0.0292	6.67	7.19	0	-2.98	4.87e-30	9.69e-29	4.13	7.11	-1	-1.75	-0.38	0.278	0.388	7.1	7.49	0	-1.66	2.57e-12	2.01e-11	6.05	7.71	-1
a	1419	Magi3	chr3	104233858	104234358	-13484	1.84	6.3e-06	1.68e-05	5.2	3.36	1	-0.52	0.0839	0.124	4.74	5.25	0	-2.23	6.58e-06	1.69e-05	2.95	5.18	-1	-1.375	-0.02	0.943	0.961	5.53	5.55	0	-1.04	0.0029	0.00621	4.74	5.78	-1
a	1420	Gm6129	chr13	34383412	34383912	10612	6.38	8.68e-36	3.55e-34	6.41	0.03	1	-0.52	0.0475	0.0746	5.95	6.47	0	-6.79	3.19e-43	1.85e-41	-0.4	6.39	-1	-3.655	0.07	0.816	0.871	6.84	6.77	0	-2.21	3.85e-15	4.2e-14	4.78	6.99	-1
a	1421	Gm10306	chr4	94555590	94556090	-456	1.31	0.00106	0.00226	4.96	3.64	1	-0.52	0.16	0.22	4.5	5.02	0	-1.73	8.25e-06	2.1e-05	3.22	4.95	-1	-1.125	0.22	0.527	0.634	5.54	5.32	0	-0.96	0.00659	0.0131	4.58	5.55	0
a	1422	Gm9506	chr4	149058702	149059202	-37181	4.57	8.98e-24	1.3e-22	5.84	1.28	1	-0.51	0.0727	0.109	5.38	5.89	0	-4.99	2.1e-26	3.1e-25	0.83	5.82	-1	-2.75	-0.61	0.117	0.195	5.59	6.19	0	-1.65	1.28e-07	5.51e-07	4.77	6.42	-1
a	1423	AC154774.1	chr16	51702966	51703466	-286018	2.62	3.63e-07	1.08e-06	4.44	1.82	1	-0.51	0.238	0.31	3.98	4.49	0	-3.03	5.25e-08	1.66e-07	1.39	4.42	-1	-1.77	-0.37	0.703	0.783	4.42	4.79	0	-1.14	0.00629	0.0125	3.87	5.01	-1
a	1424	Gm15618	chr1	152456299	152456799	-48774	5.5	6.16e-50	7.5e-48	7.19	1.69	1	-0.51	0.0212	0.0358	6.74	7.25	0	-5.89	2.55e-53	3.28e-51	1.28	7.17	-1	-3.2	0.09	0.82	0.873	7.63	7.54	0	-4.13	2.29e-39	3.32e-37	3.64	7.77	-1
a	1425	Gm47149	chr13	34673316	34673816	7105	1.06	1.6e-11	6.91e-11	8.07	7.01	1	-0.51	0.00443	0.0085	7.61	8.12	0	-1.47	3.33e-28	5.72e-27	6.58	8.05	-1	-0.99	-0.7	0.109	0.184	7.72	8.42	0	-1.77	2.06e-16	2.58e-15	6.88	8.64	-1
a	1426	Gm14036	chr2	135208896	135209396	404947	2.72	1.21e-17	9.63e-17	6.51	3.79	1	-0.51	0.0884	0.13	6.05	6.56	0	-3.13	1.03e-19	8.78e-19	3.35	6.49	-1	-1.82	-0.45	0.268	0.376	6.41	6.86	0	-1.51	8.61e-08	3.81e-07	5.57	7.08	-1
a	1427	Gm20651	chr4	95717726	95718226	-155567	3.65	6.49e-11	2.65e-10	4.68	1.03	1	-0.51	0.197	0.264	4.22	4.72	0	-4.05	7.87e-12	3.53e-11	0.6	4.65	-1	-2.28	0.64	0.121	0.201	5.67	5.02	0	-0.69	0.0697	0.108	4.56	5.25	0
a	1428	App	chr16	85180750	85181250	-6984	3.3	2.96e-22	3.67e-21	6.14	2.84	1	-0.51	0.039	0.0623	5.68	6.2	0	-3.72	1.17e-26	1.77e-25	2.41	6.12	-1	-2.115	0.3	0.38	0.494	6.8	6.5	0	-3.02	9.25e-09	4.65e-08	3.7	6.72	-1
a	1429	Gm17732	chr18	62666784	62667284	4676	1.78	4.07e-05	0.0001	4.54	2.76	1	-0.51	0.132	0.186	4.08	4.58	0	-2.18	1.3e-06	3.61e-06	2.33	4.51	-1	-1.345	-1.37	0.0248	0.054	3.52	4.88	0	-1.14	0.00217	0.00477	3.97	5.11	-1
a	1430	Gm26925	chr5	144150136	144150636	-38364	1.57	1.01e-05	2.64e-05	5.39	3.82	1	-0.51	0.241	0.314	4.93	5.43	0	-1.97	7.26e-07	2.06e-06	3.39	5.36	-1	-1.24	0.49	0.222	0.325	6.22	5.73	0	-0.41	0.364	0.446	5.55	5.96	0
a	1431	Bmp15	chrX	6355186	6355686	-34465	4.58	1.11e-16	7.96e-16	5.16	0.57	1	-0.51	0.178	0.241	4.7	5.21	0	-5	1.63e-16	1.08e-15	0.13	5.14	-1	-2.755	-0.2	0.858	0.901	5.31	5.51	0	-2.09	8.66e-08	3.83e-07	3.64	5.73	-1
a	1432	Gm17541	chr12	4705550	4706050	-15624	1.46	2.03e-08	6.72e-08	6.21	4.75	1	-0.51	0.0242	0.0404	5.75	6.27	0	-1.87	1.4e-10	5.65e-10	4.32	6.19	-1	-1.19	-0.43	0.263	0.371	6.14	6.57	0	-1.33	2.43e-05	7.53e-05	5.46	6.79	-1
a	1433	Cipc	chr12	86936943	86937443	-9600	1.49	1.29e-09	4.73e-09	6.51	5.02	1	-0.51	0.0379	0.0607	6.05	6.57	0	-1.91	9.17e-10	3.43e-09	4.58	6.49	-1	-1.21	0.26	0.587	0.686	7.13	6.86	0	-0.74	0.0233	0.0407	6.35	7.09	0
a	1434	Gm5711	chr3	121373816	121374316	6363	2.62	2.11e-15	1.33e-14	5.95	3.33	1	-0.51	0.0629	0.0956	5.49	6	0	-3.03	1.32e-16	8.74e-16	2.89	5.92	-1	-1.77	-0.07	0.792	0.853	6.22	6.3	0	-3.05	6.38e-14	6.05e-13	3.47	6.52	-1
a	1435	Mecom	chr3	30371042	30371542	176466	1.71	2.75e-08	9e-08	5.58	3.87	1	-0.51	0.111	0.16	5.12	5.64	0	-2.12	2.19e-09	7.89e-09	3.44	5.56	-1	-1.315	-0.06	0.847	0.893	5.88	5.94	0	-1.33	0.000108	0.000299	4.83	6.16	-1
a	1436	Rab24	chr13	55322355	55322855	-409	1.22	7.33e-06	1.95e-05	5.85	4.63	1	-0.51	0.0486	0.076	5.39	5.9	0	-1.63	4.82e-09	1.69e-08	4.2	5.83	-1	-1.07	-0.64	0.083	0.148	5.56	6.2	0	-1.33	4.02e-06	1.41e-05	5.1	6.43	-1
a	1437	1700017B05Rik	chr9	57284432	57284932	-21820	1.36	1.55e-06	4.36e-06	6.08	4.73	1	-0.51	0.0316	0.0514	5.63	6.14	0	-1.76	3.9e-08	1.25e-07	4.3	6.07	-1	-1.135	-0.07	0.908	0.937	6.37	6.44	0	-1.14	1.95e-05	6.13e-05	5.52	6.66	-1
a	1438	Ext1	chr15	53306633	53307133	39026	4.3	2.14e-34	7.85e-33	6.46	2.16	1	-0.5	0.0272	0.045	6	6.51	0	-4.71	7e-36	2.21e-34	1.72	6.43	-1	-2.605	-0.71	0.0613	0.115	6.1	6.8	0	-2.75	9.69e-21	1.91e-19	4.28	7.03	-1
a	1439	Tbc1d15	chr10	115252169	115252669	-702	1.02	0.000575	0.00126	5.81	4.79	1	-0.5	0.0526	0.0815	5.35	5.85	0	-1.43	7.68e-06	1.96e-05	4.35	5.78	-1	-0.965	-0.88	0.051	0.0989	5.27	6.15	0	-1.29	8.12e-06	2.72e-05	5.09	6.38	-1
a	1440	Anp32a	chr9	62371601	62372101	30308	1.15	0.000299	0.000677	5.17	4.02	1	-0.5	0.165	0.225	4.72	5.21	0	-1.55	2.35e-05	5.72e-05	3.59	5.14	-1	-1.025	-0.07	0.953	0.969	5.44	5.51	0	-0.31	0.422	0.504	5.43	5.74	0
a	1441	Pmfbp1	chr8	109492747	109493247	-780	4.67	1.86e-28	4.09e-27	6.04	1.38	1	-0.5	0.041	0.0652	5.59	6.09	0	-5.06	3.37e-29	6.28e-28	0.95	6.01	-1	-2.78	0.42	0.291	0.402	6.81	6.39	0	-2.08	3.98e-12	3.04e-11	4.53	6.61	-1
a	1442	Uvrag	chr7	99144580	99145080	-3439	2.29	1.04e-10	4.19e-10	5.52	3.23	1	-0.5	0.107	0.154	5.06	5.56	0	-2.69	3.04e-10	1.18e-09	2.79	5.49	-1	-1.595	0.44	0.33	0.443	6.3	5.86	0	-1.33	0.000221	0.000583	4.75	6.08	-1
a	1443	Trio	chr15	27997371	27997871	27977	1.3	6.3e-08	2e-07	6.27	4.97	1	-0.5	0.0329	0.0534	5.81	6.31	0	-1.7	4.84e-12	2.21e-11	4.53	6.24	-1	-1.1	0.07	0.937	0.957	6.68	6.61	0	-0.96	0.000147	0.000399	5.88	6.84	0
a	1444	Gm5507	chr18	54476799	54477299	492478	1.42	1.23e-14	7.13e-14	7.87	6.44	1	-0.5	0.00831	0.0152	7.41	7.9	0	-1.82	5.7e-29	1.04e-27	6.01	7.83	-1	-1.16	-0.56	0.0828	0.147	7.64	8.2	0	-1.04	2.14e-07	8.98e-07	7.39	8.43	-1
a	1445	Med30	chr15	52668701	52669201	-43207	2.1	1.71e-11	7.37e-11	7.02	4.92	1	-0.5	0.0686	0.103	6.56	7.07	0	-2.51	3.67e-23	4.12e-22	4.48	6.99	-1	-1.505	-0.81	0.0622	0.117	6.56	7.37	0	-1.8	4.61e-14	4.45e-13	5.79	7.59	-1
a	1446	Pcsk5	chr19	17717571	17718071	119561	5.65	5.23e-25	8.47e-24	5.68	0.03	1	-0.5	0.0777	0.116	5.22	5.72	0	-6.04	8.52e-27	1.3e-25	-0.4	5.64	-1	-3.27	-0.22	0.637	0.727	5.8	6.02	0	-7.25	9.34e-36	8.86e-34	-1.01	6.24	-1
a	1447	Prkar1b	chr5	139141283	139141783	8218	3.32	2.29e-20	2.39e-19	6.03	2.7	1	-0.5	0.0518	0.0805	5.57	6.07	0	-3.73	9.6e-25	1.23e-23	2.27	6	-1	-2.115	-0.41	0.238	0.343	5.96	6.37	0	-1.8	1.66e-09	9.25e-09	4.8	6.59	-1
a	1448	Gdpd4	chr7	97977395	97977895	57440	1.13	0.0136	0.0248	4.19	3.07	1	-0.5	0.185	0.249	3.74	4.24	0	-1.54	0.00102	0.00204	2.62	4.16	-1	-1.02	-0.31	0.595	0.692	4.22	4.54	0	-0.37	0.358	0.44	4.39	4.76	0
a	1449	Ccser1	chr6	61152869	61153369	-26955	1.34	2.5e-09	8.9e-09	7.11	5.77	1	-0.5	0.072	0.108	6.65	7.16	0	-1.74	2.92e-11	1.25e-10	5.34	7.08	-1	-1.12	-0.61	0.0922	0.161	6.84	7.46	0	-1.04	6.74e-05	0.000194	6.64	7.68	-1
a	1450	Ctgf	chr10	24595103	24595603	0	2.93	2.25e-21	2.58e-20	7.74	4.81	1	-0.49	0.0177	0.0304	7.28	7.77	0	-3.33	7.09e-26	9.99e-25	4.37	7.69	-1	-1.91	-0.58	0.119	0.198	7.49	8.06	0	-2.08	2.04e-19	3.5e-18	6.21	8.29	-1
a	1451	Cdkn1c	chr7	143364367	143364867	96183	1.59	1e-15	6.54e-15	7.12	5.53	1	-0.49	0.0089	0.0162	6.66	7.15	0	-1.98	5.49e-25	7.17e-24	5.1	7.08	-1	-1.235	-0.47	0.154	0.243	6.98	7.45	0	-1.54	9.48e-12	6.92e-11	6.13	7.67	-1
a	1452	Cdk12	chr11	98204327	98204827	1268	1.8	3.04e-06	8.35e-06	4.98	3.17	1	-0.49	0.417	0.5	4.52	5	0	-2.19	0.000143	0.000318	2.74	4.93	-1	-1.34	-0.54	0.473	0.584	4.76	5.3	0	-0.82	0.114	0.166	4.71	5.53	0
a	1453	Pip4p2	chr4	14965670	14966170	101594	1.16	5.86e-16	3.92e-15	7.68	6.53	1	-0.49	0.000159	0.00038	7.23	7.71	0	-1.54	6.53e-21	6.12e-20	6.1	7.64	-1	-1.015	-0.48	0.27	0.379	7.53	8.01	0	-1.76	4.77e-17	6.39e-16	6.48	8.24	-1
a	1454	Nsmaf	chr4	6477046	6477546	-22775	2.76	1.43e-43	1.05e-41	7.55	4.79	1	-0.49	0.00146	0.00304	7.1	7.58	0	-3.14	1.26e-41	6.45e-40	4.37	7.51	-1	-1.815	-0.09	0.815	0.87	7.8	7.88	0	-1.2	1.92e-07	8.09e-07	6.91	8.11	-1
a	1455	Patj	chr4	98401253	98401753	5468	2.04	9.01e-11	3.64e-10	5.97	3.93	1	-0.49	0.128	0.181	5.51	6	0	-2.43	4.91e-10	1.88e-09	3.49	5.92	-1	-1.46	0.23	0.555	0.658	6.52	6.3	0	-1.28	0.000201	0.000533	5.25	6.52	-1
a	1456	1700016K19Rik	chr11	76010720	76011220	10808	1.74	3.15e-05	7.85e-05	5.03	3.29	1	-0.49	0.207	0.275	4.57	5.06	0	-2.14	3.82e-07	1.11e-06	2.85	4.99	-1	-1.315	1.34	0.000709	0.00251	6.7	5.36	1	0.03	0.886	0.912	5.62	5.59	0
a	1457	Apcdd1	chr18	62921962	62922462	0	1.06	0.000644	0.00141	5.83	4.77	1	-0.49	0.108	0.155	5.37	5.86	0	-1.46	1.47e-05	3.66e-05	4.33	5.79	-1	-0.975	-0.42	0.315	0.427	5.74	6.16	0	-0.64	0.0302	0.0514	5.75	6.39	0
a	1458	Zyg11a	chr4	108219072	108219572	-1024	1.85	1.29e-05	3.35e-05	4.8	2.95	1	-0.49	0.133	0.187	4.34	4.83	0	-2.25	8.85e-07	2.49e-06	2.5	4.75	-1	-1.37	-0.43	0.344	0.458	4.69	5.12	0	-1.55	2.37e-05	7.35e-05	3.8	5.35	-1
a	1459	Klf6	chr13	6189440	6189940	327958	1.04	7.73e-06	2.04e-05	6.96	5.92	1	-0.49	0.0526	0.0815	6.5	6.99	0	-1.43	9.62e-15	5.5e-14	5.48	6.92	-1	-0.96	-1.05	0.00364	0.0105	6.25	7.29	-1	-1.8	3.12e-10	1.9e-09	5.72	7.52	-1
a	1460	Gm11516	chr11	90814402	90814902	46446	5.37	1.15e-18	1.01e-17	5.4	0.03	1	-0.49	0.178	0.241	4.95	5.43	0	-5.76	3.68e-22	3.81e-21	-0.4	5.36	-1	-3.125	-0.02	0.98	0.986	5.71	5.73	0	-5.62	4.08e-27	1.5e-25	0.34	5.96	-1
a	1461	Gm30285	chr10	20286547	20287047	-5738	4.85	2.03e-14	1.15e-13	4.88	0.03	1	-0.49	0.154	0.213	4.42	4.92	0	-5.24	2.33e-16	1.51e-15	-0.4	4.84	-1	-2.865	-1.59	0.0019	0.00595	3.62	5.22	-1	-2.4	3.68e-09	1.96e-08	3.05	5.44	-1
a	1462	Ndufs6	chr13	73346086	73346586	-17544	4.93	2.7e-15	1.68e-14	4.96	0.03	1	-0.48	0.149	0.206	4.5	4.98	0	-5.31	7.35e-17	4.97e-16	-0.4	4.91	-1	-2.895	-1.05	0.089	0.156	4.23	5.28	0	-5.49	4.52e-22	1.01e-20	0.01	5.5	-1
a	1463	Fabp2	chr3	122888478	122888978	-6094	1.01	7.83e-05	0.000188	5.82	4.81	1	-0.48	0.0659	0.0998	5.36	5.84	0	-1.38	5.81e-07	1.66e-06	4.38	5.76	-1	-0.93	0.12	0.814	0.869	6.25	6.14	0	-1.76	2.49e-08	1.18e-07	4.6	6.36	-1
a	1464	Saxo2	chr7	82605390	82605890	42638	4.12	1.68e-60	4.54e-58	7.71	3.59	1	-0.48	0.00594	0.0112	7.25	7.73	0	-4.49	2.27e-48	1.99e-46	3.17	7.66	-1	-2.485	-0.69	0.0661	0.123	7.34	8.03	0	-2.13	9.38e-17	1.22e-15	6.13	8.26	-1
a	1465	Kank1	chr19	25297216	25297716	60241	6.1	1.82e-33	6.21e-32	6.13	0.03	1	-0.48	0.0456	0.0717	5.68	6.16	0	-6.48	4.43e-36	1.42e-34	-0.4	6.08	-1	-3.48	-1.39	0.00184	0.00579	5.06	6.45	-1	-4.47	3.1e-14	3.05e-13	2.21	6.68	-1
a	1466	Celf4	chr18	25655585	25656085	98072	4.54	1.26e-55	2.33e-53	7.54	3	1	-0.48	0.00693	0.0129	7.08	7.56	0	-4.92	4.6e-76	2.85e-73	2.56	7.48	-1	-2.7	-0.54	0.188	0.285	7.32	7.86	0	-3.31	2.74e-39	3.92e-37	4.77	8.08	-1
a	1467	Trps1	chr15	50668371	50668871	221592	5.55	3.28e-23	4.48e-22	5.58	0.03	1	-0.48	0.248	0.321	5.12	5.6	0	-5.92	1.49e-18	1.15e-17	-0.4	5.52	-1	-3.2	-0.35	0.591	0.689	5.55	5.9	0	-1.44	0.000634	0.00154	4.68	6.12	-1
a	1468	Rpl37a	chr1	72718814	72719314	7524	1.39	6.55e-10	2.45e-09	6.56	5.17	1	-0.48	0.0333	0.0539	6.1	6.58	0	-1.77	9.85e-11	4.01e-10	4.74	6.51	-1	-1.125	-1.05	0.00413	0.0117	5.83	6.88	-1	-1.51	1.59e-06	5.88e-06	5.6	7.11	-1
a	1469	Usp46	chr5	74029749	74030249	38182	2.22	1.87e-08	6.21e-08	6.14	3.92	1	-0.48	0.155	0.213	5.68	6.16	0	-2.61	8.46e-12	3.78e-11	3.48	6.09	-1	-1.545	-0.1	0.728	0.802	6.36	6.46	0	-1.85	1.18e-09	6.69e-09	4.84	6.69	-1
a	1470	Arhgap5	chr12	52479274	52479774	-24198	1.82	1.15e-16	8.24e-16	7.4	5.57	1	-0.48	0.0433	0.0684	6.94	7.41	0	-2.2	3.89e-17	2.69e-16	5.14	7.34	-1	-1.34	-0.7	0.0465	0.0916	7.02	7.71	0	-1.87	2.03e-12	1.61e-11	6.07	7.94	-1
a	1471	Epb41l4b	chr4	57073130	57073630	69807	1.87	5.23e-08	1.67e-07	5.73	3.87	1	-0.48	0.186	0.251	5.28	5.75	0	-2.25	6.66e-07	1.89e-06	3.42	5.68	-1	-1.365	-0.26	0.566	0.668	5.79	6.05	0	-0.89	0.00924	0.0178	5.38	6.28	0
a	1472	Gm7498	chr6	84093397	84093897	61809	1.86	4.18e-07	1.24e-06	5.31	3.46	1	-0.48	0.147	0.203	4.85	5.33	0	-2.24	5.61e-08	1.77e-07	3.02	5.25	-1	-1.36	-0.55	0.185	0.281	5.08	5.63	0	-0.93	0.033	0.0557	4.92	5.85	0
a	1473	Gm18027	chr12	56414655	56415155	-4098	1.61	4.42e-18	3.66e-17	7.43	5.82	1	-0.48	0.0579	0.0888	6.97	7.45	0	-1.99	1.61e-12	7.67e-12	5.39	7.38	-1	-1.235	0	0.999	0.999	7.75	7.75	0	-1.38	3.87e-07	1.57e-06	6.6	7.97	-1
a	1474	Gm44666	chr7	67916912	67917412	-30327	3.83	2.21e-13	1.14e-12	5.36	1.53	1	-0.48	0.187	0.251	4.91	5.39	0	-4.24	3.4e-18	2.56e-17	1.08	5.32	-1	-2.36	0.12	0.709	0.787	5.81	5.69	0	-5.92	1.75e-28	7.45e-27	-0.01	5.92	-1
a	1475	Asxl1	chr2	153346673	153347173	844	1.07	5.16e-05	0.000126	6.14	5.07	1	-0.48	0.189	0.254	5.68	6.16	0	-1.45	4.01e-05	9.5e-05	4.63	6.08	-1	-0.965	-0.14	0.783	0.845	6.31	6.46	0	-1.06	0.00225	0.00493	5.63	6.68	-1
a	1476	Cct2	chr10	117094945	117095445	-31131	1.53	5.59e-10	2.11e-09	6.32	4.78	1	-0.48	0.0429	0.0678	5.86	6.34	0	-1.92	3.85e-13	1.93e-12	4.35	6.27	-1	-1.2	-0.8	0.0382	0.0776	5.85	6.64	0	-2.09	1.15e-12	9.42e-12	4.78	6.87	-1
a	1477	Cyr61	chr3	145648016	145648516	1465	1.25	1.95e-07	5.92e-07	6.13	4.88	1	-0.47	0.0513	0.0798	5.67	6.14	0	-1.61	3.41e-09	1.21e-08	4.45	6.07	-1	-1.04	-0.9	0.0202	0.0456	5.54	6.44	0	-1.45	2.67e-07	1.11e-06	5.22	6.67	-1
a	1478	C8b	chr4	104550512	104551012	-215305	2.23	1.84e-23	2.57e-22	6.86	4.63	1	-0.47	0.0137	0.0241	6.4	6.87	0	-2.6	4.19e-28	7.13e-27	4.2	6.8	-1	-1.535	-0.57	0.0861	0.152	6.6	7.17	0	-1.19	1.34e-05	4.33e-05	6.2	7.4	-1
a	1479	Ccdc112	chr18	46325106	46325606	-13178	3.55	7.68e-53	1.16e-50	7.45	3.9	1	-0.47	0.00131	0.00273	6.99	7.47	0	-3.93	9.69e-60	1.9e-57	3.47	7.39	-1	-2.2	-0.77	0.0177	0.0408	7	7.77	0	-1.93	2.08e-14	2.09e-13	6.06	7.99	-1
a	1480	Trp63	chr16	25584983	25585483	-98280	2.07	6.78e-07	1.97e-06	4.92	2.85	1	-0.47	0.187	0.252	4.46	4.93	0	-2.43	1.25e-08	4.2e-08	2.43	4.85	-1	-1.45	-0.18	0.583	0.683	5.05	5.23	0	-0.67	0.0356	0.0596	4.79	5.45	0
a	1481	Gm15168	chrX	158423532	158424032	79869	1.04	1.73e-05	4.42e-05	6.46	5.42	1	-0.47	0.0327	0.053	6	6.47	0	-1.41	2.37e-07	7.03e-07	4.98	6.4	-1	-0.94	-0.43	0.244	0.349	6.34	6.77	0	-0.72	0.011	0.0208	6.28	7	0
a	1482	Map2k3	chr11	60941276	60941776	9243	1.29	1.18e-07	3.65e-07	6.93	5.64	1	-0.47	0.0933	0.136	6.47	6.94	0	-1.66	3.25e-08	1.05e-07	5.21	6.87	-1	-1.065	-0.4	0.331	0.444	6.84	7.24	0	-0.88	0.00126	0.00289	6.58	7.46	0
a	1483	Magi1	chr6	94082592	94083092	200825	1.39	1.76e-05	4.49e-05	5.42	4.03	1	-0.47	0.121	0.171	4.96	5.44	0	-1.77	4.1e-07	1.19e-06	3.59	5.36	-1	-1.12	0.06	0.874	0.912	5.8	5.74	0	-1.14	0.000275	0.000714	4.82	5.96	-1
a	1484	Gm47753	chr13	37514079	37514579	-67692	1.37	0.000196	0.000451	5.22	3.84	1	-0.47	0.114	0.163	4.76	5.23	0	-1.73	0.000262	0.000567	3.42	5.16	-1	-1.1	-0.52	0.27	0.379	5.01	5.53	0	-1.39	5e-05	0.000147	4.37	5.76	-1
a	1485	Tns3	chr11	8663314	8663814	721	2.07	1.67e-06	4.7e-06	5.16	3.08	1	-0.47	0.189	0.253	4.7	5.17	0	-2.45	2.73e-09	9.77e-09	2.64	5.1	-1	-1.46	-0.94	0.0283	0.0603	4.53	5.47	0	-1.6	4.72e-06	1.63e-05	4.1	5.69	-1
a	1486	Sparc	chr11	55419657	55420157	3026	1.39	7.32e-12	3.27e-11	7.25	5.86	1	-0.47	0.00964	0.0174	6.79	7.26	0	-1.77	8.03e-15	4.63e-14	5.42	7.19	-1	-1.12	-0.81	0.0285	0.0607	6.75	7.56	0	-1.24	1.69e-05	5.38e-05	6.55	7.79	-1
a	1487	Bach1	chr16	87917213	87917713	218268	5.48	4e-19	3.71e-18	5.51	0.03	1	-0.47	0.144	0.2	5.05	5.51	0	-5.84	7.16e-24	8.52e-23	-0.4	5.44	-1	-3.155	-0.35	0.5	0.61	5.47	5.81	0	-1.78	4.37e-08	2.01e-07	4.26	6.04	-1
a	1488	Slc45a3	chr1	131938670	131939170	-23797	1.89	2.22e-22	2.78e-21	7.08	5.2	1	-0.47	0.00684	0.0127	6.63	7.09	0	-2.25	5.46e-27	8.5e-26	4.77	7.02	-1	-1.36	0	0.964	0.976	7.39	7.39	0	-1.26	2.75e-08	1.3e-07	6.35	7.62	-1
a	1489	Cd93	chr2	148478313	148478813	-34750	1.9	0.000183	0.000424	4.18	2.28	1	-0.47	0.184	0.248	3.72	4.19	0	-2.29	3.99e-05	9.47e-05	1.83	4.12	-1	-1.38	-0.47	0.402	0.516	4.02	4.49	0	-1.61	0.00083	0.00197	3.11	4.72	-1
a	1490	Tgm1	chr14	55714025	55714525	-99	2.57	5.93e-12	2.67e-11	5.42	2.85	1	-0.47	0.0993	0.144	4.96	5.44	0	-2.93	1.52e-13	7.92e-13	2.43	5.36	-1	-1.7	-0.57	0.191	0.288	5.16	5.73	0	-1.78	8.78e-08	3.88e-07	4.18	5.96	-1
a	1491	Plxna1	chr6	89452989	89453489	-90369	1.71	8.95e-07	2.57e-06	5.74	4.03	1	-0.47	0.175	0.238	5.28	5.76	0	-2.07	4.85e-06	1.26e-05	3.61	5.68	-1	-1.27	-0.03	0.995	0.997	6.03	6.06	0	-1.52	8.2e-06	2.74e-05	4.76	6.28	-1
a	1492	Intu	chr3	40532872	40533372	1586	1.83	8.06e-08	2.53e-07	6.49	4.67	1	-0.47	0.0407	0.0647	6.04	6.51	0	-2.21	2.3e-09	8.28e-09	4.22	6.44	-1	-1.34	-0.1	0.765	0.832	6.71	6.81	0	-0.98	7.06e-05	0.000203	6.06	7.03	0
a	1493	Mb21d2	chr16	28868822	28869322	60351	4.71	2.47e-35	9.7e-34	6.74	2.03	1	-0.47	0.0518	0.0804	6.28	6.75	0	-5.08	1.78e-46	1.32e-44	1.6	6.68	-1	-2.775	-0.37	0.285	0.396	6.68	7.05	0	-3.37	3.14e-28	1.3e-26	3.9	7.28	-1
a	1494	Gm8365	chr5	106803061	106803561	-64297	1.54	6.53e-05	0.000158	5.37	3.82	1	-0.47	0.199	0.266	4.91	5.38	0	-1.9	9.3e-06	2.36e-05	3.4	5.31	-1	-1.185	-1.43	0.0181	0.0416	4.25	5.68	-1	-1.29	0.0002	0.000532	4.62	5.9	-1
a	1495	Gm19177	chr6	107711424	107711924	-169149	4.66	1.18e-12	5.68e-12	4.69	0.03	1	-0.47	0.148	0.205	4.23	4.7	0	-5.03	4.24e-14	2.31e-13	-0.4	4.62	-1	-2.75	0.21	0.691	0.773	5.21	5	0	-2.41	3.14e-08	1.47e-07	2.81	5.22	-1
a	1496	Ankrd29	chr18	12297976	12298476	7321	2.34	5.36e-35	2.06e-33	7.94	5.59	1	-0.46	4.72e-05	0.000121	7.48	7.94	0	-2.7	8.81e-35	2.56e-33	5.17	7.86	-1	-1.58	-0.57	0.14	0.225	7.66	8.24	0	-1.59	4.84e-15	5.22e-14	6.87	8.46	-1
a	1497	Bach2	chr4	32337642	32338142	98838	1.59	3.33e-09	1.18e-08	6.36	4.77	1	-0.46	0.0373	0.0598	5.9	6.35	0	-1.95	6.22e-11	2.58e-10	4.33	6.28	-1	-1.205	-0.73	0.0744	0.135	5.92	6.65	0	-1.3	8.13e-06	2.72e-05	5.58	6.88	-1
a	1498	Irx2	chr13	72623379	72623879	-4941	1.02	0.00296	0.00597	5.06	4.04	1	-0.46	0.354	0.436	4.6	5.06	0	-1.38	0.00236	0.00449	3.6	4.98	-1	-0.92	0.05	0.873	0.912	5.41	5.36	0	-0.85	0.0423	0.0695	4.73	5.58	0
a	1499	Parva	chr7	112441209	112441709	13704	1.85	8.3e-05	0.000198	4.4	2.55	1	-0.46	0.217	0.286	3.95	4.41	0	-2.23	7.79e-06	1.99e-05	2.11	4.34	-1	-1.345	0.35	0.563	0.665	5.06	4.71	0	-2.78	8.4e-09	4.26e-08	2.15	4.93	-1
a	1500	Gm11989	chr11	8513273	8513773	-129420	4.17	1.4e-16	9.98e-16	5.26	1.09	1	-0.46	0.136	0.19	4.8	5.27	0	-4.52	2.4e-18	1.83e-17	0.67	5.19	-1	-2.49	-0.12	0.759	0.827	5.45	5.57	0	-2.16	3.44e-09	1.84e-08	3.63	5.79	-1
a	1501	Ppp3ca	chr3	136783599	136784099	113475	1.93	1.56e-09	5.65e-09	5.88	3.95	1	-0.46	0.122	0.173	5.42	5.88	0	-2.28	3.45e-12	1.6e-11	3.53	5.81	-1	-1.37	-1.09	0.00682	0.018	5.09	6.18	-1	-2.52	2.5e-09	1.36e-08	3.88	6.41	-1
a	1502	Traf6	chr2	101739856	101740356	61427	3.64	1.52e-26	2.82e-25	7.54	3.9	1	-0.46	0.121	0.172	7.09	7.55	0	-4.01	5.85e-43	3.34e-41	3.47	7.47	-1	-2.235	-0.26	0.515	0.623	7.59	7.85	0	-1.77	6.64e-09	3.41e-08	6.3	8.07	-1
a	1503	Gm14071	chr2	139298450	139298950	85390	4.11	7.64e-09	2.62e-08	4.14	0.03	1	-0.46	0.291	0.368	3.69	4.15	0	-4.47	1.93e-09	7e-09	-0.4	4.07	-1	-2.465	-0.93	0.194	0.292	3.52	4.44	0	-1.31	0.00465	0.00954	3.36	4.67	-1
a	1504	Ifit2	chr19	34550351	34550851	0	2.96	1.45e-19	1.4e-18	6.12	3.16	1	-0.46	0.0637	0.0967	5.66	6.12	0	-3.33	1.91e-22	2.02e-21	2.72	6.05	-1	-1.895	-0.28	0.408	0.523	6.14	6.42	0	-1.04	7.65e-05	0.000218	5.6	6.65	-1
a	1505	Cachd1	chr4	100861048	100861548	84373	1.26	0.000495	0.0011	5.05	3.78	1	-0.46	0.239	0.311	4.59	5.05	0	-1.64	0.000122	0.000274	3.34	4.98	-1	-1.05	-0.72	0.0997	0.171	4.63	5.35	0	-0.94	0.0102	0.0195	4.63	5.58	0
a	1506	Cep63	chr9	102643709	102644209	-17175	1.63	6.04e-10	2.27e-09	6.87	5.24	1	-0.46	0.0335	0.0542	6.41	6.88	0	-2	4.6e-14	2.49e-13	4.8	6.8	-1	-1.23	-0.3	0.403	0.517	6.87	7.18	0	-1.42	5.21e-09	2.71e-08	5.98	7.4	-1
a	1507	Gm49209	chr9	108587841	108588341	789	3.92	6.36e-19	5.76e-18	5.54	1.61	1	-0.46	0.124	0.175	5.08	5.54	0	-4.28	7.93e-20	6.79e-19	1.18	5.47	-1	-2.37	-1.09	0.0308	0.0648	4.75	5.84	0	-2.12	4.17e-10	2.5e-09	3.95	6.07	-1
a	1508	Tmem248	chr5	130226689	130227189	9608	1.3	0.000398	0.000889	4.81	3.51	1	-0.46	0.341	0.421	4.35	4.81	0	-1.65	0.000493	0.00103	3.09	4.74	-1	-1.055	-0.66	0.19	0.287	4.45	5.11	0	-0.3	0.572	0.646	5.03	5.33	0
a	1509	Filip1l	chr16	57403865	57404365	50772	1.5	1.81e-09	6.55e-09	7.35	5.85	1	-0.46	0.074	0.111	6.89	7.35	0	-1.86	4.2e-23	4.7e-22	5.42	7.28	-1	-1.16	-0.67	0.039	0.079	6.98	7.65	0	-1.52	4.07e-12	3.11e-11	6.36	7.88	-1
a	1510	Gm12038	chr11	20955530	20956030	-107848	3.56	5.58e-22	6.72e-21	6.35	2.78	1	-0.46	0.0834	0.123	5.89	6.35	0	-3.94	1.22e-28	2.17e-27	2.34	6.28	-1	-2.2	-0.79	0.0361	0.0743	5.86	6.65	0	-1.98	1.43e-06	5.33e-06	4.9	6.88	-1
a	1511	Fars2	chr13	36096935	36097435	-19977	1.47	2.65e-06	7.3e-06	5.42	3.94	1	-0.46	0.111	0.159	4.96	5.42	0	-1.83	5.32e-08	1.68e-07	3.52	5.35	-1	-1.145	-0.8	0.0816	0.145	4.92	5.72	0	-2.41	1.64e-11	1.16e-10	3.54	5.95	-1
a	1512	Rspo2	chr15	42944595	42945095	225731	5.02	2.19e-21	2.51e-20	5.99	0.97	1	-0.46	0.16	0.219	5.53	5.99	0	-5.39	1.9e-29	3.59e-28	0.52	5.91	-1	-2.925	0.67	0.112	0.188	6.95	6.29	0	-2.81	1.14e-13	1.05e-12	3.7	6.51	-1
a	1513	Slc16a12	chr19	34778080	34778580	-30791	3.64	3.16e-21	3.57e-20	6.32	2.68	1	-0.46	0.13	0.183	5.86	6.32	0	-4	4.99e-27	7.81e-26	2.24	6.25	-1	-2.23	-0.98	0.0529	0.102	5.64	6.62	0	-1.88	2.57e-07	1.07e-06	4.97	6.85	-1
a	1514	AC132100.1	chr18	46948800	46949300	-6624	2.19	2.67e-14	1.5e-13	6.11	3.92	1	-0.46	0.0555	0.0854	5.65	6.11	0	-2.55	2.11e-17	1.49e-16	3.49	6.04	-1	-1.505	-0.6	0.152	0.24	5.81	6.41	0	-1.06	8.99e-05	0.000254	5.58	6.63	-1
a	1515	Ppp1r16b	chr2	158682241	158682741	16843	3.91	5.34e-15	3.23e-14	5.19	1.28	1	-0.46	0.132	0.186	4.73	5.19	0	-4.28	5.12e-16	3.24e-15	0.83	5.11	-1	-2.37	-0.1	0.697	0.777	5.38	5.48	0	-1.94	2.46e-07	1.03e-06	3.77	5.71	-1
a	1516	Syn3	chr10	86441146	86441646	57250	3.37	2.33e-10	9.06e-10	4.69	1.33	1	-0.46	0.155	0.213	4.23	4.7	0	-3.73	1.5e-11	6.54e-11	0.89	4.62	-1	-2.095	-0.38	0.6	0.697	4.62	5	0	-3.45	6.25e-10	3.66e-09	1.77	5.22	-1
a	1517	Thbs1	chr2	117910177	117910677	-201199	4.34	2.5e-10	9.72e-10	4.37	0.03	1	-0.46	0.23	0.301	3.91	4.37	0	-4.7	3.2e-11	1.36e-10	-0.4	4.3	-1	-2.58	-0.02	0.883	0.918	4.65	4.67	0	-4.92	4.65e-15	5.03e-14	-0.02	4.9	-1
a	1518	Tnip3	chr6	65584945	65585445	59632	1	1.92e-07	5.83e-07	7.7	6.69	1	-0.45	0.0393	0.0627	7.24	7.69	0	-1.36	7.54e-14	4.03e-13	6.26	7.62	-1	-0.905	-0.43	0.211	0.312	7.56	7.99	0	-1.09	2.44e-07	1.02e-06	7.12	8.22	-1
a	1519	Ctif	chr18	75556160	75556660	141036	1.46	3.25e-06	8.9e-06	5.85	4.39	1	-0.45	0.164	0.225	5.39	5.84	0	-1.82	5.8e-08	1.83e-07	3.95	5.76	-1	-1.135	-0.05	0.913	0.941	6.09	6.14	0	-1.47	2.2e-05	6.85e-05	4.89	6.36	-1
a	1520	Snai1	chr2	167541244	167541744	3049	3.38	5.33e-11	2.19e-10	5.13	1.75	1	-0.45	0.356	0.438	4.67	5.12	0	-3.75	1.94e-10	7.71e-10	1.3	5.05	-1	-2.1	0.05	0.913	0.941	5.47	5.42	0	-3.12	5.83e-11	3.89e-10	2.52	5.65	-1
a	1521	AC147227.1	chr18	4733865	4734365	-8711	4.63	8.68e-16	5.71e-15	5.59	0.97	1	-0.45	0.241	0.313	5.13	5.58	0	-4.98	2.7e-21	2.61e-20	0.52	5.51	-1	-2.715	0.11	0.782	0.844	5.99	5.88	0	-2.42	2.24e-11	1.57e-10	3.69	6.11	-1
a	1522	Zfp423	chr8	87907526	87908026	51569	3.62	7.5e-10	2.79e-09	4.59	0.97	1	-0.45	0.339	0.419	4.13	4.58	0	-3.98	1.88e-10	7.46e-10	0.52	4.51	-1	-2.215	0.79	0.0582	0.11	5.67	4.88	0	-4.14	2.94e-13	2.57e-12	0.97	5.1	-1
a	1523	Hsph1	chr5	149620788	149621288	15088	5.3	5.41e-20	5.43e-19	5.33	0.03	1	-0.45	0.39	0.473	4.87	5.32	0	-5.64	2.75e-13	1.4e-12	-0.4	5.24	-1	-3.045	0.34	0.421	0.535	5.96	5.62	0	-1.94	4.21e-05	0.000125	3.9	5.84	-1
a	1524	Gm28802	chr1	58859419	58859919	32873	1.46	1.39e-08	4.66e-08	6.13	4.68	1	-0.45	0.0523	0.0812	5.68	6.13	0	-1.82	2.89e-11	1.23e-10	4.24	6.06	-1	-1.135	-0.64	0.0748	0.135	5.79	6.43	0	-1.33	6.78e-05	0.000195	5.32	6.66	-1
a	1525	Gm8022	chr1	35974651	35975151	15732	5.42	3.62e-20	3.7e-19	5.45	0.03	1	-0.45	0.13	0.183	4.99	5.44	0	-5.76	2.01e-22	2.12e-21	-0.4	5.36	-1	-3.105	-0.59	0.118	0.197	5.14	5.73	0	-3.98	1.4e-20	2.7e-19	1.98	5.96	-1
a	1526	Spry2	chr14	105891522	105892022	4797	2.57	1.64e-08	5.46e-08	4.79	2.21	1	-0.45	0.252	0.325	4.33	4.78	0	-2.92	2.19e-09	7.9e-09	1.79	4.71	-1	-1.685	0.16	0.63	0.722	5.24	5.08	0	-1.53	7.63e-05	0.000218	3.78	5.3	-1
a	1527	Rarg	chr15	102256567	102257067	450	1.76	8.29e-07	2.39e-06	5.17	3.4	1	-0.45	0.213	0.282	4.71	5.16	0	-2.11	1.37e-07	4.16e-07	2.97	5.08	-1	-1.28	-0.68	0.118	0.196	4.78	5.46	0	-1.42	0.0013	0.00298	4.26	5.68	-1
a	1528	Ybx1-ps2	chr6	37617687	37618187	69008	1.66	1.48e-16	1.05e-15	6.94	5.28	1	-0.45	0.0211	0.0356	6.48	6.93	0	-2.01	8.19e-20	7.01e-19	4.85	6.85	-1	-1.23	-0.47	0.155	0.244	6.75	7.23	0	-1.9	3.72e-14	3.63e-13	5.56	7.45	-1
a	1529	Gm49459	chr15	72793697	72794197	68293	2.74	2.99e-09	1.06e-08	5.37	2.63	1	-0.45	0.463	0.545	4.92	5.36	0	-3.08	2.59e-07	7.66e-07	2.21	5.29	-1	-1.765	0.68	0.175	0.269	6.35	5.66	0	-2.36	8.13e-06	2.72e-05	3.52	5.89	-1
a	1530	Gm15981	chr5	74301360	74301860	15174	1.25	1.13e-11	4.95e-11	7.15	5.9	1	-0.45	0.0153	0.0266	6.69	7.14	0	-1.6	2.68e-19	2.2e-18	5.47	7.07	-1	-1.025	-0.13	0.702	0.781	7.31	7.44	0	-0.66	0.00486	0.00991	7.01	7.67	0
a	1531	Kazn	chr4	142671802	142672302	-432401	1.14	7.86e-12	3.5e-11	7.63	6.49	1	-0.45	0.0183	0.0313	7.17	7.63	0	-1.5	3.85e-19	3.12e-18	6.06	7.55	-1	-0.975	0.15	0.777	0.841	8.08	7.93	0	-0.62	0.00291	0.00623	7.53	8.15	0
a	1532	Gm12935	chr4	126510984	126511484	-10185	2.06	2.38e-12	1.11e-11	6.87	4.82	1	-0.45	0.0692	0.104	6.41	6.87	0	-2.42	1.9e-15	1.16e-14	4.38	6.79	-1	-1.435	0.02	0.97	0.98	7.19	7.17	0	-1.46	3.3e-08	1.54e-07	5.93	7.39	-1
a	1533	Rora	chr9	68689290	68689790	35504	1.16	0.00602	0.0116	4.25	3.09	1	-0.45	0.206	0.274	3.79	4.25	0	-1.5	0.00121	0.0024	2.67	4.17	-1	-0.975	-0.54	0.169	0.262	4	4.55	0	-1.33	0.00155	0.00351	3.44	4.77	-1
a	1534	Gm6921	chr8	127721527	127722027	160092	1.36	9.76e-06	2.56e-05	5.44	4.08	1	-0.44	0.114	0.163	4.98	5.42	0	-1.69	2.82e-07	8.32e-07	3.65	5.34	-1	-1.065	-0.2	0.551	0.655	5.52	5.72	0	-0.84	0.00497	0.0101	5.1	5.94	0
a	1535	Fam166b	chr4	43417777	43418277	10857	4.4	6.4e-16	4.26e-15	5.43	1.03	1	-0.44	0.198	0.264	4.97	5.41	0	-4.73	3.46e-20	3.06e-19	0.6	5.33	-1	-2.585	0.2	0.582	0.681	5.9	5.7	0	-2.11	1.04e-08	5.18e-08	3.82	5.93	-1
a	1536	Pax3	chr1	77896214	77896714	300420	4.23	2.39e-20	2.48e-19	5.66	1.42	1	-0.44	0.134	0.188	5.2	5.63	0	-4.55	4.66e-22	4.79e-21	1.01	5.56	-1	-2.495	-0.29	0.559	0.662	5.65	5.93	0	-2.06	5.97e-10	3.5e-09	4.1	6.16	-1
a	1537	Anxa2	chr9	69470859	69471359	17239	6.3	2.8e-33	9.4e-32	6.33	0.03	1	-0.44	0.134	0.187	5.87	6.31	0	-6.64	8.08e-37	2.78e-35	-0.4	6.24	-1	-3.54	-0.61	0.121	0.2	6	6.61	0	-4.33	3.12e-28	1.29e-26	2.5	6.84	-1
a	1538	Gm31104	chr13	112188229	112188729	50113	1.5	2e-07	6.08e-07	5.95	4.45	1	-0.44	0.165	0.225	5.49	5.93	0	-1.84	2.13e-07	6.36e-07	4.02	5.86	-1	-1.14	-0.73	0.0983	0.169	5.5	6.23	0	-1.52	4.06e-06	1.42e-05	4.94	6.46	-1
a	1539	Plekha7	chr7	116237521	116238021	70355	1.46	0.000108	0.000256	5.38	3.91	1	-0.44	0.223	0.293	4.92	5.36	0	-1.81	4.98e-05	0.000117	3.47	5.28	-1	-1.125	-1.69	0.00255	0.00771	3.97	5.66	-1	-1.75	2.13e-06	7.75e-06	4.13	5.88	-1
a	1540	Wnt9a	chr11	59308930	59309430	2002	2.5	1.33e-17	1.05e-16	6.63	4.13	1	-0.44	0.0774	0.115	6.17	6.61	0	-2.85	3.2e-24	3.91e-23	3.69	6.54	-1	-1.645	-0.64	0.0636	0.119	6.27	6.91	0	-1.77	1.9e-11	1.34e-10	5.37	7.14	-1
a	1541	Bpgm	chr6	34484710	34485210	8503	5.12	6.81e-16	4.53e-15	5.15	0.03	1	-0.44	0.298	0.376	4.69	5.14	0	-5.46	2.15e-17	1.51e-16	-0.4	5.06	-1	-2.95	-0.41	0.475	0.587	5.03	5.43	0	-2.81	1.08e-11	7.84e-11	2.85	5.66	-1
a	1542	Rps2-ps6	chr14	76295658	76296158	-58113	1.58	3.15e-08	1.03e-07	5.83	4.25	1	-0.44	0.237	0.309	5.38	5.82	0	-1.93	4.23e-07	1.23e-06	3.82	5.74	-1	-1.185	-0.42	0.34	0.453	5.7	6.12	0	-1.39	0.000179	0.000479	4.95	6.34	-1
a	1543	Ppp1r36	chr12	76434092	76434592	16554	1.8	7.47e-11	3.04e-10	6.26	4.46	1	-0.44	0.0781	0.116	5.8	6.24	0	-2.14	7.32e-15	4.23e-14	4.03	6.17	-1	-1.29	0.79	0.0771	0.139	7.33	6.54	0	-0.37	0.138	0.196	6.4	6.77	0
a	1544	Gm43228	chr6	18697471	18697971	-94880	3.51	6.69e-17	4.93e-16	7.1	3.59	1	-0.44	0.2	0.267	6.64	7.08	0	-3.84	7.21e-38	2.71e-36	3.17	7.01	-1	-2.14	-0.38	0.261	0.369	7	7.38	0	-3.74	4.69e-16	5.65e-15	3.87	7.61	-1
a	1545	Wdr75	chr1	45800448	45800948	5282	4	5.34e-31	1.47e-29	6.43	2.43	1	-0.44	0.0403	0.0641	5.98	6.42	0	-4.35	4.05e-33	1.03e-31	1.99	6.34	-1	-2.395	-0.8	0.0238	0.0522	5.92	6.72	0	-2.7	1.82e-20	3.45e-19	4.24	6.94	-1
a	1546	Wipf3	chr6	54434254	54434754	4651	1.57	5.58e-06	1.5e-05	5.16	3.59	1	-0.44	0.132	0.185	4.7	5.14	0	-1.91	2.27e-07	6.76e-07	3.16	5.07	-1	-1.175	-1.41	0.00129	0.00427	4.03	5.44	-1	-2.33	1.56e-09	8.69e-09	3.34	5.67	-1
a	1547	Znhit6	chr3	145612643	145613143	36438	1.45	0.000254	0.00058	5.3	3.85	1	-0.44	0.161	0.221	4.84	5.28	0	-1.77	0.000228	0.000496	3.43	5.2	-1	-1.105	-1.26	0.00922	0.0233	4.32	5.58	-1	-1.58	3.4e-06	1.2e-05	4.22	5.8	-1
a	1548	Phyh	chr2	4907045	4907545	-11474	2.7	6.29e-29	1.44e-27	7.51	4.82	1	-0.44	0.0662	0.1	7.06	7.49	0	-3.03	3.62e-30	7.25e-29	4.39	7.42	-1	-1.735	-0.11	0.76	0.828	7.68	7.79	0	-1.46	2.68e-09	1.45e-08	6.56	8.02	-1
a	1549	F2rl2	chr13	95719914	95720414	23061	1.12	1.7e-05	4.34e-05	7.04	5.92	1	-0.44	0.0362	0.0582	6.58	7.02	0	-1.47	6.73e-07	1.92e-06	5.48	6.95	-1	-0.955	-0.51	0.202	0.302	6.81	7.32	0	-1.21	2.23e-06	8.09e-06	6.34	7.55	-1
a	1550	Gm32222	chr6	12125281	12125781	-2845	4.65	9.87e-13	4.79e-12	4.68	0.03	1	-0.44	0.291	0.368	4.22	4.67	0	-4.99	7.55e-13	3.7e-12	-0.4	4.59	-1	-2.715	-0.82	0.152	0.241	4.15	4.96	0	-1.22	0.00279	0.006	3.97	5.19	-1
a	1551	Lemd1	chr1	132194553	132195053	3122	1.18	1.57e-06	4.43e-06	6.68	5.5	1	-0.44	0.0387	0.0617	6.22	6.66	0	-1.53	1.5e-08	5.02e-08	5.06	6.59	-1	-0.985	-0.89	0.0115	0.0281	6.08	6.96	0	-0.81	0.00172	0.00385	6.38	7.19	0
a	1552	Mtus2	chr5	147957815	147958315	495	1.48	3.61e-07	1.07e-06	5.64	4.16	1	-0.44	0.139	0.193	5.18	5.62	0	-1.81	6.12e-07	1.75e-06	3.73	5.54	-1	-1.125	-0.47	0.265	0.373	5.45	5.92	0	-0.95	0.0077	0.0151	5.19	6.14	0
a	1553	Tspan15	chr10	62222686	62223186	8065	1.02	2.26e-15	1.42e-14	7.61	6.6	1	-0.44	0.0184	0.0315	7.15	7.6	0	-1.36	1.39e-13	7.25e-13	6.17	7.52	-1	-0.9	-0.43	0.289	0.4	7.47	7.9	0	-0.74	0.000753	0.00181	7.38	8.12	0
a	1554	Gm15599	chr17	5098914	5099414	12696	2.89	4.96e-16	3.34e-15	5.82	2.93	1	-0.44	0.145	0.201	5.36	5.79	0	-3.22	7.55e-18	5.53e-17	2.5	5.72	-1	-1.83	-0.02	0.912	0.94	6.08	6.09	0	-2.42	2.34e-13	2.07e-12	3.9	6.32	-1
a	1555	Chad	chr11	94577273	94577773	12226	2.45	7.44e-10	2.77e-09	5.17	2.72	1	-0.43	0.183	0.246	4.71	5.15	0	-2.78	5.76e-11	2.39e-10	2.29	5.07	-1	-1.605	-0.79	0.0929	0.162	4.65	5.44	0	-2.5	3.5e-10	2.12e-09	3.17	5.67	-1
a	1556	Usp43	chr11	67861123	67861623	60530	2.26	3.45e-14	1.92e-13	6.26	4	1	-0.43	0.22	0.289	5.8	6.24	0	-2.58	3.03e-11	1.29e-10	3.58	6.16	-1	-1.505	-0.7	0.0936	0.163	5.83	6.54	0	-1.12	0.00129	0.00296	5.64	6.76	-1
a	1557	Plce1	chr19	38558781	38559281	77672	2.26	3.76e-06	1.03e-05	4.55	2.29	1	-0.43	0.221	0.291	4.09	4.52	0	-2.56	3.2e-07	9.39e-07	1.88	4.45	-1	-1.495	-1.16	0.0229	0.0505	3.66	4.82	0	-1.89	4.47e-06	1.55e-05	3.16	5.04	-1
a	1558	Gm47451	chr13	5444765	5445265	-228587	2.49	1.59e-08	5.31e-08	5.19	2.7	1	-0.43	0.208	0.276	4.73	5.16	0	-2.82	1.98e-11	8.55e-11	2.27	5.09	-1	-1.625	0.7	0.147	0.235	6.16	5.46	0	-1.49	1.98e-05	6.21e-05	4.2	5.68	-1
a	1559	Odf3l1	chr9	56851792	56852292	12387	4.6	2.25e-20	2.34e-19	5.63	1.03	1	-0.43	0.226	0.297	5.17	5.6	0	-4.92	6.03e-16	3.8e-15	0.6	5.52	-1	-2.675	-0.75	0.109	0.184	5.15	5.9	0	-2.81	4.72e-11	3.17e-10	3.31	6.12	-1
a	1560	Pdzrn3	chr6	101275687	101276187	101710	1.03	0.00301	0.00607	4.85	3.83	1	-0.43	0.299	0.377	4.39	4.82	0	-1.35	0.000915	0.00185	3.4	4.75	-1	-0.89	0.88	0.039	0.0789	6.01	5.12	0	0.96	0.00173	0.00387	6.3	5.35	0
a	1561	Gm13818	chr2	93776647	93777147	-17423	1.07	0.000158	0.000368	6.14	5.07	1	-0.43	0.181	0.245	5.68	6.12	0	-1.41	2.31e-06	6.24e-06	4.64	6.04	-1	-0.92	-0.47	0.339	0.452	5.95	6.42	0	-1.35	2.44e-05	7.56e-05	5.29	6.64	-1
a	1562	Gm9575	chr16	50799346	50799846	-133000	3.63	4.57e-13	2.28e-12	5	1.38	1	-0.43	0.359	0.441	4.55	4.98	0	-3.95	1.49e-11	6.53e-11	0.95	4.9	-1	-2.19	-0.52	0.28	0.39	4.76	5.28	0	-2.29	3.59e-07	1.46e-06	3.21	5.5	-1
a	1563	Gm14108	chr2	148186544	148187044	-114705	1.13	0.000122	0.000288	5.6	4.47	1	-0.43	0.14	0.195	5.14	5.57	0	-1.45	3.56e-06	9.43e-06	4.04	5.5	-1	-0.94	0.09	0.806	0.863	5.96	5.87	0	-0.8	0.00545	0.011	5.3	6.09	0
a	1564	Gm8061	chrX	139357614	139358114	-354	3.04	3.85e-18	3.21e-17	5.94	2.89	1	-0.43	0.0929	0.136	5.48	5.91	0	-3.38	2.22e-20	1.99e-19	2.46	5.84	-1	-1.905	-0.23	0.564	0.666	5.98	6.21	0	-1.35	1.75e-06	6.44e-06	5.09	6.44	-1
a	1565	Gm11492	chr11	87554785	87555285	-11368	1.44	2.83e-05	7.08e-05	5.55	4.11	1	-0.43	0.178	0.241	5.09	5.53	0	-1.77	2.73e-08	8.88e-08	3.68	5.45	-1	-1.1	0.54	0.154	0.243	6.37	5.82	0	-1.92	1.65e-08	8e-08	4.13	6.05	-1
a	1566	Acot11	chr4	106847833	106848333	-42835	1.01	2.71e-05	6.8e-05	6.4	5.39	1	-0.43	0.133	0.186	5.94	6.37	0	-1.34	8.25e-06	2.1e-05	4.96	6.3	-1	-0.885	-0.48	0.206	0.306	6.2	6.67	0	-0.8	0.00635	0.0126	6.1	6.9	0
a	1567	Hnf1b	chr11	83891378	83891878	41315	1.68	1.58e-06	4.44e-06	5.2	3.53	1	-0.43	0.135	0.189	4.75	5.18	0	-2.02	5.78e-08	1.82e-07	3.09	5.11	-1	-1.225	0.2	0.608	0.704	5.68	5.48	0	-0.75	0.0166	0.03	4.96	5.71	0
a	1568	Arfgap2	chr2	91302464	91302964	37490	3.74	5.59e-20	5.6e-19	5.77	2.03	1	-0.43	0.122	0.173	5.31	5.74	0	-4.06	4.08e-22	4.21e-21	1.6	5.66	-1	-2.245	-0.71	0.183	0.278	5.33	6.04	0	-4.95	1.04e-29	5.12e-28	1.32	6.26	-1
a	1569	Aff1	chr5	103716834	103717334	24460	1.93	1.19e-12	5.75e-12	6.39	4.47	1	-0.43	0.0866	0.127	5.93	6.36	0	-2.26	1.35e-16	8.98e-16	4.03	6.29	-1	-1.345	-0.56	0.184	0.28	6.1	6.66	0	-1.7	3.89e-10	2.34e-09	5.18	6.89	-1
a	1570	Kidins220	chr12	24912145	24912645	-62280	1.05	6.08e-06	1.63e-05	6.53	5.47	1	-0.43	0.0757	0.113	6.07	6.5	0	-1.38	4.27e-09	1.5e-08	5.04	6.43	-1	-0.905	0.21	0.597	0.694	7.01	6.8	0	-0.64	0.00883	0.0171	6.39	7.03	0
a	1571	Dusp4	chr8	34883989	34884489	76692	3.25	7.98e-16	5.27e-15	5.55	2.3	1	-0.43	0.253	0.327	5.09	5.52	0	-3.58	4.63e-14	2.51e-13	1.86	5.44	-1	-2.005	-0.24	0.746	0.816	5.58	5.81	0	-2.43	3.25e-10	1.97e-09	3.61	6.04	-1
a	1572	Gm19898	chr12	99215396	99215896	-29775	1.14	3.8e-05	9.41e-05	5.67	4.53	1	-0.43	0.0997	0.145	5.21	5.64	0	-1.47	7.2e-07	2.04e-06	4.1	5.57	-1	-0.95	0.23	0.583	0.682	6.17	5.94	0	-1.16	0.00107	0.00249	5.01	6.17	-1
a	1573	Gmpr	chr13	45558272	45558772	50828	2.24	3.05e-17	2.32e-16	6.35	4.11	1	-0.42	0.101	0.146	5.89	6.31	0	-2.56	2.12e-17	1.49e-16	3.68	6.24	-1	-1.49	-0.33	0.367	0.481	6.28	6.61	0	-2.29	2.64e-14	2.62e-13	4.54	6.84	-1
a	1574	Nrp1	chr8	128327925	128328425	-30179	2.52	1.29e-10	5.14e-10	6.09	3.56	1	-0.42	0.191	0.257	5.63	6.05	0	-2.85	9.64e-16	5.98e-15	3.12	5.97	-1	-1.635	-0.87	0.0579	0.11	5.47	6.35	0	-2.71	7e-16	8.3e-15	3.86	6.57	-1
a	1575	Mbnl2	chr14	120242600	120243100	-32569	5.52	1.05e-51	1.46e-49	7.17	1.65	1	-0.42	0.0456	0.0717	6.71	7.13	0	-5.82	1.28e-61	2.96e-59	1.23	7.05	-1	-3.12	-0.5	0.161	0.251	6.93	7.43	0	-3.22	7.69e-28	3.06e-26	4.43	7.65	-1
a	1576	Gm34139	chr3	122773618	122774118	14396	1.26	9.32e-05	0.000222	5.62	4.36	1	-0.42	0.216	0.285	5.16	5.58	0	-1.58	4.37e-07	1.26e-06	3.93	5.5	-1	-1	0.11	0.77	0.835	5.99	5.88	0	-0.05	0.883	0.91	6.05	6.1	0
a	1577	Arhgap24	chr5	102546229	102546729	64838	1.98	4.37e-11	1.82e-10	6.58	4.6	1	-0.42	0.188	0.253	6.12	6.54	0	-2.3	4.84e-15	2.84e-14	4.17	6.46	-1	-1.36	0.69	0.086	0.152	7.52	6.84	0	-0.69	0.0126	0.0235	6.37	7.06	0
a	1578	Ice2	chr9	69084960	69085460	-312446	2.47	1.07e-15	6.97e-15	6.97	4.5	1	-0.42	0.0671	0.101	6.51	6.92	0	-2.79	5.54e-19	4.42e-18	4.06	6.85	-1	-1.605	-0.14	0.694	0.776	7.08	7.22	0	-1.61	4.18e-11	2.83e-10	5.84	7.45	-1
a	1579	Guca2a	chr4	119637360	119637860	0	1.1	0.00077	0.00167	5.39	4.29	1	-0.42	0.218	0.288	4.93	5.35	0	-1.42	1.23e-05	3.07e-05	3.86	5.28	-1	-0.92	0.41	0.371	0.485	6.07	5.65	0	-1	0.00433	0.00895	4.88	5.88	-1
a	1580	Pcp4	chr16	96684526	96685026	216920	1.68	0.000135	0.000317	4.8	3.12	1	-0.42	0.243	0.316	4.34	4.76	0	-2.02	1.94e-05	4.76e-05	2.67	4.68	-1	-1.22	-1.14	0.0252	0.0548	3.91	5.06	0	-0.91	0.0201	0.0356	4.38	5.28	0
a	1581	Tpt1-ps2	chr4	54563022	54563522	-1101	2.68	2.9e-16	2.01e-15	5.9	3.21	1	-0.42	0.103	0.15	5.44	5.85	0	-2.99	9.02e-18	6.56e-17	2.79	5.78	-1	-1.705	-0.33	0.536	0.641	5.82	6.15	0	-1.72	1.32e-08	6.52e-08	4.65	6.38	-1
a	1582	Iqgap1	chr7	80823808	80824308	1666	1.31	4.39e-06	1.19e-05	5.78	4.48	1	-0.42	0.111	0.159	5.33	5.75	0	-1.62	2.91e-07	8.56e-07	4.05	5.67	-1	-1.02	0	0.972	0.981	6.04	6.05	0	-0.9	0.00156	0.00353	5.38	6.27	0
a	1583	Shroom3	chr5	92812858	92813358	129423	2.4	4.52e-33	1.49e-31	7.32	4.91	1	-0.42	0.0116	0.0206	6.86	7.28	0	-2.73	1.99e-35	6.08e-34	4.48	7.2	-1	-1.575	-0.84	0.0314	0.0659	6.73	7.58	0	-1.53	1.45e-09	8.1e-09	6.27	7.8	-1
a	1584	Snx13	chr12	35264415	35264915	217229	1.6	7.95e-05	0.00019	5.66	4.07	1	-0.42	0.307	0.385	5.2	5.63	0	-1.93	2.49e-07	7.39e-07	3.62	5.55	-1	-1.175	0.14	0.653	0.742	6.06	5.93	0	-1.41	0.000125	0.000345	4.74	6.15	-1
a	1585	H2al3	chrX	9861817	9862317	12114	1.92	6.68e-06	1.78e-05	4.83	2.91	1	-0.42	0.219	0.289	4.37	4.79	0	-2.24	2e-07	5.98e-07	2.48	4.72	-1	-1.33	-1.1	0.062	0.116	4	5.09	0	-1.33	0.000281	0.000729	3.99	5.32	-1
a	1586	Gm48736	chr9	41532691	41533191	-18911	3.07	1.29e-11	5.65e-11	5.1	2.03	1	-0.42	0.221	0.29	4.64	5.07	0	-3.39	5.42e-13	2.69e-12	1.6	4.99	-1	-1.905	-0.12	0.692	0.774	5.24	5.37	0	-1.44	0.000344	0.000877	4.15	5.59	-1
a	1587	Gm19611	chr10	41015693	41016193	32911	1.25	0.000366	0.00082	4.96	3.71	1	-0.42	0.304	0.383	4.5	4.92	0	-1.57	0.000109	0.000247	3.28	4.85	-1	-0.995	-0.6	0.244	0.35	4.62	5.22	0	-0.93	0.0136	0.0253	4.52	5.44	0
a	1588	Gm43286	chr3	123054093	123054593	-10358	1.7	6.15e-08	1.96e-07	6.44	4.74	1	-0.42	0.104	0.15	5.98	6.4	0	-2.03	1.83e-11	7.92e-11	4.3	6.33	-1	-1.225	-0.71	0.062	0.116	5.98	6.7	0	-2.08	3.69e-14	3.6e-13	4.85	6.93	-1
a	1589	Ahnak	chr19	9027820	9028320	38536	1.35	1.27e-08	4.27e-08	7.4	6.05	1	-0.42	0.0577	0.0886	6.94	7.36	0	-1.68	1.92e-16	1.26e-15	5.61	7.29	-1	-1.05	-0.66	0.0653	0.121	7	7.66	0	-1.62	2.33e-12	1.84e-11	6.26	7.89	-1
a	1590	Atp13a4	chr16	29541189	29541689	3175	1.6	2.67e-08	8.75e-08	6.11	4.51	1	-0.42	0.224	0.294	5.65	6.07	0	-1.92	3.16e-07	9.27e-07	4.07	6	-1	-1.17	-0.85	0.0635	0.119	5.52	6.37	0	-1.22	0.000673	0.00163	5.38	6.59	-1
a	1591	Epha4	chr1	77532127	77532627	-17039	3.17	1.33e-38	6.84e-37	7.21	4.04	1	-0.42	0.0836	0.124	6.76	7.17	0	-3.5	6.87e-29	1.25e-27	3.6	7.1	-1	-1.96	-0.32	0.461	0.573	7.15	7.47	0	-1.61	5.86e-09	3.03e-08	6.09	7.7	-1
a	1592	Aktip	chr8	91209643	91210143	-9667	1.83	3.32e-10	1.28e-09	6.27	4.44	1	-0.42	0.061	0.093	5.81	6.23	0	-2.16	1.74e-11	7.56e-11	4	6.16	-1	-1.29	-0.35	0.525	0.632	6.18	6.53	0	-1.17	0.00284	0.00609	5.59	6.76	-1
a	1593	Ssbp3	chr4	106859401	106859901	-50800	3.49	1.07e-23	1.53e-22	6.16	2.67	1	-0.41	0.0798	0.118	5.71	6.12	0	-3.79	4.38e-22	4.51e-21	2.26	6.05	-1	-2.1	-0.16	0.606	0.702	6.26	6.42	0	-2.64	5.36e-12	4.04e-11	4	6.64	-1
a	1594	Ssbp3	chr4	106905214	106905714	-4987	2	5.59e-08	1.78e-07	5.9	3.9	1	-0.41	0.246	0.319	5.45	5.85	0	-2.31	4.33e-13	2.17e-12	3.47	5.78	-1	-1.36	-0.03	0.862	0.904	6.12	6.15	0	-1.25	3.27e-05	9.92e-05	5.13	6.38	-1
a	1595	Sfxn5	chr6	85331368	85331868	1554	1.7	1.17e-09	4.29e-09	6.38	4.68	1	-0.41	0.117	0.167	5.92	6.33	0	-2.01	3.53e-14	1.94e-13	4.25	6.25	-1	-1.21	-0.08	0.795	0.854	6.55	6.63	0	-2.09	5.13e-14	4.92e-13	4.76	6.85	-1
a	1596	Atp1a4	chr1	172242290	172242790	15624	2.12	8.94e-12	3.96e-11	6.51	4.39	1	-0.41	0.0621	0.0946	6.05	6.46	0	-2.44	4.61e-12	2.11e-11	3.95	6.39	-1	-1.425	-0.93	0.011	0.0271	5.83	6.76	0	-2.19	3.01e-13	2.63e-12	4.79	6.99	-1
a	1597	Gm5069	chr1	180393270	180393770	-62720	1.84	5.93e-08	1.89e-07	5.33	3.49	1	-0.41	0.224	0.295	4.87	5.27	0	-2.14	1.71e-08	5.68e-08	3.06	5.2	-1	-1.275	-0.22	0.683	0.766	5.36	5.57	0	-2.29	1e-09	5.73e-09	3.51	5.8	-1
a	1598	Arhgap5	chr12	52493163	52493663	-10309	2.99	2.29e-18	1.96e-17	6.09	3.1	1	-0.41	0.123	0.174	5.63	6.04	0	-3.3	8.11e-22	8.19e-21	2.66	5.96	-1	-1.855	0.31	0.388	0.503	6.64	6.34	0	-1.94	2.47e-11	1.72e-10	4.62	6.56	-1
a	1599	Gm5105	chr3	138078682	138079182	-11294	4.47	1.24e-32	3.96e-31	6.33	1.85	1	-0.41	0.106	0.153	5.87	6.27	0	-4.77	2.92e-27	4.64e-26	1.43	6.2	-1	-2.59	0.33	0.486	0.597	6.9	6.57	0	-2.81	4.36e-17	5.87e-16	3.99	6.8	-1
a	1600	Ybx1-ps2	chr6	37741458	37741958	-54263	1.44	3.06e-12	1.42e-11	6.88	5.43	1	-0.41	0.0986	0.143	6.42	6.83	0	-1.75	1.78e-12	8.44e-12	5	6.75	-1	-1.08	-0.79	0.0717	0.131	6.34	7.13	0	-1.08	2.27e-05	7.05e-05	6.27	7.35	-1
a	1601	Celf2	chr2	7055982	7056482	453081	1.84	1.19e-11	5.23e-11	6.48	4.64	1	-0.41	0.0677	0.102	6.02	6.43	0	-2.14	8.41e-12	3.77e-11	4.22	6.35	-1	-1.275	-1.22	0.00691	0.0182	5.51	6.73	-1	-2.03	5.6e-10	3.29e-09	4.92	6.95	-1
a	1602	Slc22a15	chr3	101901344	101901844	22609	2.66	1.88e-07	5.73e-07	4.51	1.85	1	-0.41	0.216	0.286	4.06	4.47	0	-2.97	2.17e-08	7.12e-08	1.43	4.39	-1	-1.69	-2.09	0.00335	0.00976	2.68	4.77	-1	-1.71	3.04e-05	9.27e-05	3.28	4.99	-1
a	1603	Tnfrsf21	chr17	42978266	42978766	-37789	3.74	6.1e-17	4.51e-16	6.01	2.27	1	-0.41	0.193	0.259	5.55	5.96	0	-4.03	4.61e-24	5.57e-23	1.85	5.88	-1	-2.22	-1.19	0.00565	0.0153	5.07	6.26	-1	-2.19	8.88e-13	7.33e-12	4.29	6.48	-1
a	1604	Gm16134	chr13	63278144	63278644	168621	1.31	0.000568	0.00125	4.82	3.5	1	-0.41	0.242	0.315	4.36	4.76	0	-1.63	7.94e-05	0.000182	3.06	4.69	-1	-1.02	-0.58	0.25	0.357	4.48	5.06	0	-1.08	0.00546	0.011	4.21	5.29	-1
a	1605	Gm18820	chr9	31684363	31684863	40593	2.57	6.05e-12	2.73e-11	5.48	2.91	1	-0.41	0.163	0.223	5.02	5.43	0	-2.88	1.69e-13	8.77e-13	2.48	5.36	-1	-1.645	-1.24	0.00223	0.00685	4.49	5.73	-1	-1.78	4.9e-07	1.96e-06	4.17	5.96	-1
a	1606	Dhx32	chr7	133847123	133847623	-64397	1.43	2.07e-08	6.84e-08	6.11	4.68	1	-0.41	0.0786	0.117	5.65	6.06	0	-1.73	1.37e-09	5.04e-09	4.26	5.99	-1	-1.07	-0.98	0.0574	0.109	5.38	6.36	0	-1.72	2.76e-09	1.5e-08	4.87	6.59	-1
a	1607	Tpt1-ps2	chr4	54539794	54540294	-24329	2.94	4.47e-19	4.12e-18	6.03	3.1	1	-0.41	0.0981	0.143	5.57	5.98	0	-3.25	8.12e-21	7.55e-20	2.66	5.91	-1	-1.83	-0.37	0.404	0.518	5.91	6.28	0	-2.39	9.43e-15	9.83e-14	4.12	6.51	-1
a	1608	Tcf23	chr5	31000122	31000622	31460	4.81	2.16e-29	5.14e-28	6.09	1.28	1	-0.41	0.101	0.147	5.63	6.04	0	-5.14	1.17e-29	2.24e-28	0.83	5.97	-1	-2.775	-1.03	0.00849	0.0217	5.31	6.34	-1	-4.96	4.05e-26	1.35e-24	1.61	6.57	-1
a	1609	Calr-ps	chr2	140926866	140927366	28883	1.11	0.013	0.0238	4.19	3.08	1	-0.41	0.403	0.486	3.73	4.14	0	-1.42	0.0055	0.00991	2.64	4.06	-1	-0.915	-1.89	0.00566	0.0153	2.54	4.43	-1	-1.41	0.00277	0.00596	3.25	4.66	-1
a	1610	Gm8818	chr1	153278220	153278720	-26712	1.52	2.09e-07	6.33e-07	5.88	4.36	1	-0.41	0.12	0.17	5.42	5.83	0	-1.83	9.55e-10	3.56e-09	3.92	5.76	-1	-1.12	-0.36	0.545	0.65	5.77	6.13	0	-0.77	0.0156	0.0285	5.58	6.35	0
a	1611	Ptprc	chr1	137568531	137569031	606677	3.75	2.07e-22	2.6e-21	5.99	2.24	1	-0.41	0.171	0.233	5.53	5.95	0	-4.05	2.41e-22	2.53e-21	1.82	5.87	-1	-2.23	-0.44	0.387	0.501	5.8	6.25	0	-3.56	7.98e-18	1.16e-16	2.91	6.47	-1
a	1612	A930004D18Rik	chr2	18025898	18026398	11339	1.02	0.00026	0.000591	5.82	4.8	1	-0.4	0.194	0.259	5.36	5.76	0	-1.32	0.000355	0.000754	4.36	5.69	-1	-0.86	-0.34	0.422	0.535	5.73	6.06	0	-0.92	0.0105	0.0199	5.37	6.29	0
a	1613	Tbc1d19	chr5	53901276	53901776	91670	3.67	1.99e-34	7.35e-33	6.66	3	1	-0.4	0.0751	0.112	6.21	6.6	0	-3.97	9.14e-33	2.27e-31	2.56	6.53	-1	-2.185	-0.39	0.271	0.38	6.51	6.9	0	-2.42	3.95e-17	5.34e-16	4.71	7.13	-1
a	1614	Spp2	chr1	88428288	88428788	21327	2.18	5.07e-16	3.41e-15	6.87	4.69	1	-0.4	0.0621	0.0945	6.41	6.81	0	-2.49	1.24e-19	1.05e-18	4.25	6.74	-1	-1.445	-0.67	0.0472	0.0927	6.44	7.11	0	-2.49	3.29e-19	5.54e-18	4.84	7.34	-1
a	1615	Ide	chr19	37335990	37336490	1362	2.49	7.94e-07	2.29e-06	5.07	2.59	1	-0.4	0.264	0.338	4.61	5.01	0	-2.76	8.67e-09	2.97e-08	2.18	4.94	-1	-1.58	-0.22	0.501	0.611	5.09	5.31	0	-1.69	3.02e-06	1.08e-05	3.85	5.54	-1
a	1616	Ptpre	chr7	135545817	135546317	8336	2.97	2.87e-53	4.49e-51	7.75	4.78	1	-0.4	0.0139	0.0244	7.29	7.69	0	-3.27	3.67e-43	2.12e-41	4.35	7.62	-1	-1.835	-0.19	0.602	0.699	7.8	7.99	0	-1.96	2.57e-16	3.17e-15	6.25	8.21	-1
a	1617	Gm37281	chr3	30010949	30011449	84413	1.2	8.07e-05	0.000193	5.38	4.18	1	-0.4	0.257	0.331	4.92	5.32	0	-1.5	2.83e-05	6.81e-05	3.74	5.25	-1	-0.95	-0.78	0.166	0.258	4.84	5.62	0	-0.66	0.0555	0.0886	5.19	5.85	0
a	1618	Hdac4	chr1	92193069	92193569	2130	5.07	3.11e-16	2.14e-15	5.1	0.03	1	-0.4	0.294	0.371	4.64	5.04	0	-5.37	3.69e-17	2.56e-16	-0.4	4.97	-1	-2.885	0.78	0.0747	0.135	6.12	5.34	0	-4.25	2.14e-18	3.31e-17	1.32	5.56	-1
a	1619	Ush2a	chr1	187938722	187939222	-322801	1.41	0.000108	0.000255	5.34	3.93	1	-0.4	0.292	0.369	4.88	5.28	0	-1.71	0.000392	0.00083	3.5	5.21	-1	-1.055	-0.31	0.6	0.697	5.28	5.58	0	-1.01	0.00704	0.0139	4.8	5.81	-1
a	1620	Tmem123	chr9	7765202	7765702	1161	2.01	5.03e-14	2.76e-13	6.65	4.64	1	-0.4	0.103	0.149	6.19	6.59	0	-2.32	1e-17	7.28e-17	4.2	6.52	-1	-1.36	-0.67	0.138	0.222	6.22	6.89	0	-2.4	6.32e-15	6.72e-14	4.71	7.12	-1
a	1621	Abcb7	chrX	104400780	104401280	12576	1.05	0.001	0.00214	5.25	4.21	1	-0.4	0.191	0.256	4.79	5.2	0	-1.34	0.000186	0.00041	3.78	5.12	-1	-0.87	-1.46	0.0829	0.147	4.04	5.49	0	-0.85	0.00924	0.0178	4.87	5.72	0
a	1622	Trpv4	chr5	114664599	114665099	-6178	1.97	1.64e-08	5.45e-08	5.54	3.57	1	-0.4	0.286	0.363	5.08	5.48	0	-2.27	3.66e-06	9.67e-06	3.13	5.41	-1	-1.335	-0.69	0.138	0.223	5.09	5.78	0	-0.76	0.051	0.082	5.25	6	0
a	1623	Fam8a1	chr13	46696729	46697229	27207	2.27	1.63e-17	1.28e-16	7.3	5.03	1	-0.4	0.132	0.186	6.84	7.24	0	-2.58	3.55e-13	1.79e-12	4.59	7.17	-1	-1.49	-0.07	0.817	0.871	7.47	7.54	0	-1.19	2.8e-05	8.57e-05	6.58	7.77	-1
a	1624	Fam209	chr2	172474969	172475469	2449	1.04	0.00226	0.00463	4.93	3.89	1	-0.4	0.189	0.254	4.48	4.88	0	-1.34	0.000199	0.000436	3.46	4.8	-1	-0.87	-0.84	0.0546	0.105	4.34	5.18	0	-1.2	0.000574	0.00141	4.2	5.4	-1
a	1625	Parn	chr16	13611144	13611644	56526	1.91	5.47e-14	2.99e-13	6.3	4.39	1	-0.4	0.196	0.262	5.84	6.25	0	-2.21	8.12e-09	2.79e-08	3.96	6.17	-1	-1.305	0.27	0.572	0.672	6.81	6.55	0	-1.2	0.000771	0.00185	5.57	6.77	-1
a	1626	Spin1	chr13	51128345	51128845	27465	4.13	1.37e-28	3.03e-27	7.4	3.28	1	-0.4	0.117	0.167	6.95	7.34	0	-4.44	4.77e-40	2.12e-38	2.83	7.27	-1	-2.42	-0.26	0.502	0.612	7.38	7.64	0	-2.18	2.91e-13	2.55e-12	5.69	7.87	-1
a	1627	Lama3	chr18	12320725	12321225	-12594	2.11	2.09e-09	7.52e-09	5.9	3.79	1	-0.4	0.237	0.309	5.44	5.84	0	-2.41	2.81e-11	1.2e-10	3.35	5.76	-1	-1.405	-0.67	0.109	0.184	5.47	6.14	0	-1.86	2.28e-08	1.09e-07	4.5	6.36	-1
a	1628	Spopl	chr2	23617949	23618449	-45843	2.79	1.97e-09	7.09e-09	4.82	2.03	1	-0.4	0.561	0.634	4.36	4.76	0	-3.09	6e-06	1.55e-05	1.6	4.69	-1	-1.745	-0.69	0.511	0.619	4.37	5.06	0	-1.76	0.00272	0.00587	3.53	5.29	-1
a	1629	Gm19096	chr8	31524980	31525480	-143664	1.71	3.48e-11	1.46e-10	6.85	5.14	1	-0.4	0.0766	0.114	6.39	6.79	0	-2.02	1.84e-11	7.95e-11	4.7	6.72	-1	-1.21	-0.74	0.0511	0.0991	6.36	7.09	0	-1.5	8.15e-09	4.14e-08	5.81	7.32	-1
a	1630	Grsf1	chr5	88648896	88649396	26775	1.28	0.000138	0.000324	5.22	3.95	1	-0.4	0.234	0.305	4.77	5.17	0	-1.58	1.41e-05	3.5e-05	3.51	5.09	-1	-0.99	-0.79	0.127	0.208	4.67	5.47	0	-1.53	1.71e-05	5.43e-05	4.16	5.69	-1
a	1631	Dmbt1	chr7	130987943	130988443	-43610	3.04	4.53e-13	2.27e-12	5.62	2.57	1	-0.39	0.236	0.309	5.16	5.55	0	-3.34	4.19e-16	2.67e-15	2.13	5.47	-1	-1.865	0.76	0.0888	0.156	6.6	5.84	0	-0.9	0.00248	0.00538	5.17	6.07	0
a	1632	Slc17a2	chr13	23806566	23807066	0	1.76	7.91e-12	3.52e-11	6.21	4.45	1	-0.39	0.164	0.225	5.75	6.15	0	-2.05	1.25e-11	5.48e-11	4.02	6.07	-1	-1.22	0.72	0.0555	0.106	7.17	6.45	0	-1.27	2.27e-05	7.05e-05	5.41	6.67	-1
a	1633	Gm14025	chr2	129035379	129035879	12293	1.9	2.25e-07	6.8e-07	5.23	3.34	1	-0.39	0.263	0.338	4.78	5.16	0	-2.18	2.89e-08	9.38e-08	2.91	5.09	-1	-1.285	-0.05	0.982	0.988	5.41	5.46	0	-1.54	1.22e-05	3.97e-05	4.14	5.69	-1
a	1634	Rassf8	chr6	145796132	145796632	49384	4.13	8.08e-50	9.78e-48	7.31	3.19	1	-0.39	0.0363	0.0584	6.85	7.24	0	-4.41	3.16e-57	5.31e-55	2.75	7.17	-1	-2.4	-0.32	0.336	0.45	7.22	7.54	0	-3.28	2.85e-35	2.55e-33	4.49	7.76	-1
a	1635	Myh14	chr7	44685947	44686447	-15104	1.07	7.23e-16	4.79e-15	7.62	6.55	1	-0.39	0.0145	0.0254	7.16	7.56	0	-1.37	3.5e-17	2.43e-16	6.12	7.48	-1	-0.88	-0.43	0.296	0.408	7.42	7.86	0	-1.13	5.78e-07	2.28e-06	6.95	8.08	-1
a	1636	Hmcn1	chr1	150994606	150995106	-1171	4.42	7.25e-15	4.31e-14	4.99	0.57	1	-0.39	0.287	0.364	4.54	4.93	0	-4.72	1.03e-14	5.87e-14	0.13	4.85	-1	-2.555	1.04	0.0115	0.0283	6.26	5.22	1	-4.28	2.49e-17	3.43e-16	1.17	5.45	-1
a	1637	Gm9376	chr14	118319969	118320469	53009	4.98	7.89e-13	3.86e-12	5.01	0.03	1	-0.39	0.382	0.465	4.56	4.94	0	-5.27	1.39e-15	8.55e-15	-0.4	4.87	-1	-2.83	-0.06	0.935	0.956	5.18	5.24	0	-5.49	1.32e-20	2.54e-19	-0.02	5.47	-1
a	1638	Mb	chr15	77150305	77150805	-99635	1.13	0.000179	0.000415	5.95	4.82	1	-0.39	0.115	0.164	5.49	5.88	0	-1.43	1.16e-05	2.91e-05	4.38	5.81	-1	-0.91	-0.16	0.608	0.704	6.02	6.18	0	-0.84	0.00185	0.00412	5.56	6.41	0
a	1639	Gm43730	chr3	58308850	58309350	5960	2.8	4.11e-12	1.88e-11	5.3	2.5	1	-0.39	0.221	0.291	4.84	5.23	0	-3.08	5.08e-13	2.53e-12	2.07	5.15	-1	-1.735	0.26	0.471	0.582	5.79	5.53	0	-1.82	6.02e-06	2.06e-05	3.94	5.75	-1
a	1640	1110051M20Rik	chr2	91399836	91400336	44368	1.33	8.26e-08	2.59e-07	6.06	4.73	1	-0.39	0.106	0.153	5.6	5.99	0	-1.62	2.14e-09	7.72e-09	4.29	5.92	-1	-1.005	-0.2	0.551	0.655	6.09	6.29	0	-1.39	1.54e-05	4.92e-05	5.12	6.52	-1
a	1641	Gpr157	chr4	150049078	150049578	-37787	1.04	0.000392	0.000877	5.68	4.63	1	-0.39	0.166	0.227	5.22	5.61	0	-1.34	3.59e-05	8.56e-05	4.19	5.53	-1	-0.865	-1.47	0.00141	0.00459	4.44	5.91	-1	-1.39	1.18e-05	3.83e-05	4.74	6.13	-1
a	1642	Pja2	chr17	64137953	64138453	193463	2.85	6.98e-25	1.12e-23	6.53	3.69	1	-0.39	0.111	0.16	6.08	6.46	0	-3.13	1.18e-22	1.27e-21	3.26	6.39	-1	-1.76	0.54	0.15	0.237	7.3	6.76	0	-1.9	1.14e-11	8.21e-11	5.09	6.99	-1
a	1643	Trdd1	chr14	54121135	54121635	7667	1.7	8.49e-09	2.89e-08	5.83	4.14	1	-0.39	0.128	0.18	5.38	5.76	0	-1.98	9.41e-10	3.51e-09	3.71	5.69	-1	-1.185	-0.43	0.509	0.617	5.64	6.06	0	-1.81	3.1e-09	1.67e-08	4.48	6.29	-1
a	1644	Tuba8	chr6	121212919	121213419	2223	1.24	3.92e-22	4.79e-21	7.79	6.55	1	-0.39	0.00734	0.0136	7.33	7.72	0	-1.53	9.89e-24	1.17e-22	6.11	7.65	-1	-0.96	-0.6	0.109	0.184	7.42	8.02	0	-1.29	1.58e-09	8.82e-09	6.95	8.25	-1
a	1645	Cdkal1	chr13	29604174	29604674	251000	1.38	1.59e-06	4.47e-06	5.9	4.52	1	-0.39	0.187	0.251	5.44	5.83	0	-1.66	2.55e-06	6.85e-06	4.09	5.75	-1	-1.025	-0.42	0.266	0.374	5.7	6.13	0	-1.43	3.29e-06	1.16e-05	4.92	6.35	-1
a	1646	Chmp1b	chr18	67156700	67157200	-48191	1.77	0.000366	0.000821	5.54	3.77	1	-0.39	0.409	0.492	5.08	5.47	0	-2.06	1.69e-09	6.18e-09	3.34	5.4	-1	-1.225	0.83	0.0406	0.0817	6.61	5.77	0	-0.76	0.177	0.244	5.24	6	0
a	1647	Cbr4	chr8	61615784	61616284	128050	4.76	1.28e-19	1.24e-18	5.42	0.65	1	-0.39	0.235	0.306	4.96	5.35	0	-5.04	5.62e-16	3.55e-15	0.23	5.28	-1	-2.715	-0.18	0.784	0.846	5.47	5.65	0	-3.24	2.67e-13	2.35e-12	2.63	5.88	-1
a	1648	Fam49b	chr15	63996886	63997386	63092	2.3	1.83e-06	5.12e-06	4.51	2.21	1	-0.39	0.443	0.525	4.06	4.45	0	-2.59	2.55e-06	6.86e-06	1.79	4.37	-1	-1.49	-0.16	0.786	0.847	4.59	4.75	0	-1.32	0.0153	0.0279	3.65	4.97	-1
a	1649	Atp5s	chr12	69757262	69757762	32312	1.24	0.00208	0.00428	4.57	3.33	1	-0.39	0.331	0.411	4.11	4.5	0	-1.53	0.000527	0.0011	2.89	4.42	-1	-0.96	0.24	0.489	0.599	5.04	4.8	0	-0.86	0.0281	0.0483	4.16	5.02	0
a	1650	Bpifb4	chr2	153929844	153930344	-7868	1.1	0.00625	0.0121	4.51	3.42	1	-0.39	0.26	0.335	4.06	4.45	0	-1.39	0.00151	0.00295	2.98	4.37	-1	-0.89	-0.55	0.212	0.314	4.2	4.75	0	-0.28	0.344	0.425	4.7	4.97	0
a	1651	Asb13	chr13	3694911	3695411	60879	1.61	4.66e-10	1.77e-09	6.93	5.33	1	-0.38	0.183	0.247	6.48	6.86	0	-1.89	1.9e-12	9e-12	4.89	6.78	-1	-1.135	-0.99	0.00688	0.0181	6.16	7.16	0	-1.85	8.92e-11	5.83e-10	5.53	7.38	-1
a	1652	Ddx47	chr6	135000196	135000696	-10916	5.01	2.59e-33	8.72e-32	6.38	1.38	1	-0.38	0.109	0.156	5.92	6.3	0	-5.28	1.76e-36	5.89e-35	0.95	6.23	-1	-2.83	0.78	0.0764	0.138	7.39	6.6	0	-3.79	1.85e-29	8.82e-28	3.03	6.83	-1
a	1653	Prokr1	chr6	87621107	87621607	-30364	2.42	9.54e-21	1.03e-19	7.01	4.6	1	-0.38	0.115	0.165	6.56	6.93	0	-2.7	1.36e-14	7.7e-14	4.16	6.86	-1	-1.54	0.06	0.935	0.955	7.29	7.23	0	-0.99	0.000361	0.000919	6.47	7.46	0
a	1654	Znrf1	chr8	111540078	111540578	3981	1.99	7.58e-07	2.19e-06	5.08	3.1	1	-0.38	0.26	0.334	4.62	5	0	-2.27	2.64e-08	8.59e-08	2.66	4.93	-1	-1.325	0.17	0.694	0.775	5.48	5.3	0	-1.39	8.41e-05	0.000238	4.14	5.53	-1
a	1655	Gm3200	chr7	100767443	100767943	-5637	1.12	0.000665	0.00145	5.21	4.1	1	-0.38	0.272	0.348	4.76	5.14	0	-1.41	0.000104	0.000236	3.66	5.07	-1	-0.895	0.02	0.884	0.92	5.46	5.44	0	-1.2	0.00194	0.0043	4.46	5.67	-1
a	1656	Gm48255	chr9	24923424	24923924	-29049	4.72	4.38e-13	2.2e-12	4.75	0.03	1	-0.38	0.38	0.463	4.3	4.67	0	-5	2.46e-13	1.26e-12	-0.4	4.6	-1	-2.69	1.44	0.000431	0.00162	6.41	4.97	1	-3.88	4.73e-14	4.56e-13	1.32	5.2	-1
a	1657	Lmbrd2	chr15	9134769	9135269	-5281	1.59	8.45e-08	2.65e-07	6.23	4.64	1	-0.38	0.208	0.276	5.78	6.16	0	-1.87	3.49e-12	1.62e-11	4.21	6.08	-1	-1.125	-0.07	0.925	0.949	6.39	6.46	0	-0.37	0.156	0.219	6.32	6.68	0
a	1658	Gm11203	chr11	79752307	79752807	-144415	1.72	4.41e-14	2.43e-13	6.98	5.26	1	-0.38	0.0961	0.14	6.52	6.9	0	-2	3.02e-18	2.28e-17	4.82	6.83	-1	-1.19	-0.14	0.648	0.737	7.06	7.2	0	-1.22	3.09e-07	1.27e-06	6.21	7.42	-1
a	1659	Gm47750	chr12	26125874	26126374	-23942	5.26	8.85e-18	7.15e-17	5.29	0.03	1	-0.38	0.253	0.327	4.83	5.21	0	-5.53	4.37e-19	3.52e-18	-0.4	5.13	-1	-2.955	-0.74	0.138	0.223	4.76	5.51	0	-3.04	6.58e-14	6.23e-13	2.69	5.73	-1
a	1660	Dpp4	chr2	62394714	62395214	17017	1.73	6.31e-08	2e-07	6.04	4.31	1	-0.38	0.24	0.312	5.58	5.96	0	-2.02	1.63e-09	5.95e-09	3.87	5.89	-1	-1.2	-0.44	0.389	0.504	5.82	6.26	0	-1.18	0.000491	0.00122	5.31	6.48	-1
a	1661	Gm4585	chr7	131648344	131648844	26038	3.69	7e-14	3.79e-13	5.43	1.75	1	-0.38	0.27	0.345	4.98	5.36	0	-3.99	6.53e-17	4.44e-16	1.3	5.28	-1	-2.185	-0.17	0.644	0.734	5.48	5.66	0	-4.86	3.08e-23	7.67e-22	1.02	5.88	-1
a	1662	Map3k15	chrX	159878692	159879192	-109241	2.35	1.12e-17	8.97e-17	6.33	3.98	1	-0.38	0.275	0.35	5.87	6.25	0	-2.63	3.36e-12	1.56e-11	3.55	6.18	-1	-1.505	-0.52	0.317	0.43	6.04	6.55	0	-2.08	1.21e-08	5.99e-08	4.7	6.78	-1
a	1663	Igtp	chr11	58193723	58194223	-5333	3.8	1e-15	6.55e-15	5.33	1.53	1	-0.38	0.289	0.366	4.88	5.25	0	-4.1	1.87e-15	1.13e-14	1.08	5.18	-1	-2.24	-1.23	0.0634	0.118	4.32	5.55	0	-4.06	1.41e-16	1.8e-15	1.72	5.78	-1
a	1664	0610040J01Rik	chr5	63878946	63879446	66583	4.21	3.18e-09	1.12e-08	4.24	0.03	1	-0.38	0.539	0.614	3.78	4.16	0	-4.49	1.75e-08	5.8e-08	-0.4	4.08	-1	-2.435	0.16	0.818	0.871	4.62	4.46	0	-1.08	0.0318	0.0539	3.61	4.68	0
a	1665	Gm20397	chr9	117192551	117193051	127024	1.24	2.39e-06	6.63e-06	5.83	4.58	1	-0.38	0.137	0.192	5.37	5.74	0	-1.52	1.73e-07	5.2e-07	4.15	5.67	-1	-0.95	0.06	0.951	0.967	6.1	6.04	0	-0.51	0.184	0.253	5.76	6.27	0
a	1666	Lcn4	chr2	26667978	26668478	2804	2.05	5.21e-05	0.000127	4.2	2.16	1	-0.37	0.607	0.677	3.75	4.12	0	-2.32	0.000195	0.000428	1.72	4.04	-1	-1.345	-0.54	0.53	0.636	3.87	4.42	0	-5.65	1.53e-12	1.24e-11	-1.01	4.64	-1
a	1667	Erich3	chr3	154817687	154818187	153828	1.8	2.54e-05	6.4e-05	4.61	2.8	1	-0.37	0.296	0.374	4.15	4.51	0	-2.07	6.07e-06	1.57e-05	2.36	4.44	-1	-1.22	-0.8	0.115	0.192	4.01	4.81	0	-1.66	5.14e-05	0.000151	3.38	5.04	-1
a	1668	Eva1c	chr16	90842429	90842929	15710	2.01	2.03e-10	7.95e-10	5.84	3.82	1	-0.37	0.149	0.206	5.38	5.75	0	-2.27	2.57e-10	1.01e-09	3.4	5.68	-1	-1.32	-1.25	0.00158	0.00506	4.8	6.05	-1	-3.32	3.76e-17	5.09e-16	2.96	6.28	-1
a	1669	Gm13835	chr6	31183049	31183549	-40386	1.13	0.00208	0.00429	4.73	3.6	1	-0.37	0.396	0.478	4.28	4.64	0	-1.4	0.000851	0.00172	3.17	4.57	-1	-0.885	-0.06	0.87	0.91	4.88	4.94	0	-0.16	0.751	0.803	5	5.17	0
a	1670	Gm47406	chr13	10045714	10046214	152804	1.62	3.4e-08	1.11e-07	5.94	4.32	1	-0.37	0.198	0.264	5.49	5.86	0	-1.89	4.56e-10	1.75e-09	3.9	5.79	-1	-1.13	-0.57	0.206	0.306	5.59	6.16	0	-1.2	6.93e-05	0.000199	5.19	6.39	-1
a	1671	Chd7	chr4	8774866	8775366	84460	1.27	1.77e-05	4.52e-05	5.6	4.33	1	-0.37	0.237	0.309	5.14	5.51	0	-1.54	3.28e-06	8.71e-06	3.9	5.44	-1	-0.955	-0.61	0.135	0.219	5.2	5.81	0	-0.8	0.0131	0.0244	5.24	6.04	0
a	1672	Swi5	chr2	32315810	32316310	-27735	2.18	2.27e-17	1.76e-16	7.07	4.89	1	-0.37	0.141	0.197	6.62	6.99	0	-2.46	2e-23	2.29e-22	4.46	6.92	-1	-1.415	-0.13	0.69	0.772	7.15	7.29	0	-1.73	4.2e-12	3.21e-11	5.78	7.51	-1
a	1673	Mypn	chr10	63177409	63177909	26043	1.2	1.73e-05	4.43e-05	5.71	4.5	1	-0.37	0.201	0.267	5.25	5.62	0	-1.48	1.64e-06	4.48e-06	4.07	5.54	-1	-0.925	-0.64	0.101	0.173	5.28	5.92	0	-1.68	3.11e-07	1.28e-06	4.46	6.14	-1
a	1674	Gm18724	chr16	11047079	11047579	175	1.82	4.28e-11	1.78e-10	6.7	4.88	1	-0.37	0.178	0.241	6.24	6.61	0	-2.09	1.14e-18	8.88e-18	4.45	6.54	-1	-1.23	-0.4	0.319	0.432	6.51	6.91	0	-1.43	1.14e-08	5.68e-08	5.7	7.13	-1
a	1675	Slc12a3	chr8	94300663	94301163	-28038	1.16	2.73e-05	6.83e-05	6.42	5.26	1	-0.37	0.173	0.236	5.96	6.33	0	-1.43	3.88e-07	1.13e-06	4.83	6.26	-1	-0.9	0.17	0.636	0.727	6.8	6.63	0	0.05	0.908	0.929	6.91	6.86	0
a	1676	Phldb1	chr9	44731942	44732442	2756	1.41	0.00105	0.00223	5.4	3.99	1	-0.37	0.299	0.376	4.94	5.31	0	-1.66	0.000164	0.000364	3.57	5.24	-1	-1.015	-0.42	0.407	0.521	5.19	5.61	0	-2.96	1.11e-09	6.3e-09	2.88	5.84	-1
a	1677	Gm8428	chr6	8409810	8410310	-30431	1.37	0.000343	0.000772	4.95	3.58	1	-0.37	0.435	0.517	4.49	4.86	0	-1.63	0.00032	0.000684	3.16	4.79	-1	-1	1.6	0.000193	0.000791	6.76	5.16	1	-0.39	0.383	0.466	5	5.39	0
a	1678	Myh11	chr16	14287367	14287867	3505	1.21	0.000522	0.00115	5.25	4.04	1	-0.37	0.275	0.35	4.79	5.16	0	-1.48	2.35e-05	5.7e-05	3.6	5.09	-1	-0.925	-1.15	0.0239	0.0524	4.31	5.46	0	-1.23	0.000169	0.000454	4.45	5.68	-1
a	1679	Fads3	chr19	10023117	10023617	-17931	1.91	1.89e-09	6.8e-09	5.61	3.7	1	-0.37	0.258	0.332	5.15	5.52	0	-2.18	2.49e-09	8.92e-09	3.27	5.45	-1	-1.275	0.23	0.603	0.7	6.05	5.82	0	-1.07	0.000918	0.00217	4.98	6.05	-1
a	1680	Ext1	chr15	53336534	53337034	9125	2.06	2.42e-11	1.03e-10	6.48	4.42	1	-0.37	0.232	0.303	6.02	6.39	0	-2.33	1.38e-15	8.49e-15	3.99	6.32	-1	-1.35	-0.14	0.716	0.793	6.55	6.69	0	-0.71	0.0865	0.131	6.21	6.91	0
a	1681	Adgrl2	chr3	149085132	149085632	-94577	3.34	1.03e-20	1.11e-19	6.13	2.79	1	-0.37	0.152	0.21	5.67	6.04	0	-3.59	2.14e-21	2.09e-20	2.38	5.97	-1	-1.98	-0.42	0.257	0.365	5.92	6.34	0	-2.23	1.05e-11	7.64e-11	4.34	6.57	-1
a	1682	Irf2	chr8	46846291	46846791	106559	4.47	2.6e-11	1.1e-10	4.5	0.03	1	-0.37	0.317	0.397	4.04	4.41	0	-4.74	1.46e-11	6.38e-11	-0.4	4.34	-1	-2.555	0.33	0.563	0.665	5.04	4.71	0	-3.94	5.82e-13	4.92e-12	0.99	4.93	-1
a	1683	Exph5	chr9	53325630	53326130	23960	1.8	7.2e-28	1.52e-26	7.62	5.83	1	-0.37	0.0224	0.0376	7.17	7.53	0	-2.06	2.16e-33	5.56e-32	5.4	7.46	-1	-1.215	-0.35	0.301	0.413	7.48	7.83	0	-1.31	2.71e-07	1.12e-06	6.74	8.06	-1
a	1684	Serhl	chr15	83070873	83071373	-18133	3.31	4.21e-37	1.9e-35	7.2	3.89	1	-0.37	0.0702	0.105	6.74	7.11	0	-3.59	7.28e-33	1.83e-31	3.45	7.04	-1	-1.98	-0.35	0.33	0.443	7.07	7.41	0	-2.05	3.02e-15	3.33e-14	5.59	7.64	-1
a	1685	Gm14452	chrX	5798361	5798861	-60856	1.53	1.74e-15	1.11e-14	7.25	5.71	1	-0.37	0.0496	0.0775	6.79	7.16	0	-1.8	4.78e-20	4.18e-19	5.28	7.09	-1	-1.085	-0.28	0.384	0.498	7.18	7.46	0	-0.97	0.000231	0.000607	6.72	7.68	0
a	1686	Sh3bp4	chr1	89121359	89121859	50944	2.48	1.1e-20	1.19e-19	7.21	4.73	1	-0.36	0.132	0.185	6.75	7.11	0	-2.74	1.58e-33	4.13e-32	4.3	7.04	-1	-1.55	-0.46	0.159	0.249	6.96	7.41	0	-2.22	3.93e-20	7.24e-19	5.42	7.64	-1
a	1687	Coro1c	chr5	113904933	113905433	3325	1.27	1.89e-11	8.13e-11	7.19	5.92	1	-0.36	0.143	0.199	6.74	7.1	0	-1.54	4.07e-09	1.43e-08	5.49	7.02	-1	-0.95	-0.65	0.114	0.192	6.75	7.4	0	-1.27	3.89e-05	0.000117	6.36	7.62	-1
a	1688	Trpv2	chr11	62604723	62605223	30237	3.14	3.57e-27	7.04e-26	6.49	3.35	1	-0.36	0.218	0.288	6.03	6.39	0	-3.4	2.27e-20	2.04e-19	2.92	6.32	-1	-1.88	-0.91	0.0209	0.0469	5.78	6.69	0	-3.11	9.72e-20	1.72e-18	3.8	6.92	-1
a	1689	Vsig10	chr5	117330434	117330934	11351	2.12	9.83e-08	3.07e-07	5.02	2.89	1	-0.36	0.366	0.448	4.56	4.92	0	-2.39	1.61e-07	4.85e-07	2.46	4.85	-1	-1.375	-0.94	0.118	0.196	4.28	5.22	0	-1.43	0.000193	0.000514	4.02	5.44	-1
a	1690	Cux1	chr5	136555730	136556230	11260	1.83	5.44e-07	1.59e-06	6.53	4.71	1	-0.36	0.272	0.347	6.08	6.44	0	-2.09	7.04e-10	2.66e-09	4.27	6.36	-1	-1.225	0.38	0.377	0.491	7.11	6.73	0	-0.59	0.0197	0.035	6.37	6.96	0
a	1691	Gm19170	chr8	68326760	68327260	-8680	2.74	1.17e-09	4.28e-09	5.12	2.38	1	-0.36	0.396	0.479	4.67	5.03	0	-3.02	5.85e-09	2.03e-08	1.93	4.95	-1	-1.69	0.06	0.75	0.82	5.39	5.33	0	-1.88	9.99e-05	0.000279	3.68	5.55	-1
a	1692	Npnt	chr3	132984049	132984549	-33758	1.95	1.07e-17	8.56e-17	7.19	5.24	1	-0.36	0.111	0.159	6.73	7.09	0	-2.2	8.12e-24	9.63e-23	4.81	7.02	-1	-1.28	0.07	0.897	0.929	7.46	7.39	0	-1.28	4.18e-08	1.93e-07	6.34	7.61	-1
a	1693	Gm11928	chr4	32115871	32116371	-33415	4.41	2.4e-25	4e-24	5.94	1.53	1	-0.36	0.289	0.366	5.49	5.85	0	-4.69	1.7e-20	1.54e-19	1.08	5.77	-1	-2.525	0.3	0.389	0.503	6.45	6.14	0	-3.33	5.77e-18	8.53e-17	3.04	6.37	-1
a	1694	Baiap2l1	chr5	144318347	144318847	39265	1.01	0.00188	0.0039	5.4	4.39	1	-0.36	0.337	0.417	4.94	5.3	0	-1.27	0.000469	0.000982	3.96	5.23	-1	-0.815	-0.42	0.313	0.425	5.18	5.6	0	-1.3	0.000236	0.000619	4.53	5.83	-1
a	1695	Zfp474	chr18	52628576	52629076	12661	3.11	3.44e-32	1.05e-30	6.78	3.67	1	-0.36	0.0893	0.131	6.32	6.68	0	-3.37	3.48e-31	7.55e-30	3.24	6.61	-1	-1.865	-0.41	0.307	0.42	6.58	6.98	0	-1.61	1.69e-09	9.4e-09	5.6	7.21	-1
a	1696	Cdr2	chr7	120982273	120982773	0	1.74	1.03e-17	8.25e-17	7.08	5.34	1	-0.36	0.0509	0.0793	6.62	6.99	0	-2	7.57e-18	5.55e-17	4.91	6.91	-1	-1.18	-0.53	0.168	0.261	6.76	7.29	0	-1.78	3.07e-09	1.65e-08	5.73	7.51	-1
a	1697	E330021D16Rik	chr6	136407891	136408391	7178	1.18	9.2e-06	2.41e-05	7.45	6.27	1	-0.36	0.103	0.149	6.99	7.35	0	-1.44	7.98e-09	2.74e-08	5.83	7.27	-1	-0.9	-0.04	0.885	0.92	7.61	7.65	0	-1.13	1.75e-07	7.43e-07	6.74	7.87	-1
a	1698	AC140316.2	chr18	10832575	10833075	-26605	4.3	1.85e-09	6.67e-09	4.33	0.03	1	-0.36	0.373	0.455	3.87	4.23	0	-4.55	3.77e-10	1.46e-09	-0.4	4.15	-1	-2.455	0.22	0.833	0.883	4.75	4.53	0	-1.96	1.97e-05	6.17e-05	2.8	4.75	-1
a	1699	Amotl1	chr9	14642616	14643116	1940	3.64	1.28e-15	8.26e-15	5.79	2.16	1	-0.36	0.304	0.382	5.33	5.7	0	-3.9	3.12e-19	2.55e-18	1.72	5.62	-1	-2.13	-0.22	0.573	0.674	5.78	6	0	-4.07	6.88e-23	1.66e-21	2.16	6.22	-1
a	1700	Carmil1	chr13	24279812	24280312	483	1.7	2.37e-07	7.16e-07	5.52	3.82	1	-0.36	0.271	0.346	5.06	5.43	0	-1.95	8.01e-07	2.26e-06	3.4	5.35	-1	-1.155	-1.26	0.00698	0.0184	4.47	5.73	-1	-2.04	1.12e-07	4.87e-07	3.91	5.95	-1
a	1701	D430042O09Rik	chr7	125719876	125720866	11988	1.2	1.48e-06	4.17e-06	6.1	4.89	1	-0.36	0.135	0.189	5.64	6	0	-1.47	2.79e-08	9.07e-08	4.46	5.93	-1	-0.915	0.49	0.215	0.316	6.79	6.3	0	-0.22	0.474	0.554	6.31	6.53	0
a	1702	Zbtb18	chr1	177479200	177479700	36849	1.14	9.12e-10	3.37e-09	6.82	5.68	1	-0.36	0.0666	0.101	6.36	6.72	0	-1.4	8.09e-12	3.62e-11	5.25	6.65	-1	-0.88	-0.36	0.291	0.402	6.66	7.02	0	-0.84	0.00033	0.000844	6.41	7.25	0
a	1703	Ldah	chr12	8244690	8245190	36583	2.11	9.17e-20	9.04e-19	6.74	4.63	1	-0.35	0.0966	0.141	6.28	6.64	0	-2.37	2.13e-21	2.08e-20	4.19	6.56	-1	-1.36	-0.39	0.268	0.377	6.55	6.93	0	-1.15	5.25e-05	0.000154	6.01	7.16	-1
a	1704	Iffo2	chr4	139534923	139535423	4375	1.61	2.9e-09	1.03e-08	6.04	4.44	1	-0.35	0.269	0.343	5.59	5.93	0	-1.86	8.6e-09	2.94e-08	4	5.86	-1	-1.105	-0.42	0.284	0.395	5.81	6.23	0	-2	1.06e-09	6.06e-09	4.45	6.46	-1
a	1705	Gm47255	chr9	44199520	44200020	18845	2.18	1.56e-10	6.16e-10	5.67	3.49	1	-0.35	0.187	0.252	5.22	5.57	0	-2.44	2.01e-09	7.27e-09	3.05	5.49	-1	-1.395	-0.45	0.383	0.497	5.42	5.87	0	-1.01	0.00104	0.00243	5.08	6.09	-1
a	1706	Tstd1	chr1	171422664	171423164	3792	1.6	1.94e-07	5.91e-07	5.76	4.16	1	-0.35	0.251	0.324	5.3	5.65	0	-1.85	4.17e-09	1.47e-08	3.73	5.58	-1	-1.1	-0.17	0.614	0.709	5.78	5.95	0	-0.88	0.00279	0.006	5.29	6.18	0
a	1707	Hist1h2aa	chr13	23942824	23943324	8362	3.07	3.54e-07	1.05e-06	4.16	1.09	1	-0.35	0.529	0.609	3.7	4.05	0	-3.3	8.37e-07	2.36e-06	0.67	3.97	-1	-1.825	-1.04	0.154	0.243	3.31	4.35	0	-3.15	2.96e-07	1.22e-06	1.42	4.57	-1
a	1708	Hs6st1	chr1	36059938	36060438	-7962	1.24	2.21e-10	8.62e-10	7.75	6.52	1	-0.35	0.0114	0.0203	7.3	7.64	0	-1.49	4.86e-13	2.42e-12	6.08	7.57	-1	-0.92	-0.75	0.034	0.0704	7.19	7.94	0	-1.64	8.74e-09	4.42e-08	6.53	8.17	-1
a	1709	Fam49a	chr12	12354286	12354786	92147	1.7	4.02e-17	3.03e-16	7.29	5.59	1	-0.35	0.0942	0.138	6.83	7.18	0	-1.95	1.61e-18	1.24e-17	5.16	7.11	-1	-1.15	0.26	0.584	0.684	7.74	7.48	0	-0.97	2.92e-05	8.91e-05	6.74	7.71	0
a	1710	Mtx2	chr2	74835840	74836340	10037	2.22	8.75e-16	5.75e-15	6.53	4.31	1	-0.35	0.126	0.178	6.07	6.43	0	-2.47	6.95e-14	3.72e-13	3.89	6.35	-1	-1.41	-0.55	0.184	0.28	6.18	6.73	0	-2.46	2.35e-15	2.63e-14	4.49	6.95	-1
a	1711	Cnot2	chr10	116532504	116533004	48507	1.17	0.00127	0.00268	4.82	3.65	1	-0.35	0.292	0.369	4.36	4.71	0	-1.41	0.00053	0.0011	3.23	4.64	-1	-0.88	-0.33	0.494	0.604	4.69	5.01	0	-0.93	0.00863	0.0167	4.31	5.24	0
a	1712	Wnt5a	chr14	28359467	28359967	-144783	2.5	3.82e-18	3.19e-17	6.35	3.85	1	-0.35	0.132	0.185	5.9	6.25	0	-2.75	2.79e-19	2.3e-18	3.43	6.18	-1	-1.55	0.09	0.818	0.871	6.64	6.55	0	-1.57	1.45e-08	7.1e-08	5.21	6.78	-1
a	1713	Arhgap21	chr2	20907293	20907793	61088	1.33	2.35e-05	5.94e-05	5.35	4.02	1	-0.35	0.211	0.279	4.9	5.25	0	-1.58	4.94e-06	1.29e-05	3.59	5.17	-1	-0.965	-0.22	0.541	0.646	5.32	5.55	0	-0.09	0.651	0.716	5.68	5.77	0
a	1714	Psap	chr10	60284797	60285297	7170	1.68	7.62e-08	2.4e-07	5.53	3.85	1	-0.35	0.217	0.287	5.07	5.42	0	-1.93	1.56e-08	5.2e-08	3.42	5.35	-1	-1.14	-0.59	0.128	0.209	5.13	5.72	0	-1.1	0.000811	0.00193	4.85	5.95	-1
a	1715	Sorcs2	chr5	36358784	36359284	38855	1.01	0.00125	0.00265	5.31	4.29	1	-0.35	0.354	0.435	4.85	5.19	0	-1.26	0.000554	0.00115	3.86	5.12	-1	-0.805	-0.02	0.883	0.919	5.47	5.49	0	-1.24	0.00146	0.00331	4.48	5.72	-1
a	1716	Magi1	chr6	94184882	94185382	98535	1.88	3.98e-06	1.08e-05	4.76	2.87	1	-0.35	0.513	0.594	4.3	4.65	0	-2.13	3.52e-05	8.41e-05	2.45	4.58	-1	-1.24	-1.8	0.00118	0.00395	3.15	4.95	-1	-2.42	5.31e-07	2.11e-06	2.75	5.18	-1
a	1717	Gm28980	chr1	64445951	64446451	8126	4.33	2.37e-17	1.83e-16	5.29	0.97	1	-0.35	0.259	0.333	4.84	5.19	0	-4.59	3.34e-17	2.33e-16	0.52	5.11	-1	-2.47	-0.56	0.159	0.249	4.92	5.49	0	-1.92	2.28e-07	9.51e-07	3.79	5.71	-1
a	1718	Gm6644	chr1	55445603	55446103	-579	4.43	2.51e-25	4.19e-24	6.21	1.78	1	-0.35	0.211	0.279	5.75	6.1	0	-4.69	9.78e-30	1.89e-28	1.34	6.03	-1	-2.52	-1.25	0.00095	0.00325	5.15	6.4	-1	-3.14	4.98e-22	1.11e-20	3.48	6.63	-1
a	1719	Ahdc1	chr4	133021091	133021591	9831	1.32	9.73e-06	2.55e-05	5.69	4.37	1	-0.35	0.247	0.32	5.23	5.58	0	-1.57	6.67e-07	1.9e-06	3.93	5.5	-1	-0.96	-0.12	0.706	0.785	5.76	5.87	0	-0.48	0.199	0.266	5.62	6.1	0
a	1720	Farp1	chr14	121118824	121119324	83624	1.3	4.69e-05	0.000115	5.24	3.94	1	-0.35	0.238	0.31	4.78	5.13	0	-1.55	8.07e-06	2.06e-05	3.51	5.06	-1	-0.95	-0.52	0.233	0.338	4.91	5.43	0	-1.67	1.81e-06	6.67e-06	3.99	5.66	-1
a	1721	Gc	chr5	89416919	89417419	40479	1.85	9.5e-06	2.49e-05	4.81	2.97	1	-0.35	0.386	0.469	4.36	4.7	0	-2.1	5.65e-06	1.46e-05	2.52	4.63	-1	-1.225	0.47	0.24	0.345	5.47	5	0	-0.48	0.196	0.263	4.75	5.23	0
a	1722	Gm19898	chr12	99174797	99175297	-70374	2.53	3.88e-09	1.36e-08	5.06	2.53	1	-0.35	0.23	0.301	4.61	4.96	0	-2.8	1.3e-08	4.37e-08	2.08	4.88	-1	-1.575	0.02	0.987	0.991	5.28	5.26	0	-1.58	2.93e-05	8.93e-05	3.9	5.48	-1
a	1723	Nog	chr11	89476891	89477391	-174559	3.63	8.39e-21	9.14e-20	5.84	2.21	1	-0.35	0.259	0.333	5.39	5.74	0	-3.88	1.1e-19	9.29e-19	1.79	5.66	-1	-2.115	-0.41	0.319	0.432	5.63	6.04	0	-1.47	2.03e-05	6.38e-05	4.79	6.26	-1
a	1724	Zdhhc21	chr4	82793543	82794043	65915	2.54	1.11e-14	6.48e-14	5.8	3.26	1	-0.34	0.215	0.285	5.34	5.68	0	-2.78	7.62e-15	4.4e-14	2.82	5.6	-1	-1.56	0.61	0.0919	0.16	6.58	5.98	0	-1.98	4.65e-10	2.77e-09	4.22	6.2	-1
a	1725	Gm45042	chr8	10921325	10921825	-8062	1.57	5.27e-10	1.99e-09	6.79	5.22	1	-0.34	0.218	0.287	6.33	6.67	0	-1.81	1.62e-11	7.04e-11	4.79	6.6	-1	-1.075	-0.97	0.0276	0.0591	6	6.97	0	-2.43	2.34e-15	2.62e-14	4.76	7.2	-1
a	1726	Smyd2	chr1	189875278	189875778	46585	2.51	2.26e-23	3.12e-22	7.49	4.98	1	-0.34	0.153	0.211	7.03	7.36	0	-2.74	2.47e-36	8.17e-35	4.55	7.29	-1	-1.54	-0.32	0.352	0.466	7.34	7.66	0	-1.8	3.36e-15	3.69e-14	6.09	7.89	-1
a	1727	Brd2	chr17	34123658	34124158	-1024	1.1	5.68e-07	1.66e-06	6.35	5.26	1	-0.34	0.15	0.207	5.89	6.23	0	-1.33	7.94e-08	2.47e-07	4.83	6.16	-1	-0.835	-0.12	0.719	0.795	6.41	6.53	0	-1.12	2.67e-05	8.2e-05	5.64	6.76	-1
a	1728	Syt2	chr1	134783962	134784462	137285	1.1	3.3e-10	1.27e-09	7.05	5.95	1	-0.34	0.087	0.128	6.59	6.93	0	-1.34	3.42e-10	1.33e-09	5.52	6.86	-1	-0.84	-0.01	0.95	0.966	7.22	7.23	0	-0.42	0.112	0.164	7.03	7.46	0
a	1729	Ctbp2	chr7	133149268	133149768	-24914	1.76	5.26e-05	0.000128	4.56	2.8	1	-0.34	0.381	0.463	4.11	4.44	0	-2.01	1.72e-05	4.24e-05	2.36	4.37	-1	-1.175	1.04	0.0221	0.049	5.79	4.74	1	-1.18	0.0102	0.0194	3.79	4.97	-1
a	1730	Gm5903	chr7	130288191	130288691	65671	1.54	7.03e-05	0.00017	5.03	3.49	1	-0.34	0.337	0.418	4.57	4.91	0	-1.78	2.69e-05	6.5e-05	3.05	4.83	-1	-1.06	-0.66	0.11	0.186	4.55	5.21	0	-1.21	0.00112	0.00261	4.22	5.43	-1
a	1731	Laptm4a	chr12	8847565	8848065	-73599	1.22	1.57e-08	5.23e-08	6.75	5.53	1	-0.34	0.275	0.351	6.29	6.63	0	-1.46	1.6e-06	4.39e-06	5.1	6.55	-1	-0.9	0.4	0.316	0.428	7.32	6.93	0	-0.91	0.00324	0.00688	6.25	7.15	0
a	1732	Gm13981	chr2	117070283	117070783	14717	1.58	4.67e-12	2.13e-11	6.5	4.92	1	-0.34	0.127	0.179	6.05	6.38	0	-1.82	1.07e-13	5.65e-13	4.49	6.31	-1	-1.08	0.05	0.872	0.911	6.73	6.68	0	-0.92	0.000501	0.00124	5.98	6.91	0
a	1733	Gm12663	chr11	16591433	16591933	44133	2.56	1.8e-23	2.52e-22	7.22	4.66	1	-0.34	0.141	0.196	6.76	7.1	0	-2.8	1.64e-35	5.06e-34	4.23	7.03	-1	-1.57	-0.18	0.591	0.689	7.22	7.4	0	-1.67	3.76e-11	2.56e-10	5.95	7.63	-1
a	1734	Gpr68	chr12	100953686	100954186	-45488	1.38	5.22e-06	1.4e-05	5.51	4.13	1	-0.34	0.326	0.405	5.05	5.39	0	-1.62	5.67e-06	1.47e-05	3.7	5.32	-1	-0.98	0.7	0.16	0.25	6.39	5.69	0	-0.95	0.0152	0.0278	4.97	5.92	0
a	1735	Tspan11	chr6	127973933	127974433	86344	1.62	2.32e-07	7.01e-07	6	4.38	1	-0.34	0.205	0.273	5.54	5.88	0	-1.86	2.87e-09	1.03e-08	3.94	5.8	-1	-1.1	-0.01	0.954	0.969	6.17	6.18	0	-1.84	3.39e-05	0.000102	4.56	6.4	-1
a	1736	Foxp2	chr6	14978354	14978854	77005	1.25	0.00194	0.004	4.54	3.3	1	-0.34	0.665	0.729	4.08	4.42	0	-1.48	0.0153	0.0256	2.87	4.35	-1	-0.91	0.17	0.613	0.708	4.9	4.72	0	-0.92	0.139	0.199	4.03	4.95	0
a	1737	Smyd3	chr1	179142100	179142600	375441	1.08	0.00181	0.00375	4.91	3.83	1	-0.34	0.487	0.568	4.45	4.79	0	-1.32	0.00256	0.00485	3.4	4.71	-1	-0.83	-0.12	0.888	0.922	4.96	5.09	0	-0.92	0.0322	0.0545	4.39	5.31	0
a	1738	Gm10420	chr6	122672763	122673263	-22738	1.52	8.64e-11	3.49e-10	6.41	4.89	1	-0.34	0.198	0.265	5.95	6.29	0	-1.76	2.66e-10	1.04e-09	4.46	6.22	-1	-1.05	0.13	0.743	0.814	6.73	6.59	0	-0.98	0.000999	0.00234	5.83	6.82	0
a	1739	Gm8843	chr15	95725759	95726259	10566	1.62	1.01e-05	2.65e-05	5.58	3.96	1	-0.34	0.313	0.393	5.12	5.46	0	-1.87	0.000302	0.000647	3.51	5.38	-1	-1.105	-0.9	0.0498	0.0969	4.86	5.76	0	-0.86	0.022	0.0386	5.13	5.98	0
a	1740	Gm3940	chr1	52088523	52089023	2043	1.74	7.22e-20	7.18e-19	7.08	5.34	1	-0.34	0.104	0.15	6.62	6.96	0	-1.98	3.83e-18	2.87e-17	4.9	6.88	-1	-1.16	-0.99	0.00455	0.0127	6.27	7.26	0	-2.33	1.38e-17	1.95e-16	5.16	7.48	-1
a	1741	Lrig1	chr6	94668056	94668556	31602	2.23	6.19e-13	3.05e-12	5.89	3.66	1	-0.34	0.246	0.319	5.43	5.77	0	-2.47	2.11e-13	1.08e-12	3.23	5.7	-1	-1.405	-0.65	0.087	0.153	5.42	6.07	0	-1.93	2e-09	1.1e-08	4.36	6.29	-1
a	1742	Gm41041	chr13	100892084	100892584	17305	1.54	1.18e-05	3.06e-05	5.12	3.58	1	-0.34	0.283	0.359	4.66	5	0	-1.78	3.34e-06	8.86e-06	3.15	4.93	-1	-1.06	-1.49	0.00109	0.00367	3.81	5.3	-1	-1.54	5.01e-05	0.000147	3.98	5.53	-1
a	1743	Gm17870	chr10	99948700	99949200	-39421	4.4	1.68e-22	2.14e-21	5.78	1.38	1	-0.34	0.204	0.272	5.32	5.66	0	-4.63	3.43e-23	3.86e-22	0.95	5.58	-1	-2.485	-0.39	0.539	0.644	5.57	5.96	0	-1.91	6.07e-07	2.39e-06	4.27	6.18	-1
a	1744	Sergef	chr7	46554585	46555085	84722	1.04	1.19e-06	3.39e-06	6.79	5.75	1	-0.34	0.188	0.252	6.33	6.67	0	-1.28	1.39e-07	4.23e-07	5.32	6.6	-1	-0.81	0.52	0.291	0.402	7.49	6.97	0	-0.58	0.0809	0.123	6.62	7.2	0
a	1745	Gm15823	chr5	64242762	64243262	9963	3.01	1.9e-07	5.77e-07	4.28	1.28	1	-0.34	0.548	0.622	3.83	4.17	0	-3.26	7.34e-07	2.08e-06	0.83	4.09	-1	-1.8	0.48	0.238	0.343	4.94	4.47	0	-1.43	0.00559	0.0113	3.26	4.69	-1
a	1746	Pacsin2	chr15	83444486	83444986	19620	1.04	0.00212	0.00436	5.14	4.1	1	-0.34	0.399	0.482	4.68	5.02	0	-1.28	0.000489	0.00102	3.66	4.94	-1	-0.81	-0.07	0.84	0.888	5.24	5.32	0	-1.03	0.00708	0.014	4.51	5.54	-1
a	1747	Rho	chr6	115905303	115905803	-25945	1.99	1.81e-12	8.56e-12	6.26	4.27	1	-0.34	0.282	0.358	5.8	6.14	0	-2.24	4.14e-10	1.6e-09	3.83	6.07	-1	-1.29	-0.26	0.641	0.732	6.19	6.44	0	-1.84	1.07e-08	5.33e-08	4.83	6.67	-1
a	1748	Chd6	chr2	161147227	161147727	-38152	1.85	1.71e-10	6.74e-10	6.69	4.84	1	-0.34	0.146	0.202	6.23	6.58	0	-2.09	1.83e-10	7.27e-10	4.42	6.5	-1	-1.215	-0.89	0.0558	0.107	5.99	6.87	0	-1.95	1.47e-11	1.05e-10	5.15	7.1	-1
a	1749	Bend7	chr2	4718659	4719159	828	1.59	1.51e-05	3.89e-05	5.04	3.44	1	-0.33	0.453	0.534	4.58	4.91	0	-1.84	4.57e-05	0.000108	3	4.84	-1	-1.085	-1.06	0.0879	0.155	4.16	5.21	0	-1.53	0.000165	0.000443	3.9	5.44	-1
a	1750	Olfr1342	chr4	118692812	118693312	-56	3.63	1.77e-26	3.28e-25	6.24	2.61	1	-0.33	0.156	0.215	5.78	6.11	0	-3.85	9.84e-25	1.26e-23	2.18	6.03	-1	-2.09	-0.37	0.285	0.396	6.04	6.41	0	-1.98	5.95e-07	2.34e-06	4.65	6.63	-1
a	1751	Kif13b	chr14	64669135	64669635	21870	4.48	1.07e-14	6.26e-14	5.06	0.57	1	-0.33	0.559	0.632	4.6	4.93	0	-4.72	3.41e-12	1.58e-11	0.13	4.85	-1	-2.525	0.41	0.38	0.495	5.63	5.23	0	-3.49	9.65e-08	4.24e-07	1.96	5.45	-1
a	1752	C1ql1	chr11	102966760	102967260	-20072	4.41	8.06e-11	3.27e-10	4.43	0.03	1	-0.33	0.369	0.45	3.98	4.31	0	-4.63	7.8e-11	3.2e-10	-0.4	4.23	-1	-2.48	-0.7	0.13	0.212	3.9	4.61	0	-2.93	3.51e-09	1.87e-08	1.9	4.83	-1
a	1753	Atxn1	chr13	45827841	45828341	136667	1.31	2.12e-07	6.42e-07	6.18	4.87	1	-0.33	0.192	0.257	5.72	6.05	0	-1.55	9.64e-09	3.29e-08	4.43	5.98	-1	-0.94	-0.06	0.91	0.938	6.29	6.35	0	-1.89	6.31e-10	3.69e-09	4.68	6.58	-1
a	1754	Krt18	chr15	102024281	102024781	-3399	1.3	2.33e-05	5.88e-05	5.37	4.08	1	-0.33	0.299	0.376	4.92	5.24	0	-1.52	8.75e-06	2.22e-05	3.65	5.17	-1	-0.925	-0.77	0.0841	0.149	4.77	5.54	0	-0.78	0.029	0.0497	4.98	5.77	0
a	1755	Gm12722	chr4	105403148	105403648	-28202	4.27	7.96e-20	7.89e-19	5.55	1.28	1	-0.33	0.23	0.301	5.09	5.43	0	-4.52	1.23e-19	1.04e-18	0.83	5.35	-1	-2.425	-0.32	0.461	0.573	5.41	5.73	0	-2.31	1.16e-06	4.38e-06	3.65	5.95	-1
a	1756	Rbpms	chr8	33922765	33923265	6598	5.11	1.26e-17	9.98e-17	5.14	0.03	1	-0.33	0.396	0.479	4.68	5.01	0	-5.34	3.34e-16	2.15e-15	-0.4	4.94	-1	-2.835	0.37	0.409	0.524	5.68	5.31	0	-2	8.11e-06	2.72e-05	3.53	5.54	-1
a	1757	Asb15	chr6	24546554	24547054	18410	1.86	1.6e-07	4.89e-07	5.57	3.71	1	-0.33	0.209	0.278	5.12	5.45	0	-2.1	1.94e-07	5.82e-07	3.27	5.37	-1	-1.215	0.5	0.211	0.312	6.24	5.75	0	-0.78	0.00863	0.0167	5.19	5.97	0
a	1758	Rnf32	chr5	29150132	29150632	-45360	2.61	1.34e-17	1.06e-16	6.12	3.52	1	-0.33	0.158	0.217	5.66	5.99	0	-2.84	1.02e-17	7.36e-17	3.08	5.92	-1	-1.585	-1.41	0.000547	0.002	4.89	6.29	-1	-3.41	1.96e-21	4.12e-20	3.11	6.52	-1
a	1759	Mbnl1	chr3	60513709	60514209	40879	1.65	0.00147	0.00308	4.15	2.5	1	-0.33	0.376	0.458	3.69	4.02	0	-1.87	0.000169	0.000374	2.07	3.94	-1	-1.1	-1.48	0.0351	0.0724	2.84	4.32	0	-2.02	1.61e-05	5.13e-05	2.52	4.54	-1
a	1760	Insm1	chr2	146256479	146256979	34558	1.63	0.000581	0.00128	4.13	2.5	1	-0.33	0.614	0.683	3.67	4	0	-1.85	0.00114	0.00227	2.07	3.93	-1	-1.09	-1.15	0.0481	0.0942	3.15	4.3	0	-3.08	2.13e-07	8.92e-07	1.44	4.52	-1
a	1761	Skap1	chr11	96430291	96430791	-33802	3.28	1.06e-11	4.68e-11	5.02	1.75	1	-0.33	0.577	0.648	4.56	4.9	0	-3.53	5.64e-08	1.78e-07	1.3	4.82	-1	-1.93	0.55	0.3	0.412	5.75	5.2	0	-1.82	0.000158	0.000427	3.6	5.42	-1
a	1762	Gm18980	chr6	67812398	67812898	-33070	1.76	0.00019	0.000438	5.09	3.33	1	-0.33	0.496	0.578	4.63	4.96	0	-2	3.26e-06	8.66e-06	2.89	4.89	-1	-1.165	-1.4	0.00436	0.0123	3.86	5.26	-1	-1.65	6.55e-05	0.000189	3.84	5.49	-1
a	1763	Msn	chrX	96098979	96099479	2937	1.22	1.61e-05	4.13e-05	7.02	5.8	1	-0.33	0.283	0.359	6.56	6.89	0	-1.45	5.78e-12	2.62e-11	5.37	6.82	-1	-0.89	-0.6	0.0959	0.166	6.59	7.19	0	-1.02	3.28e-05	9.93e-05	6.4	7.41	-1
a	1764	Igsf3	chr3	101471818	101472318	94735	4.58	2.45e-16	1.7e-15	5.15	0.57	1	-0.33	0.281	0.358	4.69	5.03	0	-4.82	1.9e-16	1.25e-15	0.13	4.95	-1	-2.575	-0.18	0.774	0.838	5.14	5.33	0	-2.04	7.13e-08	3.19e-07	3.51	5.55	-1
a	1765	Epha2	chr4	141310363	141310863	9123	1.13	7.91e-07	2.28e-06	6.27	5.14	1	-0.33	0.169	0.23	5.81	6.14	0	-1.36	1.1e-06	3.07e-06	4.71	6.07	-1	-0.845	-0.53	0.167	0.259	5.91	6.44	0	-1.35	0.000219	0.000577	5.32	6.67	-1
a	1766	Tada1	chr1	166360138	166360638	-18459	1.09	0.00461	0.00906	4.53	3.44	1	-0.33	0.62	0.688	4.07	4.4	0	-1.32	0.0123	0.021	3.01	4.33	-1	-0.825	-1.14	0.0373	0.0763	3.57	4.7	0	-0.68	0.21	0.279	4.25	4.93	0
a	1767	Epb41l5	chr1	119647335	119647835	1165	1.51	0.000192	0.000444	4.62	3.11	1	-0.33	0.404	0.487	4.17	4.5	0	-1.74	0.000106	0.00024	2.68	4.42	-1	-1.035	-0.18	0.758	0.826	4.62	4.8	0	-0.78	0.0449	0.0733	4.24	5.02	0
a	1768	Dlx3	chr11	95105436	95105936	-14183	3.26	6.59e-29	1.5e-27	6.55	3.3	1	-0.33	0.152	0.21	6.1	6.43	0	-3.48	1.15e-26	1.74e-25	2.87	6.35	-1	-1.905	-0.51	0.15	0.239	6.22	6.73	0	-2.15	1.1e-13	1.01e-12	4.8	6.95	-1
a	1769	Tgfb2	chr1	186635046	186635546	70443	6.25	6.03e-36	2.52e-34	6.28	0.03	1	-0.33	0.155	0.213	5.82	6.16	0	-6.48	4.43e-36	1.42e-34	-0.4	6.08	-1	-3.405	-1.45	0.000143	0.000604	5.01	6.45	-1	-3.21	1.8e-14	1.81e-13	3.47	6.68	-1
a	1770	Akap8l	chr17	32349275	32349775	806	1.9	8.73e-06	2.3e-05	6.37	4.47	1	-0.33	0.232	0.304	5.91	6.24	0	-2.14	4.8e-05	0.000113	4.02	6.17	-1	-1.235	0.46	0.335	0.448	7	6.54	0	-0.87	0.00748	0.0147	5.89	6.77	0
a	1771	Exph5	chr9	53307868	53308368	6198	1.25	0.000217	0.000497	5.14	3.88	1	-0.33	0.278	0.354	4.68	5.01	0	-1.48	3.07e-05	7.38e-05	3.45	4.93	-1	-0.905	-0.03	0.849	0.895	5.28	5.31	0	-0.8	0.0142	0.0263	4.73	5.53	0
a	1772	Cdkn2b	chr4	89303467	89303967	7072	1.42	1.53e-06	4.31e-06	5.59	4.17	1	-0.33	0.217	0.286	5.13	5.46	0	-1.64	1.45e-06	4e-06	3.74	5.38	-1	-0.985	-0.64	0.0998	0.171	5.12	5.76	0	-1.84	4.56e-08	2.1e-07	4.14	5.98	-1
a	1773	Ect2	chr3	27154623	27155123	-745	1.49	1.55e-07	4.75e-07	7.21	5.72	1	-0.33	0.176	0.239	6.75	7.08	0	-1.73	7.34e-10	2.77e-09	5.28	7.01	-1	-1.03	-0.6	0.0782	0.141	6.78	7.38	0	-1.17	1.05e-06	4.01e-06	6.43	7.6	-1
a	1774	Cryaa	chr17	31746527	31747027	68594	1.21	3.8e-07	1.13e-06	6.57	5.36	1	-0.32	0.172	0.234	6.11	6.43	0	-1.43	1.48e-08	4.93e-08	4.92	6.36	-1	-0.875	-0.36	0.286	0.397	6.37	6.73	0	-1.51	7.95e-08	3.54e-07	5.45	6.96	-1
a	1775	Gm8275	chr12	79970920	79971420	8431	2.36	4.59e-10	1.74e-09	5.43	3.07	1	-0.32	0.329	0.409	4.97	5.29	0	-2.6	2.86e-10	1.12e-09	2.62	5.22	-1	-1.46	0.25	0.573	0.673	5.84	5.59	0	-1.6	3.92e-06	1.37e-05	4.22	5.82	-1
a	1776	Gm5514	chr19	21859145	21859645	-78434	2.42	4.97e-52	7.06e-50	8.34	5.92	1	-0.32	0.147	0.204	7.88	8.2	0	-2.64	3.14e-29	5.86e-28	5.48	8.13	-1	-1.48	-0.31	0.457	0.569	8.19	8.5	0	-1.41	6.86e-07	2.68e-06	7.32	8.73	-1
a	1777	Suv39h1	chrX	8073621	8074121	639	1.65	2.71e-05	6.79e-05	5.15	3.5	1	-0.32	0.445	0.527	4.69	5.01	0	-1.86	4.25e-06	1.11e-05	3.07	4.94	-1	-1.09	-0.14	0.716	0.793	5.17	5.31	0	-0.95	0.0107	0.0204	4.59	5.54	0
a	1778	Tshz1	chr18	83923634	83924134	162270	2.43	9.94e-12	4.38e-11	5.59	3.15	1	-0.32	0.276	0.352	5.13	5.44	0	-2.64	4.32e-12	1.98e-11	2.73	5.37	-1	-1.48	0.82	0.0821	0.146	6.56	5.74	0	-1.86	2.31e-08	1.1e-07	4.1	5.97	-1
a	1779	Atp12a	chr14	56379262	56379762	14194	2.24	3.86e-24	5.77e-23	7.44	5.21	1	-0.32	0.0903	0.132	6.98	7.3	0	-2.46	6.18e-25	8.02e-24	4.77	7.23	-1	-1.39	-0.25	0.45	0.563	7.35	7.6	0	-1.45	9.39e-11	6.12e-10	6.37	7.83	-1
a	1780	Tmem117	chr15	94655950	94656450	26718	2.32	3.77e-10	1.44e-09	5.43	3.11	1	-0.32	0.523	0.603	4.97	5.29	0	-2.54	7.95e-08	2.47e-07	2.68	5.22	-1	-1.43	-0.27	0.631	0.723	5.32	5.59	0	-1.94	3.76e-06	1.32e-05	3.87	5.82	-1
a	1781	Pdlim3	chr8	45855058	45855558	-29903	1.11	7.24e-06	1.92e-05	6.73	5.62	1	-0.32	0.294	0.372	6.27	6.59	0	-1.33	5.55e-05	0.00013	5.18	6.52	-1	-0.825	-0.48	0.339	0.452	6.42	6.89	0	-0.46	0.141	0.2	6.65	7.12	0
a	1782	Pald1	chr10	61394383	61394883	-10853	1.92	1.25e-14	7.28e-14	6.43	4.5	1	-0.32	0.217	0.286	5.97	6.28	0	-2.14	2.79e-11	1.19e-10	4.07	6.21	-1	-1.23	-0.96	0.0207	0.0465	5.62	6.58	0	-1.75	2.81e-08	1.32e-07	5.06	6.81	-1
a	1783	Rps13-ps7	chr1	62929475	62929975	-108239	1.01	0.000411	0.000918	6	4.99	1	-0.32	0.414	0.497	5.54	5.86	0	-1.23	0.00339	0.0063	4.56	5.79	-1	-0.775	-0.72	0.106	0.18	5.44	6.16	0	-0.77	0.0315	0.0535	5.62	6.39	0
a	1784	Kirrel	chr3	87174366	87174866	0	2.15	6.47e-08	2.05e-07	5.22	3.07	1	-0.32	0.453	0.535	4.76	5.08	0	-2.35	0.000118	0.000266	2.65	5	-1	-1.335	-0.34	0.476	0.588	5.03	5.38	0	-0.81	0.0788	0.12	4.79	5.6	0
a	1785	Pea15b	chr5	77515296	77515796	-3548	4.64	2.66e-41	1.66e-39	6.67	2.03	1	-0.32	0.163	0.223	6.21	6.53	0	-4.85	2.71e-37	9.68e-36	1.6	6.45	-1	-2.585	-0.52	0.144	0.23	6.31	6.83	0	-2.91	1.67e-22	3.88e-21	4.14	7.05	-1
[truncated: 56,372 more rows]
