# Supplementary material for: Differential chromatin binding of the lung lineage transcription factor NKX2-1 resolves opposing murine alveolar cell fates in vivo
Source: Nat Commun. 2021 May 4;12:2509. doi: 10.1038/s41467-021-22817-6 (PMC8096971; doi:10.1038/s41467-021-22817-6)
Supplement: Supplementary file 7 — Supplementary Data 4 [file 41467_2021_22817_MOESM7_ESM.xlsx]

## Sheet: Sup_table_Fig5_ChIP
Supplementary Data 4: Peaksets for NKX2-1 ChIP-seq heatmaps in Fig. 5 as well as locations of TEAD and NKX motifs.
order in heatmaps	GNAME	Chromosome	Start	End	distance_to_tss	YT Sox9 E18.5 v control_logFC	YT Sox9 E18.5 v control_pval	YT Sox9 E18.5 v control_qval	control E18.5_avg	YT Sox9 E18.5_avg	category (1= increased in YT Sox9 E18.5, -1= decreased in YT Sox9 E18.5, 0 = sites unchanged in YT Sox9 E18.5)	TEAD motif position	TEAD1 motif position	TEAD2 motif position	TEAD3 motif position	TEAD4 motif position	NKX2-1 motif position	NKX2-2 motif position	NKX2-5 motif position	NKX3-1 motif position	minimum distance between NKX andTEAD motifs
1	Rassf10	chr7	112873403	112873903	-80059	-1.46	0.034	0.079	4.82	3.36	0	,,,	,,,,	,,,	,,,,	,,,,	230,234,256,451,,,,,,,,,,,,	230,234,256,451,,,,,,,,,,,	235,255,450,,,,,,,,,,,,,,,,	235,,,,,,,,,,,,,,,,,,,	NA
2	Snx11	chr11	96749194	96749694	27865	-1.4	0.0216	0.0545	5.05	3.65	0	,,,	,,,,	,,,	,,,,	,,,,	,,,,,,,,,,,,,,,	,,,,,,,,,,,,,,	193,,,,,,,,,,,,,,,,,,	,,,,,,,,,,,,,,,,,,,	NA
3	Tlk1	chr2	70824294	70824794	934	-1.26	0.028	0.0672	4.32	3.07	0	198,384,,	196,386,,,	384,,,	197,385,,,	384,,,,	,,,,,,,,,,,,,,,	,,,,,,,,,,,,,,	,,,,,,,,,,,,,,,,,,	,,,,,,,,,,,,,,,,,,,	NA
4	Pten	chr19	32949043	32949543	191546	-1.16	0.0228	0.0569	4.45	3.29	0	,,,	,,,,	,,,	,,,,	,,,,	236,253,,,,,,,,,,,,,,	236,253,,,,,,,,,,,,,	235,252,288,,,,,,,,,,,,,,,,	252,288,,,,,,,,,,,,,,,,,,	NA
5	Gm15272	chr10	24534830	24535330	-20319	-1.14	0.0407	0.0915	4.96	3.83	0	,,,	,,,,	,,,	,,,,	,,,,	294,,,,,,,,,,,,,,,	156,436,,,,,,,,,,,,,	157,293,435,,,,,,,,,,,,,,,,	263,293,,,,,,,,,,,,,,,,,,	NA
6	Kif23	chr9	61965537	61966037	-18763	-1.11	0.0628	0.129	4.72	3.61	0	,,,	276,,,,	278,,,	,,,,	278,,,,	123,,,,,,,,,,,,,,,	123,,,,,,,,,,,,,,	122,408,,,,,,,,,,,,,,,,,	3,94,,,,,,,,,,,,,,,,,,	130
7	Rfx5	chr3	94943694	94944194	-9881	-1.09	0.0265	0.0642	3.96	2.88	0	387,,,	385,,,,	304,387,,	305,386,,,	304,387,,,	270,,,,,,,,,,,,,,,	,,,,,,,,,,,,,,	,,,,,,,,,,,,,,,,,,	,,,,,,,,,,,,,,,,,,,	34
8	Ntn1	chr11	68310391	68310891	89932	-1.09	0.0294	0.0699	4.79	3.7	0	,,,	,,,,	,,,	62,,,,	,,,,	205,216,264,285,,,,,,,,,,,,	216,,,,,,,,,,,,,,	206,217,,,,,,,,,,,,,,,,,	22,120,217,,,,,,,,,,,,,,,,,	40
9	Hmgb1-ps4	chr19	6663308	6663808	-70072	-1.07	0.0382	0.0869	4.44	3.37	0	,,,	,,,,	,,,	,,,,	,,,,	448,,,,,,,,,,,,,,,	238,448,,,,,,,,,,,,,	231,447,,,,,,,,,,,,,,,,,	,,,,,,,,,,,,,,,,,,,	NA
10	Usp1	chr4	98933584	98934084	9774	-1.06	0.0231	0.0574	4.3	3.23	0	,,,	,,,,	,,,	,,,,	,,,,	290,294,,,,,,,,,,,,,,	290,294,,,,,,,,,,,,,	289,295,,,,,,,,,,,,,,,,,	,,,,,,,,,,,,,,,,,,,	NA
11	Cyth1	chr11	118241908	118242408	6184	-1.06	0.116	0.21	4.77	3.71	0	,,,	,,,,	,,,	,,,,	,,,,	35,217,385,,,,,,,,,,,,,	,,,,,,,,,,,,,,	159,218,,,,,,,,,,,,,,,,,	159,,,,,,,,,,,,,,,,,,,	NA
12	Parn	chr16	13589438	13589938	78232	-1.05	0.0198	0.0507	4.51	3.46	0	,,,	,,,,	,,,	,,,,	,,,,	213,217,252,,,,,,,,,,,,,	213,217,252,,,,,,,,,,,,	212,218,253,,,,,,,,,,,,,,,,	,,,,,,,,,,,,,,,,,,,	NA
13	Pld5	chr1	176263540	176264040	11272	-1.05	0.0213	0.0538	4.87	3.83	0	,,,	,,,,	,,,	,,,,	,,,,	130,,,,,,,,,,,,,,,	,,,,,,,,,,,,,,	131,,,,,,,,,,,,,,,,,,	,,,,,,,,,,,,,,,,,,,	NA
14	Ttc27	chr17	74812451	74812951	94719	-1.04	0.0555	0.117	4.17	3.13	0	,,,	,,,,	,,,	,,,,	,,,,	246,256,,,,,,,,,,,,,,	246,472,,,,,,,,,,,,,	245,,,,,,,,,,,,,,,,,,	,,,,,,,,,,,,,,,,,,,	NA
15	Gm12890	chr4	121241314	121241814	-13841	-1	0.0288	0.0688	4.38	3.38	0	327,,,	329,,,,	,,,	328,,,,	327,,,,	31,259,,,,,,,,,,,,,,	259,,,,,,,,,,,,,,	32,260,,,,,,,,,,,,,,,,,	32,112,260,464,,,,,,,,,,,,,,,,	67
16	Rasgrp3	chr17	75370097	75370597	-65299	-1	0.0737	0.147	4.56	3.57	0	,,,	,,,,	,,,	,,,,	,,,,	259,,,,,,,,,,,,,,,	121,259,,,,,,,,,,,,,	122,260,,,,,,,,,,,,,,,,,	200,,,,,,,,,,,,,,,,,,,	NA
17	Slc24a1	chr9	64936399	64936899	14708	-1	0.107	0.198	4.51	3.51	0	,,,	,,,,	,,,	,,,,	,,,,	,,,,,,,,,,,,,,,	,,,,,,,,,,,,,,	,,,,,,,,,,,,,,,,,,	221,,,,,,,,,,,,,,,,,,,	NA
18	Otulinl	chr15	27806144	27806644	-124565	-0.99	3.91e-17	3.41e-15	7.76	6.77	0	,,,	,,,,	,,,	,,,,	,,,,	256,,,,,,,,,,,,,,,	256,,,,,,,,,,,,,,	257,,,,,,,,,,,,,,,,,,	257,,,,,,,,,,,,,,,,,,,	NA
19	Ccdc192	chr18	57530201	57530701	-3079	-0.99	4.59e-17	3.95e-15	7.92	6.93	0	,,,	,,,,	,,,	,,,,	,,,,	234,242,254,,,,,,,,,,,,,	234,,,,,,,,,,,,,,	235,241,255,,,,,,,,,,,,,,,,	,,,,,,,,,,,,,,,,,,,	NA
20	Ccdc12	chr9	110683634	110684134	27131	-0.99	6.69e-17	5.51e-15	7.82	6.82	0	,,,	,,,,	339,,,	340,,,,	339,,,,	195,329,421,,,,,,,,,,,,,	329,,,,,,,,,,,,,,	328,,,,,,,,,,,,,,,,,,	,,,,,,,,,,,,,,,,,,,	10
21	Ubap1	chr4	41369661	41370161	20665	-0.99	1.34e-12	4.2e-11	7.28	6.28	0	,,,	,,,,	,,,	,,,,	,,,,	170,222,340,,,,,,,,,,,,,	222,340,,,,,,,,,,,,,	223,267,341,,,,,,,,,,,,,,,,	223,267,341,391,,,,,,,,,,,,,,,,	NA
22	Gm5507	chr18	54476791	54477291	492470	-0.99	2.11e-12	6.36e-11	7.57	6.57	0	,,,	152,,,,	,,,	153,,,,	154,,,,	55,177,200,269,338,,,,,,,,,,,	55,177,269,,,,,,,,,,,,	54,178,,,,,,,,,,,,,,,,,	201,487,,,,,,,,,,,,,,,,,,	23
23	Dagla	chr19	10293919	10294419	10458	-0.99	3.59e-12	1.04e-10	7.99	7	0	,,,	233,,,,	45,,,	234,240,,,	235,239,,,	55,135,182,339,,,,,,,,,,,,	55,339,,,,,,,,,,,,,	134,338,,,,,,,,,,,,,,,,,	125,275,277,,,,,,,,,,,,,,,,,	10
24	Esrrg	chr1	187794180	187794680	185389	-0.99	1.68e-11	4.2e-10	7.24	6.25	0	,,,	,,,,	,,,	,,,,	,,,,	267,304,,,,,,,,,,,,,,	267,,,,,,,,,,,,,,	241,268,,,,,,,,,,,,,,,,,	268,,,,,,,,,,,,,,,,,,,	NA
25	Krt7	chr15	101410737	101411237	0	-0.99	3.37e-10	6.49e-09	7.68	6.69	0	42,282,,	44,188,205,,	42,,,	43,187,,,	42,186,,,	92,171,344,,,,,,,,,,,,,	344,,,,,,,,,,,,,,	91,164,170,345,,,,,,,,,,,,,,,	91,164,292,345,367,,,,,,,,,,,,,,,	10
26	Hk2	chr6	82820468	82820968	-46014	-0.99	8.83e-10	1.53e-08	6.99	6	0	,,,	,,,,	,,,	,,,,	,,,,	470,,,,,,,,,,,,,,,	147,204,,,,,,,,,,,,,	230,,,,,,,,,,,,,,,,,,	,,,,,,,,,,,,,,,,,,,	NA
27	Pgap2	chr7	102224159	102224659	13951	-0.99	4.13e-09	6.23e-08	6.86	5.87	0	370,,,	372,,,,	370,,,	371,,,,	370,,,,	291,,,,,,,,,,,,,,,	,,,,,,,,,,,,,,	,,,,,,,,,,,,,,,,,,	,,,,,,,,,,,,,,,,,,,	79
28	Pten	chr19	32925514	32926014	168017	-0.99	7.14e-09	1.03e-07	6.97	5.98	0	108,151,,	110,153,391,,	108,,,	109,152,,,	108,151,,,	285,,,,,,,,,,,,,,,	285,,,,,,,,,,,,,,	284,,,,,,,,,,,,,,,,,,	192,,,,,,,,,,,,,,,,,,,	39
29	Ptpn1	chr2	167953783	167954283	21726	-0.99	1.78e-08	2.35e-07	6.98	5.98	0	,,,	291,,,,	,,,	290,,,,	,,,,	177,233,237,275,,,,,,,,,,,,	177,233,237,256,,,,,,,,,,,	232,238,276,,,,,,,,,,,,,,,,	,,,,,,,,,,,,,,,,,,,	14
30	Abhd2	chr7	79288271	79288771	15072	-0.99	2.62e-08	3.34e-07	6.98	5.99	0	,,,	,,,,	,,,	,,,,	,,,,	157,,,,,,,,,,,,,,,	,,,,,,,,,,,,,,	,,,,,,,,,,,,,,,,,,	,,,,,,,,,,,,,,,,,,,	NA
31	Osr1	chr12	9587703	9588203	17587	-0.99	9.56e-08	1.07e-06	6.58	5.6	0	,,,	272,,,,	,,,	271,,,,	270,,,,	169,220,471,,,,,,,,,,,,,	220,,,,,,,,,,,,,,	221,,,,,,,,,,,,,,,,,,	221,234,390,,,,,,,,,,,,,,,,,	36
32	Tshz1	chr18	84037048	84037548	48856	-0.99	1.14e-07	1.26e-06	7.05	6.06	0	281,,,	283,,,,	281,,,	282,,,,	281,,,,	261,,,,,,,,,,,,,,,	261,,,,,,,,,,,,,,	262,,,,,,,,,,,,,,,,,,	262,,,,,,,,,,,,,,,,,,,	19
33	Zzef1	chr11	72803004	72803504	6778	-0.99	2.07e-07	2.15e-06	6.48	5.49	0	183,,,	185,,,,	,,,	,,,,	,,,,	172,246,,,,,,,,,,,,,,	246,276,,,,,,,,,,,,,	247,277,,,,,,,,,,,,,,,,,	,,,,,,,,,,,,,,,,,,,	13
34	Slc4a9	chr18	36521975	36522475	-5682	-0.99	7.89e-07	7.15e-06	7.07	6.08	0	199,366,,	201,,,,	199,366,,	200,255,,,	199,366,,,	4,123,360,,,,,,,,,,,,,	4,123,,,,,,,,,,,,,	5,124,359,,,,,,,,,,,,,,,,	5,62,124,294,,,,,,,,,,,,,,,,	6
35	Pimreg	chr11	72065114	72065614	23082	-0.99	4.16e-06	3.16e-05	6.19	5.21	0	296,,,	294,,,,	296,,,	295,,,,	296,,,,	273,,,,,,,,,,,,,,,	273,,,,,,,,,,,,,,	274,,,,,,,,,,,,,,,,,,	193,,,,,,,,,,,,,,,,,,,	20
36	Slc45a1	chr4	150599046	150599546	52628	-0.99	4.42e-06	3.34e-05	6.23	5.23	0	,,,	,,,,	,,,	,,,,	,,,,	71,188,471,,,,,,,,,,,,,	71,188,,,,,,,,,,,,,	72,189,249,,,,,,,,,,,,,,,,	72,251,,,,,,,,,,,,,,,,,,	NA
37	Smok4a	chr17	13559000	13559500	37544	-0.99	7.01e-06	5.05e-05	6.22	5.22	0	,,,	,,,,	,,,	,,,,	,,,,	48,98,107,382,397,,,,,,,,,,,	98,,,,,,,,,,,,,,	97,398,,,,,,,,,,,,,,,,,	97,,,,,,,,,,,,,,,,,,,	NA
38	CT010437.1	chr17	14400919	14401419	-12071	-0.99	7.24e-06	5.19e-05	6.2	5.21	0	,,,	,,,,	,,,	,,,,	,,,,	214,241,,,,,,,,,,,,,,	214,,,,,,,,,,,,,,	215,,,,,,,,,,,,,,,,,,	238,240,398,426,456,,,,,,,,,,,,,,,	NA
39	Irx3	chr8	91901903	91902403	-99836	-0.99	1.3e-05	8.7e-05	7.2	6.22	0	222,,,	220,424,,,	222,,,	221,423,,,	222,,,,	256,,,,,,,,,,,,,,,	256,,,,,,,,,,,,,,	132,233,257,273,,,,,,,,,,,,,,,	,,,,,,,,,,,,,,,,,,,	11
40	Afap1l1	chr18	61759859	61760359	26343	-0.99	1.5e-05	9.84e-05	6.48	5.48	0	263,,,	265,,,,	263,,,	264,,,,	263,,,,	184,275,,,,,,,,,,,,,,	,,,,,,,,,,,,,,	,,,,,,,,,,,,,,,,,,	337,,,,,,,,,,,,,,,,,,,	10
41	Sppl3	chr5	115028855	115029355	17718	-0.99	4.02e-05	0.000238	6.14	5.16	0	,,,	,,,,	,,,	,,,,	,,,,	275,,,,,,,,,,,,,,,	275,,,,,,,,,,,,,,	92,276,,,,,,,,,,,,,,,,,	233,,,,,,,,,,,,,,,,,,,	NA
42	Ndnf	chr6	65644264	65644764	-26826	-0.99	4.19e-05	0.000246	5.79	4.79	0	285,,,	283,,,,	285,,,	284,316,,,	285,,,,	227,,,,,,,,,,,,,,,	227,,,,,,,,,,,,,,	,,,,,,,,,,,,,,,,,,	,,,,,,,,,,,,,,,,,,,	56
43	Prdm1	chr10	44402709	44403209	125292	-0.99	4.73e-05	0.000274	5.95	4.97	0	,,,	,,,,	,,,	,,,,	,,,,	73,219,284,,,,,,,,,,,,,	219,284,,,,,,,,,,,,,	283,,,,,,,,,,,,,,,,,,	224,377,,,,,,,,,,,,,,,,,,	NA
44	Gm44917	chr7	82715650	82716150	38104	-0.99	6.79e-05	0.000378	5.99	5	0	31,,,	29,350,,,	31,,,	30,,,,	31,,,,	313,343,,,,,,,,,,,,,,	313,343,,,,,,,,,,,,,	314,342,,,,,,,,,,,,,,,,,	252,342,,,,,,,,,,,,,,,,,,	7
45	Mybph	chr1	134200949	134201449	7501	-0.99	6.93e-05	0.000385	5.98	4.99	0	,,,	,,,,	5,65,,	4,,,,	5,65,,,	226,,,,,,,,,,,,,,,	193,226,,,,,,,,,,,,,	,,,,,,,,,,,,,,,,,,	447,,,,,,,,,,,,,,,,,,,	128
46	Lrrn1	chr6	107566814	107567314	37046	-0.99	7.19e-05	0.000397	6.91	5.92	0	,,,	,,,,	,,,	310,,,,	228,,,,	,,,,,,,,,,,,,,,	,,,,,,,,,,,,,,	12,,,,,,,,,,,,,,,,,,	,,,,,,,,,,,,,,,,,,,	216
47	Smbd1	chr16	32814963	32815463	-4486	-0.99	8.02e-05	0.000437	5.82	4.83	0	293,,,	291,454,,,	293,,,	292,453,,,	293,452,,,	,,,,,,,,,,,,,,,	,,,,,,,,,,,,,,	228,,,,,,,,,,,,,,,,,,	267,,,,,,,,,,,,,,,,,,,	24
48	Gm20613	chr12	118011516	118012016	-177165	-0.99	8.61e-05	0.000466	5.88	4.89	0	188,452,,	186,454,,,	188,452,,	187,453,,,	188,452,,,	466,,,,,,,,,,,,,,,	466,,,,,,,,,,,,,,	465,,,,,,,,,,,,,,,,,,	264,465,,,,,,,,,,,,,,,,,,	11
49	Dgkd	chr1	87881676	87882176	28389	-0.99	9.47e-05	0.000508	5.66	4.67	0	315,,,	317,,,,	315,,,	316,,,,	315,,,,	332,,,,,,,,,,,,,,,	,,,,,,,,,,,,,,	,,,,,,,,,,,,,,,,,,	329,331,,,,,,,,,,,,,,,,,,	12
50	Bach2	chr4	32338410	32338910	99606	-0.99	9.55e-05	0.000512	5.69	4.7	0	,,,	,,,,	,,,	,,,,	,,,,	250,,,,,,,,,,,,,,,	250,419,,,,,,,,,,,,,	249,,,,,,,,,,,,,,,,,,	195,249,,,,,,,,,,,,,,,,,,	NA
51	Nkx2-1	chr12	56486381	56486881	50027	-0.99	9.67e-05	0.000517	5.66	4.67	0	,,,	,,,,	,,,	283,,,,	,,,,	114,291,310,,,,,,,,,,,,,	310,,,,,,,,,,,,,,	311,,,,,,,,,,,,,,,,,,	,,,,,,,,,,,,,,,,,,,	8
52	Cblb	chr16	52135824	52136324	104599	-0.99	0.000106	0.000559	5.82	4.83	0	,,,	,,,,	,,,	,,,,	,,,,	354,363,418,,,,,,,,,,,,,	,,,,,,,,,,,,,,	189,419,,,,,,,,,,,,,,,,,	355,379,419,465,,,,,,,,,,,,,,,,	NA
53	Lama3	chr18	12320745	12321245	-12574	-0.99	0.000143	0.000729	5.68	4.69	0	226,,,	228,365,,,	,,,	227,264,366,,	226,,,,	186,464,468,,,,,,,,,,,,,	186,464,468,,,,,,,,,,,,	469,,,,,,,,,,,,,,,,,,	273,,,,,,,,,,,,,,,,,,,	9
54	Tgfb2	chr1	186712746	186713246	-6757	-0.99	0.000143	0.00073	5.55	4.56	0	,,,	,,,,	,,,	,,,,	,,,,	296,,,,,,,,,,,,,,,	100,296,,,,,,,,,,,,,	101,201,295,,,,,,,,,,,,,,,,	201,,,,,,,,,,,,,,,,,,,	NA
55	Fhdc1	chr3	84403301	84403801	76628	-0.99	0.000176	0.000879	5.52	4.53	0	202,396,,	204,394,,,	,,,	203,,,,	202,,,,	481,,,,,,,,,,,,,,,	209,,,,,,,,,,,,,,	208,,,,,,,,,,,,,,,,,,	,,,,,,,,,,,,,,,,,,,	4
56	Cdh2	chr18	16766122	16766622	42624	-0.99	0.000183	0.000906	5.5	4.51	0	316,,,	318,,,,	,,,	317,,,,	,,,,	215,,,,,,,,,,,,,,,	215,,,,,,,,,,,,,,	216,,,,,,,,,,,,,,,,,,	216,,,,,,,,,,,,,,,,,,,	101
57	Fam84a	chr12	14316326	14316826	-164272	-0.99	0.000193	0.00095	5.66	4.67	0	,,,	,,,,	,,,	,,,,	,,,,	34,254,,,,,,,,,,,,,,	,,,,,,,,,,,,,,	253,,,,,,,,,,,,,,,,,,	237,253,429,,,,,,,,,,,,,,,,,	NA
58	AC137742.1	chr16	73058651	73059151	405672	-0.99	0.000244	0.00118	5.47	4.48	0	,,,	,,,,	,,,	,,,,	,,,,	262,280,342,,,,,,,,,,,,,	262,280,,,,,,,,,,,,,	261,279,341,,,,,,,,,,,,,,,,	279,341,,,,,,,,,,,,,,,,,,	NA
59	4930432M17Rik	chr3	121646666	121647166	-23596	-0.99	0.000258	0.00123	6.11	5.12	0	171,,,	169,,,,	171,,,	170,,,,	171,,,,	269,440,,,,,,,,,,,,,,	269,,,,,,,,,,,,,,	270,439,,,,,,,,,,,,,,,,,	,,,,,,,,,,,,,,,,,,,	98
60	Hsd17b4	chr18	50062547	50063047	-65154	-0.99	0.000259	0.00124	5.63	4.64	0	287,,,	289,,,,	,,,	288,312,,,	287,,,,	227,458,,,,,,,,,,,,,,	227,458,,,,,,,,,,,,,	228,459,,,,,,,,,,,,,,,,,	,,,,,,,,,,,,,,,,,,,	59
61	Pik3ap1	chr19	41344161	41344661	40409	-0.99	0.00027	0.00128	5.48	4.48	0	341,,,	339,,,,	341,,,	340,,,,	341,,,,	180,,,,,,,,,,,,,,,	180,,,,,,,,,,,,,,	,,,,,,,,,,,,,,,,,,	,,,,,,,,,,,,,,,,,,,	159
62	Rapgef2	chr3	79179096	79179596	106921	-0.99	0.000285	0.00135	5.74	4.75	0	,,,	,,,,	,,,	,,,,	129,,,,	17,215,,,,,,,,,,,,,,	215,,,,,,,,,,,,,,	16,,,,,,,,,,,,,,,,,,	16,,,,,,,,,,,,,,,,,,,	86
63	Gm3011	chr9	23654723	23655223	-121269	-0.99	0.00034	0.00157	6.41	5.41	0	296,,,	298,,,,	,,,	297,,,,	296,,,,	155,379,394,,,,,,,,,,,,,	379,394,,,,,,,,,,,,,	156,309,378,395,,,,,,,,,,,,,,,	156,,,,,,,,,,,,,,,,,,,	11
64	Smurf1	chr5	144963583	144964083	1764	-0.99	0.000374	0.00171	5.74	4.75	0	,,,	259,,,,	,,,	260,,,,	261,,,,	243,401,449,,,,,,,,,,,,,	449,,,,,,,,,,,,,,	242,409,450,,,,,,,,,,,,,,,,	242,409,,,,,,,,,,,,,,,,,,	16
65	Gfra2	chr14	71254129	71254629	364009	-0.99	0.000447	0.002	5.49	4.51	0	,,,	,,,,	,,,	,,,,	,,,,	208,240,,,,,,,,,,,,,,	240,,,,,,,,,,,,,,	207,239,,,,,,,,,,,,,,,,,	2,207,299,,,,,,,,,,,,,,,,,	NA
66	Abhd10	chr16	45763127	45763627	-20172	-0.99	0.000663	0.00279	5.42	4.44	0	,,,	,,,,	,,,	282,,,,	,,,,	201,253,,,,,,,,,,,,,,	201,253,,,,,,,,,,,,,	154,200,252,,,,,,,,,,,,,,,,	252,271,,,,,,,,,,,,,,,,,,	11
67	Gm47553	chr12	54316837	54317337	-110740	-0.99	0.000695	0.00291	5.51	4.52	0	,,,	,,,,	,,,	,,,,	,,,,	,,,,,,,,,,,,,,,	,,,,,,,,,,,,,,	,,,,,,,,,,,,,,,,,,	,,,,,,,,,,,,,,,,,,,	NA
68	Ptprg	chr14	11634664	11635164	81132	-0.99	0.000768	0.00317	5.46	4.46	0	,,,	,,,,	,,,	,,,,	,,,,	49,200,,,,,,,,,,,,,,	49,200,,,,,,,,,,,,,	201,,,,,,,,,,,,,,,,,,	201,230,297,,,,,,,,,,,,,,,,,	NA
69	Homer2	chr7	81655152	81655652	51875	-0.99	0.00077	0.00318	5.29	4.29	0	346,,,	344,,,,	346,,,	345,,,,	346,,,,	108,,,,,,,,,,,,,,,	,,,,,,,,,,,,,,	107,,,,,,,,,,,,,,,,,,	107,,,,,,,,,,,,,,,,,,,	236
70	Pard6b	chr2	168075824	168076324	-4680	-0.99	0.000828	0.00338	5.56	4.58	0	,,,	,,,,	,,,	175,,,,	,,,,	53,465,,,,,,,,,,,,,,	276,465,,,,,,,,,,,,,	54,466,,,,,,,,,,,,,,,,,	105,179,210,466,,,,,,,,,,,,,,,,	4
71	Gm5372	chr9	103865746	103866246	-21763	-0.99	0.000936	0.00376	5.28	4.3	0	,,,	,,,,	,,,	,,,,	,,,,	231,,,,,,,,,,,,,,,	231,,,,,,,,,,,,,,	232,,,,,,,,,,,,,,,,,,	232,,,,,,,,,,,,,,,,,,,	NA
72	Stx8	chr11	67980761	67981261	14568	-0.99	0.00105	0.00415	5.61	4.62	0	,,,	,,,,	,,,	,,,,	,,,,	230,256,,,,,,,,,,,,,,	230,,,,,,,,,,,,,,	257,,,,,,,,,,,,,,,,,,	,,,,,,,,,,,,,,,,,,,	NA
73	Man1a	chr10	53934998	53935498	141111	-0.99	0.00114	0.00445	5.29	4.29	0	314,,,	316,,,,	,,,	315,,,,	314,,,,	53,,,,,,,,,,,,,,,	53,,,,,,,,,,,,,,	54,,,,,,,,,,,,,,,,,,	475,,,,,,,,,,,,,,,,,,,	159
74	Lpcat4	chr2	112207454	112207954	-31514	-0.99	0.00134	0.00515	5.07	4.08	0	,,,	253,,,,	,,,	252,,,,	251,,,,	217,272,,,,,,,,,,,,,,	217,272,,,,,,,,,,,,,	218,,,,,,,,,,,,,,,,,,	,,,,,,,,,,,,,,,,,,,	19
75	Gm15595	chr6	18303205	18303705	8934	-0.99	0.00144	0.00546	5.27	4.28	0	230,234,,	232,232,,,	234,,,	231,233,,,	234,,,,	11,267,,,,,,,,,,,,,,	267,,,,,,,,,,,,,,	12,59,,,,,,,,,,,,,,,,,	12,383,462,,,,,,,,,,,,,,,,,	33
76	Gm12579	chr4	58620075	58620575	9017	-0.99	0.00151	0.0057	5.34	4.35	0	,,,	,,,,	,,,	,,,,	,,,,	214,238,299,460,,,,,,,,,,,,	214,299,,,,,,,,,,,,,	287,300,,,,,,,,,,,,,,,,,	167,277,457,,,,,,,,,,,,,,,,,	NA
77	Trat1	chr16	48784581	48785081	-12560	-0.99	0.00156	0.00585	5.21	4.22	0	,,,	195,,,,	,,,	136,194,,,	,,,,	279,357,,,,,,,,,,,,,,	279,357,,,,,,,,,,,,,	222,280,358,,,,,,,,,,,,,,,,	280,358,,,,,,,,,,,,,,,,,,	27
78	Usp34	chr11	23308967	23309467	2072	-0.99	0.0018	0.00664	5.25	4.26	0	358,,,	360,,,,	358,,,	359,,,,	358,,,,	50,345,,,,,,,,,,,,,,	345,,,,,,,,,,,,,,	291,344,,,,,,,,,,,,,,,,,	206,291,344,,,,,,,,,,,,,,,,,	13
79	C2cd6	chr1	59042543	59043043	51857	-0.99	0.00182	0.0067	5.37	4.38	0	294,472,,	217,296,,,	472,,,	218,295,352,473,	219,294,472,,	210,302,,,,,,,,,,,,,,	302,,,,,,,,,,,,,,	303,,,,,,,,,,,,,,,,,,	209,333,,,,,,,,,,,,,,,,,,	6
80	Gm48312	chr14	17351208	17351708	229705	-0.99	0.00193	0.00703	5.09	4.1	0	,,,	,,,,	,,,	,,,,	,,,,	,,,,,,,,,,,,,,,	,,,,,,,,,,,,,,	,,,,,,,,,,,,,,,,,,	264,266,,,,,,,,,,,,,,,,,,	NA
81	Zfp609	chr9	65832068	65832568	-4504	-0.99	0.00199	0.00723	4.96	3.97	0	,,,	287,,,,	,,,	288,,,,	,,,,	299,,,,,,,,,,,,,,,	299,,,,,,,,,,,,,,	298,322,,,,,,,,,,,,,,,,,	178,243,298,,,,,,,,,,,,,,,,,	10
82	Ap1b1	chr11	4984192	4984692	-2132	-0.99	0.00203	0.00735	4.96	3.97	0	328,,,	330,,,,	328,,,	329,,,,	328,,,,	248,,,,,,,,,,,,,,,	,,,,,,,,,,,,,,	,,,,,,,,,,,,,,,,,,	,,,,,,,,,,,,,,,,,,,	80
83	Epb41l4a	chr18	33753218	33753718	253488	-0.99	0.00216	0.00775	5.1	4.1	0	,,,	,,,,	,,,	,,,,	,,,,	,,,,,,,,,,,,,,,	,,,,,,,,,,,,,,	,,,,,,,,,,,,,,,,,,	,,,,,,,,,,,,,,,,,,,	NA
84	Egln3	chr12	54225579	54226079	-21719	-0.99	0.00248	0.00872	5.24	4.25	0	284,,,	282,,,,	284,,,	283,,,,	284,,,,	173,251,,,,,,,,,,,,,,	,,,,,,,,,,,,,,	,,,,,,,,,,,,,,,,,,	,,,,,,,,,,,,,,,,,,,	31
85	Pde3a	chr6	141329209	141329709	79940	-0.99	0.00309	0.0106	5.96	4.98	0	,,,	,,,,	,,,	,,,,	,,,,	,,,,,,,,,,,,,,,	,,,,,,,,,,,,,,	,,,,,,,,,,,,,,,,,,	,,,,,,,,,,,,,,,,,,,	NA
86	Gm17528	chr13	28752208	28752708	-74415	-0.99	0.00349	0.0118	4.74	3.75	0	251,,,	249,,,,	,,,	250,,,,	251,,,,	185,,,,,,,,,,,,,,,	185,,,,,,,,,,,,,,	,,,,,,,,,,,,,,,,,,	440,,,,,,,,,,,,,,,,,,,	64
87	Slc39a10	chr1	46885108	46885608	7244	-0.99	0.00367	0.0123	5.12	4.13	0	203,,,	201,375,,,	203,,,	202,374,,,	203,,,,	94,357,,,,,,,,,,,,,,	94,,,,,,,,,,,,,,	93,358,,,,,,,,,,,,,,,,,	253,,,,,,,,,,,,,,,,,,,	16
88	Zfhx3	chr8	108574144	108574644	631500	-0.99	0.00381	0.0127	5.18	4.2	0	279,324,,	281,,,,	279,,,	280,323,,,	279,,,,	305,,,,,,,,,,,,,,,	305,311,,,,,,,,,,,,,	306,,,,,,,,,,,,,,,,,,	306,,,,,,,,,,,,,,,,,,,	12
89	Slc44a1	chr4	53439524	53440024	-389	-0.99	0.00388	0.0129	5.16	4.17	0	,,,	,,,,	,,,	,,,,	,,,,	226,,,,,,,,,,,,,,,	,,,,,,,,,,,,,,	218,,,,,,,,,,,,,,,,,,	110,,,,,,,,,,,,,,,,,,,	NA
90	Zdhhc21	chr4	82813309	82813809	46149	-0.99	0.00484	0.0155	4.67	3.69	0	,,,	,,,,	,,,	,,,,	,,,,	184,316,,,,,,,,,,,,,,	,,,,,,,,,,,,,,	183,,,,,,,,,,,,,,,,,,	175,323,,,,,,,,,,,,,,,,,,	NA
91	Gm12644	chr4	91239902	91240402	83220	-0.99	0.00488	0.0156	4.8	3.82	0	,,,	,,,,	,,,	,,,,	,,,,	223,336,,,,,,,,,,,,,,	223,,,,,,,,,,,,,,	222,252,,,,,,,,,,,,,,,,,	208,210,,,,,,,,,,,,,,,,,,	NA
92	Yes1	chr5	32633143	32633643	21972	-0.99	0.00532	0.0168	4.96	3.97	0	,,,	,,,,	,,,	,,,,	,,,,	225,,,,,,,,,,,,,,,	225,,,,,,,,,,,,,,	226,,,,,,,,,,,,,,,,,,	315,317,,,,,,,,,,,,,,,,,,	NA
93	Bmper	chr9	23463160	23463660	240084	-0.99	0.00676	0.0206	4.68	3.7	0	,,,	,,,,	,,,	,,,,	,,,,	332,,,,,,,,,,,,,,,	,,,,,,,,,,,,,,	,,,,,,,,,,,,,,,,,,	,,,,,,,,,,,,,,,,,,,	NA
94	Dennd5a	chr7	109924312	109924812	35658	-0.99	0.00684	0.0208	5.1	4.1	0	,,,	,,,,	,,,	,,,,	,,,,	200,233,276,,,,,,,,,,,,,	124,233,276,,,,,,,,,,,,	275,,,,,,,,,,,,,,,,,,	,,,,,,,,,,,,,,,,,,,	NA
95	Gm6200	chr13	38766120	38766620	-91554	-0.99	0.00684	0.0208	4.44	3.45	0	,,,	,,,,	,,,	,,,,	,,,,	250,477,,,,,,,,,,,,,,	250,,,,,,,,,,,,,,	251,478,,,,,,,,,,,,,,,,,	251,,,,,,,,,,,,,,,,,,,	NA
96	Cpeb2	chr5	43360230	43360730	127060	-0.99	0.00695	0.0211	4.56	3.57	0	,,,	,,,,	46,,,	,,,,	,,,,	,,,,,,,,,,,,,,,	,,,,,,,,,,,,,,	,,,,,,,,,,,,,,,,,,	,,,,,,,,,,,,,,,,,,,	NA
97	Galp	chr7	6191312	6191812	-5278	-0.99	0.00696	0.0211	4.77	3.79	0	249,,,	247,,,,	,,,	248,,,,	249,,,,	5,485,,,,,,,,,,,,,,	5,,,,,,,,,,,,,,	6,,,,,,,,,,,,,,,,,,	6,,,,,,,,,,,,,,,,,,,	236
98	Cds1	chr5	101799843	101800343	34713	-0.99	0.00735	0.0221	4.65	3.65	0	,,,	229,,,,	,,,	230,312,388,,	231,,,,	162,278,,,,,,,,,,,,,,	,,,,,,,,,,,,,,	277,,,,,,,,,,,,,,,,,,	133,163,238,277,,,,,,,,,,,,,,,,	7
99	Arhgap24	chr5	102671935	102672435	190544	-0.99	0.00814	0.0241	5.83	4.84	0	183,,,	185,,,,	183,,,	184,,,,	183,,,,	291,,,,,,,,,,,,,,,	291,,,,,,,,,,,,,,	105,290,465,,,,,,,,,,,,,,,,	105,290,,,,,,,,,,,,,,,,,,	78
100	Gm13574	chr2	60006111	60006611	-13767	-0.99	0.013	0.0359	4.58	3.6	0	,,,	,,,,	,,,	,,,,	,,,,	,,,,,,,,,,,,,,,	,,,,,,,,,,,,,,	,,,,,,,,,,,,,,,,,,	,,,,,,,,,,,,,,,,,,,	NA
101	Kremen1	chr11	5295768	5296268	-34210	-0.99	0.0167	0.0441	5.48	4.49	0	323,390,,	388,469,,,	323,,,	322,389,468,,	323,,,,	59,130,258,304,,,,,,,,,,,,	130,304,,,,,,,,,,,,,	303,,,,,,,,,,,,,,,,,,	,,,,,,,,,,,,,,,,,,,	18
102	Smarcad1	chr6	65021899	65022399	-20184	-0.99	0.0168	0.0441	4.74	3.75	0	,,,	,,,,	,,,	,,,,	,,,,	341,,,,,,,,,,,,,,,	312,341,,,,,,,,,,,,,	229,,,,,,,,,,,,,,,,,,	,,,,,,,,,,,,,,,,,,,	NA
103	Fbxw10	chr11	62851139	62851639	4070	-0.99	0.0283	0.0678	4.65	3.67	0	169,,,	,,,,	,,,	,,,,	,,,,	,,,,,,,,,,,,,,,	,,,,,,,,,,,,,,	,,,,,,,,,,,,,,,,,,	,,,,,,,,,,,,,,,,,,,	NA
104	Oxr1	chr15	41657011	41657511	209529	-0.99	0.0325	0.0759	4.46	3.47	0	,,,	,,,,	,,,	,,,,	,,,,	38,398,,,,,,,,,,,,,,	38,,,,,,,,,,,,,,	,,,,,,,,,,,,,,,,,,	,,,,,,,,,,,,,,,,,,,	NA
105	H1fx	chr6	88011052	88011552	-29415	-0.99	0.0352	0.0813	4.09	3.1	0	,,,	,,,,	,,,	,,,,	,,,,	12,310,,,,,,,,,,,,,,	210,310,,,,,,,,,,,,,	11,311,,,,,,,,,,,,,,,,,	11,215,311,,,,,,,,,,,,,,,,,	NA
106	Cbx7	chr15	79956578	79957078	14041	-0.98	5.59e-19	7.2e-17	7.95	6.98	0	,,,	,,,,	,,,	,,,,	,,,,	253,283,,,,,,,,,,,,,,	283,,,,,,,,,,,,,,	284,,,,,,,,,,,,,,,,,,	254,,,,,,,,,,,,,,,,,,,	NA
107	Tm9sf3	chr19	41323057	41323557	-59053	-0.98	1.8e-12	5.5e-11	7.78	6.8	0	,,,	,,,,	,,,	182,,,,	,,,,	85,120,135,233,237,303,,,,,,,,,,	85,233,347,,,,,,,,,,,,	86,232,238,304,,,,,,,,,,,,,,,	16,86,123,246,304,,,,,,,,,,,,,,,	47
108	Tulp1	chr17	28360493	28360993	4229	-0.98	4.81e-11	1.1e-09	7.26	6.28	0	,,,	291,,,,	,,,	290,,,,	289,,,,	236,,,,,,,,,,,,,,,	236,,,,,,,,,,,,,,	237,,,,,,,,,,,,,,,,,,	,,,,,,,,,,,,,,,,,,,	52
109	Rtkn2	chr10	68095085	68095585	115515	-0.98	4.34e-10	8.1e-09	7.81	6.83	0	219,,,	217,,,,	219,302,,	218,303,,,	219,,,,	432,436,,,,,,,,,,,,,,	245,432,436,,,,,,,,,,,,	255,431,,,,,,,,,,,,,,,,,	,,,,,,,,,,,,,,,,,,,	26
110	Rbm47	chr5	66165974	66166474	6644	-0.98	5.73e-10	1.04e-08	7.22	6.23	0	,,,	317,,,,	315,,,	,,,,	315,,,,	232,,,,,,,,,,,,,,,	232,,,,,,,,,,,,,,	231,,,,,,,,,,,,,,,,,,	,,,,,,,,,,,,,,,,,,,	83
111	Sypl	chr12	32995167	32995667	41276	-0.98	1.53e-09	2.53e-08	6.97	5.99	0	146,187,,	148,185,185,,	146,187,,	147,184,186,,	146,183,187,192,	112,450,,,,,,,,,,,,,,	450,,,,,,,,,,,,,,	451,,,,,,,,,,,,,,,,,,	287,,,,,,,,,,,,,,,,,,,	34
112	Dusp7	chr9	106327995	106328495	-40137	-0.98	3.66e-09	5.59e-08	7.79	6.8	0	400,,,	374,398,,,	,,,	375,399,,,	400,,,,	83,258,316,,,,,,,,,,,,,	83,258,316,,,,,,,,,,,,	84,257,317,,,,,,,,,,,,,,,,	84,,,,,,,,,,,,,,,,,,,	57
113	Gm10842	chr11	105153503	105154003	6610	-0.98	1.1e-07	1.21e-06	6.81	5.83	0	260,264,,	262,262,,,	260,264,,	261,263,,,	260,264,,,	36,74,248,,,,,,,,,,,,,	36,74,,,,,,,,,,,,,	37,73,,,,,,,,,,,,,,,,,	37,274,,,,,,,,,,,,,,,,,,	10
114	Bdnf	chr2	109725243	109725743	50543	-0.98	1.21e-07	1.33e-06	6.7	5.72	0	214,256,,	156,212,,,	214,,,	213,257,,,	154,214,,,	163,204,292,319,344,,,,,,,,,,,	117,292,319,344,,,,,,,,,,,	164,293,320,343,,,,,,,,,,,,,,,	53,164,293,,,,,,,,,,,,,,,,,	7
115	Gm11510	chr11	88461637	88462137	-28123	-0.98	5.21e-07	4.91e-06	6.69	5.71	0	170,,,	172,,,,	170,,,	171,,,,	170,,,,	21,302,,,,,,,,,,,,,,	21,,,,,,,,,,,,,,	22,301,,,,,,,,,,,,,,,,,	239,301,,,,,,,,,,,,,,,,,,	67
116	Apbb2	chr5	66503788	66504288	114496	-0.98	5.63e-07	5.26e-06	6.61	5.64	0	325,,,	323,,,,	325,,,	324,,,,	325,,,,	483,,,,,,,,,,,,,,,	,,,,,,,,,,,,,,	,,,,,,,,,,,,,,,,,,	,,,,,,,,,,,,,,,,,,,	158
117	Adrb1	chr19	56668972	56669472	-52900	-0.98	1.21e-06	1.05e-05	6.77	5.79	0	,,,	,,,,	,,,	,,,,	,,,,	233,422,,,,,,,,,,,,,,	422,,,,,,,,,,,,,,	14,232,357,421,,,,,,,,,,,,,,,	421,477,,,,,,,,,,,,,,,,,,	NA
118	Igf2bp3	chr6	49210319	49210819	4138	-0.98	1.4e-06	1.19e-05	6.58	5.6	0	170,,,	168,179,,,	170,,,	169,180,,,	170,,,,	357,,,,,,,,,,,,,,,	,,,,,,,,,,,,,,	,,,,,,,,,,,,,,,,,,	,,,,,,,,,,,,,,,,,,,	177
119	4930523C07Rik	chr1	160048623	160049123	4241	-0.98	1.52e-06	1.28e-05	6.34	5.36	0	,,,	,,,,	,,,	,,,,	,,,,	255,,,,,,,,,,,,,,,	255,,,,,,,,,,,,,,	254,,,,,,,,,,,,,,,,,,	,,,,,,,,,,,,,,,,,,,	NA
120	Scrn2	chr11	97029582	97030082	0	-0.98	1.56e-06	1.31e-05	7.04	6.06	0	,,,	,,,,	,,,	,,,,	,,,,	237,416,,,,,,,,,,,,,,	416,,,,,,,,,,,,,,	236,,,,,,,,,,,,,,,,,,	484,,,,,,,,,,,,,,,,,,,	NA
121	Qtrt2	chr16	43935896	43936396	-9087	-0.98	2.57e-06	2.05e-05	6.46	5.48	0	,,,	,,,,	434,,,	433,,,,	434,,,,	214,,,,,,,,,,,,,,,	214,245,,,,,,,,,,,,,	213,246,252,,,,,,,,,,,,,,,,	,,,,,,,,,,,,,,,,,,,	181
122	Vstm5	chr9	15237621	15238121	-924	-0.98	4.16e-06	3.16e-05	6.41	5.44	0	88,,,	90,,,,	88,,,	89,,,,	88,,,,	65,325,351,,,,,,,,,,,,,	65,351,,,,,,,,,,,,,	66,163,326,352,,,,,,,,,,,,,,,	326,352,,,,,,,,,,,,,,,,,,	22
123	Tns1	chr1	73928318	73928818	195631	-0.98	7.03e-06	5.05e-05	6.89	5.91	0	,,,	,,,,	,,,	,,,,	264,445,,,	256,,,,,,,,,,,,,,,	256,,,,,,,,,,,,,,	255,,,,,,,,,,,,,,,,,,	255,,,,,,,,,,,,,,,,,,,	8
124	Eefsec	chr6	88386867	88387367	59172	-0.98	7.64e-06	5.43e-05	6.15	5.16	0	189,,,	187,,,,	,,,	188,,,,	189,,,,	219,363,,,,,,,,,,,,,,	,,,,,,,,,,,,,,	,,,,,,,,,,,,,,,,,,	270,,,,,,,,,,,,,,,,,,,	30
125	Irf2	chr8	46761441	46761941	21709	-0.98	1.03e-05	7.06e-05	6.15	5.17	0	,,,	,,,,	,,,	,,,,	,,,,	232,269,,,,,,,,,,,,,,	232,,,,,,,,,,,,,,	233,268,,,,,,,,,,,,,,,,,	109,418,,,,,,,,,,,,,,,,,,	NA
126	Stn1	chr19	47537901	47538401	-394	-0.98	1.61e-05	0.000105	6.79	5.82	0	407,,,	405,,,,	407,,,	406,,,,	407,,,,	210,,,,,,,,,,,,,,,	345,,,,,,,,,,,,,,	209,417,,,,,,,,,,,,,,,,,	,,,,,,,,,,,,,,,,,,,	10
127	Ptk7	chr17	46618754	46619254	10250	-0.98	1.72e-05	0.000112	6.13	5.15	0	,,,	205,,,,	207,,,	206,,,,	207,,,,	,,,,,,,,,,,,,,,	,,,,,,,,,,,,,,	244,,,,,,,,,,,,,,,,,,	288,,,,,,,,,,,,,,,,,,,	37
128	Gm19945	chr15	76186922	76187422	36554	-0.98	1.93e-05	0.000124	6.45	5.47	0	,,,	,,,,	,,,	20,,,,	,,,,	76,232,360,,,,,,,,,,,,,	360,,,,,,,,,,,,,,	75,361,,,,,,,,,,,,,,,,,	209,233,361,475,,,,,,,,,,,,,,,,	55
129	Fto	chr8	91493334	91493834	179809	-0.98	2.72e-05	0.000168	5.91	4.93	0	,,,	,,,,	,,,	338,,,,	,,,,	90,231,,,,,,,,,,,,,,	90,,,,,,,,,,,,,,	91,,,,,,,,,,,,,,,,,,	232,,,,,,,,,,,,,,,,,,,	106
130	Jun	chr4	95081178	95081678	-28956	-0.98	2.81e-05	0.000173	6.11	5.13	0	,,,	,,,,	,,,	,,,,	,,,,	151,209,258,409,,,,,,,,,,,,	209,258,409,,,,,,,,,,,,	208,410,,,,,,,,,,,,,,,,,	208,410,437,,,,,,,,,,,,,,,,,	NA
131	Rbm44	chr1	91086699	91087199	-57890	-0.98	2.91e-05	0.000178	7.68	6.7	0	358,,,	356,,,,	358,,,	357,,,,	358,,,,	,,,,,,,,,,,,,,,	,,,,,,,,,,,,,,	,,,,,,,,,,,,,,,,,,	317,,,,,,,,,,,,,,,,,,,	39
132	Akap13	chr7	75584065	75584565	128531	-0.98	3.27e-05	0.000198	5.88	4.9	0	,,,	,,,,	,,,	,,,,	,,,,	486,,,,,,,,,,,,,,,	,,,,,,,,,,,,,,	,,,,,,,,,,,,,,,,,,	153,184,264,,,,,,,,,,,,,,,,,	NA
133	Siva1	chr12	112645806	112646306	1127	-0.98	3.53e-05	0.000212	5.92	4.94	0	285,,,	287,,,,	,,,	286,,,,	285,,,,	78,150,,,,,,,,,,,,,,	,,,,,,,,,,,,,,	149,,,,,,,,,,,,,,,,,,	79,149,441,,,,,,,,,,,,,,,,,	135
134	Smco4	chr9	15525191	15525691	31759	-0.98	6.42e-05	0.000359	5.97	4.99	0	163,214,,	165,216,,,	163,214,,	164,215,,,	163,214,,,	,,,,,,,,,,,,,,,	,,,,,,,,,,,,,,	,,,,,,,,,,,,,,,,,,	,,,,,,,,,,,,,,,,,,,	NA
135	Dpp4	chr2	62394724	62395224	17007	-0.98	7.95e-05	0.000434	6.26	5.28	0	,,,	,,,,	295,,,	296,,,,	,,,,	223,241,431,436,,,,,,,,,,,,	223,241,431,436,,,,,,,,,,,	222,242,430,437,445,,,,,,,,,,,,,,	138,215,242,281,,,,,,,,,,,,,,,,	14
136	Rab6b	chr9	103096630	103097130	-14657	-0.98	0.000104	0.000551	5.69	4.71	0	,,,	193,,,,	,,,	192,,,,	,,,,	96,,,,,,,,,,,,,,,	,,,,,,,,,,,,,,	,,,,,,,,,,,,,,,,,,	169,178,262,,,,,,,,,,,,,,,,,	14
137	Anxa1	chr19	20399118	20399618	-8174	-0.98	0.000126	0.00065	5.66	4.67	0	274,394,,	276,396,,,	274,394,,	275,395,,,	274,394,,,	122,367,,,,,,,,,,,,,,	122,324,367,,,,,,,,,,,,	123,323,366,,,,,,,,,,,,,,,,	366,,,,,,,,,,,,,,,,,,,	27
138	Ankrd11	chr8	123022609	123023109	19168	-0.98	0.000132	0.000682	6.68	5.7	0	231,,,	233,,,,	231,,,	232,,,,	231,,,,	181,185,,,,,,,,,,,,,,	181,,,,,,,,,,,,,,	180,,,,,,,,,,,,,,,,,,	180,186,188,,,,,,,,,,,,,,,,,	43
139	Zbtb7b	chr3	89387493	89387993	6783	-0.98	0.000139	0.000713	5.83	4.85	0	,,,	,,,,	,,,	256,,,,	,,,,	310,,,,,,,,,,,,,,,	,,,,,,,,,,,,,,	309,,,,,,,,,,,,,,,,,,	249,309,,,,,,,,,,,,,,,,,,	7
140	Sugt1	chr14	79562711	79563211	-24480	-0.98	0.00017	0.00085	5.91	4.93	0	206,,,	,,,,	,,,	205,,,,	,,,,	141,,,,,,,,,,,,,,,	141,,,,,,,,,,,,,,	140,,,,,,,,,,,,,,,,,,	140,,,,,,,,,,,,,,,,,,,	64
141	Gm27034	chr14	98648611	98649111	-65702	-0.98	0.000188	0.000929	5.67	4.7	0	,,,	,,,,	,,,	,,,,	,,,,	66,207,250,,,,,,,,,,,,,	66,250,,,,,,,,,,,,,	65,208,249,,,,,,,,,,,,,,,,	65,208,210,,,,,,,,,,,,,,,,,	NA
142	Gm20368	chr12	112265576	112266076	-60423	-0.98	0.000193	0.000954	5.95	4.97	0	,,,	,,,,	,,,	,,,,	,,,,	241,276,335,,,,,,,,,,,,,	241,335,,,,,,,,,,,,,	240,336,,,,,,,,,,,,,,,,,	,,,,,,,,,,,,,,,,,,,	NA
143	Arhgap35	chr7	16605244	16605744	9249	-0.98	0.000213	0.00104	6.29	5.31	0	,,,	,,,,	,,,	,,,,	,,,,	59,121,209,216,440,,,,,,,,,,,	59,216,,,,,,,,,,,,,	120,215,,,,,,,,,,,,,,,,,	120,215,,,,,,,,,,,,,,,,,,	NA
144	Lypd1	chr1	126190269	126190769	-277168	-0.98	0.000229	0.00111	6.9	5.92	0	,,,	238,,,,	,,,	,,,,	,,,,	186,261,277,295,,,,,,,,,,,,	261,295,,,,,,,,,,,,,	187,296,,,,,,,,,,,,,,,,,	187,278,280,,,,,,,,,,,,,,,,,	23
145	Gm30970	chr14	79139884	79140384	-33483	-0.98	0.000322	0.0015	5.52	4.54	0	,,,	,,,,	,,,	,,,,	,,,,	339,414,,,,,,,,,,,,,,	339,,,,,,,,,,,,,,	64,338,,,,,,,,,,,,,,,,,	308,338,413,,,,,,,,,,,,,,,,,	NA
146	Gm2a	chr11	55096741	55097241	-874	-0.98	0.000323	0.0015	5.9	4.93	0	233,,,	125,186,231,,	123,,,	124,187,232,,	123,188,,,	257,,,,,,,,,,,,,,,	257,,,,,,,,,,,,,,	256,,,,,,,,,,,,,,,,,,	20,166,256,279,,,,,,,,,,,,,,,,	20
147	Megf11	chr9	64394190	64394690	8564	-0.98	0.000337	0.00156	5.49	4.51	0	,,,	,,,,	,,,	,,,,	,,,,	210,214,,,,,,,,,,,,,,	,,,,,,,,,,,,,,	338,,,,,,,,,,,,,,,,,,	215,338,,,,,,,,,,,,,,,,,,	NA
148	Fam49a	chr12	12530710	12531210	268571	-0.98	0.000418	0.00188	5.35	4.37	0	131,241,259,	129,243,257,,	241,259,,	130,242,258,,	131,241,259,,	,,,,,,,,,,,,,,,	,,,,,,,,,,,,,,	,,,,,,,,,,,,,,,,,,	,,,,,,,,,,,,,,,,,,,	NA
149	Ehd4	chr2	120098843	120099343	55263	-0.98	0.000446	0.00199	5.4	4.43	0	179,,,	181,263,,,	,,,	264,,,,	,,,,	126,251,,,,,,,,,,,,,,	126,251,,,,,,,,,,,,,	,,,,,,,,,,,,,,,,,,	20,,,,,,,,,,,,,,,,,,,	12
150	Gm11600	chr1	62408619	62409119	248669	-0.98	0.000521	0.00228	5.51	4.52	0	,,,	,,,,	,,,	,,,,	,,,,	296,,,,,,,,,,,,,,,	296,,,,,,,,,,,,,,	291,295,,,,,,,,,,,,,,,,,	307,,,,,,,,,,,,,,,,,,,	NA
151	Gm15737	chr6	92869071	92869571	0	-0.98	0.000536	0.00233	5.47	4.48	0	,,,	250,430,,,	,,,	251,,,,	,,,,	79,,,,,,,,,,,,,,,	,,,,,,,,,,,,,,	80,,,,,,,,,,,,,,,,,,	196,219,,,,,,,,,,,,,,,,,,	31
152	Nkd1	chr8	88528086	88528586	6732	-0.98	0.000568	0.00245	5.37	4.39	0	,,,	,,,,	,,,	,,,,	,,,,	179,,,,,,,,,,,,,,,	210,,,,,,,,,,,,,,	178,209,,,,,,,,,,,,,,,,,	308,,,,,,,,,,,,,,,,,,,	NA
153	Man2a1	chr17	64604273	64604773	3537	-0.98	0.000571	0.00246	5.55	4.57	0	291,,,	,,,,	,,,	,,,,	,,,,	274,401,,,,,,,,,,,,,,	274,,,,,,,,,,,,,,	275,,,,,,,,,,,,,,,,,,	275,432,,,,,,,,,,,,,,,,,,	NA
154	Gm47491	chr12	68833496	68833996	-21199	-0.98	0.000583	0.00251	5.4	4.42	0	324,,,	326,,,,	,,,	,,,,	,,,,	250,,,,,,,,,,,,,,,	250,,,,,,,,,,,,,,	251,,,,,,,,,,,,,,,,,,	251,,,,,,,,,,,,,,,,,,,	75
155	Dennd2a	chr6	39559222	39559722	-1355	-0.98	0.000599	0.00256	5.74	4.76	0	,,,	,,,,	,,,	,,,,	,,,,	105,364,,,,,,,,,,,,,,	,,,,,,,,,,,,,,	240,,,,,,,,,,,,,,,,,,	104,311,,,,,,,,,,,,,,,,,,	NA
156	App	chr16	85176576	85177076	-2810	-0.98	0.000809	0.00332	5.41	4.43	0	241,,,	239,,,,	241,,,	240,,,,	241,,,,	,,,,,,,,,,,,,,,	,,,,,,,,,,,,,,	,,,,,,,,,,,,,,,,,,	122,,,,,,,,,,,,,,,,,,,	117
157	Rho	chr6	115905242	115905742	-26006	-0.98	0.000821	0.00336	5.43	4.46	0	302,,,	311,,,,	302,,,	301,310,,,	302,,,,	223,,,,,,,,,,,,,,,	223,,,,,,,,,,,,,,	222,,,,,,,,,,,,,,,,,,	288,355,,,,,,,,,,,,,,,,,,	13
158	Pitpnm3	chr11	72123487	72123987	11791	-0.98	0.00122	0.00474	5.33	4.35	0	308,,,	306,,,,	308,,,	24,276,307,,	308,,,,	191,289,,,,,,,,,,,,,,	,,,,,,,,,,,,,,	157,,,,,,,,,,,,,,,,,,	157,334,,,,,,,,,,,,,,,,,,	13
159	Opcml	chr9	28128778	28129278	338003	-0.98	0.00127	0.00491	5.59	4.61	0	167,,,	165,,,,	167,,,	166,,,,	167,,,,	251,340,,,,,,,,,,,,,,	340,,,,,,,,,,,,,,	339,,,,,,,,,,,,,,,,,,	204,265,,,,,,,,,,,,,,,,,,	37
160	Spata18	chr5	73859334	73859834	207955	-0.98	0.00168	0.00626	5.11	4.13	0	393,,,	395,,,,	393,,,	394,,,,	393,,,,	185,350,427,,,,,,,,,,,,,	427,,,,,,,,,,,,,,	426,,,,,,,,,,,,,,,,,,	,,,,,,,,,,,,,,,,,,,	31
161	Serp2	chr14	76518336	76518836	38053	-0.98	0.00185	0.00679	5.1	4.12	0	,,,	,,,,	,,,	,,,,	,,,,	154,182,292,,,,,,,,,,,,,	182,292,,,,,,,,,,,,,	183,293,,,,,,,,,,,,,,,,,	183,293,,,,,,,,,,,,,,,,,,	NA
162	Zbtb20	chr16	42866037	42866537	-9344	-0.98	0.0019	0.00695	5.07	4.09	0	,,,	,,,,	,,,	,,,,	,,,,	237,,,,,,,,,,,,,,,	,,,,,,,,,,,,,,	,,,,,,,,,,,,,,,,,,	238,282,,,,,,,,,,,,,,,,,,	NA
163	Capn11	chr17	45643991	45644491	14834	-0.98	0.00249	0.00878	5.26	4.28	0	,,,	,,,,	,,,	,,,,	,,,,	132,229,233,,,,,,,,,,,,,	229,,,,,,,,,,,,,,	228,,,,,,,,,,,,,,,,,,	179,228,,,,,,,,,,,,,,,,,,	NA
164	Gm13337	chr2	21941088	21941588	-126238	-0.98	0.00258	0.00903	4.97	3.99	0	157,398,,	159,400,,,	157,398,,	158,399,,,	157,398,,,	,,,,,,,,,,,,,,,	,,,,,,,,,,,,,,	,,,,,,,,,,,,,,,,,,	,,,,,,,,,,,,,,,,,,,	NA
165	Ppp6r3	chr19	3577586	3578086	-1837	-0.98	0.00273	0.00949	5.16	4.17	0	,,,	36,,,,	,,,	37,,,,	38,,,,	178,234,243,443,,,,,,,,,,,,	234,243,443,,,,,,,,,,,,	233,242,444,,,,,,,,,,,,,,,,	233,242,,,,,,,,,,,,,,,,,,	140
166	Diras2	chr13	52275634	52276134	255145	-0.98	0.00279	0.00967	4.95	3.97	0	,,,	,,,,	,,,	,,,,	,,,,	313,,,,,,,,,,,,,,,	313,,,,,,,,,,,,,,	312,,,,,,,,,,,,,,,,,,	,,,,,,,,,,,,,,,,,,,	NA
167	Lipg	chr18	74947679	74948179	13084	-0.98	0.00283	0.00977	5.11	4.13	0	,,,	,,,,	,,,	,,,,	,,,,	262,,,,,,,,,,,,,,,	,,,,,,,,,,,,,,	,,,,,,,,,,,,,,,,,,	,,,,,,,,,,,,,,,,,,,	NA
168	Ccdc91	chr6	147705903	147706403	230075	-0.98	0.00362	0.0121	5.29	4.31	0	227,,,	225,,,,	,,,	226,235,,,	227,,,,	436,,,,,,,,,,,,,,,	436,,,,,,,,,,,,,,	,,,,,,,,,,,,,,,,,,	158,180,207,285,,,,,,,,,,,,,,,,	18
169	Gm21954	chr3	55517510	55518010	-45300	-0.98	0.00364	0.0122	5.07	4.09	0	,,,	,,,,	,,,	,,,,	,,,,	126,,,,,,,,,,,,,,,	126,,,,,,,,,,,,,,	127,,,,,,,,,,,,,,,,,,	409,,,,,,,,,,,,,,,,,,,	NA
170	Papolb	chr5	142530461	142530961	-385	-0.98	0.00367	0.0123	4.73	3.75	0	,,,	,,,,	,,,	,,,,	,,,,	276,,,,,,,,,,,,,,,	276,,,,,,,,,,,,,,	277,,,,,,,,,,,,,,,,,,	361,,,,,,,,,,,,,,,,,,,	NA
171	Muc2	chr7	141693530	141694030	3190	-0.98	0.00379	0.0126	4.95	3.96	0	,,,	,,,,	,,,	,,,,	,,,,	462,,,,,,,,,,,,,,,	462,,,,,,,,,,,,,,	,,,,,,,,,,,,,,,,,,	246,278,,,,,,,,,,,,,,,,,,	NA
172	Gm9913	chr2	125493950	125494450	-10639	-0.98	0.0039	0.0129	4.99	4.01	0	,,,	,,,,	,,,	,,,,	,,,,	269,273,,,,,,,,,,,,,,	171,269,273,,,,,,,,,,,,	172,268,,,,,,,,,,,,,,,,,	290,,,,,,,,,,,,,,,,,,,	NA
173	Arfgef3	chr10	18711375	18711875	32074	-0.98	0.00407	0.0134	4.94	3.96	0	,,,	481,,,,	,,,	482,,,,	,,,,	251,,,,,,,,,,,,,,,	251,,,,,,,,,,,,,,	250,,,,,,,,,,,,,,,,,,	,,,,,,,,,,,,,,,,,,,	230
174	Msrb3	chr10	120793332	120793832	105269	-0.98	0.00422	0.0138	4.98	4	0	,,,	,,,,	,,,	,,,,	,,,,	202,292,,,,,,,,,,,,,,	202,,,,,,,,,,,,,,	201,,,,,,,,,,,,,,,,,,	,,,,,,,,,,,,,,,,,,,	NA
175	H2afy	chr13	56151805	56152305	-15444	-0.98	0.00522	0.0166	4.58	3.6	0	,,,	,,,,	,,,	,,,,	,,,,	413,,,,,,,,,,,,,,,	362,,,,,,,,,,,,,,	361,,,,,,,,,,,,,,,,,,	,,,,,,,,,,,,,,,,,,,	NA
176	Rbfox3	chr11	118721863	118722363	189234	-0.98	0.00535	0.0169	4.78	3.8	0	,,,	,,,,	,,,	135,,,,	,,,,	412,462,,,,,,,,,,,,,,	462,,,,,,,,,,,,,,	,,,,,,,,,,,,,,,,,,	,,,,,,,,,,,,,,,,,,,	277
177	Gm2735	chr9	59828839	59829339	15264	-0.98	0.0069	0.021	4.75	3.77	0	,,,	,,,,	,,,	,,,,	,,,,	101,242,261,385,389,,,,,,,,,,,	242,261,385,389,,,,,,,,,,,	262,384,,,,,,,,,,,,,,,,,	,,,,,,,,,,,,,,,,,,,	NA
178	Adcy9	chr16	4410468	4410968	9530	-0.98	0.0075	0.0225	4.77	3.79	0	296,,,	294,,,,	,,,	295,,,,	296,,,,	229,240,,,,,,,,,,,,,,	229,,,,,,,,,,,,,,	228,,,,,,,,,,,,,,,,,,	312,,,,,,,,,,,,,,,,,,,	16
179	Msra	chr14	64316730	64317230	138673	-0.98	0.0106	0.0302	4.82	3.84	0	,,,	,,,,	,,,	,,,,	,,,,	92,195,276,375,,,,,,,,,,,,	92,276,,,,,,,,,,,,,	93,275,374,,,,,,,,,,,,,,,,	202,242,275,374,,,,,,,,,,,,,,,,	NA
180	Slc6a5	chr7	49923355	49923855	13209	-0.98	0.013	0.0357	4.52	3.53	0	,,,	,,,,	,,,	,,,,	,,,,	,,,,,,,,,,,,,,,	,,,,,,,,,,,,,,	,,,,,,,,,,,,,,,,,,	,,,,,,,,,,,,,,,,,,,	NA
181	Insc	chr7	114817487	114817987	73793	-0.98	0.0219	0.0551	4.77	3.79	0	,,,	,,,,	,,,	,,,,	,,,,	,,,,,,,,,,,,,,,	,,,,,,,,,,,,,,	,,,,,,,,,,,,,,,,,,	303,,,,,,,,,,,,,,,,,,,	NA
182	Auts2	chr5	132853408	132853908	-310064	-0.98	0.0233	0.0578	4.65	3.68	0	,,,	,,,,	,,,	82,,,,	,,,,	1,208,,,,,,,,,,,,,,	1,,,,,,,,,,,,,,	2,,,,,,,,,,,,,,,,,,	2,225,,,,,,,,,,,,,,,,,,	80
183	Gjd2	chr2	114023344	114023844	-9725	-0.98	0.0362	0.0831	4.63	3.64	0	,,,	,,,,	,,,	,,,,	,,,,	133,159,277,290,,,,,,,,,,,,	277,290,420,,,,,,,,,,,,	132,158,276,291,421,431,,,,,,,,,,,,,	142,158,471,,,,,,,,,,,,,,,,,	NA
184	Gm29794	chr10	56099861	56100361	1642	-0.97	3.83e-15	2.09e-13	7.93	6.95	0	,,,	,,,,	170,,,	,,,,	170,,,,	208,295,,,,,,,,,,,,,,	295,304,,,,,,,,,,,,,	296,305,,,,,,,,,,,,,,,,,	227,,,,,,,,,,,,,,,,,,,	38
185	Eif1	chr11	100311919	100312419	-7466	-0.97	2.21e-14	1.02e-12	7.63	6.66	0	321,,,	323,,,,	321,,,	322,,,,	321,,,,	,,,,,,,,,,,,,,,	,,,,,,,,,,,,,,	243,,,,,,,,,,,,,,,,,,	69,,,,,,,,,,,,,,,,,,,	78
186	Dusp26	chr8	31067804	31068304	-21167	-0.97	8.32e-12	2.22e-10	7.2	6.23	0	,,,	,,,,	,,,	,,,,	217,,,,	261,400,,,,,,,,,,,,,,	234,,,,,,,,,,,,,,	,,,,,,,,,,,,,,,,,,	251,,,,,,,,,,,,,,,,,,,	17
187	Rtp2	chr16	23934314	23934814	-1920	-0.97	6.9e-10	1.23e-08	7.77	6.8	0	354,,,	352,,,,	354,,,	353,,,,	354,,,,	213,,,,,,,,,,,,,,,	213,,,,,,,,,,,,,,	214,,,,,,,,,,,,,,,,,,	83,214,439,,,,,,,,,,,,,,,,,	85
188	Gm6450	chr5	92880261	92880761	-123070	-0.97	1.11e-08	1.54e-07	7.53	6.56	0	311,,,	309,,,,	311,,,	310,,,,	311,,,,	149,360,,,,,,,,,,,,,,	149,,,,,,,,,,,,,,	150,359,417,,,,,,,,,,,,,,,,	155,,,,,,,,,,,,,,,,,,,	48
189	Idua	chr5	108647746	108648246	-12085	-0.97	7.35e-08	8.46e-07	6.81	5.84	0	323,,,	321,,,,	323,,,	322,,,,	323,,,,	200,,,,,,,,,,,,,,,	200,,,,,,,,,,,,,,	166,199,,,,,,,,,,,,,,,,,	166,199,,,,,,,,,,,,,,,,,,	121
190	Ankdd1b	chr13	96468610	96469110	2088	-0.97	1.07e-07	1.19e-06	6.98	6.01	0	,,,	,,,,	,,,	,,,,	,,,,	315,,,,,,,,,,,,,,,	315,,,,,,,,,,,,,,	314,,,,,,,,,,,,,,,,,,	307,,,,,,,,,,,,,,,,,,,	NA
191	Diras2	chr13	52191049	52191549	339730	-0.97	2.4e-07	2.45e-06	6.53	5.56	0	,,,	,,,,	,,,	,,,,	,,,,	302,,,,,,,,,,,,,,,	,,,,,,,,,,,,,,	51,228,,,,,,,,,,,,,,,,,	51,228,330,,,,,,,,,,,,,,,,,	NA
192	Tbc1d10a	chr11	4196652	4197152	9863	-0.97	3.21e-07	3.17e-06	6.51	5.54	0	,,,	219,452,,,	217,341,,	218,283,342,,	217,341,454,,	22,,,,,,,,,,,,,,,	,,,,,,,,,,,,,,	23,,,,,,,,,,,,,,,,,,	13,23,345,,,,,,,,,,,,,,,,,	3
193	Unk	chr11	116053449	116053949	23127	-0.97	4.67e-07	4.45e-06	6.73	5.76	0	,,,	,,,,	,,,	,,,,	,,,,	229,367,,,,,,,,,,,,,,	229,367,,,,,,,,,,,,,	230,348,,,,,,,,,,,,,,,,,	212,,,,,,,,,,,,,,,,,,,	NA
194	Gm11510	chr11	88512618	88513118	-79104	-0.97	9.51e-07	8.44e-06	6.47	5.51	0	67,,,	65,,,,	,,,	396,,,,	,,,,	324,442,,,,,,,,,,,,,,	442,,,,,,,,,,,,,,	14,323,441,,,,,,,,,,,,,,,,	323,,,,,,,,,,,,,,,,,,,	45
195	N6amt1	chr16	87207883	87208383	-145802	-0.97	1.08e-06	9.44e-06	6.57	5.6	0	,,,	,,,,	,,,	,,,,	,,,,	100,236,271,298,,,,,,,,,,,,	100,236,,,,,,,,,,,,,	101,235,270,297,,,,,,,,,,,,,,,	101,270,297,308,,,,,,,,,,,,,,,,	NA
196	Jup	chr11	100402026	100402526	-4263	-0.97	1.15e-06	9.99e-06	6.56	5.59	0	,,,	,,,,	,,,	,,,,	,,,,	250,,,,,,,,,,,,,,,	,,,,,,,,,,,,,,	249,,,,,,,,,,,,,,,,,,	,,,,,,,,,,,,,,,,,,,	NA
197	Sox6	chr7	115776367	115776867	261929	-0.97	1.37e-06	1.17e-05	6.43	5.46	0	,,,	,,,,	,,,	,,,,	,,,,	25,240,,,,,,,,,,,,,,	240,,,,,,,,,,,,,,	,,,,,,,,,,,,,,,,,,	89,114,,,,,,,,,,,,,,,,,,	NA
198	Ccnd3	chr17	47518153	47518653	13102	-0.97	2.38e-06	1.91e-05	6.32	5.35	0	284,,,	282,,,,	,,,	,,,,	,,,,	222,382,,,,,,,,,,,,,,	,,,,,,,,,,,,,,	,,,,,,,,,,,,,,,,,,	,,,,,,,,,,,,,,,,,,,	60
199	Cbl	chr9	44224535	44225035	9014	-0.97	2.48e-06	1.99e-05	6.69	5.72	0	73,,,	75,,,,	73,,,	74,,,,	73,,,,	119,168,234,241,,,,,,,,,,,,	119,168,234,,,,,,,,,,,,	118,167,235,,,,,,,,,,,,,,,,	,,,,,,,,,,,,,,,,,,,	43
200	Nos2	chr11	78934738	78935238	13951	-0.97	6.29e-06	4.57e-05	6.2	5.23	0	,,,	,,,,	,,,	,,,,	,,,,	289,,,,,,,,,,,,,,,	289,,,,,,,,,,,,,,	290,,,,,,,,,,,,,,,,,,	,,,,,,,,,,,,,,,,,,,	NA
201	Ddx47	chr6	135026156	135026656	14544	-0.97	7.25e-06	5.19e-05	6.9	5.93	0	,,,	,,,,	,,,	,,,,	,,,,	50,,,,,,,,,,,,,,,	50,,,,,,,,,,,,,,	49,134,462,,,,,,,,,,,,,,,,	60,,,,,,,,,,,,,,,,,,,	NA
202	Dapk1	chr13	60455120	60455620	-146327	-0.97	7.91e-06	5.6e-05	6.11	5.13	0	,,,	270,,,,	245,,,	,,,,	0,88,,,	187,,,,,,,,,,,,,,,	,,,,,,,,,,,,,,	,,,,,,,,,,,,,,,,,,	222,297,,,,,,,,,,,,,,,,,,	23
203	Fads3	chr19	10063949	10064449	22401	-0.97	1.16e-05	7.85e-05	6.47	5.5	0	,,,	,,,,	3,,,	191,,,,	3,190,,,	209,,,,,,,,,,,,,,,	209,,,,,,,,,,,,,,	208,,,,,,,,,,,,,,,,,,	208,,,,,,,,,,,,,,,,,,,	17
204	Clgn	chr8	83380026	83380526	-9341	-0.97	1.53e-05	0.000101	6.11	5.14	0	,,,	,,,,	,,,	,,,,	,,,,	,,,,,,,,,,,,,,,	,,,,,,,,,,,,,,	,,,,,,,,,,,,,,,,,,	168,240,,,,,,,,,,,,,,,,,,	NA
205	Gm10051	chr5	133267859	133268359	-206764	-0.97	1.76e-05	0.000114	6.64	5.67	0	,,,	193,,,,	,,,	194,,,,	,,,,	236,246,,,,,,,,,,,,,,	83,,,,,,,,,,,,,,	84,245,,,,,,,,,,,,,,,,,	344,,,,,,,,,,,,,,,,,,,	42
206	Foxa2	chr2	147939835	147940335	106634	-0.97	3.19e-05	0.000194	6.01	5.04	0	259,,,	261,,,,	259,,,	260,,,,	259,,,,	151,203,288,,,,,,,,,,,,,	203,,,,,,,,,,,,,,	8,287,,,,,,,,,,,,,,,,,	6,8,400,,,,,,,,,,,,,,,,,	26
207	Hsf2bp	chr17	32027597	32028097	6411	-0.97	4.06e-05	0.00024	6.12	5.16	0	,,,	,,,,	,,,	,,,,	,,,,	363,,,,,,,,,,,,,,,	363,462,,,,,,,,,,,,,	362,,,,,,,,,,,,,,,,,,	,,,,,,,,,,,,,,,,,,,	NA
208	Gm49485	chr15	99506417	99506917	-14193	-0.97	7.02e-05	0.000389	5.89	4.93	0	,,,	243,,,,	,,,	,,,,	241,,,,	253,,,,,,,,,,,,,,,	253,,,,,,,,,,,,,,	254,316,,,,,,,,,,,,,,,,,	,,,,,,,,,,,,,,,,,,,	10
209	Tpm3	chr3	90083910	90084410	11261	-0.97	7.86e-05	0.00043	5.74	4.77	0	,,,	,,,,	,,,	,,,,	,,,,	,,,,,,,,,,,,,,,	,,,,,,,,,,,,,,	,,,,,,,,,,,,,,,,,,	,,,,,,,,,,,,,,,,,,,	NA
210	Elmo2	chr2	165323914	165324414	2065	-0.97	0.000105	0.000555	5.72	4.75	0	,,,	286,,,,	,,,	285,,,,	,,,,	291,,,,,,,,,,,,,,,	291,,,,,,,,,,,,,,	292,,,,,,,,,,,,,,,,,,	267,,,,,,,,,,,,,,,,,,,	5
211	Nfyc	chr4	120815430	120815930	15642	-0.97	0.000129	0.000667	5.71	4.74	0	160,170,,	162,,,,	,,,	161,169,,,	160,,,,	470,,,,,,,,,,,,,,,	,,,,,,,,,,,,,,	,,,,,,,,,,,,,,,,,,	,,,,,,,,,,,,,,,,,,,	300
212	Casp8ap2	chr4	32620610	32621110	5159	-0.97	0.000173	0.000862	6.71	5.74	0	,,,	,,,,	,,,	,,,,	,,,,	224,232,239,259,302,,,,,,,,,,,	232,302,406,,,,,,,,,,,,	233,260,301,407,,,,,,,,,,,,,,,	233,260,301,,,,,,,,,,,,,,,,,	NA
213	Gpc3	chrX	52616860	52617360	-2910	-0.97	0.000181	0.000901	5.78	4.81	0	,,,	262,,,,	,,,	261,405,,,	,,,,	203,210,,,,,,,,,,,,,,	210,,,,,,,,,,,,,,	186,204,209,,,,,,,,,,,,,,,,	186,204,271,312,,,,,,,,,,,,,,,,	9
214	Gm48906	chr14	56832110	56832610	4426	-0.97	0.000184	0.000914	5.89	4.92	0	444,,,	203,228,442,,	226,444,,	202,443,,,	201,226,444,,	104,262,426,,,,,,,,,,,,,	262,426,,,,,,,,,,,,,	263,425,,,,,,,,,,,,,,,,,	263,267,408,,,,,,,,,,,,,,,,,	16
215	Dcun1d1	chr3	35922300	35922800	14645	-0.97	0.000194	0.000957	5.6	4.64	0	177,,,	179,,,,	177,,,	178,,,,	177,,,,	166,248,,,,,,,,,,,,,,	299,,,,,,,,,,,,,,	247,298,,,,,,,,,,,,,,,,,	232,298,,,,,,,,,,,,,,,,,,	11
216	Noc3l	chr19	38658001	38658501	160736	-0.97	0.000239	0.00115	5.64	4.68	0	195,,,	,,,,	195,,,	194,,,,	195,,,,	290,,,,,,,,,,,,,,,	290,,,,,,,,,,,,,,	289,,,,,,,,,,,,,,,,,,	,,,,,,,,,,,,,,,,,,,	94
217	Gm9959	chr17	80726282	80726782	-1349	-0.97	0.000254	0.00122	5.57	4.6	0	285,,,	287,,,,	,,,	286,,,,	,,,,	,,,,,,,,,,,,,,,	,,,,,,,,,,,,,,	,,,,,,,,,,,,,,,,,,	,,,,,,,,,,,,,,,,,,,	NA
218	Add2	chr6	86025842	86026342	-2339	-0.97	0.000326	0.00152	5.57	4.59	0	,,,	,,,,	,,,	,,,,	,,,,	161,266,,,,,,,,,,,,,,	266,466,,,,,,,,,,,,,	267,,,,,,,,,,,,,,,,,,	267,,,,,,,,,,,,,,,,,,,	NA
219	Rars	chr11	35893416	35893916	-58910	-0.97	0.000491	0.00217	5.4	4.43	0	231,,,	233,,,,	231,,,	144,232,,,	145,231,,,	263,,,,,,,,,,,,,,,	,,,,,,,,,,,,,,	,,,,,,,,,,,,,,,,,,	,,,,,,,,,,,,,,,,,,,	30
220	Gm5372	chr9	103872005	103872505	-15504	-0.97	0.000588	0.00253	5.56	4.59	0	37,150,412,	35,152,410,,	37,150,412,	36,151,411,,	37,150,412,,	236,,,,,,,,,,,,,,,	,,,,,,,,,,,,,,	,,,,,,,,,,,,,,,,,,	467,,,,,,,,,,,,,,,,,,,	55
221	Slc22a30	chr19	8407616	8408116	-2505	-0.97	0.000655	0.00277	5.55	4.58	0	,,,	314,,,,	,,,	315,,,,	,,,,	80,118,212,287,,,,,,,,,,,,	80,118,212,287,,,,,,,,,,,	79,211,288,,,,,,,,,,,,,,,,	,,,,,,,,,,,,,,,,,,,	26
222	Zfp36l2	chr17	84129444	84129944	58003	-0.97	0.000702	0.00293	6.01	5.04	0	175,,,	177,,,,	175,,,	176,,,,	175,,,,	260,,,,,,,,,,,,,,,	54,,,,,,,,,,,,,,	259,,,,,,,,,,,,,,,,,,	259,306,,,,,,,,,,,,,,,,,,	82
223	Ssr3	chr3	65325163	65325663	66960	-0.97	0.000782	0.00322	5.26	4.29	0	,,,	,,,,	,,,	,,,,	,,,,	117,179,,,,,,,,,,,,,,	117,179,,,,,,,,,,,,,	116,178,,,,,,,,,,,,,,,,,	,,,,,,,,,,,,,,,,,,,	NA
224	Plaur	chr7	24459354	24459854	-2630	-0.97	0.00082	0.00335	5.53	4.56	0	243,,,	241,,,,	243,,,	242,,,,	243,,,,	,,,,,,,,,,,,,,,	93,,,,,,,,,,,,,,	,,,,,,,,,,,,,,,,,,	,,,,,,,,,,,,,,,,,,,	148
225	Gm47247	chr10	83897496	83897996	-3856	-0.97	0.000887	0.00359	6.11	5.14	0	,,,	,,,,	,,,	,,,,	,,,,	343,,,,,,,,,,,,,,,	,,,,,,,,,,,,,,	,,,,,,,,,,,,,,,,,,	,,,,,,,,,,,,,,,,,,,	NA
226	Prss38	chr11	59384460	59384960	-8803	-0.97	0.001	0.00399	5.67	4.7	0	,,,	,,,,	,,,	,,,,	,,,,	72,227,,,,,,,,,,,,,,	227,,,,,,,,,,,,,,	226,,,,,,,,,,,,,,,,,,	226,,,,,,,,,,,,,,,,,,,	NA
227	Tceal9	chrX	136244787	136245287	0	-0.97	0.001	0.00399	5.55	4.58	0	,,,	,,,,	,,,	,,,,	,,,,	,,,,,,,,,,,,,,,	,,,,,,,,,,,,,,	,,,,,,,,,,,,,,,,,,	,,,,,,,,,,,,,,,,,,,	NA
228	Map2k6	chr11	110496038	110496538	96916	-0.97	0.00105	0.00416	5.28	4.32	0	,,,	38,,,,	,,,	39,,,,	,,,,	159,243,250,,,,,,,,,,,,,	159,250,,,,,,,,,,,,,	251,,,,,,,,,,,,,,,,,,	,,,,,,,,,,,,,,,,,,,	120
229	Ddr1	chr17	35696671	35697171	7450	-0.97	0.00109	0.0043	5.28	4.31	0	,,,	,,,,	,,,	,,,,	,,,,	95,,,,,,,,,,,,,,,	,,,,,,,,,,,,,,	94,,,,,,,,,,,,,,,,,,	94,,,,,,,,,,,,,,,,,,,	NA
230	Npm2	chr14	70659557	70660057	-313	-0.97	0.00116	0.00452	5.13	4.16	0	177,,,	179,,,,	,,,	178,,,,	177,,,,	402,406,,,,,,,,,,,,,,	227,406,,,,,,,,,,,,,	407,,,,,,,,,,,,,,,,,,	488,,,,,,,,,,,,,,,,,,,	48
231	P3h1	chr4	119239124	119239624	6209	-0.97	0.00133	0.00509	5.12	4.16	0	288,,,	290,,,,	288,,,	289,,,,	288,,,,	,,,,,,,,,,,,,,,	,,,,,,,,,,,,,,	269,,,,,,,,,,,,,,,,,,	,,,,,,,,,,,,,,,,,,,	19
232	Bmper	chr9	23407322	23407822	184246	-0.97	0.00145	0.00551	5.21	4.23	0	,,,	248,,,,	,,,	247,,,,	246,,,,	72,159,190,290,358,,,,,,,,,,,	290,358,,,,,,,,,,,,,	289,,,,,,,,,,,,,,,,,,	357,,,,,,,,,,,,,,,,,,,	41
233	Ctgf	chr10	24591104	24591604	-3838	-0.97	0.00147	0.00556	5.06	4.1	0	,,,	,,,,	,,,	,,,,	,,,,	114,206,,,,,,,,,,,,,,	114,,,,,,,,,,,,,,	113,,,,,,,,,,,,,,,,,,	296,,,,,,,,,,,,,,,,,,,	NA
234	Pqlc1	chr18	80258278	80258778	4986	-0.97	0.00151	0.00568	5.61	4.64	0	,,,	,,,,	,,,	448,,,,	,,,,	78,271,,,,,,,,,,,,,,	,,,,,,,,,,,,,,	272,,,,,,,,,,,,,,,,,,	,,,,,,,,,,,,,,,,,,,	176
235	Limk2	chr11	3392439	3392939	16250	-0.97	0.00168	0.00626	4.98	4.01	0	345,,,	313,343,,,	345,,,	312,344,,,	311,345,,,	,,,,,,,,,,,,,,,	,,,,,,,,,,,,,,	,,,,,,,,,,,,,,,,,,	,,,,,,,,,,,,,,,,,,,	NA
236	Tcf7l1	chr6	72729970	72730470	58784	-0.97	0.00178	0.00658	5.74	4.78	0	,,,	,,,,	,,,	323,,,,	,,,,	215,312,,,,,,,,,,,,,,	312,351,,,,,,,,,,,,,	304,313,,,,,,,,,,,,,,,,,	304,313,,,,,,,,,,,,,,,,,,	10
237	Hdac7	chr15	97849075	97849575	-4573	-0.97	0.00217	0.00779	5.07	4.1	0	,,,	,,,,	,,,	,,,,	,,,,	,,,,,,,,,,,,,,,	,,,,,,,,,,,,,,	88,,,,,,,,,,,,,,,,,,	,,,,,,,,,,,,,,,,,,,	NA
238	Bnip3l	chr14	67012409	67012909	-3532	-0.97	0.00245	0.00864	5.59	4.62	0	,,,	,,,,	,,,	,,,,	,,,,	256,,,,,,,,,,,,,,,	,,,,,,,,,,,,,,	255,,,,,,,,,,,,,,,,,,	255,,,,,,,,,,,,,,,,,,,	NA
239	Bcor	chrX	12146183	12146683	13672	-0.97	0.00264	0.00921	5.02	4.05	0	275,,,	277,,,,	275,,,	256,276,,,	275,,,,	241,,,,,,,,,,,,,,,	,,,,,,,,,,,,,,	,,,,,,,,,,,,,,,,,,	242,,,,,,,,,,,,,,,,,,,	14
240	Gmds	chr13	32441836	32442336	-103096	-0.97	0.00265	0.00924	5.16	4.2	0	54,,,	56,,,,	,,,	55,,,,	54,,,,	205,,,,,,,,,,,,,,,	205,,,,,,,,,,,,,,	204,,,,,,,,,,,,,,,,,,	267,288,,,,,,,,,,,,,,,,,,	148
241	Afap1l2	chr19	57033564	57034064	-25336	-0.97	0.00278	0.00963	4.9	3.94	0	,,,	,,,,	,,,	,,,,	,,,,	193,250,282,,,,,,,,,,,,,	282,,,,,,,,,,,,,,	249,281,,,,,,,,,,,,,,,,,	434,,,,,,,,,,,,,,,,,,,	NA
242	Timp3	chr10	86326267	86326767	25895	-0.97	0.00284	0.00982	4.81	3.84	0	,,,	,,,,	,,,	,,,,	,,,,	235,,,,,,,,,,,,,,,	,,,,,,,,,,,,,,	264,,,,,,,,,,,,,,,,,,	269,,,,,,,,,,,,,,,,,,,	NA
243	Gm18761	chr14	46638550	46639050	30998	-0.97	0.00306	0.0105	5.04	4.06	0	399,,,	397,,,,	399,,,	398,,,,	399,,,,	31,218,240,349,357,431,,,,,,,,,,	31,240,349,,,,,,,,,,,,	32,239,350,,,,,,,,,,,,,,,,	32,358,,,,,,,,,,,,,,,,,,	32
244	Gm5931	chrX	10593389	10593889	-66633	-0.97	0.00351	0.0118	4.88	3.91	0	,,,	168,,,,	,,,	167,,,,	,,,,	,,,,,,,,,,,,,,,	,,,,,,,,,,,,,,	225,293,,,,,,,,,,,,,,,,,	291,293,,,,,,,,,,,,,,,,,,	57
245	Acoxl	chr2	127889420	127889920	50544	-0.97	0.00356	0.0119	4.81	3.84	0	235,,,	237,,,,	235,,,	26,236,,,	235,,,,	227,281,,,,,,,,,,,,,,	,,,,,,,,,,,,,,	228,,,,,,,,,,,,,,,,,,	,,,,,,,,,,,,,,,,,,,	7
246	Rab15	chr12	76832641	76833141	-9733	-0.97	0.00486	0.0156	4.71	3.75	0	,,,	424,,,,	,,,	,,,,	,,,,	25,,,,,,,,,,,,,,,	,,,,,,,,,,,,,,	212,,,,,,,,,,,,,,,,,,	233,,,,,,,,,,,,,,,,,,,	191
247	Inka2	chr3	105744057	105744557	39458	-0.97	0.00495	0.0158	4.74	3.77	0	,,,	,,,,	,,,	,,,,	,,,,	108,227,248,,,,,,,,,,,,,	227,,,,,,,,,,,,,,	249,,,,,,,,,,,,,,,,,,	249,,,,,,,,,,,,,,,,,,,	NA
248	Csad	chr15	102206777	102207277	-2053	-0.97	0.00567	0.0178	4.88	3.91	0	158,,,	160,,,,	,,,	159,,,,	,,,,	152,,,,,,,,,,,,,,,	152,,,,,,,,,,,,,,	151,,,,,,,,,,,,,,,,,,	151,265,,,,,,,,,,,,,,,,,,	7
249	Zzz3	chr3	152502404	152502904	106931	-0.97	0.00642	0.0197	4.59	3.62	0	,,,	,,,,	,,,	,,,,	,,,,	204,301,347,439,,,,,,,,,,,,	198,301,347,439,,,,,,,,,,,	203,,,,,,,,,,,,,,,,,,	203,,,,,,,,,,,,,,,,,,,	NA
250	Alcam	chr16	52385629	52386129	67945	-0.97	0.00663	0.0203	4.66	3.69	0	220,231,,	222,233,,,	220,,,	221,,,,	220,,,,	240,,,,,,,,,,,,,,,	,,,,,,,,,,,,,,	241,,,,,,,,,,,,,,,,,,	241,,,,,,,,,,,,,,,,,,,	7
251	Gm15425	chr17	8592586	8593086	-23726	-0.97	0.00713	0.0216	4.64	3.67	0	,,,	128,,,,	,,,	,,,,	,,,,	49,413,,,,,,,,,,,,,,	49,413,,,,,,,,,,,,,	414,,,,,,,,,,,,,,,,,,	,,,,,,,,,,,,,,,,,,,	79
252	Gm48575	chr13	96687376	96687876	-9253	-0.97	0.00733	0.0221	4.56	3.59	0	,,,	11,,,,	,,,	10,,,,	,,,,	261,411,,,,,,,,,,,,,,	411,,,,,,,,,,,,,,	,,,,,,,,,,,,,,,,,,	,,,,,,,,,,,,,,,,,,,	250
253	Pmp22	chr11	63122672	63123172	-5810	-0.97	0.00784	0.0233	4.89	3.92	0	319,,,	38,321,,,	319,,,	39,320,,,	319,,,,	248,272,,,,,,,,,,,,,,	248,,,,,,,,,,,,,,	249,,,,,,,,,,,,,,,,,,	,,,,,,,,,,,,,,,,,,,	47
254	Dmrt1	chr19	25404116	25404616	-101002	-0.97	0.00901	0.0263	4.7	3.73	0	46,213,,	44,211,,,	213,,,	45,212,,,	46,213,,,	221,253,,,,,,,,,,,,,,	253,,,,,,,,,,,,,,	220,,,,,,,,,,,,,,,,,,	220,,,,,,,,,,,,,,,,,,,	7
255	Rap1a	chr3	105758046	105758546	42790	-0.97	0.00937	0.0272	4.64	3.68	0	219,,,	,,,,	,,,	220,,,,	,,,,	,,,,,,,,,,,,,,,	,,,,,,,,,,,,,,	,,,,,,,,,,,,,,,,,,	,,,,,,,,,,,,,,,,,,,	NA
256	Gm11985	chr11	7140464	7140964	47605	-0.97	0.0103	0.0293	4.76	3.8	0	,,,	,,,,	,,,	197,,,,	,,,,	218,250,290,,,,,,,,,,,,,	218,250,290,,,,,,,,,,,,	,,,,,,,,,,,,,,,,,,	,,,,,,,,,,,,,,,,,,,	21
257	Tgfb3	chr12	85998249	85998749	80292	-0.97	0.0112	0.0315	4.42	3.44	0	271,,,	269,,,,	,,,	270,,,,	271,,,,	230,,,,,,,,,,,,,,,	,,,,,,,,,,,,,,	,,,,,,,,,,,,,,,,,,	231,,,,,,,,,,,,,,,,,,,	38
258	Gm13835	chr6	31240032	31240532	-97369	-0.97	0.0138	0.0376	5.16	4.19	0	92,,,	90,,,,	92,,,	91,,,,	92,,,,	122,177,306,,,,,,,,,,,,,	122,177,306,,,,,,,,,,,,	121,178,307,,,,,,,,,,,,,,,,	121,178,,,,,,,,,,,,,,,,,,	29
259	Mecom	chr3	30418535	30419035	128973	-0.97	0.0139	0.0378	4.61	3.64	0	254,,,	256,,,,	,,,	255,,,,	254,,,,	,,,,,,,,,,,,,,,	,,,,,,,,,,,,,,	,,,,,,,,,,,,,,,,,,	,,,,,,,,,,,,,,,,,,,	NA
260	Nfib	chr4	82711930	82712430	-6180	-0.97	0.0142	0.0385	4.63	3.65	0	,,,	,,,,	,,,	271,,,,	,,,,	,,,,,,,,,,,,,,,	,,,,,,,,,,,,,,	,,,,,,,,,,,,,,,,,,	218,,,,,,,,,,,,,,,,,,,	53
261	Zfp438	chr18	5325799	5326299	8508	-0.97	0.0258	0.0629	4.33	3.36	0	215,,,	,,,,	,,,	,,,,	,,,,	282,304,,,,,,,,,,,,,,	282,,,,,,,,,,,,,,	281,,,,,,,,,,,,,,,,,,	281,,,,,,,,,,,,,,,,,,,	NA
262	Gpr18	chr14	121928346	121928846	-12565	-0.97	0.0315	0.0741	5.14	4.17	0	,,,	,,,,	,,,	,,,,	,,,,	158,269,,,,,,,,,,,,,,	158,269,,,,,,,,,,,,,	270,,,,,,,,,,,,,,,,,,	270,,,,,,,,,,,,,,,,,,,	NA
263	Ctnnd2	chr15	30434333	30434833	261740	-0.97	0.0401	0.0904	4.64	3.67	0	,,,	,,,,	,,,	183,,,,	,,,,	138,192,206,238,259,,,,,,,,,,,	138,206,238,,,,,,,,,,,,	191,205,237,,,,,,,,,,,,,,,,	191,205,237,,,,,,,,,,,,,,,,,	8
264	Gm13090	chr4	151282996	151283496	193426	-0.97	0.15	0.258	3.88	2.91	0	,,,	,,,,	,,,	,,,,	,,,,	145,,,,,,,,,,,,,,,	145,,,,,,,,,,,,,,	144,,,,,,,,,,,,,,,,,,	52,,,,,,,,,,,,,,,,,,,	NA
265	Vegfa	chr17	45943140	45943640	88729	-0.96	1.04e-18	1.28e-16	8.29	7.33	0	,,,	,,,,	,,,	,,,,	,,,,	179,236,319,430,443,487,,,,,,,,,,	179,236,319,,,,,,,,,,,,	171,235,488,,,,,,,,,,,,,,,,	171,,,,,,,,,,,,,,,,,,,	NA
266	Ccdc185	chr1	182679539	182680039	69141	-0.96	2.92e-18	3.28e-16	7.92	6.95	0	246,,,	244,,,,	246,,,	245,321,,,	246,,,,	173,,,,,,,,,,,,,,,	173,,,,,,,,,,,,,,	174,202,,,,,,,,,,,,,,,,,	174,314,,,,,,,,,,,,,,,,,,	7
267	9430038I01Rik	chr7	137398928	137399428	11334	-0.96	1.71e-12	5.25e-11	7.46	6.5	0	275,,,	273,,,,	275,,,	274,,,,	275,,,,	259,480,,,,,,,,,,,,,,	480,,,,,,,,,,,,,,	48,481,,,,,,,,,,,,,,,,,	248,413,415,481,,,,,,,,,,,,,,,,	14
268	Sptb	chr12	76634987	76635487	75060	-0.96	5.88e-12	1.62e-10	7.37	6.41	0	,,,	198,,,,	200,,,	199,,,,	200,,,,	247,366,,,,,,,,,,,,,,	366,,,,,,,,,,,,,,	,,,,,,,,,,,,,,,,,,	67,,,,,,,,,,,,,,,,,,,	47
269	Plekhf2	chr4	11015095	11015595	-7168	-0.96	3.98e-10	7.5e-09	7.09	6.13	0	,,,	,,,,	,,,	,,,,	,,,,	48,287,327,368,,,,,,,,,,,,	48,287,,,,,,,,,,,,,	49,286,,,,,,,,,,,,,,,,,	49,151,,,,,,,,,,,,,,,,,,	NA
270	Ptprm	chr17	67303725	67304225	50232	-0.96	3.84e-09	5.84e-08	7.3	6.34	0	87,229,255,	85,227,253,,	229,255,,	86,228,254,353,	87,229,255,,	267,370,,,,,,,,,,,,,,	370,,,,,,,,,,,,,,	266,345,,,,,,,,,,,,,,,,,	194,266,,,,,,,,,,,,,,,,,,	8
271	AC126040.1	chr17	27866756	27867256	1722	-0.96	1.53e-08	2.06e-07	7.45	6.49	0	,,,	,,,,	,,,	,,,,	,,,,	109,184,,,,,,,,,,,,,,	,,,,,,,,,,,,,,	,,,,,,,,,,,,,,,,,,	222,324,463,,,,,,,,,,,,,,,,,	NA
272	Ctif	chr18	75542828	75543328	154368	-0.96	2.78e-08	3.54e-07	7.32	6.36	0	,,,	368,,,,	,,,	369,383,,,	370,,,,	143,234,260,,,,,,,,,,,,,	260,,,,,,,,,,,,,,	142,233,259,,,,,,,,,,,,,,,,	142,233,269,445,,,,,,,,,,,,,,,,	62
273	Tram1	chr1	13599278	13599778	-9368	-0.96	2.17e-07	2.24e-06	7.06	6.1	0	,,,	,,,,	,,,	206,,,,	,,,,	213,245,481,,,,,,,,,,,,,	213,245,,,,,,,,,,,,,	,,,,,,,,,,,,,,,,,,	106,,,,,,,,,,,,,,,,,,,	7
274	1810013L24Rik	chr16	8845884	8846384	15784	-0.96	3.84e-07	3.73e-06	6.71	5.74	0	267,293,,	265,291,,,	293,,,	292,,,,	293,,,,	159,183,,,,,,,,,,,,,,	159,183,,,,,,,,,,,,,	158,184,,,,,,,,,,,,,,,,,	184,,,,,,,,,,,,,,,,,,,	81
275	4933415F23Rik	chr1	23190276	23190776	-88023	-0.96	5.26e-07	4.95e-06	6.71	5.76	0	,,,	239,,,,	,,,	240,,,,	241,,,,	48,,,,,,,,,,,,,,,	48,,,,,,,,,,,,,,	49,,,,,,,,,,,,,,,,,,	,,,,,,,,,,,,,,,,,,,	190
276	Gm12444	chr4	46234651	46235151	8739	-0.96	5.36e-07	5.03e-06	6.65	5.69	0	,,,	,,,,	,,,	,,,,	,,,,	210,239,486,,,,,,,,,,,,,	148,210,239,486,,,,,,,,,,,	149,211,238,485,,,,,,,,,,,,,,,	485,,,,,,,,,,,,,,,,,,,	NA
277	Akt2-ps	chr11	16532788	16533288	18255	-0.96	1.57e-06	1.32e-05	6.69	5.72	0	,,,	,,,,	,,,	,,,,	,,,,	164,344,348,,,,,,,,,,,,,	337,344,348,,,,,,,,,,,,	165,336,343,349,,,,,,,,,,,,,,,	190,,,,,,,,,,,,,,,,,,,	NA
278	Inka2	chr3	105733525	105734025	28926	-0.96	2.13e-06	1.73e-05	6.53	5.57	0	240,312,,	238,314,,,	240,,,	239,313,,,	240,,,,	342,,,,,,,,,,,,,,,	342,,,,,,,,,,,,,,	341,,,,,,,,,,,,,,,,,,	131,341,,,,,,,,,,,,,,,,,,	27
279	Rspo2	chr15	42944573	42945073	225753	-0.96	2.15e-06	1.75e-05	6.46	5.5	0	184,,,	186,,,,	184,,,	185,,,,	184,,,,	244,,,,,,,,,,,,,,,	244,,,,,,,,,,,,,,	243,272,,,,,,,,,,,,,,,,,	58,243,313,,,,,,,,,,,,,,,,,	57
280	Tm4sf4	chr3	57469309	57469809	43995	-0.96	2.92e-06	2.3e-05	6.32	5.35	0	,,,	215,,,,	,,,	214,,,,	,,,,	86,218,222,420,,,,,,,,,,,,	86,420,,,,,,,,,,,,,	85,421,,,,,,,,,,,,,,,,,	425,,,,,,,,,,,,,,,,,,,	3
281	Ust	chr10	8505672	8506172	12653	-0.96	3.58e-06	2.77e-05	6.61	5.65	0	225,,,	227,,,,	225,,,	226,,,,	225,,,,	17,208,466,,,,,,,,,,,,,	208,466,,,,,,,,,,,,,	209,467,,,,,,,,,,,,,,,,,	273,,,,,,,,,,,,,,,,,,,	16
282	Tspan5	chr3	138766495	138766995	24300	-0.96	3.63e-06	2.8e-05	6.27	5.31	0	,,,	72,,,,	,,,	71,,,,	70,,,,	237,244,268,,,,,,,,,,,,,	244,268,,,,,,,,,,,,,	243,269,,,,,,,,,,,,,,,,,	269,,,,,,,,,,,,,,,,,,,	165
283	Npm2	chr14	70658517	70659017	227	-0.96	8.38e-06	5.9e-05	6.77	5.81	0	244,,,	233,242,,,	,,,	24,234,,,	235,,,,	227,,,,,,,,,,,,,,,	227,,,,,,,,,,,,,,	226,,,,,,,,,,,,,,,,,,	,,,,,,,,,,,,,,,,,,,	6
284	Hpcal1	chr12	17731918	17732418	41062	-0.96	1.22e-05	8.2e-05	6.42	5.46	0	,,,	163,,,,	,,,	,,,,	,,,,	,,,,,,,,,,,,,,,	,,,,,,,,,,,,,,	,,,,,,,,,,,,,,,,,,	18,,,,,,,,,,,,,,,,,,,	145
285	Nmnat2	chr1	153004424	153004924	49431	-0.96	1.31e-05	8.76e-05	6.97	6.01	0	278,,,	57,280,,,	,,,	58,279,,,	278,,,,	252,266,,,,,,,,,,,,,,	252,,,,,,,,,,,,,,	251,267,394,,,,,,,,,,,,,,,,	251,394,,,,,,,,,,,,,,,,,,	11
286	Elmsan1	chr12	84203626	84204126	14755	-0.96	2.29e-05	0.000145	6.13	5.17	0	,,,	,,,,	,,,	,,,,	,,,,	,,,,,,,,,,,,,,,	,,,,,,,,,,,,,,	,,,,,,,,,,,,,,,,,,	47,296,,,,,,,,,,,,,,,,,,	NA
287	Prkd1	chr12	50352359	50352859	296239	-0.96	2.45e-05	0.000153	6.17	5.21	0	258,,,	256,,,,	258,,,	257,396,,,	258,,,,	164,265,,,,,,,,,,,,,,	164,265,,,,,,,,,,,,,	264,,,,,,,,,,,,,,,,,,	170,,,,,,,,,,,,,,,,,,,	6
288	Zdhhc14	chr17	5575398	5575898	82841	-0.96	2.55e-05	0.000158	6.17	5.21	0	134,477,,	136,475,,,	134,477,,	135,476,,,	134,477,,,	,,,,,,,,,,,,,,,	,,,,,,,,,,,,,,	291,,,,,,,,,,,,,,,,,,	165,291,,,,,,,,,,,,,,,,,,	29
289	Hck	chr2	153108134	153108634	0	-0.96	3.81e-05	0.000227	5.95	4.98	0	,,,	,,,,	,,,	,,,,	,,,,	,,,,,,,,,,,,,,,	,,,,,,,,,,,,,,	,,,,,,,,,,,,,,,,,,	,,,,,,,,,,,,,,,,,,,	NA
290	Daam2	chr17	49554148	49554648	9695	-0.96	5.05e-05	0.000291	5.97	5.01	0	,,,	,,,,	,,,	,,,,	,,,,	226,,,,,,,,,,,,,,,	226,,,,,,,,,,,,,,	,,,,,,,,,,,,,,,,,,	44,385,,,,,,,,,,,,,,,,,,	NA
291	Dct	chr14	118051058	118051558	686	-0.96	5.11e-05	0.000294	6.49	5.53	0	,,,	,,,,	,,,	,,,,	,,,,	76,,,,,,,,,,,,,,,	,,,,,,,,,,,,,,	,,,,,,,,,,,,,,,,,,	,,,,,,,,,,,,,,,,,,,	NA
292	Gm10283	chr8	60492429	60492929	10269	-0.96	5.65e-05	0.000322	5.88	4.92	0	,,,	286,,,,	,,,	287,,,,	288,,,,	204,242,,,,,,,,,,,,,,	204,242,,,,,,,,,,,,,	203,,,,,,,,,,,,,,,,,,	241,,,,,,,,,,,,,,,,,,,	44
293	Lpcat3	chr6	124682298	124682798	19271	-0.96	5.66e-05	0.000322	5.83	4.87	0	221,,,	219,,,,	221,,,	220,,,,	221,,,,	245,272,,,,,,,,,,,,,,	245,,,,,,,,,,,,,,	271,,,,,,,,,,,,,,,,,,	,,,,,,,,,,,,,,,,,,,	24
294	Mtap	chr4	89138863	89139363	1741	-0.96	6.87e-05	0.000382	5.9	4.94	0	,,,	,,,,	,,,	,,,,	,,,,	59,63,335,352,,,,,,,,,,,,	59,63,335,352,,,,,,,,,,,	58,336,353,,,,,,,,,,,,,,,,	336,353,,,,,,,,,,,,,,,,,,	NA
295	Elmod1	chr9	53930735	53931235	44066	-0.96	8.28e-05	0.00045	5.9	4.94	0	218,,,	216,,,,	218,,,	217,,,,	218,,,,	270,465,469,,,,,,,,,,,,,	270,465,469,,,,,,,,,,,,	6,271,470,,,,,,,,,,,,,,,,	202,271,,,,,,,,,,,,,,,,,,	14
296	Ankrd44	chr1	54881392	54881892	44495	-0.96	9.08e-05	0.000489	6.24	5.28	0	260,,,	262,,,,	260,,,	261,,,,	260,,,,	143,401,,,,,,,,,,,,,,	143,,,,,,,,,,,,,,	,,,,,,,,,,,,,,,,,,	180,,,,,,,,,,,,,,,,,,,	80
297	Setdb1	chr3	95357030	95357530	0	-0.96	9.77e-05	0.000521	5.75	4.79	0	,,,	,,,,	,,,	,,,,	,,,,	,,,,,,,,,,,,,,,	,,,,,,,,,,,,,,	487,,,,,,,,,,,,,,,,,,	487,,,,,,,,,,,,,,,,,,,	NA
298	Trim32	chr4	65912383	65912883	307397	-0.96	0.000104	0.000551	5.83	4.87	0	350,393,,	348,395,,,	,,,	349,394,,,	350,393,,,	223,407,,,,,,,,,,,,,,	223,267,407,,,,,,,,,,,,	406,,,,,,,,,,,,,,,,,,	58,406,,,,,,,,,,,,,,,,,,	11
299	Gm13472	chr2	48374334	48374834	-13203	-0.96	0.000111	0.000584	5.81	4.85	0	201,,,	203,321,,,	,,,	202,322,,,	201,323,,,	,,,,,,,,,,,,,,,	425,,,,,,,,,,,,,,	426,,,,,,,,,,,,,,,,,,	,,,,,,,,,,,,,,,,,,,	102
300	Gata6	chr18	11051290	11051790	-274	-0.96	0.000112	0.000586	5.85	4.89	0	,,,	,,,,	,,,	,,,,	,,,,	,,,,,,,,,,,,,,,	,,,,,,,,,,,,,,	,,,,,,,,,,,,,,,,,,	,,,,,,,,,,,,,,,,,,,	NA
301	Mrps22	chr9	98712171	98712671	-110511	-0.96	0.000122	0.000634	5.92	4.96	0	254,,,	256,,,,	254,,,	255,,,,	254,,,,	217,243,285,293,,,,,,,,,,,,	243,293,,,,,,,,,,,,,	244,292,,,,,,,,,,,,,,,,,	292,,,,,,,,,,,,,,,,,,,	10
302	Gm12728	chr4	105833474	105833974	43605	-0.96	0.000133	0.000683	5.78	4.82	0	,,,	,,,,	,,,	,,,,	,,,,	32,265,490,,,,,,,,,,,,,	32,265,490,,,,,,,,,,,,	33,266,,,,,,,,,,,,,,,,,	,,,,,,,,,,,,,,,,,,,	NA
303	Ip6k3	chr17	27171433	27171933	-3669	-0.96	0.000153	0.000776	5.67	4.72	0	69,,,	71,,,,	,,,	70,,,,	,,,,	237,248,,,,,,,,,,,,,,	237,248,,,,,,,,,,,,,	236,249,,,,,,,,,,,,,,,,,	,,,,,,,,,,,,,,,,,,,	165
304	Gm3544	chr5	20642353	20642853	53757	-0.96	0.000201	0.000987	5.73	4.77	0	353,,,	355,,,,	261,353,,	262,354,,,	261,353,,,	228,,,,,,,,,,,,,,,	,,,,,,,,,,,,,,	465,,,,,,,,,,,,,,,,,,	463,,,,,,,,,,,,,,,,,,,	33
305	Hes1	chr16	29968725	29969225	-95159	-0.96	0.000264	0.00126	5.55	4.59	0	237,,,	235,,,,	237,,,	236,,,,	237,,,,	440,,,,,,,,,,,,,,,	,,,,,,,,,,,,,,	439,,,,,,,,,,,,,,,,,,	433,439,,,,,,,,,,,,,,,,,,	196
306	Tnfsf18	chr1	161444880	161445380	-49275	-0.96	0.000305	0.00143	5.5	4.54	0	226,,,	224,,,,	,,,	225,,,,	226,,,,	,,,,,,,,,,,,,,,	,,,,,,,,,,,,,,	346,,,,,,,,,,,,,,,,,,	,,,,,,,,,,,,,,,,,,,	120
307	Zfp957	chr14	79248665	79249165	-1296	-0.96	0.000314	0.00147	5.51	4.54	0	,,,	,,,,	,,,	,,,,	,,,,	50,266,476,,,,,,,,,,,,,	,,,,,,,,,,,,,,	241,265,,,,,,,,,,,,,,,,,	265,,,,,,,,,,,,,,,,,,,	NA
308	Gm46475	chr14	45963388	45963888	37454	-0.96	0.000343	0.00158	5.52	4.56	0	256,,,	254,,,,	256,,,	255,,,,	256,,,,	73,161,456,,,,,,,,,,,,,	73,456,,,,,,,,,,,,,	74,160,457,,,,,,,,,,,,,,,,	74,191,229,457,,,,,,,,,,,,,,,,	25
309	Slc35f4	chr14	49592640	49593140	-66594	-0.96	0.000349	0.00161	5.46	4.51	0	,,,	135,,,,	,,,	24,,,,	137,,,,	,,,,,,,,,,,,,,,	,,,,,,,,,,,,,,	,,,,,,,,,,,,,,,,,,	,,,,,,,,,,,,,,,,,,,	NA
310	AU040320	chr4	126754732	126755232	1188	-0.96	0.000351	0.00161	5.54	4.58	0	,,,	,,,,	,,,	195,,,,	,,,,	211,340,,,,,,,,,,,,,,	,,,,,,,,,,,,,,	,,,,,,,,,,,,,,,,,,	,,,,,,,,,,,,,,,,,,,	16
311	Gm1943	chr8	109409642	109410142	-68778	-0.96	0.000364	0.00167	5.87	4.91	0	,,,	298,,,,	,,,	84,,,,	296,,,,	150,173,,,,,,,,,,,,,,	173,,,,,,,,,,,,,,	151,,,,,,,,,,,,,,,,,,	151,381,,,,,,,,,,,,,,,,,,	66
312	Ano6	chr15	96035193	96035693	244350	-0.96	0.000413	0.00187	5.62	4.65	0	,,,	358,,,,	,,,	357,,,,	,,,,	215,,,,,,,,,,,,,,,	215,,,,,,,,,,,,,,	214,,,,,,,,,,,,,,,,,,	131,,,,,,,,,,,,,,,,,,,	142
313	Gm5066	chr9	88242498	88242998	38192	-0.96	0.000415	0.00187	6.12	5.16	0	,,,	,,,,	,,,	,,,,	197,,,,	245,,,,,,,,,,,,,,,	,,,,,,,,,,,,,,	,,,,,,,,,,,,,,,,,,	237,,,,,,,,,,,,,,,,,,,	40
314	Lima1	chr15	99846600	99847100	28356	-0.96	0.000416	0.00188	5.84	4.88	0	57,,,	55,68,,,	,,,	56,67,,,	57,66,,,	,,,,,,,,,,,,,,,	30,,,,,,,,,,,,,,	31,,,,,,,,,,,,,,,,,,	,,,,,,,,,,,,,,,,,,,	24
315	Chpf	chr1	75465768	75466268	13039	-0.96	0.000434	0.00194	5.5	4.54	0	,,,	298,,,,	,,,	299,,,,	300,432,,,	252,269,442,,,,,,,,,,,,,	252,269,442,,,,,,,,,,,,	251,268,443,,,,,,,,,,,,,,,,	339,,,,,,,,,,,,,,,,,,,	10
316	Tmem69	chr4	116555722	116556222	0	-0.96	0.000439	0.00197	5.49	4.53	0	,,,	22,,,,	,,,	21,,,,	,,,,	244,,,,,,,,,,,,,,,	244,374,,,,,,,,,,,,,	373,,,,,,,,,,,,,,,,,,	373,448,,,,,,,,,,,,,,,,,,	222
317	Lsm6	chr8	78816184	78816684	4456	-0.96	0.000478	0.00212	5.47	4.51	0	296,,,	298,,,,	,,,	297,,,,	296,,,,	238,,,,,,,,,,,,,,,	,,,,,,,,,,,,,,	239,,,,,,,,,,,,,,,,,,	218,,,,,,,,,,,,,,,,,,,	57
318	1810010D01Rik	chr7	145216441	145216941	-8322	-0.96	0.000497	0.00219	5.55	4.59	0	,,,	,,,,	,,,	,,,,	,,,,	209,234,244,,,,,,,,,,,,,	244,,,,,,,,,,,,,,	245,,,,,,,,,,,,,,,,,,	225,,,,,,,,,,,,,,,,,,,	NA
319	Gm13525	chr2	49713080	49713580	32581	-0.96	0.0005	0.0022	5.36	4.4	0	,,,	,,,,	,,,	379,,,,	,,,,	242,257,,,,,,,,,,,,,,	242,257,,,,,,,,,,,,,	241,256,,,,,,,,,,,,,,,,,	241,256,,,,,,,,,,,,,,,,,,	122
320	Rps6kl1	chr12	85135454	85135954	15310	-0.96	0.000551	0.00239	5.7	4.74	0	,,,	,,,,	,,,	19,,,,	,,,,	206,257,285,356,394,488,,,,,,,,,,	257,285,394,488,,,,,,,,,,,	258,489,,,,,,,,,,,,,,,,,	23,258,,,,,,,,,,,,,,,,,,	4
321	Cemip2	chr19	21747330	21747830	-30512	-0.96	0.00065	0.00275	5.41	4.45	0	,,,	,,,,	,,,	,,,,	,,,,	,,,,,,,,,,,,,,,	277,,,,,,,,,,,,,,	,,,,,,,,,,,,,,,,,,	452,,,,,,,,,,,,,,,,,,,	NA
322	Rpl9-ps6	chr19	32440133	32440633	25942	-0.96	0.000658	0.00278	5.38	4.42	0	,,,	,,,,	,,,	,,,,	,,,,	245,,,,,,,,,,,,,,,	245,,,,,,,,,,,,,,	244,,,,,,,,,,,,,,,,,,	,,,,,,,,,,,,,,,,,,,	NA
323	Gm18027	chr12	56415918	56416418	-5361	-0.96	0.000661	0.00279	5.55	4.59	0	357,392,396,	355,394,394,,	396,,,	393,395,,,	396,,,,	446,,,,,,,,,,,,,,,	446,,,,,,,,,,,,,,	447,,,,,,,,,,,,,,,,,,	378,,,,,,,,,,,,,,,,,,,	14
324	Spaca6	chr17	17834841	17835341	7683	-0.96	0.000806	0.0033	5.4	4.44	0	247,,,	245,,,,	247,,,	246,,,,	247,,,,	8,99,,,,,,,,,,,,,,	,,,,,,,,,,,,,,	7,418,,,,,,,,,,,,,,,,,	418,,,,,,,,,,,,,,,,,,,	146
325	Trhr2	chr8	122325048	122325548	35198	-0.96	0.000832	0.00339	5.24	4.28	0	,,,	305,,,,	303,,,	304,,,,	303,,,,	236,,,,,,,,,,,,,,,	220,236,280,,,,,,,,,,,,	237,,,,,,,,,,,,,,,,,,	237,359,,,,,,,,,,,,,,,,,,	23
326	Rd3	chr1	191950627	191951127	-26243	-0.96	0.000842	0.00343	5.73	4.77	0	,,,	,,,,	,,,	278,,,,	,,,,	0,206,443,,,,,,,,,,,,,	0,206,443,,,,,,,,,,,,	1,207,,,,,,,,,,,,,,,,,	1,207,,,,,,,,,,,,,,,,,,	71
327	Babam2	chr5	31710389	31710889	12705	-0.96	0.00111	0.00437	5.16	4.2	0	232,,,	230,,,,	232,,,	231,,,,	232,,,,	170,244,,,,,,,,,,,,,,	170,,,,,,,,,,,,,,	116,171,,,,,,,,,,,,,,,,,	77,171,245,389,,,,,,,,,,,,,,,,	12
328	Rgs3	chr4	62604581	62605081	44734	-0.96	0.00112	0.0044	5.69	4.73	0	,,,	,,,,	,,,	242,,,,	,,,,	100,193,256,,,,,,,,,,,,,	100,193,,,,,,,,,,,,,	99,192,200,272,461,,,,,,,,,,,,,,	99,192,272,,,,,,,,,,,,,,,,,	14
329	Gm47072	chr13	56013012	56013512	16722	-0.96	0.00128	0.00495	5.41	4.45	0	177,,,	175,,,,	177,,,	176,,,,	177,,,,	8,487,,,,,,,,,,,,,,	487,,,,,,,,,,,,,,	486,,,,,,,,,,,,,,,,,,	9,438,,,,,,,,,,,,,,,,,,	166
330	Galnt18	chr7	111776373	111776873	3104	-0.96	0.00129	0.00497	5.69	4.73	0	,,,	,,,,	,,,	72,,,,	,,,,	157,354,,,,,,,,,,,,,,	354,,,,,,,,,,,,,,	353,,,,,,,,,,,,,,,,,,	353,,,,,,,,,,,,,,,,,,,	85
331	Gm14473	chrX	10792138	10792638	72995	-0.96	0.00152	0.00574	5.06	4.1	0	,,,	,,,,	,,,	,,,,	,,,,	220,270,304,,,,,,,,,,,,,	270,304,,,,,,,,,,,,,	269,303,,,,,,,,,,,,,,,,,	303,,,,,,,,,,,,,,,,,,,	NA
332	Plk2	chr13	110507819	110508319	112773	-0.96	0.00157	0.00589	5.44	4.48	0	33,144,381,	31,142,379,,	144,381,,	32,143,380,,	33,144,381,,	335,,,,,,,,,,,,,,,	,,,,,,,,,,,,,,	,,,,,,,,,,,,,,,,,,	,,,,,,,,,,,,,,,,,,,	44
333	Odf1	chr15	38213166	38213666	-5537	-0.96	0.00164	0.00612	5.02	4.05	0	52,,,	54,407,,,	52,409,,	53,408,,,	52,409,,,	119,379,398,,,,,,,,,,,,,	119,398,,,,,,,,,,,,,	118,380,399,,,,,,,,,,,,,,,,	399,,,,,,,,,,,,,,,,,,,	8
334	Gm49435	chr15	82805187	82805687	-1223	-0.96	0.00166	0.00618	5.08	4.12	0	,,,	,,,,	,,,	,,,,	,,,,	228,,,,,,,,,,,,,,,	99,228,,,,,,,,,,,,,	227,,,,,,,,,,,,,,,,,,	,,,,,,,,,,,,,,,,,,,	NA
335	Gm18761	chr14	46623539	46624039	15987	-0.96	0.00175	0.00648	5	4.04	0	,,,	,,,,	,,,	,,,,	,,,,	251,,,,,,,,,,,,,,,	251,409,,,,,,,,,,,,,	252,,,,,,,,,,,,,,,,,,	252,,,,,,,,,,,,,,,,,,,	NA
336	Chst14	chr2	118948228	118948728	21732	-0.96	0.00183	0.00673	5.13	4.17	0	,,,	,,,,	,,,	344,,,,	,,,,	54,194,228,232,248,406,466,,,,,,,,,	248,,,,,,,,,,,,,,	227,247,,,,,,,,,,,,,,,,,	,,,,,,,,,,,,,,,,,,,	62
337	Olfr1397-ps1	chr11	108646965	108647465	40570	-0.96	0.00218	0.00783	5.38	4.42	0	,,,	,,,,	,,,	,,,,	,,,,	261,,,,,,,,,,,,,,,	,,,,,,,,,,,,,,	262,,,,,,,,,,,,,,,,,,	262,,,,,,,,,,,,,,,,,,,	NA
338	Gsc	chr12	104592843	104593343	-119513	-0.96	0.00236	0.00839	5.09	4.13	0	,,,	,,,,	,,,	,,,,	,,,,	179,196,256,,,,,,,,,,,,,	179,196,256,,,,,,,,,,,,	178,197,255,,,,,,,,,,,,,,,,	197,255,,,,,,,,,,,,,,,,,,	NA
339	Gm7658	chr1	21506591	21507091	5965	-0.96	0.00258	0.00903	5.45	4.5	0	,,,	,,,,	,,,	,,,,	,,,,	236,250,291,,,,,,,,,,,,,	291,,,,,,,,,,,,,,	237,290,,,,,,,,,,,,,,,,,	,,,,,,,,,,,,,,,,,,,	NA
340	Ccdc9	chr7	16284447	16284947	1848	-0.96	0.00267	0.00931	5.08	4.12	0	,,,	,,,,	,,,	,,,,	,,,,	32,220,224,,,,,,,,,,,,,	32,,,,,,,,,,,,,,	,,,,,,,,,,,,,,,,,,	,,,,,,,,,,,,,,,,,,,	NA
341	Gm14141	chr2	151000705	151001205	8523	-0.96	0.00273	0.0095	5.03	4.07	0	,,,	,,,,	,,,	,,,,	,,,,	62,329,465,,,,,,,,,,,,,	62,,,,,,,,,,,,,,	63,466,,,,,,,,,,,,,,,,,	63,466,,,,,,,,,,,,,,,,,,	NA
342	Tollip	chr7	141897684	141898184	20323	-0.96	0.00276	0.00956	5.11	4.15	0	,,,	,,,,	,,,	,,,,	,,,,	148,252,277,281,,,,,,,,,,,,	148,252,277,,,,,,,,,,,,	246,251,276,,,,,,,,,,,,,,,,	163,246,378,,,,,,,,,,,,,,,,,	NA
343	Slc22a3	chr17	12451263	12451763	55941	-0.96	0.00371	0.0124	4.92	3.96	0	,,,	,,,,	,,,	,,,,	,,,,	,,,,,,,,,,,,,,,	,,,,,,,,,,,,,,	254,,,,,,,,,,,,,,,,,,	224,,,,,,,,,,,,,,,,,,,	NA
344	Pcf11	chr7	92677312	92677812	-7378	-0.96	0.00376	0.0125	4.82	3.85	0	,,,	,,,,	,,,	,,,,	469,,,,	429,,,,,,,,,,,,,,,	65,429,,,,,,,,,,,,,	428,,,,,,,,,,,,,,,,,,	,,,,,,,,,,,,,,,,,,,	40
345	Gm5171	chr10	30759695	30760195	22076	-0.96	0.00409	0.0134	5.22	4.27	0	,,,	288,,,,	,,,	289,,,,	290,,,,	239,,,,,,,,,,,,,,,	239,,,,,,,,,,,,,,	211,240,,,,,,,,,,,,,,,,,	424,,,,,,,,,,,,,,,,,,,	48
346	Gm46424	chr13	64204693	64205193	-5330	-0.96	0.00432	0.0141	4.73	3.78	0	209,,,	207,,,,	209,,,	208,,,,	209,,,,	192,226,,,,,,,,,,,,,,	192,,,,,,,,,,,,,,	,,,,,,,,,,,,,,,,,,	,,,,,,,,,,,,,,,,,,,	15
347	Fam240b	chr13	64489195	64489695	8097	-0.96	0.0045	0.0146	5.11	4.14	0	296,,,	,,,,	,,,	295,,,,	,,,,	31,72,,,,,,,,,,,,,,	72,,,,,,,,,,,,,,	71,,,,,,,,,,,,,,,,,,	,,,,,,,,,,,,,,,,,,,	223
348	Robo2	chr16	74412991	74413491	-1166	-0.96	0.00452	0.0146	4.86	3.91	0	443,,,	441,,,,	443,,,	442,,,,	443,,,,	421,,,,,,,,,,,,,,,	,,,,,,,,,,,,,,	362,420,,,,,,,,,,,,,,,,,	50,362,420,,,,,,,,,,,,,,,,,	20
349	Gm29487	chr1	131419241	131419741	27954	-0.96	0.00504	0.0161	4.9	3.94	0	,,,	,,,,	,,,	,,,,	,,,,	208,277,,,,,,,,,,,,,,	277,,,,,,,,,,,,,,	278,,,,,,,,,,,,,,,,,,	,,,,,,,,,,,,,,,,,,,	NA
350	Pnrc1	chr4	33290842	33291342	-679	-0.96	0.00565	0.0177	5.04	4.08	0	,,,	,,,,	,,,	,,,,	,,,,	219,335,,,,,,,,,,,,,,	219,,,,,,,,,,,,,,	171,220,334,,,,,,,,,,,,,,,,	334,,,,,,,,,,,,,,,,,,,	NA
351	Adcy7	chr8	88265524	88266024	-6379	-0.96	0.00694	0.0211	4.81	3.85	0	294,395,,	203,203,292,393,	,,,	204,293,394,,	294,395,,,	,,,,,,,,,,,,,,,	,,,,,,,,,,,,,,	,,,,,,,,,,,,,,,,,,	,,,,,,,,,,,,,,,,,,,	NA
352	Supt4a	chr11	87726247	87726747	-10805	-0.96	0.00764	0.0228	5.58	4.63	0	366,,,	368,,,,	366,,,	367,,,,	366,,,,	,,,,,,,,,,,,,,,	,,,,,,,,,,,,,,	,,,,,,,,,,,,,,,,,,	33,462,,,,,,,,,,,,,,,,,,	94
353	Ctsc	chr7	88097693	88098193	-179892	-0.96	0.00988	0.0284	4.76	3.81	0	,,,	,,,,	,,,	,,,,	,,,,	,,,,,,,,,,,,,,,	,,,,,,,,,,,,,,	,,,,,,,,,,,,,,,,,,	6,,,,,,,,,,,,,,,,,,,	NA
354	Gm9843	chr16	76506218	76506718	-102566	-0.96	0.00993	0.0285	4.57	3.61	0	,,,	,,,,	,,,	17,,,,	,,,,	,,,,,,,,,,,,,,,	,,,,,,,,,,,,,,	,,,,,,,,,,,,,,,,,,	,,,,,,,,,,,,,,,,,,,	NA
355	Slc6a12	chr6	121326586	121327086	-15990	-0.96	0.00993	0.0285	4.57	3.61	0	,,,	,,,,	,,,	,,,,	,,,,	181,288,490,,,,,,,,,,,,,	288,,,,,,,,,,,,,,	289,,,,,,,,,,,,,,,,,,	,,,,,,,,,,,,,,,,,,,	NA
356	Gm7424	chr6	83595014	83595514	6194	-0.96	0.011	0.031	5.01	4.05	0	303,,,	301,,,,	,,,	,,,,	,,,,	170,214,,,,,,,,,,,,,,	170,214,286,,,,,,,,,,,,	169,213,,,,,,,,,,,,,,,,,	,,,,,,,,,,,,,,,,,,,	15
357	Gm44917	chr7	82726179	82726679	48633	-0.96	0.011	0.0311	5.43	4.47	0	327,,,	329,,,,	86,,,	,,,,	,,,,	14,170,218,,,,,,,,,,,,,	14,170,,,,,,,,,,,,,	171,,,,,,,,,,,,,,,,,,	171,,,,,,,,,,,,,,,,,,,	72
358	Adamtsl4	chr3	95688108	95688608	-191	-0.96	0.0141	0.0382	5.56	4.6	0	,,,	200,,,,	198,,,	199,,,,	198,,,,	282,,,,,,,,,,,,,,,	282,,,,,,,,,,,,,,	281,,,,,,,,,,,,,,,,,,	281,,,,,,,,,,,,,,,,,,,	81
359	Masp1	chr16	23550273	23550773	-29458	-0.96	0.0146	0.0393	4.72	3.77	0	,,,	,,,,	,,,	,,,,	,,,,	299,,,,,,,,,,,,,,,	,,,,,,,,,,,,,,	,,,,,,,,,,,,,,,,,,	67,,,,,,,,,,,,,,,,,,,	NA
360	Gm39288	chr8	79447200	79447700	42486	-0.96	0.0149	0.04	4.3	3.34	0	,,,	277,,,,	,,,	276,,,,	275,,,,	471,,,,,,,,,,,,,,,	471,,,,,,,,,,,,,,	470,,,,,,,,,,,,,,,,,,	,,,,,,,,,,,,,,,,,,,	193
361	Heatr4	chr12	83982376	83982876	1976	-0.96	0.0236	0.0585	4.75	3.79	0	,,,	,,,,	,,,	,,,,	,,,,	,,,,,,,,,,,,,,,	317,,,,,,,,,,,,,,	77,254,,,,,,,,,,,,,,,,,	,,,,,,,,,,,,,,,,,,,	NA
362	Luc7l2	chr6	38582952	38583452	31618	-0.96	0.0273	0.0659	4.45	3.48	0	,,,	,,,,	,,,	,,,,	,,,,	212,227,232,353,,,,,,,,,,,,	227,,,,,,,,,,,,,,	213,228,354,,,,,,,,,,,,,,,,	213,233,235,354,402,,,,,,,,,,,,,,,	NA
363	Ube2g1	chr11	72624838	72625338	17555	-0.96	0.04	0.0901	4.4	3.43	0	,,,	,,,,	162,,,	,,,,	162,,,,	225,262,277,285,,,,,,,,,,,,	225,262,277,285,,,,,,,,,,,	224,276,284,333,,,,,,,,,,,,,,,	284,,,,,,,,,,,,,,,,,,,	62
364	Gmds	chr13	32213972	32214472	124268	-0.96	0.0531	0.113	3.87	2.91	0	,,,	,,,,	,,,	,,,,	,,,,	,,,,,,,,,,,,,,,	,,,,,,,,,,,,,,	,,,,,,,,,,,,,,,,,,	,,,,,,,,,,,,,,,,,,,	NA
365	Gm47417	chr13	63717192	63717692	-31059	-0.95	7.79e-16	5.03e-14	7.72	6.76	0	,,,	,,,,	,,,	,,,,	,,,,	191,208,313,,,,,,,,,,,,,	208,,,,,,,,,,,,,,	209,312,,,,,,,,,,,,,,,,,	312,,,,,,,,,,,,,,,,,,,	NA
366	Ankrd29	chr18	12297985	12298485	7312	-0.95	2.14e-15	1.23e-13	7.63	6.67	0	,,,	180,,,,	,,,	179,,,,	178,,,,	251,259,281,,,,,,,,,,,,,	251,281,,,,,,,,,,,,,	252,280,,,,,,,,,,,,,,,,,	280,,,,,,,,,,,,,,,,,,,	71
367	Arhgef28	chr13	98145280	98145780	60659	-0.95	6.42e-10	1.15e-08	7.1	6.15	0	,,,	,,,,	,,,	,,,,	,,,,	145,155,171,200,215,235,278,,,,,,,,,	155,171,200,278,,,,,,,,,,,	146,156,170,234,277,,,,,,,,,,,,,,	146,277,,,,,,,,,,,,,,,,,,	NA
368	Ctsc	chr7	88198899	88199399	-78686	-0.95	7.27e-09	1.04e-07	7.25	6.29	0	444,,,	442,,,,	444,,,	443,,,,	444,,,,	73,242,,,,,,,,,,,,,,	73,,,,,,,,,,,,,,	74,243,,,,,,,,,,,,,,,,,	74,,,,,,,,,,,,,,,,,,,	199
369	Fam184a	chr10	53739911	53740411	10712	-0.95	1.51e-08	2.03e-07	6.91	5.96	0	314,,,	316,,,,	314,,,	315,,,,	314,,,,	,,,,,,,,,,,,,,,	,,,,,,,,,,,,,,	,,,,,,,,,,,,,,,,,,	86,,,,,,,,,,,,,,,,,,,	228
370	Parva	chr7	112423364	112423864	-3641	-0.95	6.92e-08	8.02e-07	6.71	5.76	0	42,316,,	44,314,,,	42,316,,	43,315,,,	42,316,,,	216,264,,,,,,,,,,,,,,	264,,,,,,,,,,,,,,	217,296,,,,,,,,,,,,,,,,,	,,,,,,,,,,,,,,,,,,,	18
371	Gm20368	chr12	112282761	112283261	-77608	-0.95	7.48e-08	8.6e-07	6.83	5.88	0	,,,	,,,,	,,,	,,,,	,,,,	,,,,,,,,,,,,,,,	283,,,,,,,,,,,,,,	284,,,,,,,,,,,,,,,,,,	,,,,,,,,,,,,,,,,,,,	NA
372	Gm47451	chr13	5444732	5445232	-228554	-0.95	1.23e-07	1.34e-06	6.87	5.93	0	309,,,	,,,,	,,,	310,,,,	,,,,	253,,,,,,,,,,,,,,,	253,,,,,,,,,,,,,,	145,252,,,,,,,,,,,,,,,,,	145,252,,,,,,,,,,,,,,,,,,	57
373	Ehd1	chr19	6278059	6278559	1334	-0.95	1.94e-07	2.02e-06	6.88	5.93	0	,,,	368,,,,	,,,	369,,,,	370,,,,	164,,,,,,,,,,,,,,,	164,,,,,,,,,,,,,,	163,,,,,,,,,,,,,,,,,,	,,,,,,,,,,,,,,,,,,,	204
374	Tmem185b	chr1	119543069	119543569	16909	-0.95	3.38e-07	3.32e-06	7.05	6.1	0	279,,,	281,,,,	,,,	280,,,,	,,,,	130,195,237,307,480,,,,,,,,,,,	130,195,237,307,480,,,,,,,,,,	131,196,238,242,306,479,,,,,,,,,,,,,	196,306,,,,,,,,,,,,,,,,,,	25
375	Gm47451	chr13	5060497	5060997	155181	-0.95	3.96e-07	3.84e-06	6.57	5.62	0	,,,	,,,,	,,,	311,,,,	241,,,,	275,,,,,,,,,,,,,,,	189,275,,,,,,,,,,,,,	190,,,,,,,,,,,,,,,,,,	,,,,,,,,,,,,,,,,,,,	34
376	Nr1h5	chr3	102970502	102971002	-6369	-0.95	8.51e-07	7.64e-06	7.3	6.35	0	215,308,,	217,,,,	308,,,	216,309,,,	215,308,,,	191,241,252,,,,,,,,,,,,,	252,,,,,,,,,,,,,,	242,,,,,,,,,,,,,,,,,,	,,,,,,,,,,,,,,,,,,,	24
377	Add2	chr6	86050875	86051375	22194	-0.95	1.65e-06	1.38e-05	6.62	5.66	0	327,334,,	329,336,,,	,,,	328,335,,,	,,,,	64,132,253,,,,,,,,,,,,,	64,,,,,,,,,,,,,,	254,266,,,,,,,,,,,,,,,,,	254,,,,,,,,,,,,,,,,,,,	62
378	Npnt	chr3	132940476	132940976	9315	-0.95	1.75e-06	1.45e-05	7.63	6.68	0	280,290,,	282,288,,,	280,290,,	281,289,,,	280,290,,,	82,161,225,300,,,,,,,,,,,,	82,225,300,,,,,,,,,,,,	83,224,299,,,,,,,,,,,,,,,,	224,299,349,,,,,,,,,,,,,,,,,	9
379	Cdrt4	chr11	62915399	62915899	-35294	-0.95	3.62e-06	2.8e-05	7.11	6.17	0	,,,	,,,,	,,,	263,,,,	,,,,	239,,,,,,,,,,,,,,,	120,239,,,,,,,,,,,,,	,,,,,,,,,,,,,,,,,,	,,,,,,,,,,,,,,,,,,,	24
380	Ctnnd2	chr15	30386461	30386961	213868	-0.95	3.7e-06	2.85e-05	6.5	5.55	0	181,,,	179,,,,	181,,,	180,366,,,	181,,,,	204,288,,,,,,,,,,,,,,	204,288,,,,,,,,,,,,,	203,287,,,,,,,,,,,,,,,,,	287,,,,,,,,,,,,,,,,,,,	22
381	Mmp23	chr4	155651520	155652020	1364	-0.95	3.93e-06	3.01e-05	6.37	5.43	0	234,,,	236,,,,	234,,,	235,,,,	234,,,,	,,,,,,,,,,,,,,,	,,,,,,,,,,,,,,	,,,,,,,,,,,,,,,,,,	,,,,,,,,,,,,,,,,,,,	NA
382	Flrt1	chr19	7110852	7111352	-5123	-0.95	3.99e-06	3.05e-05	6.34	5.39	0	,,,	,,,,	,,,	,,,,	,,,,	252,316,,,,,,,,,,,,,,	252,,,,,,,,,,,,,,	253,317,,,,,,,,,,,,,,,,,	,,,,,,,,,,,,,,,,,,,	NA
383	Map2	chr1	66128373	66128873	-46400	-0.95	5.54e-06	4.09e-05	6.37	5.42	0	,,,	169,,,,	167,,,	168,,,,	167,,,,	248,297,332,,,,,,,,,,,,,	297,,,,,,,,,,,,,,	249,298,,,,,,,,,,,,,,,,,	50,298,337,,,,,,,,,,,,,,,,,	79
384	Frem2	chr3	53598317	53598817	58538	-0.95	7.5e-06	5.35e-05	6.23	5.27	0	128,300,,	302,322,,,	300,,,	301,323,,,	300,,,,	216,266,,,,,,,,,,,,,,	266,,,,,,,,,,,,,,	,,,,,,,,,,,,,,,,,,	,,,,,,,,,,,,,,,,,,,	34
385	Ccdc152	chr15	3417608	3418108	-114082	-0.95	7.77e-06	5.52e-05	6.32	5.37	0	,,,	,,,,	,,,	304,,,,	,,,,	177,242,398,,,,,,,,,,,,,	177,242,398,,,,,,,,,,,,	176,,,,,,,,,,,,,,,,,,	176,,,,,,,,,,,,,,,,,,,	62
386	Lmod1	chr1	135324443	135324943	0	-0.95	1.67e-05	0.000109	6.38	5.43	0	236,,,	238,,,,	236,,,	237,,,,	236,,,,	,,,,,,,,,,,,,,,	464,,,,,,,,,,,,,,	463,,,,,,,,,,,,,,,,,,	463,,,,,,,,,,,,,,,,,,,	225
387	Sowaha	chr11	53483570	53484070	-3296	-0.95	2.31e-05	0.000145	6.25	5.3	0	304,308,438,442	306,306,440,440,	308,438,442,	179,305,307,439,441	308,438,442,,	13,246,,,,,,,,,,,,,,	13,,,,,,,,,,,,,,	12,,,,,,,,,,,,,,,,,,	12,,,,,,,,,,,,,,,,,,,	59
388	Ddc	chr11	11948424	11949375	-50280	-0.95	2.31e-05	0.000145	7.13	6.17	0	702,,,	704,,,,	702,,,	703,,,,	702,,,,	243,317,,,,,,,,,,,,,,	243,,,,,,,,,,,,,,	242,,,,,,,,,,,,,,,,,,	,,,,,,,,,,,,,,,,,,,	385
389	Fam129a	chr1	151627166	151627666	55980	-0.95	2.69e-05	0.000166	6.01	5.06	0	324,,,	322,352,,,	,,,	323,353,,,	324,354,,,	192,289,396,,,,,,,,,,,,,	192,289,396,,,,,,,,,,,,	290,395,,,,,,,,,,,,,,,,,	290,,,,,,,,,,,,,,,,,,,	32
390	Ddr1	chr17	35735388	35735888	-30767	-0.95	3.02e-05	0.000184	6.71	5.77	0	,,,	,,,,	,,,	,,,,	,,,,	442,,,,,,,,,,,,,,,	,,,,,,,,,,,,,,	,,,,,,,,,,,,,,,,,,	195,,,,,,,,,,,,,,,,,,,	NA
391	Plcb4	chr2	135687546	135688046	28535	-0.95	7.24e-05	0.000399	6.03	5.08	0	222,,,	220,,,,	222,,,	221,,,,	222,,,,	,,,,,,,,,,,,,,,	,,,,,,,,,,,,,,	,,,,,,,,,,,,,,,,,,	159,241,312,,,,,,,,,,,,,,,,,	19
392	Dok5	chr2	170768653	170769153	36846	-0.95	7.96e-05	0.000435	6.07	5.12	0	,,,	473,,,,	,,,	,,,,	471,,,,	310,,,,,,,,,,,,,,,	36,,,,,,,,,,,,,,	37,309,,,,,,,,,,,,,,,,,	37,,,,,,,,,,,,,,,,,,,	161
393	Gm49485	chr15	99501224	99501724	-9000	-0.95	9.58e-05	0.000513	5.9	4.95	0	,,,	,,,,	,,,	,,,,	,,,,	235,,,,,,,,,,,,,,,	235,,,,,,,,,,,,,,	236,244,,,,,,,,,,,,,,,,,	,,,,,,,,,,,,,,,,,,,	NA
394	Nedd4l	chr18	64890286	64890786	2581	-0.95	9.74e-05	0.00052	5.81	4.86	0	,,,	223,,,,	,,,	,,,,	,,,,	,,,,,,,,,,,,,,,	,,,,,,,,,,,,,,	,,,,,,,,,,,,,,,,,,	,,,,,,,,,,,,,,,,,,,	NA
395	Gm17973	chr1	119963292	119963792	-23003	-0.95	0.000124	0.000644	5.86	4.91	0	,,,	,,,,	,,,	,,,,	,,,,	226,240,324,,,,,,,,,,,,,	240,,,,,,,,,,,,,,	235,323,,,,,,,,,,,,,,,,,	426,,,,,,,,,,,,,,,,,,,	NA
396	Tmem63b	chr17	45692716	45693216	-5811	-0.95	0.000174	0.000868	5.67	4.72	0	,,,	,,,,	,,,	326,,,,	,,,,	231,237,,,,,,,,,,,,,,	231,237,,,,,,,,,,,,,	232,,,,,,,,,,,,,,,,,,	232,485,,,,,,,,,,,,,,,,,,	89
397	Gm4791	chr9	46983194	46983694	-15047	-0.95	0.000179	0.000892	6.33	5.37	0	,,,	,,,,	,,,	,,,,	,,,,	64,281,285,,,,,,,,,,,,,	64,207,285,,,,,,,,,,,,	63,286,,,,,,,,,,,,,,,,,	,,,,,,,,,,,,,,,,,,,	NA
398	Tns1	chr1	73930455	73930955	193494	-0.95	0.000184	0.000912	6.08	5.13	0	404,,,	402,,,,	404,,,	403,,,,	404,,,,	253,,,,,,,,,,,,,,,	136,253,,,,,,,,,,,,,	254,,,,,,,,,,,,,,,,,,	254,297,345,,,,,,,,,,,,,,,,,	57
399	AC168090.2	chr17	6812825	6813325	22032	-0.95	0.000194	0.000955	5.91	4.96	0	205,,,	203,,,,	205,260,331,	204,330,,,	205,331,,,	16,100,,,,,,,,,,,,,,	16,100,,,,,,,,,,,,,	17,101,,,,,,,,,,,,,,,,,	278,,,,,,,,,,,,,,,,,,,	18
400	Ube2v1	chr2	167615085	167615585	16510	-0.95	0.000195	0.000959	5.7	4.75	0	,,,	307,,,,	,,,	306,,,,	,,,,	249,253,259,,,,,,,,,,,,,	249,253,259,,,,,,,,,,,,	248,254,258,,,,,,,,,,,,,,,,	248,258,291,368,,,,,,,,,,,,,,,,	15
401	Adcy5	chr16	35192356	35192856	37479	-0.95	0.000208	0.00102	5.6	4.64	0	,,,	,,,,	,,,	,,,,	,,,,	2,197,327,,,,,,,,,,,,,	2,197,,,,,,,,,,,,,	3,198,,,,,,,,,,,,,,,,,	307,328,441,,,,,,,,,,,,,,,,,	NA
402	Gm26956	chr13	11809272	11809772	-129786	-0.95	0.000227	0.0011	5.78	4.83	0	,,,	,,,,	300,,,	,,,,	300,,,,	179,246,,,,,,,,,,,,,,	,,,,,,,,,,,,,,	223,245,,,,,,,,,,,,,,,,,	245,,,,,,,,,,,,,,,,,,,	54
403	Diaph3	chr14	87141406	87141906	-171	-0.95	0.000246	0.00118	5.79	4.84	0	,,,	,,,,	,,,	,,,,	,,,,	149,,,,,,,,,,,,,,,	,,,,,,,,,,,,,,	150,,,,,,,,,,,,,,,,,,	117,150,,,,,,,,,,,,,,,,,,	NA
404	Gm47053	chr12	76467965	76468465	-23890	-0.95	0.000279	0.00132	5.66	4.72	0	,,,	,,,,	,,,	,,,,	,,,,	142,251,,,,,,,,,,,,,,	142,251,,,,,,,,,,,,,	141,245,250,,,,,,,,,,,,,,,,	,,,,,,,,,,,,,,,,,,,	NA
405	Camta1	chr4	151794472	151794972	66904	-0.95	0.000295	0.00139	5.7	4.75	0	366,,,	368,,,,	,,,	367,,,,	,,,,	118,,,,,,,,,,,,,,,	118,,,,,,,,,,,,,,	117,,,,,,,,,,,,,,,,,,	117,263,,,,,,,,,,,,,,,,,,	104
406	Atg5	chr10	44357201	44357701	88843	-0.95	0.000336	0.00155	5.75	4.81	0	251,,,	253,,,,	251,,,	252,,,,	251,,,,	33,173,280,288,460,,,,,,,,,,,	173,280,288,460,,,,,,,,,,,	174,281,287,459,,,,,,,,,,,,,,,	51,120,174,,,,,,,,,,,,,,,,,	27
407	Tns1	chr1	73902310	73902810	221639	-0.95	0.000343	0.00158	5.55	4.6	0	305,345,,	,,,,	,,,	304,344,,,	,,,,	7,,,,,,,,,,,,,,,	106,,,,,,,,,,,,,,	107,259,,,,,,,,,,,,,,,,,	,,,,,,,,,,,,,,,,,,,	45
408	Bicdl2	chr17	23664445	23664945	3939	-0.95	0.000453	0.00202	5.58	4.62	0	,,,	,,,,	,,,	,,,,	,,,,	422,,,,,,,,,,,,,,,	,,,,,,,,,,,,,,	423,,,,,,,,,,,,,,,,,,	283,423,,,,,,,,,,,,,,,,,,	NA
409	Tex22	chr12	113075043	113075543	541	-0.95	0.000473	0.0021	5.43	4.48	0	,,,	,,,,	,,,	,,,,	,,,,	289,,,,,,,,,,,,,,,	289,,,,,,,,,,,,,,	,,,,,,,,,,,,,,,,,,	,,,,,,,,,,,,,,,,,,,	NA
410	Gipr	chr7	19162865	19163365	2762	-0.95	0.000521	0.00228	5.78	4.83	0	,,,	,,,,	,,,	,,,,	,,,,	283,385,453,,,,,,,,,,,,,	283,,,,,,,,,,,,,,	284,,,,,,,,,,,,,,,,,,	284,,,,,,,,,,,,,,,,,,,	NA
411	Mras	chr9	99435213	99435713	1668	-0.95	0.000637	0.0027	6.15	5.2	0	253,,,	255,,,,	253,,,	77,254,,,	253,,,,	212,,,,,,,,,,,,,,,	,,,,,,,,,,,,,,	,,,,,,,,,,,,,,,,,,	147,,,,,,,,,,,,,,,,,,,	41
412	Ppp3ca	chr3	136781962	136782462	111838	-0.95	0.000718	0.003	5.8	4.85	0	288,,,	286,,,,	,,,	287,,,,	,,,,	,,,,,,,,,,,,,,,	,,,,,,,,,,,,,,	232,,,,,,,,,,,,,,,,,,	,,,,,,,,,,,,,,,,,,,	54
413	Gm47860	chr12	27235619	27236119	30448	-0.95	0.000776	0.0032	5.34	4.39	0	460,,,	462,,,,	460,,,	411,461,,,	460,,,,	280,,,,,,,,,,,,,,,	,,,,,,,,,,,,,,	,,,,,,,,,,,,,,,,,,	,,,,,,,,,,,,,,,,,,,	131
414	F830045P16Rik	chr2	129502585	129503085	33517	-0.95	0.000847	0.00345	5.29	4.34	0	,,,	,,,,	,,,	,,,,	,,,,	353,,,,,,,,,,,,,,,	353,,,,,,,,,,,,,,	354,,,,,,,,,,,,,,,,,,	4,354,,,,,,,,,,,,,,,,,,	NA
415	Cblb	chr16	51811132	51811632	-219593	-0.95	0.000954	0.00383	5.24	4.29	0	198,,,	196,,,,	198,,,	197,,,,	198,,,,	81,283,,,,,,,,,,,,,,	81,283,,,,,,,,,,,,,	6,284,,,,,,,,,,,,,,,,,	6,,,,,,,,,,,,,,,,,,,	85
416	Ift57	chr16	49631008	49631508	-67725	-0.95	0.00104	0.00415	5.69	4.74	0	112,,,	110,,,,	112,,,	111,,,,	112,,,,	150,418,,,,,,,,,,,,,,	198,418,,,,,,,,,,,,,	197,,,,,,,,,,,,,,,,,,	151,197,237,,,,,,,,,,,,,,,,,	38
417	Myo16	chr8	10223535	10224035	69624	-0.95	0.00124	0.0048	5.39	4.44	0	96,199,,	32,94,201,,	199,,,	95,200,217,,	199,,,,	483,,,,,,,,,,,,,,,	,,,,,,,,,,,,,,	,,,,,,,,,,,,,,,,,,	,,,,,,,,,,,,,,,,,,,	266
418	Oxsm	chr14	16254478	16254978	-4670	-0.95	0.00133	0.00512	5.86	4.91	0	,,,	443,,,,	,,,	444,,,,	,,,,	96,108,245,270,,,,,,,,,,,,	245,270,,,,,,,,,,,,,	95,109,246,,,,,,,,,,,,,,,,	246,278,,,,,,,,,,,,,,,,,,	165
419	Gls	chr1	52255247	52255747	-22015	-0.95	0.00141	0.00538	5.58	4.63	0	,,,	273,347,,,	,,,	348,,,,	349,,,,	157,287,385,406,,,,,,,,,,,,	148,157,,,,,,,,,,,,,	149,156,384,,,,,,,,,,,,,,,,	341,384,413,,,,,,,,,,,,,,,,,	6
420	Itgb6	chr2	60673212	60673712	48931	-0.95	0.00142	0.0054	5.19	4.24	0	,,,	,,,,	,,,	,,,,	,,,,	74,,,,,,,,,,,,,,,	,,,,,,,,,,,,,,	,,,,,,,,,,,,,,,,,,	58,375,,,,,,,,,,,,,,,,,,	NA
421	Tsc22d1	chr14	76448867	76449367	33906	-0.95	0.00152	0.00573	5.61	4.66	0	,,,	,,,,	,,,	,,,,	,,,,	239,288,,,,,,,,,,,,,,	,,,,,,,,,,,,,,	,,,,,,,,,,,,,,,,,,	213,,,,,,,,,,,,,,,,,,,	NA
422	Qk	chr17	10359303	10359803	-39449	-0.95	0.00157	0.00591	5.14	4.19	0	,,,	,,,,	,,,	,,,,	,,,,	403,,,,,,,,,,,,,,,	403,,,,,,,,,,,,,,	,,,,,,,,,,,,,,,,,,	255,,,,,,,,,,,,,,,,,,,	NA
423	Tab2	chr10	8196244	8196744	-240014	-0.95	0.00165	0.00616	5.92	4.96	0	,,,	222,,,,	,,,	221,,,,	,,,,	270,,,,,,,,,,,,,,,	,,,,,,,,,,,,,,	269,,,,,,,,,,,,,,,,,,	269,,,,,,,,,,,,,,,,,,,	47
424	Gm3436	chr9	70811574	70812074	-40502	-0.95	0.00167	0.0062	5.3	4.35	0	202,,,	204,,,,	,,,	203,,,,	202,,,,	68,259,308,447,,,,,,,,,,,,	259,,,,,,,,,,,,,,	69,260,448,,,,,,,,,,,,,,,,	260,309,,,,,,,,,,,,,,,,,,	55
425	Chchd6	chr6	89535597	89536097	59555	-0.95	0.00194	0.00708	5.68	4.74	0	226,,,	,,,,	,,,	,,,,	,,,,	404,,,,,,,,,,,,,,,	404,,,,,,,,,,,,,,	,,,,,,,,,,,,,,,,,,	,,,,,,,,,,,,,,,,,,,	NA
426	Gm10309	chr17	86471614	86472114	33118	-0.95	0.00216	0.00777	5.25	4.3	0	209,,,	192,211,,,	209,,,	193,210,,,	134,209,,,	461,,,,,,,,,,,,,,,	,,,,,,,,,,,,,,	,,,,,,,,,,,,,,,,,,	,,,,,,,,,,,,,,,,,,,	250
427	Fam189a2	chr19	23957589	23958089	72930	-0.95	0.00252	0.00885	5.77	4.82	0	,,,	,,,,	122,,,	,,,,	122,,,,	157,336,,,,,,,,,,,,,,	157,336,,,,,,,,,,,,,	158,335,,,,,,,,,,,,,,,,,	,,,,,,,,,,,,,,,,,,,	35
428	Msl3	chrX	168639433	168639933	33965	-0.95	0.00253	0.00888	5.54	4.59	0	96,,,	94,,,,	96,,,	95,,,,	96,,,,	,,,,,,,,,,,,,,,	226,,,,,,,,,,,,,,	,,,,,,,,,,,,,,,,,,	,,,,,,,,,,,,,,,,,,,	130
429	Gm34391	chr6	135157459	135157959	14146	-0.95	0.00269	0.00938	5.1	4.15	0	,,,	,,,,	,,,	346,,,,	,,,,	331,,,,,,,,,,,,,,,	278,331,,,,,,,,,,,,,	332,,,,,,,,,,,,,,,,,,	332,380,412,,,,,,,,,,,,,,,,,	14
430	Wwc2	chr8	47939968	47940468	50456	-0.95	0.00276	0.00957	5.3	4.35	0	,,,	,,,,	,,,	,,,,	,,,,	6,171,,,,,,,,,,,,,,	171,,,,,,,,,,,,,,	172,,,,,,,,,,,,,,,,,,	108,,,,,,,,,,,,,,,,,,,	NA
431	Cerk	chr15	86164378	86164878	21263	-0.95	0.00276	0.00959	5.06	4.11	0	,,,	,,,,	,,,	,,,,	,,,,	232,236,,,,,,,,,,,,,,	232,236,,,,,,,,,,,,,	231,237,,,,,,,,,,,,,,,,,	,,,,,,,,,,,,,,,,,,,	NA
432	Gm19566	chr5	105986337	105986837	-5155	-0.95	0.00287	0.00992	4.87	3.92	0	,,,	,,,,	,,,	,,,,	,,,,	8,85,242,,,,,,,,,,,,,	85,,,,,,,,,,,,,,	243,,,,,,,,,,,,,,,,,,	,,,,,,,,,,,,,,,,,,,	NA
433	Rnf135	chr11	80183284	80183784	-67	-0.95	0.00289	0.00998	5.41	4.47	0	,,,	,,,,	,,,	,,,,	,,,,	88,,,,,,,,,,,,,,,	88,,,,,,,,,,,,,,	,,,,,,,,,,,,,,,,,,	,,,,,,,,,,,,,,,,,,,	NA
434	Prkra	chr2	76629801	76630301	17714	-0.95	0.00296	0.0102	4.84	3.89	0	,,,	,,,,	,,,	,,,,	,,,,	227,245,257,,,,,,,,,,,,,	245,257,,,,,,,,,,,,,	244,256,,,,,,,,,,,,,,,,,	99,,,,,,,,,,,,,,,,,,,	NA
435	Gm43941	chr6	100939022	100939522	-21467	-0.95	0.0032	0.0109	5.43	4.48	0	181,234,,	179,236,,,	181,234,,	180,235,,,	181,234,,,	343,363,,,,,,,,,,,,,,	363,,,,,,,,,,,,,,	362,,,,,,,,,,,,,,,,,,	,,,,,,,,,,,,,,,,,,,	107
436	Rbm8a2	chr1	176110442	176110942	-131328	-0.95	0.00356	0.012	4.97	4.02	0	,,,	,,,,	,,,	,,,,	,,,,	279,,,,,,,,,,,,,,,	279,,,,,,,,,,,,,,	280,,,,,,,,,,,,,,,,,,	280,,,,,,,,,,,,,,,,,,,	NA
437	Cradd	chr10	95280308	95280808	43325	-0.95	0.00356	0.012	4.97	4.02	0	,,,	,,,,	,,,	,,,,	223,,,,	231,,,,,,,,,,,,,,,	,,,,,,,,,,,,,,	232,,,,,,,,,,,,,,,,,,	321,,,,,,,,,,,,,,,,,,,	8
438	Tnks	chr8	34916333	34916833	48857	-0.95	0.00364	0.0122	5.34	4.39	0	,,,	,,,,	,,,	,,,,	,,,,	65,288,,,,,,,,,,,,,,	65,,,,,,,,,,,,,,	66,289,,,,,,,,,,,,,,,,,	250,268,289,,,,,,,,,,,,,,,,,	NA
439	Zc2hc1a	chr3	7496081	7496581	-6902	-0.95	0.00371	0.0124	5.47	4.52	0	258,,,	256,,,,	258,,,	257,,,,	258,,,,	124,,,,,,,,,,,,,,,	,,,,,,,,,,,,,,	,,,,,,,,,,,,,,,,,,	125,427,,,,,,,,,,,,,,,,,,	131
440	Kcnj11	chr7	46115761	46116261	-14997	-0.95	0.0053	0.0168	4.84	3.89	0	249,,,	,,,,	249,,,	248,,,,	249,,,,	81,244,260,369,,,,,,,,,,,,	,,,,,,,,,,,,,,	259,,,,,,,,,,,,,,,,,,	259,433,,,,,,,,,,,,,,,,,,	4
441	Gm15553	chr16	75748815	75749315	-2347	-0.95	0.00531	0.0168	4.88	3.93	0	,,,	,,,,	,,,	,,,,	,,,,	,,,,,,,,,,,,,,,	,,,,,,,,,,,,,,	,,,,,,,,,,,,,,,,,,	293,327,,,,,,,,,,,,,,,,,,	NA
442	Gm9267	chr12	118661361	118661861	58684	-0.95	0.0057	0.0178	5.51	4.56	0	,,,	,,,,	,,,	,,,,	,,,,	198,230,234,,,,,,,,,,,,,	230,234,,,,,,,,,,,,,	229,,,,,,,,,,,,,,,,,,	199,,,,,,,,,,,,,,,,,,,	NA
443	Add2	chr6	86055706	86056206	27025	-0.95	0.00666	0.0204	5.27	4.32	0	,,,	,,,,	,,,	,,,,	,,,,	234,274,482,,,,,,,,,,,,,	234,274,,,,,,,,,,,,,	235,275,,,,,,,,,,,,,,,,,	275,483,,,,,,,,,,,,,,,,,,	NA
444	Mbp	chr18	82489221	82489721	14075	-0.95	0.00901	0.0263	4.94	4	0	,,,	,,,,	,,,	,,,,	,,,,	102,252,,,,,,,,,,,,,,	102,252,,,,,,,,,,,,,	101,,,,,,,,,,,,,,,,,,	101,,,,,,,,,,,,,,,,,,,	NA
445	Gm9806	chr19	16773230	16773730	-6817	-0.95	0.00908	0.0264	5.08	4.14	0	,,,	163,,,,	,,,	162,,,,	,,,,	474,,,,,,,,,,,,,,,	474,,,,,,,,,,,,,,	,,,,,,,,,,,,,,,,,,	,,,,,,,,,,,,,,,,,,,	311
446	Gm10335	chr10	14451747	14452247	-70831	-0.95	0.00921	0.0268	4.59	3.64	0	,,,	,,,,	,,,	,,,,	,,,,	207,,,,,,,,,,,,,,,	207,,,,,,,,,,,,,,	208,,,,,,,,,,,,,,,,,,	208,394,,,,,,,,,,,,,,,,,,	NA
447	Klf9	chr19	22753138	22753638	-387588	-0.95	0.00952	0.0275	5.62	4.67	0	,,,	,,,,	,,,	,,,,	,,,,	285,,,,,,,,,,,,,,,	285,,,,,,,,,,,,,,	284,,,,,,,,,,,,,,,,,,	284,,,,,,,,,,,,,,,,,,,	NA
448	Klhl25	chr7	75855764	75856264	7454	-0.95	0.0131	0.036	5.66	4.71	0	307,,,	305,,,,	,,,	306,,,,	,,,,	279,,,,,,,,,,,,,,,	279,,,,,,,,,,,,,,	280,,,,,,,,,,,,,,,,,,	318,,,,,,,,,,,,,,,,,,,	12
449	Gm15531	chr6	97883420	97883920	6619	-0.95	0.0134	0.0366	5.08	4.13	0	231,,,	229,,,,	231,,,	230,,,,	231,,,,	,,,,,,,,,,,,,,,	,,,,,,,,,,,,,,	,,,,,,,,,,,,,,,,,,	,,,,,,,,,,,,,,,,,,,	NA
450	D430042O09Rik	chr7	125758196	125758696	50308	-0.95	0.0148	0.0397	4.74	3.79	0	245,,,	243,,,,	245,,,	244,,,,	245,,,,	12,142,,,,,,,,,,,,,,	142,,,,,,,,,,,,,,	,,,,,,,,,,,,,,,,,,	47,263,,,,,,,,,,,,,,,,,,	18
451	Gm19790	chr9	14674124	14674624	-5346	-0.95	0.0251	0.0615	5.13	4.18	0	,,,	,,,,	,,,	,,,,	,,,,	,,,,,,,,,,,,,,,	,,,,,,,,,,,,,,	248,,,,,,,,,,,,,,,,,,	248,325,,,,,,,,,,,,,,,,,,	NA
452	Col4a1	chr8	11371259	11371759	-58433	-0.95	0.0363	0.0832	5.09	4.14	0	,,,	386,,,,	,,,	385,,,,	384,,,,	,,,,,,,,,,,,,,,	,,,,,,,,,,,,,,	,,,,,,,,,,,,,,,,,,	,,,,,,,,,,,,,,,,,,,	NA
453	Gm8022	chr1	35974656	35975156	15737	-0.95	0.0376	0.0857	4.88	3.93	0	314,,,	316,,,,	,,,	315,,,,	,,,,	255,323,,,,,,,,,,,,,,	323,,,,,,,,,,,,,,	256,,,,,,,,,,,,,,,,,,	436,,,,,,,,,,,,,,,,,,,	7
454	Gm6407	chr10	73901867	73902367	-211062	-0.95	0.0594	0.124	3.79	2.83	0	,,,	,,,,	,,,	,,,,	,,,,	240,,,,,,,,,,,,,,,	,,,,,,,,,,,,,,	241,,,,,,,,,,,,,,,,,,	26,241,,,,,,,,,,,,,,,,,,	NA
455	Clic5	chr17	44239088	44239588	50504	-0.94	4.44e-17	3.83e-15	8.14	7.2	0	322,359,,	324,361,,,	322,359,,	323,360,,,	322,359,,,	259,280,,,,,,,,,,,,,,	259,280,,,,,,,,,,,,,	260,,,,,,,,,,,,,,,,,,	,,,,,,,,,,,,,,,,,,,	42
456	Siah1-ps2	chr15	38609475	38609975	-32826	-0.94	4.61e-14	1.98e-12	8.01	7.07	0	,,,	186,,,,	,,,	185,,,,	,,,,	145,320,,,,,,,,,,,,,,	145,,,,,,,,,,,,,,	146,,,,,,,,,,,,,,,,,,	146,216,285,397,,,,,,,,,,,,,,,,	30
457	Gm30970	chr14	79137065	79137565	-30664	-0.94	2.81e-10	5.48e-09	7.89	6.95	0	93,,,	95,,,,	,,,	94,,,,	,,,,	75,138,,,,,,,,,,,,,,	75,138,,,,,,,,,,,,,	137,304,,,,,,,,,,,,,,,,,	226,,,,,,,,,,,,,,,,,,,	19
458	Snx19	chr9	30355615	30356115	-70993	-0.94	1.82e-08	2.39e-07	7.46	6.52	0	279,,,	277,,,,	279,,,	278,,,,	279,,,,	132,191,319,,,,,,,,,,,,,	132,191,319,,,,,,,,,,,,	320,,,,,,,,,,,,,,,,,,	,,,,,,,,,,,,,,,,,,,	40
459	Ppic	chr18	53415805	53416305	1702	-0.94	2.1e-08	2.73e-07	7.31	6.37	0	173,278,,	171,280,,,	173,278,,	172,279,,,	173,278,,,	250,288,337,358,,,,,,,,,,,,	250,288,337,,,,,,,,,,,,	249,289,336,,,,,,,,,,,,,,,,	23,336,,,,,,,,,,,,,,,,,,	8
460	Slc12a3	chr8	94300808	94301308	-27893	-0.94	3.17e-08	3.98e-07	7.48	6.55	0	104,,,	102,,,,	104,,,	103,,,,	104,,,,	281,,,,,,,,,,,,,,,	281,373,,,,,,,,,,,,,	282,374,,,,,,,,,,,,,,,,,	282,296,,,,,,,,,,,,,,,,,,	177
461	Creb3l2	chr6	37414942	37415442	26704	-0.94	6.21e-08	7.28e-07	7.73	6.8	0	114,,,	116,269,,,	,,,	115,270,,,	271,,,,	,,,,,,,,,,,,,,,	221,,,,,,,,,,,,,,	,,,,,,,,,,,,,,,,,,	388,,,,,,,,,,,,,,,,,,,	48
462	Mpp6	chr6	50112753	50113253	2512	-0.94	1.59e-07	1.7e-06	6.81	5.87	0	,,,	,,,,	,,,	,,,,	,,,,	174,340,345,447,,,,,,,,,,,,	340,345,,,,,,,,,,,,,	173,344,448,,,,,,,,,,,,,,,,	105,448,,,,,,,,,,,,,,,,,,	NA
463	Frmd8	chr19	5871096	5871596	3678	-0.94	2.48e-07	2.52e-06	7.13	6.19	0	,,,	280,,,,	,,,	279,,,,	278,,,,	24,150,197,218,436,,,,,,,,,,,	24,197,,,,,,,,,,,,,	23,198,217,,,,,,,,,,,,,,,,	23,,,,,,,,,,,,,,,,,,,	60
464	Aldh1l1	chr6	90508077	90508577	21650	-0.94	3.72e-07	3.63e-06	6.61	5.67	0	326,338,362,	328,336,364,,	338,362,,	327,337,363,,	312,326,338,362,	143,,,,,,,,,,,,,,,	143,,,,,,,,,,,,,,	40,144,,,,,,,,,,,,,,,,,	,,,,,,,,,,,,,,,,,,,	168
465	Plxnb1	chr9	109097164	109097664	1775	-0.94	5.79e-07	5.4e-06	7.15	6.22	0	133,,,	131,,,,	133,,,	132,255,,,	133,254,,,	111,,,,,,,,,,,,,,,	111,,,,,,,,,,,,,,	110,,,,,,,,,,,,,,,,,,	102,366,,,,,,,,,,,,,,,,,,	20
466	Gm12920	chr4	10788255	10788755	-24788	-0.94	1.56e-06	1.31e-05	6.62	5.67	0	,,,	,,,,	,,,	,,,,	,,,,	238,247,270,,,,,,,,,,,,,	,,,,,,,,,,,,,,	269,,,,,,,,,,,,,,,,,,	269,,,,,,,,,,,,,,,,,,,	NA
467	Itprid2	chr2	79665429	79665929	30077	-0.94	2.07e-06	1.69e-05	7.32	6.38	0	,,,	,,,,	,,,	,,,,	,,,,	298,,,,,,,,,,,,,,,	298,352,,,,,,,,,,,,,	,,,,,,,,,,,,,,,,,,	180,358,,,,,,,,,,,,,,,,,,	NA
468	Gm4705	chr17	66405068	66405568	8416	-0.94	2.63e-06	2.09e-05	6.99	6.05	0	356,,,	358,,,,	,,,	279,357,,,	356,,,,	236,,,,,,,,,,,,,,,	,,,,,,,,,,,,,,	15,,,,,,,,,,,,,,,,,,	15,,,,,,,,,,,,,,,,,,,	43
469	1700034J05Rik	chr6	146979433	146979933	-25011	-0.94	4.59e-06	3.46e-05	6.49	5.55	0	197,,,	135,199,,,	,,,	136,198,,,	137,,,,	69,216,254,,,,,,,,,,,,,	216,254,,,,,,,,,,,,,	70,255,,,,,,,,,,,,,,,,,	255,,,,,,,,,,,,,,,,,,,	17
470	Ephb1	chr9	102189949	102190449	164244	-0.94	5.25e-06	3.9e-05	6.46	5.52	0	,,,	,,,,	,,,	,,,,	,,,,	223,264,310,,,,,,,,,,,,,	223,264,310,,,,,,,,,,,,	222,265,,,,,,,,,,,,,,,,,	121,222,375,490,,,,,,,,,,,,,,,,	NA
471	Ralbp1	chr17	65916075	65916575	-30277	-0.94	5.36e-06	3.98e-05	6.46	5.52	0	,,,	,,,,	302,,,	301,,,,	302,,,,	240,,,,,,,,,,,,,,,	,,,,,,,,,,,,,,	417,,,,,,,,,,,,,,,,,,	417,422,,,,,,,,,,,,,,,,,,	61
472	Vps8	chr16	21451470	21451970	28352	-0.94	5.77e-06	4.25e-05	6.25	5.31	0	,,,	,,,,	,,,	,,,,	,,,,	1,222,,,,,,,,,,,,,,	222,,,,,,,,,,,,,,	221,,,,,,,,,,,,,,,,,,	0,221,,,,,,,,,,,,,,,,,,	NA
473	S100a6	chr3	90615398	90615898	2516	-0.94	8.6e-06	6.04e-05	6.16	5.22	0	,,,	95,,,,	,,,	416,,,,	415,,,,	372,,,,,,,,,,,,,,,	372,,,,,,,,,,,,,,	373,,,,,,,,,,,,,,,,,,	,,,,,,,,,,,,,,,,,,,	42
474	Nfatc1	chr18	80755533	80756033	-42462	-0.94	9.95e-06	6.85e-05	6.73	5.78	0	317,,,	319,,,,	,,,	318,,,,	317,,,,	255,358,,,,,,,,,,,,,,	,,,,,,,,,,,,,,	,,,,,,,,,,,,,,,,,,	89,,,,,,,,,,,,,,,,,,,	39
475	Gm12726	chr4	105580714	105581214	2374	-0.94	1.6e-05	0.000105	6.31	5.37	0	187,,,	185,,,,	,,,	460,,,,	,,,,	223,248,,,,,,,,,,,,,,	223,248,,,,,,,,,,,,,	224,247,,,,,,,,,,,,,,,,,	224,,,,,,,,,,,,,,,,,,,	38
476	Trim31	chr17	36901166	36901666	3048	-0.94	1.87e-05	0.00012	6.21	5.27	0	,,,	,,,,	,,,	282,,,,	,,,,	48,77,251,290,334,,,,,,,,,,,	77,,,,,,,,,,,,,,	78,252,289,,,,,,,,,,,,,,,,	78,167,289,,,,,,,,,,,,,,,,,	7
477	Tmx1	chr12	70600506	70601006	147411	-0.94	2.29e-05	0.000144	6.36	5.42	0	,,,	,,,,	,,,	,,,,	,,,,	177,,,,,,,,,,,,,,,	,,,,,,,,,,,,,,	176,,,,,,,,,,,,,,,,,,	176,290,,,,,,,,,,,,,,,,,,	NA
478	Dmrta2	chr4	110157654	110158154	179601	-0.94	2.56e-05	0.000159	6.38	5.44	0	,,,	332,,,,	,,,	331,,,,	330,,,,	171,228,344,,,,,,,,,,,,,	171,228,344,,,,,,,,,,,,	172,345,,,,,,,,,,,,,,,,,	66,172,,,,,,,,,,,,,,,,,,	12
479	Lemd2	chr17	27319883	27320383	-115445	-0.94	3.22e-05	0.000195	5.97	5.03	0	,,,	,,,,	,,,	,,,,	,,,,	7,204,,,,,,,,,,,,,,	204,,,,,,,,,,,,,,	203,,,,,,,,,,,,,,,,,,	6,,,,,,,,,,,,,,,,,,,	NA
480	Socs2	chr10	95394736	95395236	21944	-0.94	3.25e-05	0.000197	6.24	5.3	0	164,,,	162,,,,	164,,,	163,,,,	164,,,,	255,309,,,,,,,,,,,,,,	255,309,,,,,,,,,,,,,	254,308,339,,,,,,,,,,,,,,,,	339,,,,,,,,,,,,,,,,,,,	90
481	Ccdc91	chr6	147690086	147690586	214258	-0.94	5.6e-05	0.000319	5.9	4.96	0	,,,	,,,,	,,,	,,,,	403,,,,	120,235,383,,,,,,,,,,,,,	120,235,383,,,,,,,,,,,,	119,236,,,,,,,,,,,,,,,,,	119,236,,,,,,,,,,,,,,,,,,	20
482	Mnd1	chr3	84125100	84125600	30186	-0.94	6.31e-05	0.000354	6.58	5.63	0	144,,,	146,,,,	,,,	145,,,,	144,,,,	113,132,160,291,,,,,,,,,,,,	160,291,,,,,,,,,,,,,	114,159,292,,,,,,,,,,,,,,,,	114,298,,,,,,,,,,,,,,,,,,	12
483	Gm32381	chr6	99009384	99009884	-148569	-0.94	9.68e-05	0.000517	5.95	5	0	241,,,	243,,,,	,,,	242,,,,	241,,,,	210,310,,,,,,,,,,,,,,	471,,,,,,,,,,,,,,	209,309,,,,,,,,,,,,,,,,,	209,309,,,,,,,,,,,,,,,,,,	31
484	Egf	chr3	129646476	129646976	108340	-0.94	9.77e-05	0.000521	6.02	5.08	0	,,,	,,,,	,,,	,,,,	,,,,	9,254,261,,,,,,,,,,,,,	9,254,261,,,,,,,,,,,,	255,260,,,,,,,,,,,,,,,,,	,,,,,,,,,,,,,,,,,,,	NA
485	Akap10	chr11	61908168	61908668	21584	-0.94	9.97e-05	0.000531	5.79	4.85	0	,,,	,,,,	,,,	,,,,	,,,,	94,260,268,,,,,,,,,,,,,	94,260,268,,,,,,,,,,,,	93,259,267,,,,,,,,,,,,,,,,	56,255,267,,,,,,,,,,,,,,,,,	NA
486	Nkapl	chr13	21468935	21469435	-426	-0.94	0.000101	0.000538	5.77	4.84	0	,,,	,,,,	,,,	,,,,	,,,,	195,233,,,,,,,,,,,,,,	195,233,,,,,,,,,,,,,	196,232,,,,,,,,,,,,,,,,,	196,232,,,,,,,,,,,,,,,,,,	NA
487	Phka2	chrX	160603633	160604133	101467	-0.94	0.000116	0.000605	6.03	5.1	0	144,,,	,,,,	,,,	,,,,	,,,,	218,251,327,,,,,,,,,,,,,	251,327,,,,,,,,,,,,,	217,250,328,,,,,,,,,,,,,,,,	217,317,,,,,,,,,,,,,,,,,,	NA
488	Morc1	chr16	48422524	48423024	-8213	-0.94	0.000124	0.000643	6.26	5.33	0	283,,,	285,490,,,	283,,,	284,489,,,	283,,,,	239,,,,,,,,,,,,,,,	239,,,,,,,,,,,,,,	222,238,,,,,,,,,,,,,,,,,	306,424,,,,,,,,,,,,,,,,,,	21
489	Gm13484	chr2	50742357	50742857	-84290	-0.94	0.000137	0.000701	7.14	6.2	0	,,,	233,,,,	,,,	234,,,,	,,,,	262,280,284,444,,,,,,,,,,,,	101,262,280,284,405,,,,,,,,,,	261,279,,,,,,,,,,,,,,,,,	222,279,445,447,,,,,,,,,,,,,,,,	11
490	Fgf1	chr18	38918374	38918874	10530	-0.94	0.000225	0.00109	5.79	4.85	0	,,,	,,,,	,,,	,,,,	,,,,	281,,,,,,,,,,,,,,,	281,,,,,,,,,,,,,,	,,,,,,,,,,,,,,,,,,	,,,,,,,,,,,,,,,,,,,	NA
491	Gm7870	chr9	72217250	72217750	7695	-0.94	0.000301	0.00141	5.67	4.73	0	311,,,	309,,,,	,,,	,,,,	,,,,	287,294,445,,,,,,,,,,,,,	,,,,,,,,,,,,,,	288,,,,,,,,,,,,,,,,,,	288,371,373,,,,,,,,,,,,,,,,,	15
492	Spats2l	chr1	57847668	57848168	73506	-0.94	0.000317	0.00148	5.63	4.69	0	,,,	,,,,	,,,	,,,,	,,,,	262,272,,,,,,,,,,,,,,	,,,,,,,,,,,,,,	273,,,,,,,,,,,,,,,,,,	273,341,465,,,,,,,,,,,,,,,,,	NA
493	Plekhm3	chr1	64949379	64949879	6945	-0.94	0.000324	0.00151	6.23	5.29	0	231,,,	229,,,,	231,,,	230,,,,	231,,,,	,,,,,,,,,,,,,,,	,,,,,,,,,,,,,,	,,,,,,,,,,,,,,,,,,	,,,,,,,,,,,,,,,,,,,	NA
494	Dab2ip	chr2	35595040	35595540	36774	-0.94	0.000335	0.00155	5.6	4.66	0	,,,	,,,,	,,,	,,,,	,,,,	256,,,,,,,,,,,,,,,	256,,,,,,,,,,,,,,	255,,,,,,,,,,,,,,,,,,	217,378,401,,,,,,,,,,,,,,,,,	NA
495	Gm2606	chr15	12589352	12589852	14463	-0.94	0.000355	0.00163	5.65	4.7	0	,,,	,,,,	,,,	,,,,	,,,,	26,195,,,,,,,,,,,,,,	26,195,,,,,,,,,,,,,	27,194,,,,,,,,,,,,,,,,,	194,235,293,313,,,,,,,,,,,,,,,,	NA
496	Rmc1	chr18	12167154	12167654	-1063	-0.94	0.000377	0.00172	5.88	4.94	0	,,,	399,,,,	,,,	398,,,,	,,,,	283,,,,,,,,,,,,,,,	,,,,,,,,,,,,,,	,,,,,,,,,,,,,,,,,,	420,,,,,,,,,,,,,,,,,,,	21
497	Agap2	chr10	127094365	127094865	19081	-0.94	0.000411	0.00186	5.64	4.7	0	214,,,	183,216,,,	,,,	182,215,,,	181,214,,,	63,,,,,,,,,,,,,,,	63,,,,,,,,,,,,,,	,,,,,,,,,,,,,,,,,,	27,282,,,,,,,,,,,,,,,,,,	66
498	Gm5182	chr12	10134123	10134623	-17519	-0.94	0.000415	0.00187	5.51	4.57	0	,,,	150,,,,	,,,	149,,,,	148,,,,	213,272,486,,,,,,,,,,,,,	272,486,,,,,,,,,,,,,	273,485,,,,,,,,,,,,,,,,,	273,,,,,,,,,,,,,,,,,,,	63
499	Copb2	chr9	98534564	98535064	-28657	-0.94	0.000449	0.002	5.49	4.55	0	,,,	,,,,	,,,	,,,,	,,,,	9,126,294,300,,,,,,,,,,,,	126,294,300,,,,,,,,,,,,	127,295,299,,,,,,,,,,,,,,,,	127,,,,,,,,,,,,,,,,,,,	NA
500	Rras2	chr7	114066660	114067160	50621	-0.94	0.000459	0.00204	5.71	4.76	0	256,,,	254,,,,	256,,,	255,,,,	256,,,,	373,,,,,,,,,,,,,,,	,,,,,,,,,,,,,,	,,,,,,,,,,,,,,,,,,	184,279,,,,,,,,,,,,,,,,,,	23
501	AC140240.2	chr18	3593735	3594235	35060	-0.94	0.000501	0.0022	6.07	5.12	0	198,,,	196,,,,	198,,,	197,,,,	198,,,,	288,467,,,,,,,,,,,,,,	467,,,,,,,,,,,,,,	287,468,,,,,,,,,,,,,,,,,	287,317,,,,,,,,,,,,,,,,,,	89
502	Casz1	chr4	148906684	148907184	102255	-0.94	0.000538	0.00234	5.68	4.74	0	,,,	,,,,	,,,	,,,,	,,,,	,,,,,,,,,,,,,,,	,,,,,,,,,,,,,,	134,362,,,,,,,,,,,,,,,,,	17,435,,,,,,,,,,,,,,,,,,	NA
503	Plscr2	chr9	92274360	92274860	-742	-0.94	0.00058	0.00249	5.72	4.78	0	,,,	,,,,	,,,	,,,,	,,,,	227,254,,,,,,,,,,,,,,	227,254,,,,,,,,,,,,,	226,255,,,,,,,,,,,,,,,,,	269,,,,,,,,,,,,,,,,,,,	NA
504	Ankrd11	chr8	122975994	122976494	65783	-0.94	0.000589	0.00253	5.54	4.59	0	,,,	,,,,	,,,	,,,,	,,,,	153,348,,,,,,,,,,,,,,	153,,,,,,,,,,,,,,	108,347,,,,,,,,,,,,,,,,,	,,,,,,,,,,,,,,,,,,,	NA
505	Prkcd	chr14	30629968	30630468	-3758	-0.94	0.000619	0.00263	5.63	4.69	0	257,261,312,	259,259,310,,	261,312,,	260,311,,,	261,312,,,	226,286,,,,,,,,,,,,,,	226,,,,,,,,,,,,,,	366,,,,,,,,,,,,,,,,,,	,,,,,,,,,,,,,,,,,,,	24
506	Gm4971	chr7	73616867	73617367	69234	-0.94	0.000657	0.00277	5.54	4.6	0	181,,,	179,,,,	,,,	180,274,,,	273,,,,	262,423,,,,,,,,,,,,,,	262,423,,,,,,,,,,,,,	263,422,,,,,,,,,,,,,,,,,	422,,,,,,,,,,,,,,,,,,,	10
507	Eif4ebp2	chr10	61461770	61462270	-9109	-0.94	0.000672	0.00283	5.47	4.53	0	,,,	,,,,	,,,	,,,,	,,,,	0,,,,,,,,,,,,,,,	270,,,,,,,,,,,,,,	,,,,,,,,,,,,,,,,,,	281,,,,,,,,,,,,,,,,,,,	NA
508	Gm15737	chr6	92875315	92875815	5958	-0.94	0.000688	0.00289	7.14	6.2	0	,,,	,,,,	,,,	,,,,	,,,,	,,,,,,,,,,,,,,,	,,,,,,,,,,,,,,	241,,,,,,,,,,,,,,,,,,	147,180,182,277,,,,,,,,,,,,,,,,	NA
509	Slc9a3	chr13	74096738	74097238	-24219	-0.94	0.000719	0.003	5.32	4.37	0	,,,	,,,,	,,,	,,,,	,,,,	4,227,,,,,,,,,,,,,,	227,,,,,,,,,,,,,,	,,,,,,,,,,,,,,,,,,	83,246,,,,,,,,,,,,,,,,,,	NA
510	Gm47426	chr13	113501993	113502493	13037	-0.94	0.000719	0.003	5.76	4.82	0	271,,,	269,,,,	271,,,	270,,,,	271,,,,	132,216,234,,,,,,,,,,,,,	132,234,,,,,,,,,,,,,	133,217,,,,,,,,,,,,,,,,,	133,,,,,,,,,,,,,,,,,,,	35
511	Shank2	chr7	144097267	144097767	95339	-0.94	0.000726	0.00302	5.37	4.43	0	,,,	,,,,	,,,	,,,,	,,,,	275,,,,,,,,,,,,,,,	65,275,336,,,,,,,,,,,,	64,276,,,,,,,,,,,,,,,,,	,,,,,,,,,,,,,,,,,,,	NA
512	Eid3	chr10	82876060	82876560	9434	-0.94	0.000763	0.00316	5.38	4.44	0	,,,	19,,,,	,,,	18,,,,	17,,,,	357,,,,,,,,,,,,,,,	357,,,,,,,,,,,,,,	,,,,,,,,,,,,,,,,,,	69,356,,,,,,,,,,,,,,,,,,	50
513	Hic2	chr16	17225556	17226056	-7516	-0.94	0.000764	0.00316	6.14	5.21	0	54,,,	56,191,,,	54,,,	55,192,,,	54,193,,,	43,,,,,,,,,,,,,,,	,,,,,,,,,,,,,,	,,,,,,,,,,,,,,,,,,	,,,,,,,,,,,,,,,,,,,	11
514	Gm45908	chr1	86389255	86389755	-10979	-0.94	0.00106	0.00419	5.4	4.46	0	,,,	,,,,	,,,	,,,,	,,,,	244,,,,,,,,,,,,,,,	,,,,,,,,,,,,,,	,,,,,,,,,,,,,,,,,,	245,247,257,324,,,,,,,,,,,,,,,,	NA
515	Atp11a	chr8	12785964	12786464	28950	-0.94	0.00107	0.00422	6.22	5.27	0	,,,	,,,,	,,,	,,,,	,,,,	190,483,,,,,,,,,,,,,,	190,483,,,,,,,,,,,,,	19,,,,,,,,,,,,,,,,,,	,,,,,,,,,,,,,,,,,,,	NA
516	Gm19309	chr12	51882928	51883428	-42307	-0.94	0.00112	0.0044	5.33	4.39	0	,,,	227,,,,	,,,	226,,,,	225,,,,	279,,,,,,,,,,,,,,,	,,,,,,,,,,,,,,	280,,,,,,,,,,,,,,,,,,	260,280,,,,,,,,,,,,,,,,,,	33
517	Rftn1	chr17	50062548	50063048	127626	-0.94	0.00117	0.00457	5.18	4.24	0	337,,,	335,,,,	,,,	,,,,	,,,,	202,285,444,,,,,,,,,,,,,	202,285,,,,,,,,,,,,,	203,,,,,,,,,,,,,,,,,,	203,443,,,,,,,,,,,,,,,,,,	50
518	Pon3	chr6	5232036	5232536	23750	-0.94	0.00128	0.00494	5.76	4.81	0	,,,	,,,,	,,,	,,,,	,,,,	206,224,240,,,,,,,,,,,,,	,,,,,,,,,,,,,,	223,239,,,,,,,,,,,,,,,,,	,,,,,,,,,,,,,,,,,,,	NA
519	Cdkl4	chr17	80619569	80620069	-41756	-0.94	0.00152	0.00571	6.58	5.64	0	,,,	,,,,	190,,,	191,,,,	190,,,,	254,258,,,,,,,,,,,,,,	254,258,,,,,,,,,,,,,	253,259,,,,,,,,,,,,,,,,,	222,,,,,,,,,,,,,,,,,,,	31
520	Nr3c2	chr8	77133187	77133687	233745	-0.94	0.00157	0.00589	5.61	4.68	0	214,250,,	248,,,,	250,,,	213,249,,,	250,,,,	237,242,277,,,,,,,,,,,,,	237,242,277,,,,,,,,,,,,	238,,,,,,,,,,,,,,,,,,	,,,,,,,,,,,,,,,,,,,	6
521	Tox3	chr8	90069539	90070039	278304	-0.94	0.00196	0.00714	5.64	4.7	0	,,,	,,,,	,,,	,,,,	,,,,	225,,,,,,,,,,,,,,,	225,,,,,,,,,,,,,,	224,,,,,,,,,,,,,,,,,,	224,233,,,,,,,,,,,,,,,,,,	NA
522	Golim4	chr3	75925451	75925951	30998	-0.94	0.00199	0.00724	5.07	4.13	0	,,,	,,,,	,,,	,,,,	,,,,	281,,,,,,,,,,,,,,,	281,,,,,,,,,,,,,,	282,,,,,,,,,,,,,,,,,,	282,467,,,,,,,,,,,,,,,,,,	NA
523	Wdsub1	chr2	59882801	59883301	-210	-0.94	0.002	0.00725	6.09	5.15	0	,,,	,,,,	,,,	163,,,,	,,,,	231,267,,,,,,,,,,,,,,	231,267,,,,,,,,,,,,,	232,268,,,,,,,,,,,,,,,,,	268,,,,,,,,,,,,,,,,,,,	68
524	Gm47953	chr14	62042285	62042785	29966	-0.94	0.0022	0.00787	5.03	4.09	0	,,,	,,,,	,,,	,,,,	,,,,	81,345,476,,,,,,,,,,,,,	345,476,,,,,,,,,,,,,	6,82,346,475,,,,,,,,,,,,,,,	475,,,,,,,,,,,,,,,,,,,	NA
525	Fosl2	chr5	32139689	32140189	3888	-0.94	0.0022	0.00787	5.03	4.09	0	,,,	186,,,,	,,,	187,,,,	188,,,,	,,,,,,,,,,,,,,,	,,,,,,,,,,,,,,	486,,,,,,,,,,,,,,,,,,	486,,,,,,,,,,,,,,,,,,,	298
526	Krt87	chr15	101424890	101425390	13414	-0.94	0.00236	0.00838	5.75	4.81	0	291,,,	293,,,,	291,,,	292,,,,	,,,,	205,299,,,,,,,,,,,,,,	205,299,,,,,,,,,,,,,	204,462,,,,,,,,,,,,,,,,,	204,439,,,,,,,,,,,,,,,,,,	6
527	Trim40	chr17	36893454	36893954	-3331	-0.94	0.00247	0.00872	5.31	4.37	0	,,,	,,,,	,,,	,,,,	,,,,	132,,,,,,,,,,,,,,,	,,,,,,,,,,,,,,	131,,,,,,,,,,,,,,,,,,	131,,,,,,,,,,,,,,,,,,,	NA
528	Zfp568	chr7	29984915	29985415	960	-0.94	0.00249	0.00877	5	4.06	0	,,,	,,,,	,,,	,,,,	,,,,	366,,,,,,,,,,,,,,,	,,,,,,,,,,,,,,	367,,,,,,,,,,,,,,,,,,	367,,,,,,,,,,,,,,,,,,,	NA
529	Ciita	chr16	10467295	10467795	-12264	-0.94	0.00266	0.00929	4.97	4.03	0	286,,,	284,303,,,	286,,,	285,304,,,	286,,,,	239,,,,,,,,,,,,,,,	239,,,,,,,,,,,,,,	238,,,,,,,,,,,,,,,,,,	120,,,,,,,,,,,,,,,,,,,	45
530	Matn1	chr4	131202393	131202893	258008	-0.94	0.00268	0.00933	5.13	4.19	0	222,,,	220,,,,	,,,	221,,,,	,,,,	,,,,,,,,,,,,,,,	,,,,,,,,,,,,,,	,,,,,,,,,,,,,,,,,,	,,,,,,,,,,,,,,,,,,,	NA
531	Twist2	chr1	91732569	91733069	-68392	-0.94	0.00289	0.00997	4.98	4.05	0	238,,,	236,,,,	238,,,	237,,,,	238,,,,	,,,,,,,,,,,,,,,	,,,,,,,,,,,,,,	,,,,,,,,,,,,,,,,,,	258,,,,,,,,,,,,,,,,,,,	20
532	Gm19198	chr14	63026937	63027437	-1040	-0.94	0.00324	0.011	5.26	4.31	0	,,,	187,,,,	185,,,	186,,,,	185,,,,	,,,,,,,,,,,,,,,	,,,,,,,,,,,,,,	174,,,,,,,,,,,,,,,,,,	,,,,,,,,,,,,,,,,,,,	11
533	Rarb	chr14	16781892	16782392	36764	-0.94	0.00354	0.0119	5.68	4.74	0	,,,	,,,,	,,,	,,,,	,,,,	252,323,,,,,,,,,,,,,,	323,,,,,,,,,,,,,,	253,,,,,,,,,,,,,,,,,,	266,,,,,,,,,,,,,,,,,,,	NA
534	Gm3861	chr15	90717735	90718235	-5413	-0.94	0.00367	0.0123	5.13	4.19	0	,,,	,,,,	,,,	,,,,	,,,,	,,,,,,,,,,,,,,,	,,,,,,,,,,,,,,	,,,,,,,,,,,,,,,,,,	,,,,,,,,,,,,,,,,,,,	NA
535	Gm48068	chr10	14574227	14574727	-12209	-0.94	0.00405	0.0133	5.56	4.61	0	,,,	,,,,	,,,	,,,,	,,,,	466,,,,,,,,,,,,,,,	466,,,,,,,,,,,,,,	249,467,,,,,,,,,,,,,,,,,	467,,,,,,,,,,,,,,,,,,,	NA
536	Metrnl	chr11	121706552	121707052	5008	-0.94	0.00471	0.0152	4.93	3.99	0	,,,	,,,,	,,,	,,,,	,,,,	,,,,,,,,,,,,,,,	,,,,,,,,,,,,,,	,,,,,,,,,,,,,,,,,,	,,,,,,,,,,,,,,,,,,,	NA
537	Srgap1	chr10	122051841	122052341	-4526	-0.94	0.00497	0.0159	4.82	3.88	0	,,,	,,,,	,,,	,,,,	,,,,	230,262,,,,,,,,,,,,,,	230,262,,,,,,,,,,,,,	,,,,,,,,,,,,,,,,,,	,,,,,,,,,,,,,,,,,,,	NA
538	Ubtd2	chr11	32450085	32450585	-4785	-0.94	0.00519	0.0165	4.69	3.75	0	,,,	,,,,	,,,	,,,,	,,,,	483,,,,,,,,,,,,,,,	483,,,,,,,,,,,,,,	,,,,,,,,,,,,,,,,,,	,,,,,,,,,,,,,,,,,,,	NA
539	Degs2	chr12	108672771	108673271	29044	-0.94	0.0053	0.0168	4.72	3.78	0	,,,	,,,,	218,,,	217,,,,	218,,,,	,,,,,,,,,,,,,,,	435,,,,,,,,,,,,,,	436,,,,,,,,,,,,,,,,,,	,,,,,,,,,,,,,,,,,,,	217
540	Il18r1	chr1	40461910	40462410	-3142	-0.94	0.00669	0.0204	4.73	3.79	0	,,,	,,,,	,,,	,,,,	,,,,	219,259,,,,,,,,,,,,,,	97,219,259,,,,,,,,,,,,	220,260,,,,,,,,,,,,,,,,,	,,,,,,,,,,,,,,,,,,,	NA
541	Xiap	chrX	42033921	42034421	-25258	-0.94	0.00669	0.0204	4.73	3.79	0	,,,	214,,,,	,,,	213,,,,	,,,,	72,150,254,,,,,,,,,,,,,	72,150,254,,,,,,,,,,,,	151,253,,,,,,,,,,,,,,,,,	,,,,,,,,,,,,,,,,,,,	39
542	Tex264	chr9	106696028	106696528	-10101	-0.94	0.00676	0.0206	5.52	4.58	0	,,,	,,,,	,,,	,,,,	,,,,	146,150,154,212,224,,,,,,,,,,,	,,,,,,,,,,,,,,	151,223,,,,,,,,,,,,,,,,,	151,153,211,221,223,282,,,,,,,,,,,,,,	NA
543	Ganc	chr2	120402704	120403204	-692	-0.94	0.00697	0.0211	4.66	3.72	0	,,,	,,,,	,,,	,,,,	,,,,	254,258,,,,,,,,,,,,,,	258,,,,,,,,,,,,,,	259,,,,,,,,,,,,,,,,,,	295,,,,,,,,,,,,,,,,,,,	NA
544	B9d1	chr11	61514924	61515424	9780	-0.94	0.00744	0.0223	4.58	3.63	0	347,,,	,,,,	,,,	,,,,	,,,,	56,244,328,,,,,,,,,,,,,	,,,,,,,,,,,,,,	90,,,,,,,,,,,,,,,,,,	,,,,,,,,,,,,,,,,,,,	NA
545	Arhgap8	chr15	84730880	84731380	10828	-0.94	0.00747	0.0224	5.11	4.17	0	,,,	419,,,,	,,,	420,,,,	421,,,,	287,382,452,,,,,,,,,,,,,	287,402,,,,,,,,,,,,,	,,,,,,,,,,,,,,,,,,	,,,,,,,,,,,,,,,,,,,	17
546	Mex3c	chr18	73582467	73582967	9423	-0.94	0.00769	0.023	4.83	3.89	0	,,,	,,,,	,,,	,,,,	,,,,	184,384,485,,,,,,,,,,,,,	184,384,,,,,,,,,,,,,	183,383,486,,,,,,,,,,,,,,,,	260,454,486,,,,,,,,,,,,,,,,,	NA
547	Cachd1	chr4	100728808	100729308	-47367	-0.94	0.00923	0.0268	4.67	3.74	0	,,,	,,,,	,,,	,,,,	,,,,	235,404,,,,,,,,,,,,,,	,,,,,,,,,,,,,,	236,,,,,,,,,,,,,,,,,,	28,236,,,,,,,,,,,,,,,,,,	NA
548	Fam189a2	chr19	24120806	24121306	-89787	-0.94	0.0102	0.0291	4.73	3.79	0	,,,	,,,,	,,,	,,,,	,,,,	243,271,356,,,,,,,,,,,,,	243,271,356,,,,,,,,,,,,	244,270,,,,,,,,,,,,,,,,,	270,305,,,,,,,,,,,,,,,,,,	NA
549	Mrc2	chr11	105292944	105293444	301	-0.94	0.0112	0.0315	4.75	3.81	0	,,,	,,,,	,,,	,,,,	,,,,	225,,,,,,,,,,,,,,,	225,,,,,,,,,,,,,,	,,,,,,,,,,,,,,,,,,	,,,,,,,,,,,,,,,,,,,	NA
550	Patl1	chr19	11915751	11916251	3352	-0.94	0.0117	0.0327	4.27	3.33	0	,,,	,,,,	,,,	,,,,	,,,,	77,,,,,,,,,,,,,,,	77,,,,,,,,,,,,,,	78,,,,,,,,,,,,,,,,,,	332,,,,,,,,,,,,,,,,,,,	NA
551	Arhgap8	chr15	84754909	84755409	34857	-0.94	0.0122	0.0339	4.78	3.85	0	,,,	231,,,,	229,,,	230,332,,,	229,331,,,	48,,,,,,,,,,,,,,,	48,,,,,,,,,,,,,,	47,,,,,,,,,,,,,,,,,,	47,,,,,,,,,,,,,,,,,,,	181
552	Gm48869	chr13	9467143	9467643	115115	-0.94	0.0123	0.0342	5.12	4.18	0	,,,	,,,,	,,,	,,,,	,,,,	260,446,,,,,,,,,,,,,,	,,,,,,,,,,,,,,	219,447,,,,,,,,,,,,,,,,,	163,219,447,,,,,,,,,,,,,,,,,	NA
553	Ptges	chr2	30933979	30934479	-4116	-0.94	0.0193	0.0497	4.58	3.64	0	,,,	44,,,,	,,,	45,,,,	46,,,,	227,,,,,,,,,,,,,,,	227,,,,,,,,,,,,,,	226,,,,,,,,,,,,,,,,,,	222,234,,,,,,,,,,,,,,,,,,	176
554	Celf2	chr2	7092201	7092701	416862	-0.94	0.0268	0.0649	4.51	3.57	0	,,,	,,,,	,,,	,,,,	,,,,	262,,,,,,,,,,,,,,,	66,109,262,,,,,,,,,,,,	110,263,,,,,,,,,,,,,,,,,	,,,,,,,,,,,,,,,,,,,	NA
555	Ier2	chr8	84614493	84614993	47859	-0.94	0.0358	0.0823	4.29	3.36	0	,,,	,,,,	,,,	,,,,	,,,,	,,,,,,,,,,,,,,,	,,,,,,,,,,,,,,	,,,,,,,,,,,,,,,,,,	,,,,,,,,,,,,,,,,,,,	NA
556	Pcm1	chr8	41301229	41301729	61477	-0.94	0.0489	0.106	4.09	3.16	0	,,,	,,,,	,,,	,,,,	,,,,	180,,,,,,,,,,,,,,,	180,275,,,,,,,,,,,,,	179,,,,,,,,,,,,,,,,,,	,,,,,,,,,,,,,,,,,,,	NA
557	4930558K02Rik	chr1	162081822	162082322	-102186	-0.93	1.44e-17	1.41e-15	7.95	7.02	0	,,,	,,,,	464,,,	,,,,	464,,,,	435,,,,,,,,,,,,,,,	435,,,,,,,,,,,,,,	434,,,,,,,,,,,,,,,,,,	7,101,434,,,,,,,,,,,,,,,,,	29
558	Ddx47	chr6	135024965	135025465	13353	-0.93	2.07e-17	1.94e-15	7.91	6.99	0	236,,,	81,,,,	,,,	237,,,,	,,,,	9,176,,,,,,,,,,,,,,	,,,,,,,,,,,,,,	,,,,,,,,,,,,,,,,,,	,,,,,,,,,,,,,,,,,,,	61
559	Cdk14	chr5	5370252	5370752	49560	-0.93	3.75e-10	7.13e-09	7.21	6.29	0	356,,,	354,378,,,	356,,,	338,355,379,,	339,356,,,	5,213,,,,,,,,,,,,,,	5,213,,,,,,,,,,,,,	4,,,,,,,,,,,,,,,,,,	4,,,,,,,,,,,,,,,,,,,	125
560	Btg3	chr16	78372728	78373228	3964	-0.93	2.2e-08	2.85e-07	6.85	5.92	0	327,,,	325,325,,,	,,,	324,326,,,	323,,,,	29,213,226,249,,,,,,,,,,,,	29,213,,,,,,,,,,,,,	30,214,225,,,,,,,,,,,,,,,,	30,150,225,,,,,,,,,,,,,,,,,	74
561	Cdh16	chr8	104624019	104624519	0	-0.93	1.61e-07	1.71e-06	6.93	6	0	,,,	,,,,	,,,	,,,,	,,,,	111,231,268,344,,,,,,,,,,,,	231,344,,,,,,,,,,,,,	110,230,,,,,,,,,,,,,,,,,	118,,,,,,,,,,,,,,,,,,,	NA
562	Gm13472	chr2	48412615	48413485	24578	-0.93	1.87e-07	1.96e-06	6.99	6.06	0	97,505,,	95,261,507,,	97,,,	96,262,506,,	97,263,505,,	81,598,,,,,,,,,,,,,,	598,,,,,,,,,,,,,,	597,,,,,,,,,,,,,,,,,,	279,597,,,,,,,,,,,,,,,,,,	14
563	Pbp2	chr6	135300386	135300886	9519	-0.93	2.49e-07	2.53e-06	7.73	6.79	0	115,,,	117,,,,	115,,,	116,,,,	115,,,,	235,245,422,,,,,,,,,,,,,	235,245,,,,,,,,,,,,,	234,,,,,,,,,,,,,,,,,,	263,,,,,,,,,,,,,,,,,,,	117
564	Hcrtr2	chr9	76393716	76394216	-69860	-0.93	1.75e-06	1.45e-05	7.01	6.08	0	,,,	464,,,,	,,,	,,,,	,,,,	136,226,477,,,,,,,,,,,,,	226,477,,,,,,,,,,,,,	137,227,476,,,,,,,,,,,,,,,,	227,476,,,,,,,,,,,,,,,,,,	12
565	Mrc2	chr11	105264940	105265440	-27203	-0.93	3.22e-06	2.52e-05	6.69	5.76	0	235,,,	237,,,,	235,,,	236,,,,	235,,,,	,,,,,,,,,,,,,,,	,,,,,,,,,,,,,,	,,,,,,,,,,,,,,,,,,	218,,,,,,,,,,,,,,,,,,,	17
566	Gm47555	chr12	71637226	71637726	116659	-0.93	3.5e-06	2.71e-05	6.65	5.72	0	182,,,	180,,,,	,,,	181,,,,	182,,,,	246,250,285,,,,,,,,,,,,,	246,250,285,,,,,,,,,,,,	245,284,,,,,,,,,,,,,,,,,	,,,,,,,,,,,,,,,,,,,	63
567	Gm17053	chr12	106559443	106559943	-13117	-0.93	5.87e-06	4.3e-05	6.97	6.04	0	,,,	,,,,	,,,	371,,,,	370,,,,	88,195,201,206,284,290,,,,,,,,,,	88,195,201,206,284,290,,,,,,,,,	89,196,200,285,289,,,,,,,,,,,,,,	41,89,200,,,,,,,,,,,,,,,,,	80
568	Lifr	chr15	7117902	7118402	27288	-0.93	7.38e-06	5.27e-05	6.64	5.71	0	,,,	138,,,,	,,,	139,,,,	140,,,,	,,,,,,,,,,,,,,,	,,,,,,,,,,,,,,	,,,,,,,,,,,,,,,,,,	146,278,,,,,,,,,,,,,,,,,,	6
569	Twist2	chr1	91845004	91845504	43543	-0.93	7.57e-06	5.39e-05	6.92	5.99	0	,,,	,,,,	,,,	460,,,,	461,,,,	205,228,,,,,,,,,,,,,,	205,228,,,,,,,,,,,,,	204,229,,,,,,,,,,,,,,,,,	204,229,,,,,,,,,,,,,,,,,,	231
570	Tecrl	chr5	83354805	83355305	0	-0.93	7.77e-06	5.52e-05	6.72	5.79	0	471,,,	469,,,,	,,,	470,,,,	,,,,	291,,,,,,,,,,,,,,,	291,,,,,,,,,,,,,,	292,,,,,,,,,,,,,,,,,,	244,454,,,,,,,,,,,,,,,,,,	15
571	1500015O10Rik	chr1	43698437	43698937	-31665	-0.93	8.7e-06	6.1e-05	6.23	5.3	0	127,,,	129,,,,	127,,,	128,,,,	127,,,,	233,,,,,,,,,,,,,,,	233,,,,,,,,,,,,,,	234,297,,,,,,,,,,,,,,,,,	190,,,,,,,,,,,,,,,,,,,	61
572	Gm17228	chr17	63298508	63299008	48402	-0.93	1.13e-05	7.7e-05	6.25	5.32	0	,,,	,,,,	,,,	,,,,	,,,,	277,322,,,,,,,,,,,,,,	277,,,,,,,,,,,,,,	278,323,,,,,,,,,,,,,,,,,	323,,,,,,,,,,,,,,,,,,,	NA
573	Gm5614	chr9	35330056	35330556	-48221	-0.93	1.17e-05	7.93e-05	6.3	5.37	0	140,,,	142,,,,	140,,,	141,,,,	140,,,,	149,,,,,,,,,,,,,,,	149,,,,,,,,,,,,,,	150,,,,,,,,,,,,,,,,,,	467,,,,,,,,,,,,,,,,,,,	7
574	Hspb2	chr9	50751962	50752462	0	-0.93	1.39e-05	9.2e-05	6.17	5.24	0	,,,	,,,,	,,,	,,,,	,,,,	476,,,,,,,,,,,,,,,	134,476,,,,,,,,,,,,,	,,,,,,,,,,,,,,,,,,	,,,,,,,,,,,,,,,,,,,	NA
575	Akap11	chr14	78532335	78532835	3973	-0.93	4.72e-05	0.000273	6.75	5.82	0	187,,,	185,,,,	187,,,	186,226,,,	187,,,,	111,334,383,,,,,,,,,,,,,	,,,,,,,,,,,,,,	,,,,,,,,,,,,,,,,,,	110,,,,,,,,,,,,,,,,,,,	74
576	Gm10118	chr10	63951436	63951936	-24002	-0.93	5.18e-05	0.000298	6.5	5.57	0	130,,,	128,,,,	130,,,	129,,,,	130,,,,	59,100,249,257,352,429,433,,,,,,,,,	59,257,429,,,,,,,,,,,,	60,99,256,353,428,,,,,,,,,,,,,,	60,256,353,428,,,,,,,,,,,,,,,,	28
577	Elf4	chrX	48480691	48481191	-17559	-0.93	6.73e-05	0.000374	7.33	6.4	0	,,,	,,,,	,,,	,,,,	,,,,	241,309,,,,,,,,,,,,,,	309,,,,,,,,,,,,,,	242,308,,,,,,,,,,,,,,,,,	65,242,,,,,,,,,,,,,,,,,,	NA
578	Slco5a1	chr1	12947254	12947754	44896	-0.93	0.00013	0.000671	6.06	5.13	0	,,,	,,,,	,,,	,,,,	,,,,	20,236,,,,,,,,,,,,,,	236,,,,,,,,,,,,,,	235,,,,,,,,,,,,,,,,,,	,,,,,,,,,,,,,,,,,,,	NA
579	Gm43105	chr5	34317143	34317643	-9967	-0.93	0.000132	0.00068	5.99	5.05	0	,,,	,,,,	,,,	,,,,	,,,,	82,182,287,334,,,,,,,,,,,,	82,182,287,334,,,,,,,,,,,	83,181,286,,,,,,,,,,,,,,,,	181,286,,,,,,,,,,,,,,,,,,	NA
580	Eml4	chr17	83359405	83360338	8474	-0.93	0.000142	0.000724	6.13	5.2	0	203,,,	201,,,,	203,,,	202,740,,,	203,,,,	261,694,,,,,,,,,,,,,,	261,694,,,,,,,,,,,,,	262,695,,,,,,,,,,,,,,,,,	466,695,,,,,,,,,,,,,,,,,,	45
581	Stard4	chr18	33337141	33337641	-123279	-0.93	0.000161	0.000811	5.77	4.84	0	,,,	,,,,	,,,	,,,,	,,,,	213,,,,,,,,,,,,,,,	,,,,,,,,,,,,,,	212,,,,,,,,,,,,,,,,,,	,,,,,,,,,,,,,,,,,,,	NA
582	AC147227.1	chr18	4733872	4734372	-8704	-0.93	0.000186	0.00092	5.79	4.86	0	,,,	,,,,	,,,	,,,,	,,,,	44,228,,,,,,,,,,,,,,	,,,,,,,,,,,,,,	227,,,,,,,,,,,,,,,,,,	343,,,,,,,,,,,,,,,,,,,	NA
583	Gm5043	chr15	8896797	8897297	-17187	-0.93	0.000216	0.00105	6.07	5.13	0	,,,	214,,,,	212,,,	213,,,,	212,,,,	43,252,271,,,,,,,,,,,,,	271,,,,,,,,,,,,,,	251,270,,,,,,,,,,,,,,,,,	270,448,,,,,,,,,,,,,,,,,,	37
584	Adar	chr3	89632215	89632715	-82307	-0.93	0.000217	0.00106	5.72	4.79	0	,,,	,,,,	,,,	,,,,	,,,,	29,,,,,,,,,,,,,,,	29,,,,,,,,,,,,,,	,,,,,,,,,,,,,,,,,,	,,,,,,,,,,,,,,,,,,,	NA
585	Krr1	chr10	111960404	111960904	-11760	-0.93	0.000217	0.00106	5.85	4.91	0	188,,,	190,,,,	188,,,	189,,,,	188,,,,	,,,,,,,,,,,,,,,	,,,,,,,,,,,,,,	,,,,,,,,,,,,,,,,,,	,,,,,,,,,,,,,,,,,,,	NA
586	Rpl21-ps1	chr1	184489695	184490195	-127053	-0.93	0.00031	0.00145	5.71	4.78	0	,,,	,,,,	,,,	,,,,	,,,,	201,,,,,,,,,,,,,,,	,,,,,,,,,,,,,,	119,200,253,,,,,,,,,,,,,,,,	,,,,,,,,,,,,,,,,,,,	NA
587	Plekha5	chr6	140517115	140517615	93061	-0.93	0.000321	0.0015	5.56	4.63	0	253,,,	255,,,,	253,,,	254,,,,	253,,,,	171,304,414,456,,,,,,,,,,,,	121,171,304,,,,,,,,,,,,	303,,,,,,,,,,,,,,,,,,	115,303,,,,,,,,,,,,,,,,,,	48
588	Dpysl4	chr7	139127772	139128272	41771	-0.93	0.000413	0.00187	5.72	4.79	0	429,,,	431,,,,	429,,,	430,,,,	429,,,,	464,,,,,,,,,,,,,,,	,,,,,,,,,,,,,,	463,,,,,,,,,,,,,,,,,,	,,,,,,,,,,,,,,,,,,,	32
589	Dscaml1	chr9	45501933	45502433	75305	-0.93	0.000436	0.00196	5.99	5.06	0	,,,	,,,,	,,,	,,,,	,,,,	188,,,,,,,,,,,,,,,	,,,,,,,,,,,,,,	51,,,,,,,,,,,,,,,,,,	422,,,,,,,,,,,,,,,,,,,	NA
590	Atxn1	chr13	45827692	45828192	136816	-0.93	0.000459	0.00204	6.09	5.16	0	,,,	,,,,	,,,	,,,,	,,,,	78,483,,,,,,,,,,,,,,	78,483,,,,,,,,,,,,,	,,,,,,,,,,,,,,,,,,	,,,,,,,,,,,,,,,,,,,	NA
591	Angpt2	chr8	18779823	18780323	-38261	-0.93	0.000532	0.00232	5.66	4.74	0	,,,	296,,,,	298,,,	297,,,,	298,,,,	244,344,,,,,,,,,,,,,,	244,344,,,,,,,,,,,,,	245,343,,,,,,,,,,,,,,,,,	245,,,,,,,,,,,,,,,,,,,	45
592	Gm12550	chr4	86310973	86311473	130868	-0.93	0.000568	0.00245	5.47	4.54	0	,,,	367,462,,,	,,,	461,,,,	460,,,,	47,130,,,,,,,,,,,,,,	130,,,,,,,,,,,,,,	48,129,,,,,,,,,,,,,,,,,	129,149,,,,,,,,,,,,,,,,,,	218
593	Asxl1	chr2	153318998	153319498	-26331	-0.93	0.000748	0.0031	5.72	4.79	0	193,,,	195,195,,,	193,,,	194,,,,	193,197,,,	184,242,279,,,,,,,,,,,,,	,,,,,,,,,,,,,,	278,473,,,,,,,,,,,,,,,,,	69,,,,,,,,,,,,,,,,,,,	9
594	Kif2b	chr11	91357069	91357569	219989	-0.93	0.00075	0.00311	5.62	4.7	0	,,,	189,,,,	,,,	188,,,,	187,,,,	212,429,,,,,,,,,,,,,,	429,,,,,,,,,,,,,,	430,,,,,,,,,,,,,,,,,,	430,,,,,,,,,,,,,,,,,,,	23
595	Crb2	chr2	37749305	37749805	-26444	-0.93	0.000779	0.00321	5.82	4.89	0	431,,,	433,,,,	,,,	252,432,,,	431,,,,	199,257,,,,,,,,,,,,,,	199,257,347,,,,,,,,,,,,	198,256,348,,,,,,,,,,,,,,,,	348,,,,,,,,,,,,,,,,,,,	4
596	Tmem229b	chr12	78971991	78972491	35136	-0.93	0.000791	0.00325	5.4	4.48	0	,,,	,,,,	,,,	,,,,	,,,,	215,267,271,286,,,,,,,,,,,,	215,267,271,286,,,,,,,,,,,	214,266,272,287,,,,,,,,,,,,,,,	287,,,,,,,,,,,,,,,,,,,	NA
597	Dph5	chr3	115820130	115820630	-67207	-0.93	0.000803	0.00329	5.34	4.41	0	,,,	32,,,,	,,,	31,,,,	,,,,	77,156,292,315,,,,,,,,,,,,	77,156,315,,,,,,,,,,,,	78,157,314,,,,,,,,,,,,,,,,	78,,,,,,,,,,,,,,,,,,,	45
598	Gm4705	chr17	66419350	66419850	-5366	-0.93	0.000871	0.00353	5.52	4.59	0	279,,,	281,,,,	,,,	280,,,,	,,,,	196,332,,,,,,,,,,,,,,	332,,,,,,,,,,,,,,	195,333,,,,,,,,,,,,,,,,,	195,333,,,,,,,,,,,,,,,,,,	51
599	Trib1	chr15	59593615	59594115	-54235	-0.93	0.000893	0.00361	5.6	4.66	0	,,,	,,,,	,,,	,,,,	,,,,	273,280,481,,,,,,,,,,,,,	273,481,,,,,,,,,,,,,	39,274,480,,,,,,,,,,,,,,,,	39,258,274,,,,,,,,,,,,,,,,,	NA
600	Gm16416	chr13	103459715	103460215	62606	-0.93	0.000896	0.00362	5.31	4.38	0	,,,	,,,,	,,,	,,,,	,,,,	404,,,,,,,,,,,,,,,	404,,,,,,,,,,,,,,	208,403,,,,,,,,,,,,,,,,,	257,310,,,,,,,,,,,,,,,,,,	NA
601	Abl1	chr2	31749183	31749683	60807	-0.93	0.000952	0.00382	5.33	4.41	0	,,,	172,417,,,	,,,	173,,,,	174,,,,	22,358,,,,,,,,,,,,,,	22,358,,,,,,,,,,,,,	,,,,,,,,,,,,,,,,,,	,,,,,,,,,,,,,,,,,,,	59
602	Arhgef18	chr8	3411719	3412219	18713	-0.93	0.00108	0.00427	5.55	4.62	0	,,,	,,,,	245,,,	,,,,	,,,,	,,,,,,,,,,,,,,,	,,,,,,,,,,,,,,	,,,,,,,,,,,,,,,,,,	,,,,,,,,,,,,,,,,,,,	NA
603	Caskin2	chr11	115806157	115806657	6982	-0.93	0.00108	0.00427	5.48	4.55	0	,,,	,,,,	,,,	,,,,	,,,,	245,,,,,,,,,,,,,,,	,,,,,,,,,,,,,,	246,,,,,,,,,,,,,,,,,,	246,,,,,,,,,,,,,,,,,,,	NA
604	Mrpl19	chr6	81990906	81991406	-24948	-0.93	0.00109	0.0043	5.35	4.42	0	,,,	,,,,	,,,	,,,,	331,,,,	56,212,232,273,,,,,,,,,,,,	56,212,,,,,,,,,,,,,	57,211,274,,,,,,,,,,,,,,,,	57,211,274,,,,,,,,,,,,,,,,,	57
605	Cadm1	chr9	47364747	47365247	-164926	-0.93	0.00113	0.00444	5.3	4.37	0	197,,,	195,,,,	197,,,	196,,,,	197,,,,	244,,,,,,,,,,,,,,,	244,,,,,,,,,,,,,,	,,,,,,,,,,,,,,,,,,	,,,,,,,,,,,,,,,,,,,	47
606	Zfhx3	chr8	107950382	107950882	7738	-0.93	0.00116	0.00452	5.7	4.78	0	,,,	,,,,	,,,	,,,,	,,,,	,,,,,,,,,,,,,,,	,,,,,,,,,,,,,,	202,,,,,,,,,,,,,,,,,,	,,,,,,,,,,,,,,,,,,,	NA
607	Ak4	chr4	101438261	101438761	18984	-0.93	0.00116	0.00453	6.06	5.13	0	,,,	,,,,	,,,	,,,,	,,,,	290,,,,,,,,,,,,,,,	207,,,,,,,,,,,,,,	291,,,,,,,,,,,,,,,,,,	291,,,,,,,,,,,,,,,,,,,	NA
608	Gm21893	chr6	128290225	128290725	-3377	-0.93	0.0012	0.00466	5.46	4.53	0	,,,	305,,,,	,,,	304,,,,	303,,,,	246,,,,,,,,,,,,,,,	,,,,,,,,,,,,,,	160,245,,,,,,,,,,,,,,,,,	119,160,,,,,,,,,,,,,,,,,,	57
609	Fam83b	chr9	76527852	76528352	38764	-0.93	0.00148	0.00559	5.19	4.26	0	,,,	,,,,	,,,	,,,,	,,,,	70,,,,,,,,,,,,,,,	,,,,,,,,,,,,,,	288,,,,,,,,,,,,,,,,,,	288,,,,,,,,,,,,,,,,,,,	NA
610	Alpk3	chr7	81083146	81083646	25546	-0.93	0.0016	0.00599	5.76	4.83	0	,,,	,,,,	,,,	,,,,	,,,,	122,171,259,279,,,,,,,,,,,,	122,171,259,279,,,,,,,,,,,	172,260,280,,,,,,,,,,,,,,,,	,,,,,,,,,,,,,,,,,,,	NA
611	Gm44402	chr6	50882954	50883454	-83814	-0.93	0.00165	0.00617	5.39	4.46	0	,,,	,,,,	,,,	397,,,,	,,,,	202,252,363,,,,,,,,,,,,,	202,363,,,,,,,,,,,,,	203,362,,,,,,,,,,,,,,,,,	362,,,,,,,,,,,,,,,,,,,	34
612	Tmem123	chr9	7765235	7765735	1194	-0.93	0.0017	0.00633	5.56	4.63	0	,,,	,,,,	,,,	,,,,	,,,,	290,295,387,,,,,,,,,,,,,	290,295,,,,,,,,,,,,,	296,388,,,,,,,,,,,,,,,,,	296,375,,,,,,,,,,,,,,,,,,	NA
613	Ucma	chr2	4988855	4989355	12733	-0.93	0.00183	0.00673	5.61	4.68	0	324,,,	326,,,,	,,,	325,,,,	,,,,	391,,,,,,,,,,,,,,,	391,,,,,,,,,,,,,,	255,390,,,,,,,,,,,,,,,,,	,,,,,,,,,,,,,,,,,,,	64
614	Cd69	chr6	129236172	129236672	38764	-0.93	0.00202	0.00733	5.18	4.25	0	170,264,,	168,262,,,	264,,,	169,263,,,	264,,,,	239,294,347,,,,,,,,,,,,,	347,,,,,,,,,,,,,,	240,293,346,,,,,,,,,,,,,,,,	240,,,,,,,,,,,,,,,,,,,	22
615	Irf2bp2	chr8	126566643	126567143	26843	-0.93	0.00222	0.00794	6.05	5.12	0	,,,	219,226,,,	228,,,	220,227,,,	221,228,,,	,,,,,,,,,,,,,,,	,,,,,,,,,,,,,,	,,,,,,,,,,,,,,,,,,	324,,,,,,,,,,,,,,,,,,,	96
616	Ablim1	chr19	57273357	57273857	41062	-0.93	0.00241	0.00853	5.53	4.6	0	,,,	,,,,	,,,	112,,,,	113,,,,	152,242,,,,,,,,,,,,,,	,,,,,,,,,,,,,,	,,,,,,,,,,,,,,,,,,	243,,,,,,,,,,,,,,,,,,,	39
617	Nadk2	chr15	9078767	9079267	7507	-0.93	0.00243	0.00857	5.72	4.79	0	,,,	196,,,,	194,,,	195,,,,	194,,,,	,,,,,,,,,,,,,,,	263,,,,,,,,,,,,,,	264,,,,,,,,,,,,,,,,,,	,,,,,,,,,,,,,,,,,,,	67
618	Tmem108	chr9	103726843	103727343	34494	-0.93	0.00278	0.00963	5.5	4.57	0	169,,,	171,,,,	169,,,	170,,,,	169,,,,	187,201,,,,,,,,,,,,,,	,,,,,,,,,,,,,,	202,346,,,,,,,,,,,,,,,,,	,,,,,,,,,,,,,,,,,,,	16
619	Pdlim1	chr19	40342974	40343474	-71132	-0.93	0.00294	0.0101	5.2	4.27	0	,,,	,,,,	,,,	,,,,	,,,,	283,339,,,,,,,,,,,,,,	,,,,,,,,,,,,,,	284,338,,,,,,,,,,,,,,,,,	211,,,,,,,,,,,,,,,,,,,	NA
620	Ptov1	chr7	44867149	44867649	2139	-0.93	0.00316	0.0108	5.91	4.98	0	378,389,,	,,,,	378,,,	388,,,,	378,389,,,	230,243,,,,,,,,,,,,,,	230,243,314,,,,,,,,,,,,	188,229,242,,,,,,,,,,,,,,,,	154,188,,,,,,,,,,,,,,,,,,	64
621	Stard13	chr5	151148286	151148786	85050	-0.93	0.00317	0.0108	4.87	3.94	0	,,,	,,,,	,,,	,,,,	,,,,	246,266,474,,,,,,,,,,,,,	266,276,,,,,,,,,,,,,	265,473,,,,,,,,,,,,,,,,,	319,357,398,,,,,,,,,,,,,,,,,	NA
622	Ddx52	chr11	83933862	83934362	-7700	-0.93	0.00375	0.0125	5.24	4.32	0	,,,	178,,,,	,,,	177,,,,	176,,,,	,,,,,,,,,,,,,,,	,,,,,,,,,,,,,,	,,,,,,,,,,,,,,,,,,	,,,,,,,,,,,,,,,,,,,	NA
623	Gc	chr5	89416903	89417403	40495	-0.93	0.00378	0.0126	5.85	4.92	0	,,,	,,,,	,,,	367,,,,	368,,,,	241,467,,,,,,,,,,,,,,	241,,,,,,,,,,,,,,	,,,,,,,,,,,,,,,,,,	115,,,,,,,,,,,,,,,,,,,	99
624	Zc3h7a	chr16	11174414	11174914	1479	-0.93	0.00388	0.0129	5.03	4.1	0	,,,	,,,,	,,,	,,,,	,,,,	261,,,,,,,,,,,,,,,	261,379,,,,,,,,,,,,,	260,378,,,,,,,,,,,,,,,,,	,,,,,,,,,,,,,,,,,,,	NA
625	Rpl31	chr1	39398188	39398688	30346	-0.93	0.00427	0.0139	5.83	4.9	0	188,,,	190,,,,	188,,,	189,,,,	188,,,,	275,,,,,,,,,,,,,,,	,,,,,,,,,,,,,,	276,,,,,,,,,,,,,,,,,,	13,242,276,347,349,,,,,,,,,,,,,,,	52
626	Rfx3	chr19	28118401	28118901	-107235	-0.93	0.00467	0.0151	4.82	3.89	0	84,,,	,,,,	,,,	,,,,	,,,,	,,,,,,,,,,,,,,,	223,,,,,,,,,,,,,,	,,,,,,,,,,,,,,,,,,	,,,,,,,,,,,,,,,,,,,	NA
627	Tmem37	chr1	120093471	120093971	-19397	-0.93	0.00658	0.0202	5	4.07	0	,,,	,,,,	,,,	,,,,	,,,,	158,255,,,,,,,,,,,,,,	158,,,,,,,,,,,,,,	159,,,,,,,,,,,,,,,,,,	159,,,,,,,,,,,,,,,,,,,	NA
628	Mbip	chr12	56289458	56289958	55936	-0.93	0.00691	0.021	4.69	3.76	0	5,264,,	7,266,,,	264,,,	6,265,,,	264,,,,	156,250,,,,,,,,,,,,,,	156,,,,,,,,,,,,,,	157,,,,,,,,,,,,,,,,,,	157,,,,,,,,,,,,,,,,,,,	14
629	Lypd1	chr1	126210193	126210693	-297092	-0.93	0.00724	0.0218	5.21	4.28	0	324,,,	322,,,,	324,,,	323,,,,	324,,,,	457,,,,,,,,,,,,,,,	,,,,,,,,,,,,,,	458,,,,,,,,,,,,,,,,,,	291,458,,,,,,,,,,,,,,,,,,	31
630	Gm19898	chr12	99259816	99260316	14145	-0.93	0.0075	0.0225	5.33	4.4	0	481,,,	483,,,,	,,,	482,,,,	481,,,,	122,233,,,,,,,,,,,,,,	233,,,,,,,,,,,,,,	,,,,,,,,,,,,,,,,,,	226,465,,,,,,,,,,,,,,,,,,	16
631	4933412A08Rik	chr19	60144294	60144794	-81540	-0.93	0.00755	0.0226	4.81	3.87	0	310,,,	308,,,,	310,,,	309,,,,	310,,,,	222,,,,,,,,,,,,,,,	369,,,,,,,,,,,,,,	223,370,,,,,,,,,,,,,,,,,	112,,,,,,,,,,,,,,,,,,,	59
632	Atpif1	chr4	132524760	132525260	8399	-0.93	0.00827	0.0244	4.79	3.86	0	,,,	,,,,	,,,	,,,,	,,,,	210,,,,,,,,,,,,,,,	,,,,,,,,,,,,,,	209,,,,,,,,,,,,,,,,,,	93,,,,,,,,,,,,,,,,,,,	NA
633	Gucy1b2	chr14	62457340	62457840	-1051	-0.93	0.00856	0.0251	4.74	3.81	0	,,,	,,,,	,,,	,,,,	,,,,	,,,,,,,,,,,,,,,	,,,,,,,,,,,,,,	,,,,,,,,,,,,,,,,,,	114,,,,,,,,,,,,,,,,,,,	NA
634	Gm2553	chr9	63844072	63844572	-42275	-0.93	0.0105	0.0298	4.7	3.77	0	77,,,	75,,,,	40,77,,	76,,,,	77,,,,	278,406,,,,,,,,,,,,,,	278,,,,,,,,,,,,,,	221,,,,,,,,,,,,,,,,,,	,,,,,,,,,,,,,,,,,,,	144
635	Gm45668	chr7	138923955	138924455	5761	-0.93	0.0125	0.0346	4.95	4.02	0	,,,	,,,,	,,,	,,,,	,,,,	249,,,,,,,,,,,,,,,	249,478,,,,,,,,,,,,,	248,477,,,,,,,,,,,,,,,,,	,,,,,,,,,,,,,,,,,,,	NA
636	Ubap2	chr4	41286354	41286854	-11210	-0.93	0.0127	0.0351	4.86	3.93	0	,,,	,,,,	,,,	272,,,,	271,,,,	72,212,,,,,,,,,,,,,,	,,,,,,,,,,,,,,	,,,,,,,,,,,,,,,,,,	213,,,,,,,,,,,,,,,,,,,	58
637	Lamtor5	chr3	107260864	107261364	-17494	-0.93	0.0131	0.036	4.59	3.65	0	,,,	,,,,	,,,	,,,,	,,,,	214,285,,,,,,,,,,,,,,	214,285,,,,,,,,,,,,,	213,284,,,,,,,,,,,,,,,,,	213,284,,,,,,,,,,,,,,,,,,	NA
638	Gm7733	chr3	35482251	35482751	55049	-0.93	0.0148	0.0399	4.57	3.64	0	,,,	,,,,	,,,	,,,,	,,,,	38,,,,,,,,,,,,,,,	38,,,,,,,,,,,,,,	,,,,,,,,,,,,,,,,,,	,,,,,,,,,,,,,,,,,,,	NA
639	Tgfb2	chr1	186620602	186621102	84887	-0.93	0.0156	0.0415	4.69	3.76	0	,,,	,,,,	,,,	,,,,	,,,,	202,294,402,,,,,,,,,,,,,	202,294,402,,,,,,,,,,,,	203,226,295,403,,,,,,,,,,,,,,,	295,,,,,,,,,,,,,,,,,,,	NA
640	Mtfr1	chr3	19241476	19241976	54149	-0.93	0.0156	0.0415	4.69	3.76	0	,,,	50,,,,	,,,	51,,,,	,,,,	56,252,330,387,,,,,,,,,,,,	56,252,353,,,,,,,,,,,,	95,251,,,,,,,,,,,,,,,,,	251,,,,,,,,,,,,,,,,,,,	5
641	Nt5c2	chr19	47016429	47016929	-1276	-0.93	0.0169	0.0443	4.37	3.45	0	,,,	,,,,	,,,	,,,,	,,,,	,,,,,,,,,,,,,,,	,,,,,,,,,,,,,,	,,,,,,,,,,,,,,,,,,	,,,,,,,,,,,,,,,,,,,	NA
642	Gm15018	chrX	134930280	134930780	-23649	-0.93	0.0178	0.0464	4.42	3.48	0	,,,	,,,,	,,,	169,,,,	,,,,	236,388,,,,,,,,,,,,,,	236,388,,,,,,,,,,,,,	56,237,389,,,,,,,,,,,,,,,,	133,237,361,389,404,457,,,,,,,,,,,,,,	36
643	Prep	chr10	45092052	45092552	24849	-0.93	0.0189	0.0489	4.59	3.65	0	,,,	,,,,	,,,	,,,,	,,,,	,,,,,,,,,,,,,,,	,,,,,,,,,,,,,,	,,,,,,,,,,,,,,,,,,	,,,,,,,,,,,,,,,,,,,	NA
644	Phactr2	chr10	13429734	13430234	44178	-0.93	0.019	0.049	4.4	3.47	0	,,,	,,,,	,,,	,,,,	,,,,	397,,,,,,,,,,,,,,,	397,,,,,,,,,,,,,,	396,,,,,,,,,,,,,,,,,,	,,,,,,,,,,,,,,,,,,,	NA
645	Gm48498	chr12	14339227	14339727	153517	-0.93	0.0203	0.0517	4.62	3.69	0	,,,	,,,,	,,,	,,,,	,,,,	277,,,,,,,,,,,,,,,	277,,,,,,,,,,,,,,	278,,,,,,,,,,,,,,,,,,	278,,,,,,,,,,,,,,,,,,,	NA
646	Psd3	chr8	68024193	68024693	187334	-0.93	0.0354	0.0817	4.22	3.29	0	325,,,	,,,,	,,,	324,,,,	296,,,,	256,267,,,,,,,,,,,,,,	,,,,,,,,,,,,,,	257,,,,,,,,,,,,,,,,,,	,,,,,,,,,,,,,,,,,,,	29
647	Gm34783	chr7	70729872	70730372	182448	-0.93	0.0739	0.147	4.12	3.19	0	353,,,	355,,,,	353,,,	354,,,,	353,,,,	483,,,,,,,,,,,,,,,	172,,,,,,,,,,,,,,	484,,,,,,,,,,,,,,,,,,	269,,,,,,,,,,,,,,,,,,,	84
648	Gm6644	chr1	55826411	55826911	-381387	-0.93	0.0751	0.149	4.18	3.25	0	224,,,	,,,,	224,,,	223,,,,	224,,,,	136,214,,,,,,,,,,,,,,	214,,,,,,,,,,,,,,	215,,,,,,,,,,,,,,,,,,	135,192,,,,,,,,,,,,,,,,,,	8
649	Ltbp2	chr12	84907940	84908440	-31408	-0.92	1.02e-15	6.33e-14	7.79	6.86	0	227,,,	225,,,,	227,,,	226,,,,	227,,,,	185,215,267,271,278,285,289,,,,,,,,,	185,271,,,,,,,,,,,,,	184,214,272,,,,,,,,,,,,,,,,	190,272,,,,,,,,,,,,,,,,,,	10
650	Nr5a2	chr1	137079278	137079778	-118830	-0.92	7.85e-13	2.61e-11	8.38	7.46	0	,,,	,,,,	,,,	,,,,	,,,,	221,346,355,481,,,,,,,,,,,,	221,305,,,,,,,,,,,,,	220,,,,,,,,,,,,,,,,,,	148,,,,,,,,,,,,,,,,,,,	NA
651	Mical2	chr7	112268647	112269147	42791	-0.92	3.76e-11	8.76e-10	7.95	7.03	0	,,,	,,,,	,,,	,,,,	,,,,	240,438,,,,,,,,,,,,,,	240,438,,,,,,,,,,,,,	241,439,,,,,,,,,,,,,,,,,	241,439,,,,,,,,,,,,,,,,,,	NA
652	Spp2	chr1	88437681	88438181	30720	-0.92	2.04e-10	4.11e-09	7.67	6.74	0	235,,,	233,233,,,	235,,,	234,,,,	235,,,,	25,195,212,281,,,,,,,,,,,,	25,,,,,,,,,,,,,,	24,,,,,,,,,,,,,,,,,,	448,,,,,,,,,,,,,,,,,,,	21
653	Tspan2	chr3	102751043	102751543	16514	-0.92	1.83e-09	2.97e-08	7.15	6.22	0	,,,	,,,,	,,,	237,330,,,	143,236,,,	109,343,487,,,,,,,,,,,,,	109,487,,,,,,,,,,,,,	110,342,,,,,,,,,,,,,,,,,	342,,,,,,,,,,,,,,,,,,,	12
654	Pdgfa	chr5	138969973	138970473	26897	-0.92	1.96e-09	3.18e-08	7.67	6.75	0	,,,	,,,,	,,,	,,,,	,,,,	254,274,,,,,,,,,,,,,,	,,,,,,,,,,,,,,	275,,,,,,,,,,,,,,,,,,	275,,,,,,,,,,,,,,,,,,,	NA
655	Gm11268	chr4	82667146	82667646	24746	-0.92	1.06e-08	1.47e-07	6.93	6	0	,,,	,,,,	263,,,	,,,,	263,,,,	104,182,271,358,,,,,,,,,,,,	271,358,,,,,,,,,,,,,	103,181,270,359,473,,,,,,,,,,,,,,	270,,,,,,,,,,,,,,,,,,,	7
656	Anxa1	chr19	20406416	20406916	-15472	-0.92	1.17e-08	1.61e-07	7.52	6.59	0	478,,,	480,,,,	478,,,	479,,,,	478,,,,	39,160,,,,,,,,,,,,,,	,,,,,,,,,,,,,,	266,,,,,,,,,,,,,,,,,,	38,266,,,,,,,,,,,,,,,,,,	212
657	Gm7815	chr3	38415465	38415965	23828	-0.92	1.21e-08	1.65e-07	6.97	6.05	0	,,,	,,,,	,,,	,,,,	,,,,	5,58,153,,,,,,,,,,,,,	58,153,182,,,,,,,,,,,,	59,154,,,,,,,,,,,,,,,,,	59,,,,,,,,,,,,,,,,,,,	NA
658	Gm11203	chr11	79752302	79752802	-144420	-0.92	4.58e-08	5.54e-07	6.96	6.03	0	101,,,	103,228,,,	101,230,,	102,229,,,	101,230,,,	,,,,,,,,,,,,,,,	,,,,,,,,,,,,,,	253,,,,,,,,,,,,,,,,,,	,,,,,,,,,,,,,,,,,,,	23
659	Atmin	chr8	116951309	116952222	7916	-0.92	8.11e-07	7.33e-06	6.79	5.87	0	217,,,	219,289,644,,	217,,,	218,288,643,,	217,287,642,,	,,,,,,,,,,,,,,,	,,,,,,,,,,,,,,	210,,,,,,,,,,,,,,,,,,	2,68,123,,,,,,,,,,,,,,,,,	7
660	Epha4	chr1	77532135	77532635	-17047	-0.92	9.76e-07	8.63e-06	6.86	5.95	0	,,,	202,,,,	,,,	201,,,,	200,,,,	47,375,,,,,,,,,,,,,,	375,,,,,,,,,,,,,,	376,,,,,,,,,,,,,,,,,,	149,,,,,,,,,,,,,,,,,,,	51
661	Mrc2	chr11	105310165	105310665	17522	-0.92	1.08e-06	9.46e-06	6.98	6.06	0	318,,,	320,,,,	,,,	319,,,,	318,,,,	277,287,,,,,,,,,,,,,,	277,,,,,,,,,,,,,,	191,278,,,,,,,,,,,,,,,,,	447,470,,,,,,,,,,,,,,,,,,	31
662	Evpl	chr11	116254712	116255212	-16635	-0.92	1.48e-06	1.25e-05	6.64	5.72	0	,,,	172,,,,	174,,,	173,380,,,	174,,,,	243,279,,,,,,,,,,,,,,	,,,,,,,,,,,,,,	242,,,,,,,,,,,,,,,,,,	,,,,,,,,,,,,,,,,,,,	68
663	Gm43575	chr3	148297332	148297832	-355228	-0.92	1.48e-06	1.25e-05	6.62	5.7	0	229,,,	231,,,,	229,,,	230,,,,	229,,,,	251,482,,,,,,,,,,,,,,	251,482,,,,,,,,,,,,,	,,,,,,,,,,,,,,,,,,	174,393,,,,,,,,,,,,,,,,,,	20
664	Gm3828	chr10	80960981	80961481	-6271	-0.92	1.81e-06	1.5e-05	6.57	5.65	0	,,,	379,,,,	,,,	357,378,,,	377,,,,	191,255,,,,,,,,,,,,,,	191,,,,,,,,,,,,,,	190,,,,,,,,,,,,,,,,,,	,,,,,,,,,,,,,,,,,,,	102
665	Gm48687	chr10	98292029	98292529	-8490	-0.92	1.96e-06	1.61e-05	7.59	6.68	0	164,,,	166,435,,,	164,,,	165,434,,,	164,433,,,	190,218,276,429,,,,,,,,,,,,	190,276,,,,,,,,,,,,,	191,275,430,,,,,,,,,,,,,,,,	275,,,,,,,,,,,,,,,,,,,	3
666	Noto	chr6	85422948	85423448	-438	-0.92	2.95e-06	2.32e-05	6.42	5.5	0	179,,,	177,,,,	179,,,	178,,,,	179,,,,	190,,,,,,,,,,,,,,,	,,,,,,,,,,,,,,	446,,,,,,,,,,,,,,,,,,	446,,,,,,,,,,,,,,,,,,,	11
667	Zfp703	chr8	26946857	26947357	-29968	-0.92	3.29e-06	2.57e-05	6.43	5.51	0	,,,	,,,,	,,,	145,,,,	,,,,	6,242,,,,,,,,,,,,,,	6,,,,,,,,,,,,,,	,,,,,,,,,,,,,,,,,,	115,313,,,,,,,,,,,,,,,,,,	30
668	Myoz3	chr18	60613389	60613889	-21601	-0.92	4.37e-06	3.3e-05	6.34	5.42	0	208,,,	206,,,,	208,,,	207,,,,	208,,,,	,,,,,,,,,,,,,,,	,,,,,,,,,,,,,,	,,,,,,,,,,,,,,,,,,	,,,,,,,,,,,,,,,,,,,	NA
669	Klhdc8a	chr1	132292415	132292915	-5711	-0.92	1.56e-05	0.000102	6.75	5.83	0	346,,,	116,262,344,,	,,,	261,345,,,	118,260,346,,	73,247,430,,,,,,,,,,,,,	73,170,247,430,,,,,,,,,,,	72,246,429,,,,,,,,,,,,,,,,	429,,,,,,,,,,,,,,,,,,,	13
670	Mrc2	chr11	105315653	105316153	23010	-0.92	2.13e-05	0.000135	6.36	5.43	0	370,479,,	368,449,481,,	370,479,,	369,480,,,	370,479,,,	,,,,,,,,,,,,,,,	,,,,,,,,,,,,,,	487,,,,,,,,,,,,,,,,,,	487,,,,,,,,,,,,,,,,,,,	6
671	Scara5	chr14	65698516	65699016	32113	-0.92	2.81e-05	0.000173	6.05	5.13	0	201,430,484,	199,432,482,,	201,430,484,	200,431,483,,	201,430,484,,	220,,,,,,,,,,,,,,,	220,,,,,,,,,,,,,,	221,,,,,,,,,,,,,,,,,,	187,221,314,323,,,,,,,,,,,,,,,,	12
672	Cfap36	chr11	29245921	29246421	988	-0.92	2.83e-05	0.000174	6.1	5.17	0	,,,	,,,,	,,,	,,,,	,,,,	56,239,,,,,,,,,,,,,,	56,239,,,,,,,,,,,,,	55,240,,,,,,,,,,,,,,,,,	55,,,,,,,,,,,,,,,,,,,	NA
673	Tshz2	chr2	169782338	169782838	149325	-0.92	4.32e-05	0.000253	7.38	6.46	0	,,,	368,,,,	,,,	,,,,	366,,,,	199,241,385,,,,,,,,,,,,,	199,241,,,,,,,,,,,,,	200,240,384,,,,,,,,,,,,,,,,	240,,,,,,,,,,,,,,,,,,,	16
674	Smok4a	chr17	13555640	13556140	34184	-0.92	5.41e-05	0.000309	6.74	5.81	0	,,,	358,,,,	,,,	324,359,,,	,,,,	4,440,,,,,,,,,,,,,,	,,,,,,,,,,,,,,	3,274,,,,,,,,,,,,,,,,,	274,,,,,,,,,,,,,,,,,,,	50
675	Gm43157	chr3	122122040	122122540	30079	-0.92	6.1e-05	0.000343	6.8	5.89	0	335,,,	306,337,,,	,,,	305,336,,,	304,335,,,	,,,,,,,,,,,,,,,	,,,,,,,,,,,,,,	,,,,,,,,,,,,,,,,,,	,,,,,,,,,,,,,,,,,,,	NA
676	Igf1r	chr7	68021706	68022206	68879	-0.92	6.66e-05	0.000371	6.09	5.17	0	220,224,,	222,222,,,	220,224,,	221,223,,,	220,224,,,	,,,,,,,,,,,,,,,	,,,,,,,,,,,,,,	,,,,,,,,,,,,,,,,,,	,,,,,,,,,,,,,,,,,,,	NA
677	Sparc	chr11	55419671	55420171	3012	-0.92	0.000126	0.00065	6.93	6.01	0	186,,,	188,,,,	186,,,	187,,,,	110,186,,,	265,,,,,,,,,,,,,,,	265,,,,,,,,,,,,,,	264,,,,,,,,,,,,,,,,,,	,,,,,,,,,,,,,,,,,,,	76
678	Arfgef1	chr1	10158219	10158719	73951	-0.92	0.000142	0.000724	5.86	4.93	0	203,,,	205,,,,	203,,,	204,,,,	203,,,,	168,246,257,,,,,,,,,,,,,	246,257,,,,,,,,,,,,,	169,,,,,,,,,,,,,,,,,,	,,,,,,,,,,,,,,,,,,,	34
679	Sult1a1	chr7	126676140	126676640	0	-0.92	0.000247	0.00119	6.35	5.43	0	,,,	,,,,	,,,	228,,,,	,,,,	94,,,,,,,,,,,,,,,	33,94,,,,,,,,,,,,,	34,93,,,,,,,,,,,,,,,,,	,,,,,,,,,,,,,,,,,,,	134
680	Cdk5r1	chr11	80490865	80491365	13842	-0.92	0.000285	0.00135	5.81	4.89	0	,,,	198,,,,	,,,	199,,,,	,,,,	20,129,253,297,,,,,,,,,,,,	297,,,,,,,,,,,,,,	252,296,,,,,,,,,,,,,,,,,	252,410,,,,,,,,,,,,,,,,,,	53
681	Rai14	chr15	10648305	10648805	65819	-0.92	0.000318	0.00148	5.88	4.96	0	301,,,	299,,,,	301,,,	300,,,,	301,,,,	187,250,,,,,,,,,,,,,,	187,250,,,,,,,,,,,,,	51,186,251,,,,,,,,,,,,,,,,	251,,,,,,,,,,,,,,,,,,,	48
682	2700062C07Rik	chr18	24418735	24419235	-51615	-0.92	0.000349	0.00161	5.57	4.65	0	,,,	,,,,	,,,	,,,,	,,,,	241,251,308,,,,,,,,,,,,,	241,251,308,,,,,,,,,,,,	240,250,307,,,,,,,,,,,,,,,,	23,112,,,,,,,,,,,,,,,,,,	NA
683	Ina	chr19	46971242	46971742	-42956	-0.92	0.000367	0.00168	5.58	4.66	0	231,,,	233,,,,	231,,,	232,,,,	231,,,,	195,238,,,,,,,,,,,,,,	238,,,,,,,,,,,,,,	237,,,,,,,,,,,,,,,,,,	22,,,,,,,,,,,,,,,,,,,	4
684	Serpinb9	chr13	33005384	33005884	2134	-0.92	0.000371	0.00169	5.81	4.9	0	127,,,	129,,,,	127,,,	128,,,,	127,,,,	85,313,455,,,,,,,,,,,,,	85,313,,,,,,,,,,,,,	314,,,,,,,,,,,,,,,,,,	26,314,367,,,,,,,,,,,,,,,,,	42
685	Gm17528	chr13	28685511	28686011	-141112	-0.92	0.0004	0.00182	5.88	4.96	0	210,,,	,,,,	,,,	209,,,,	422,,,,	231,435,,,,,,,,,,,,,,	,,,,,,,,,,,,,,	230,434,,,,,,,,,,,,,,,,,	230,344,,,,,,,,,,,,,,,,,,	12
686	Sestd1	chr2	77282034	77282534	-1442	-0.92	0.000483	0.00214	5.48	4.55	0	,,,	,,,,	,,,	,,,,	,,,,	176,196,,,,,,,,,,,,,,	196,290,,,,,,,,,,,,,	195,,,,,,,,,,,,,,,,,,	,,,,,,,,,,,,,,,,,,,	NA
687	Ppp4r1l-ps	chr2	173619061	173619561	40079	-0.92	0.000596	0.00255	5.51	4.59	0	314,,,	316,,,,	,,,	315,428,,,	,,,,	175,325,,,,,,,,,,,,,,	325,,,,,,,,,,,,,,	326,,,,,,,,,,,,,,,,,,	263,,,,,,,,,,,,,,,,,,,	9
688	Gm47361	chr13	40043781	40044281	247460	-0.92	0.000642	0.00272	5.71	4.78	0	142,319,,	144,317,,,	142,,,	143,438,,,	142,,,,	,,,,,,,,,,,,,,,	227,,,,,,,,,,,,,,	222,,,,,,,,,,,,,,,,,,	222,,,,,,,,,,,,,,,,,,,	78
689	Gm7985	chr12	71882387	71882887	-35096	-0.92	0.000706	0.00295	5.5	4.58	0	,,,	,,,,	,,,	,,,,	,,,,	1,205,246,274,,,,,,,,,,,,	,,,,,,,,,,,,,,	2,206,245,,,,,,,,,,,,,,,,	30,206,,,,,,,,,,,,,,,,,,	NA
690	Gm13416	chr2	24570624	24571124	23389	-0.92	0.000734	0.00305	5.74	4.83	0	215,,,	213,,,,	215,,,	214,,,,	215,,,,	263,322,488,,,,,,,,,,,,,	,,,,,,,,,,,,,,	262,,,,,,,,,,,,,,,,,,	262,323,,,,,,,,,,,,,,,,,,	47
691	Zfp516	chr18	83347741	83348241	436862	-0.92	0.00082	0.00335	5.36	4.44	0	277,,,	279,,,,	277,,,	278,,,,	277,,,,	,,,,,,,,,,,,,,,	,,,,,,,,,,,,,,	,,,,,,,,,,,,,,,,,,	,,,,,,,,,,,,,,,,,,,	NA
692	Rnf133	chr6	23535320	23535820	114485	-0.92	0.000997	0.00398	5.48	4.56	0	286,,,	288,,,,	,,,	287,,,,	286,,,,	243,,,,,,,,,,,,,,,	243,,,,,,,,,,,,,,	51,168,242,,,,,,,,,,,,,,,,	51,160,242,,,,,,,,,,,,,,,,,	43
693	Fkbp1a-ps1	chr14	76662883	76663383	-26019	-0.92	0.00104	0.00412	5.59	4.66	0	,,,	76,164,,,	78,162,,	77,163,,,	78,162,,,	,,,,,,,,,,,,,,,	295,,,,,,,,,,,,,,	296,,,,,,,,,,,,,,,,,,	,,,,,,,,,,,,,,,,,,,	131
694	Cdc42bpb	chr12	111354402	111354902	22816	-0.92	0.00108	0.00426	5.61	4.68	0	250,,,	252,,,,	250,,,	251,,,,	250,,,,	209,232,,,,,,,,,,,,,,	232,,,,,,,,,,,,,,	210,,,,,,,,,,,,,,,,,,	210,,,,,,,,,,,,,,,,,,,	18
695	Cdadc1	chr14	59530775	59531275	66684	-0.92	0.00115	0.00451	5.26	4.35	0	347,,,	349,,,,	347,,,	348,,,,	347,,,,	146,,,,,,,,,,,,,,,	146,483,,,,,,,,,,,,,	482,,,,,,,,,,,,,,,,,,	147,,,,,,,,,,,,,,,,,,,	133
696	Rtl10	chr16	18503948	18504448	5047	-0.92	0.00128	0.00495	5.36	4.43	0	,,,	,,,,	,,,	261,,,,	,,,,	98,,,,,,,,,,,,,,,	,,,,,,,,,,,,,,	225,,,,,,,,,,,,,,,,,,	409,,,,,,,,,,,,,,,,,,,	36
697	Mical2	chr7	112317437	112317937	91581	-0.92	0.00142	0.0054	5.53	4.62	0	,,,	246,,,,	,,,	247,,,,	,,,,	,,,,,,,,,,,,,,,	,,,,,,,,,,,,,,	,,,,,,,,,,,,,,,,,,	290,,,,,,,,,,,,,,,,,,,	43
698	Gata6	chr18	11233994	11234494	181930	-0.92	0.00142	0.00541	5.49	4.57	0	,,,	,,,,	,,,	,,,,	,,,,	254,351,,,,,,,,,,,,,,	351,,,,,,,,,,,,,,	200,350,,,,,,,,,,,,,,,,,	,,,,,,,,,,,,,,,,,,,	NA
699	Ncoa2	chr1	13305088	13305588	68495	-0.92	0.00144	0.00546	5.23	4.3	0	,,,	,,,,	,,,	,,,,	,,,,	92,213,243,,,,,,,,,,,,,	92,243,,,,,,,,,,,,,	91,214,,,,,,,,,,,,,,,,,	298,416,,,,,,,,,,,,,,,,,,	NA
700	Lipg	chr18	74909210	74909710	51553	-0.92	0.0015	0.00565	5.52	4.6	0	,,,	,,,,	234,,,	,,,,	234,,,,	83,147,,,,,,,,,,,,,,	,,,,,,,,,,,,,,	,,,,,,,,,,,,,,,,,,	243,301,,,,,,,,,,,,,,,,,,	9
701	Isca2	chr12	84802209	84802709	28958	-0.92	0.00162	0.00606	6.34	5.42	0	,,,	,,,,	,,,	,,,,	,,,,	85,128,,,,,,,,,,,,,,	85,,,,,,,,,,,,,,	86,262,365,,,,,,,,,,,,,,,,	70,86,262,290,,,,,,,,,,,,,,,,	NA
702	Gm13798	chr2	95608115	95608615	-69102	-0.92	0.00165	0.00614	5.3	4.39	0	161,,,	,,,,	,,,	,,,,	432,,,,	238,,,,,,,,,,,,,,,	238,,,,,,,,,,,,,,	389,,,,,,,,,,,,,,,,,,	,,,,,,,,,,,,,,,,,,,	43
703	Bhlhe40	chr6	108713500	108714000	52871	-0.92	0.00169	0.00627	5.14	4.22	0	,,,	,,,,	,,,	229,,,,	,,,,	217,,,,,,,,,,,,,,,	217,,,,,,,,,,,,,,	218,,,,,,,,,,,,,,,,,,	,,,,,,,,,,,,,,,,,,,	11
704	2700049A03Rik	chr12	71136733	71137233	0	-0.92	0.00181	0.00667	5.78	4.86	0	,,,	,,,,	,,,	,,,,	,,,,	,,,,,,,,,,,,,,,	,,,,,,,,,,,,,,	,,,,,,,,,,,,,,,,,,	79,258,383,,,,,,,,,,,,,,,,,	NA
705	Tfpi	chr2	84515181	84515681	-38406	-0.92	0.00183	0.00673	5.59	4.68	0	16,,,	18,272,,,	16,,,	17,271,,,	16,,,,	256,,,,,,,,,,,,,,,	256,,,,,,,,,,,,,,	257,,,,,,,,,,,,,,,,,,	237,,,,,,,,,,,,,,,,,,,	14
706	Gm17230	chr10	20586671	20587171	-38464	-0.92	0.00198	0.00719	5.27	4.35	0	277,,,	279,,,,	,,,	278,,,,	,,,,	11,253,379,396,,,,,,,,,,,,	396,486,,,,,,,,,,,,,	12,162,254,380,397,,,,,,,,,,,,,,	12,356,,,,,,,,,,,,,,,,,,	24
707	Gm15565	chr9	120416930	120417430	32019	-0.92	0.00214	0.00769	5.11	4.19	0	,,,	,,,,	,,,	,,,,	,,,,	17,174,228,315,349,,,,,,,,,,,	174,228,315,,,,,,,,,,,,	173,229,350,,,,,,,,,,,,,,,,	229,350,,,,,,,,,,,,,,,,,,	NA
708	Tspan32	chr7	143016007	143016507	10961	-0.92	0.00222	0.00794	5.19	4.27	0	,,,	,,,,	,,,	,,,,	,,,,	,,,,,,,,,,,,,,,	,,,,,,,,,,,,,,	,,,,,,,,,,,,,,,,,,	381,,,,,,,,,,,,,,,,,,,	NA
709	Srfbp1	chr18	52409787	52410287	-55406	-0.92	0.0026	0.00911	5.06	4.13	0	,,,	318,,,,	,,,	317,,,,	,,,,	,,,,,,,,,,,,,,,	,,,,,,,,,,,,,,	,,,,,,,,,,,,,,,,,,	,,,,,,,,,,,,,,,,,,,	NA
710	Srsf6	chr2	162923622	162924122	-7406	-0.92	0.00268	0.00932	5.2	4.28	0	,,,	,,,,	,,,	,,,,	,,,,	262,471,,,,,,,,,,,,,,	262,471,,,,,,,,,,,,,	263,470,,,,,,,,,,,,,,,,,	470,,,,,,,,,,,,,,,,,,,	NA
711	Samd9l	chr6	3399253	3399753	0	-0.92	0.00294	0.0101	5.01	4.09	0	,,,	,,,,	,,,	,,,,	,,,,	,,,,,,,,,,,,,,,	,,,,,,,,,,,,,,	,,,,,,,,,,,,,,,,,,	,,,,,,,,,,,,,,,,,,,	NA
712	Gm13472	chr2	48449488	48449988	61451	-0.92	0.00324	0.011	5.01	4.09	0	,,,	,,,,	,,,	,,,,	,,,,	276,280,320,,,,,,,,,,,,,	276,320,,,,,,,,,,,,,	275,321,,,,,,,,,,,,,,,,,	321,,,,,,,,,,,,,,,,,,,	NA
713	Gm10295	chr7	71467297	71467797	-115812	-0.92	0.0036	0.0121	5.06	4.13	0	333,,,	331,,,,	333,,,	332,,,,	333,,,,	250,,,,,,,,,,,,,,,	250,,,,,,,,,,,,,,	251,,,,,,,,,,,,,,,,,,	251,299,,,,,,,,,,,,,,,,,,	32
714	Prr18	chr17	8327325	8327825	-9634	-0.92	0.00416	0.0136	5.44	4.52	0	,,,	265,,,,	,,,	264,,,,	,,,,	233,259,,,,,,,,,,,,,,	233,329,,,,,,,,,,,,,	49,144,232,,,,,,,,,,,,,,,,	144,,,,,,,,,,,,,,,,,,,	5
715	Gm5767	chr16	8714308	8714808	33538	-0.92	0.00489	0.0157	4.95	4.02	0	,,,	,,,,	,,,	,,,,	,,,,	26,136,222,,,,,,,,,,,,,	26,,,,,,,,,,,,,,	25,221,,,,,,,,,,,,,,,,,	12,25,,,,,,,,,,,,,,,,,,	NA
716	Tnrc6c	chr11	117669300	117669800	15011	-0.92	0.00576	0.018	5.01	4.1	0	,,,	,,,,	,,,	,,,,	,,,,	109,121,,,,,,,,,,,,,,	109,121,,,,,,,,,,,,,	,,,,,,,,,,,,,,,,,,	106,221,,,,,,,,,,,,,,,,,,	NA
717	Atp8b2	chr3	89953377	89953877	9631	-0.92	0.00618	0.0191	4.73	3.81	0	,,,	,,,,	,,,	,,,,	,,,,	,,,,,,,,,,,,,,,	,,,,,,,,,,,,,,	,,,,,,,,,,,,,,,,,,	160,,,,,,,,,,,,,,,,,,,	NA
718	Gm5958	chr14	99745175	99745675	90139	-0.92	0.00633	0.0195	5	4.09	0	,,,	,,,,	,,,	,,,,	,,,,	416,,,,,,,,,,,,,,,	,,,,,,,,,,,,,,	,,,,,,,,,,,,,,,,,,	231,,,,,,,,,,,,,,,,,,,	NA
719	Chrm5	chr2	112481477	112481977	-708	-0.92	0.0069	0.021	4.8	3.88	0	,,,	,,,,	,,,	,,,,	,,,,	170,,,,,,,,,,,,,,,	,,,,,,,,,,,,,,	,,,,,,,,,,,,,,,,,,	,,,,,,,,,,,,,,,,,,,	NA
720	Ldah	chr12	8158784	8159284	-48823	-0.92	0.00745	0.0223	4.89	3.96	0	,,,	,,,,	,,,	,,,,	,,,,	,,,,,,,,,,,,,,,	,,,,,,,,,,,,,,	,,,,,,,,,,,,,,,,,,	203,,,,,,,,,,,,,,,,,,,	NA
721	Klf2	chr8	72353456	72353956	34423	-0.92	0.00757	0.0227	4.91	3.99	0	347,,,	345,,,,	,,,	346,,,,	347,,,,	360,,,,,,,,,,,,,,,	,,,,,,,,,,,,,,	,,,,,,,,,,,,,,,,,,	248,257,415,,,,,,,,,,,,,,,,,	13
722	Rpe	chr1	66655053	66655553	-45278	-0.92	0.00867	0.0254	4.93	4.01	0	,,,	,,,,	,,,	,,,,	,,,,	,,,,,,,,,,,,,,,	,,,,,,,,,,,,,,	,,,,,,,,,,,,,,,,,,	83,,,,,,,,,,,,,,,,,,,	NA
723	Tmem121	chr12	113221926	113222426	35996	-0.92	0.0108	0.0305	5.34	4.43	0	,,,	,,,,	,,,	,,,,	,,,,	209,,,,,,,,,,,,,,,	,,,,,,,,,,,,,,	,,,,,,,,,,,,,,,,,,	24,,,,,,,,,,,,,,,,,,,	NA
724	Tmem170b	chr13	41551538	41552038	-53869	-0.92	0.0133	0.0364	4.69	3.78	0	224,,,	226,,,,	224,,,	225,481,,,	224,,,,	106,146,199,,,,,,,,,,,,,	199,,,,,,,,,,,,,,	172,200,,,,,,,,,,,,,,,,,	,,,,,,,,,,,,,,,,,,,	24
725	Gm34583	chr5	73379837	73380337	-223	-0.92	0.0133	0.0365	4.63	3.71	0	,,,	,,,,	,,,	,,,,	,,,,	,,,,,,,,,,,,,,,	,,,,,,,,,,,,,,	233,,,,,,,,,,,,,,,,,,	,,,,,,,,,,,,,,,,,,,	NA
726	Rpl19-ps10	chr7	115462212	115462712	290156	-0.92	0.0134	0.0367	5.21	4.29	0	,,,	226,,,,	224,,,	208,225,,,	224,,,,	239,288,,,,,,,,,,,,,,	288,,,,,,,,,,,,,,	240,,,,,,,,,,,,,,,,,,	,,,,,,,,,,,,,,,,,,,	13
727	Shank2	chr7	144180821	144181321	178893	-0.92	0.0144	0.0388	4.66	3.74	0	,,,	,,,,	,,,	,,,,	,,,,	250,277,,,,,,,,,,,,,,	250,,,,,,,,,,,,,,	276,,,,,,,,,,,,,,,,,,	276,,,,,,,,,,,,,,,,,,,	NA
728	Dapl1	chr2	59499082	59499582	14429	-0.92	0.0172	0.045	5.52	4.6	0	,,,	,,,,	,,,	,,,,	,,,,	278,,,,,,,,,,,,,,,	225,278,,,,,,,,,,,,,	224,279,,,,,,,,,,,,,,,,,	235,279,310,,,,,,,,,,,,,,,,,	NA
729	Dcun1d4	chr5	73552490	73552990	71490	-0.92	0.0242	0.0596	4.76	3.85	0	,,,	,,,,	,,,	,,,,	,,,,	158,256,,,,,,,,,,,,,,	158,256,,,,,,,,,,,,,	157,257,,,,,,,,,,,,,,,,,	257,445,,,,,,,,,,,,,,,,,,	NA
730	Lgr6	chr1	135041874	135042374	62902	-0.92	0.041	0.0919	4.57	3.64	0	,,,	,,,,	,,,	,,,,	318,,,,	114,220,234,276,,,,,,,,,,,,	114,220,234,276,,,,,,,,,,,	115,219,235,277,,,,,,,,,,,,,,,	235,369,,,,,,,,,,,,,,,,,,	41
731	Piezo1	chr8	122536863	122537363	13966	-0.91	4e-14	1.74e-12	7.81	6.9	0	280,,,	282,,,,	280,,,	281,,,,	280,,,,	238,339,,,,,,,,,,,,,,	238,339,,,,,,,,,,,,,	239,,,,,,,,,,,,,,,,,,	239,,,,,,,,,,,,,,,,,,,	41
732	2700062C07Rik	chr18	24420287	24420787	-50063	-0.91	2.71e-13	1e-11	7.98	7.07	0	291,,,	289,,,,	291,,,	290,,,,	291,,,,	149,153,257,279,,,,,,,,,,,,	149,153,279,,,,,,,,,,,,	127,148,154,280,,,,,,,,,,,,,,,	97,280,,,,,,,,,,,,,,,,,,	9
733	Lrfn2	chr17	48724657	48725157	-207222	-0.91	6.33e-13	2.17e-11	7.97	7.06	0	227,,,	229,,,,	227,,,	228,,,,	227,,,,	176,433,,,,,,,,,,,,,,	176,336,,,,,,,,,,,,,	175,,,,,,,,,,,,,,,,,,	175,420,432,,,,,,,,,,,,,,,,,	51
734	Gm47086	chr13	34245208	34245708	-73100	-0.91	2.05e-12	6.19e-11	7.49	6.58	0	,,,	,,,,	,,,	85,,,,	86,,,,	,,,,,,,,,,,,,,,	,,,,,,,,,,,,,,	275,,,,,,,,,,,,,,,,,,	275,,,,,,,,,,,,,,,,,,,	189
735	Ust	chr10	8297112	8297612	221213	-0.91	2.66e-12	7.85e-11	7.56	6.65	0	7,379,,	96,217,381,,	94,379,,	95,216,380,,	94,379,,,	114,252,348,,,,,,,,,,,,,	114,252,,,,,,,,,,,,,	115,227,253,,,,,,,,,,,,,,,,	,,,,,,,,,,,,,,,,,,,	10
736	St6gal1	chr16	23266206	23266706	41466	-0.91	3.57e-11	8.37e-10	7.46	6.55	0	,,,	,,,,	,,,	,,,,	,,,,	,,,,,,,,,,,,,,,	,,,,,,,,,,,,,,	,,,,,,,,,,,,,,,,,,	224,,,,,,,,,,,,,,,,,,,	NA
737	Nrf1	chr6	30092829	30093329	44841	-0.91	2.57e-10	5.05e-09	7.5	6.59	0	286,,,	288,,,,	313,,,	43,287,314,,	42,,,,	91,205,211,,,,,,,,,,,,,	91,211,,,,,,,,,,,,,	90,206,,,,,,,,,,,,,,,,,	98,245,,,,,,,,,,,,,,,,,,	42
738	Gm20605	chr5	137630144	137631132	969	-0.91	4.64e-10	8.61e-09	7.34	6.43	0	,,,	236,729,,,	,,,	237,730,,,	238,731,,,	2,23,108,267,785,,,,,,,,,,,	267,785,,,,,,,,,,,,,	107,268,,,,,,,,,,,,,,,,,	,,,,,,,,,,,,,,,,,,,	29
739	Prr16	chr18	51461752	51462252	343854	-0.91	4.77e-09	7.13e-08	7.83	6.92	0	,,,	,,,,	,,,	,,,,	,,,,	119,254,264,274,293,313,333,353,373,393,403,413,423,,,	254,274,293,313,333,353,373,393,403,413,423,,,,	141,255,275,294,314,334,354,374,394,404,414,424,,,,,,,	,,,,,,,,,,,,,,,,,,,	NA
740	Plxna4	chr6	32386868	32387368	200824	-0.91	4.09e-08	5.01e-07	7.7	6.79	0	,,,	,,,,	,,,	,,,,	,,,,	275,,,,,,,,,,,,,,,	,,,,,,,,,,,,,,	276,,,,,,,,,,,,,,,,,,	116,,,,,,,,,,,,,,,,,,,	NA
741	Wwc2	chr8	47924816	47925316	65608	-0.91	7.13e-08	8.23e-07	7.25	6.34	0	312,,,	314,,,,	312,,,	313,,,,	312,,,,	27,,,,,,,,,,,,,,,	27,,,,,,,,,,,,,,	26,,,,,,,,,,,,,,,,,,	168,287,,,,,,,,,,,,,,,,,,	25
742	Atp2a3	chr11	72924448	72924948	-36221	-0.91	3.04e-07	3.02e-06	6.66	5.76	0	249,,,	251,,,,	249,,,	250,,,,	249,,,,	257,463,,,,,,,,,,,,,,	151,257,463,484,,,,,,,,,,,	258,464,485,,,,,,,,,,,,,,,,	258,464,,,,,,,,,,,,,,,,,,	6
743	Mki67	chr7	135768597	135769534	-52236	-0.91	3.8e-07	3.71e-06	7.05	6.13	0	,,,	646,,,,	,,,	645,,,,	,,,,	344,,,,,,,,,,,,,,,	,,,,,,,,,,,,,,	345,376,781,,,,,,,,,,,,,,,,	16,262,345,632,781,,,,,,,,,,,,,,,	13
744	Gm15636	chr12	108478654	108479154	-37384	-0.91	9.93e-07	8.77e-06	6.67	5.76	0	,,,	,,,,	,,,	,,,,	,,,,	111,325,,,,,,,,,,,,,,	325,,,,,,,,,,,,,,	326,,,,,,,,,,,,,,,,,,	297,326,,,,,,,,,,,,,,,,,,	NA
745	Dusp26	chr8	31068798	31069298	-20173	-0.91	3.97e-06	3.04e-05	6.59	5.68	0	100,,,	98,,,,	,,,	99,,,,	100,,,,	235,,,,,,,,,,,,,,,	,,,,,,,,,,,,,,	234,,,,,,,,,,,,,,,,,,	160,234,254,,,,,,,,,,,,,,,,,	60
746	Plxnc1	chr10	95048744	95049244	-103909	-0.91	5.42e-06	4.02e-05	6.74	5.83	0	262,,,	260,,,,	,,,	261,436,,,	,,,,	393,,,,,,,,,,,,,,,	393,,,,,,,,,,,,,,	187,394,,,,,,,,,,,,,,,,,	187,,,,,,,,,,,,,,,,,,,	42
747	Gm12353	chr4	19604131	19604631	-820	-0.91	8.72e-06	6.11e-05	6.6	5.69	0	,,,	,,,,	,,,	,,,,	142,,,,	25,39,233,287,452,,,,,,,,,,,	287,452,,,,,,,,,,,,,	161,286,451,,,,,,,,,,,,,,,,	24,161,286,,,,,,,,,,,,,,,,,	19
748	Sox6	chr7	115944208	115944708	94088	-0.91	1.37e-05	9.07e-05	6.21	5.29	0	,,,	,,,,	,,,	,,,,	,,,,	196,271,286,,,,,,,,,,,,,	196,271,,,,,,,,,,,,,	197,,,,,,,,,,,,,,,,,,	406,,,,,,,,,,,,,,,,,,,	NA
749	Etnk1	chr6	143174783	143175283	7562	-0.91	1.38e-05	9.17e-05	6.75	5.84	0	274,,,	272,,,,	274,,,	273,,,,	274,,,,	188,220,253,,,,,,,,,,,,,	188,220,,,,,,,,,,,,,	189,221,252,331,,,,,,,,,,,,,,,	252,390,,,,,,,,,,,,,,,,,,	19
750	Nipal1	chr5	72684201	72684701	36406	-0.91	2.85e-05	0.000175	6.23	5.32	0	,,,	,,,,	,,,	,,,,	,,,,	214,218,340,,,,,,,,,,,,,	214,,,,,,,,,,,,,,	213,232,341,,,,,,,,,,,,,,,,	232,,,,,,,,,,,,,,,,,,,	NA
751	Bcl2l14	chr6	134251350	134251850	-144468	-0.91	3.51e-05	0.000211	6.32	5.41	0	470,,,	215,468,,,	213,470,,	214,469,,,	213,470,,,	463,,,,,,,,,,,,,,,	463,,,,,,,,,,,,,,	265,462,,,,,,,,,,,,,,,,,	265,284,313,,,,,,,,,,,,,,,,,	5
752	Gm12179	chr11	48520403	48520903	31621	-0.91	3.85e-05	0.000229	6.05	5.13	0	246,,,	244,,,,	246,488,,	245,253,,,	246,488,,,	76,268,,,,,,,,,,,,,,	,,,,,,,,,,,,,,	269,,,,,,,,,,,,,,,,,,	269,,,,,,,,,,,,,,,,,,,	15
753	Casz1	chr4	148908675	148909175	104246	-0.91	4.14e-05	0.000244	6.38	5.47	0	,,,	,,,,	,,,	,,,,	119,,,,	,,,,,,,,,,,,,,,	,,,,,,,,,,,,,,	,,,,,,,,,,,,,,,,,,	264,,,,,,,,,,,,,,,,,,,	145
754	Bmp4	chr14	46439588	46440088	-48919	-0.91	5.19e-05	0.000298	7.28	6.37	0	,,,	314,,,,	,,,	313,,,,	312,,,,	208,,,,,,,,,,,,,,,	208,,,,,,,,,,,,,,	75,207,,,,,,,,,,,,,,,,,	344,,,,,,,,,,,,,,,,,,,	30
755	Rprm	chr2	54022650	54023150	62402	-0.91	6.4e-05	0.000358	6.79	5.87	0	,,,	137,,,,	,,,	136,,,,	,,,,	202,231,235,386,,,,,,,,,,,,	202,231,235,,,,,,,,,,,,	203,236,,,,,,,,,,,,,,,,,	3,236,,,,,,,,,,,,,,,,,,	65
756	Asb17	chr3	153844735	153845235	526	-0.91	6.59e-05	0.000367	6.51	5.6	0	163,266,,	264,,,,	,,,	73,265,,,	266,,,,	276,458,,,,,,,,,,,,,,	,,,,,,,,,,,,,,	206,,,,,,,,,,,,,,,,,,	,,,,,,,,,,,,,,,,,,,	10
757	Shroom4	chrX	6446285	6446785	46431	-0.91	7.59e-05	0.000417	6.93	6.02	0	29,298,460,	462,,,,	460,,,	343,461,,,	29,298,460,,	173,,,,,,,,,,,,,,,	173,,,,,,,,,,,,,,	,,,,,,,,,,,,,,,,,,	122,167,418,,,,,,,,,,,,,,,,,	42
758	Poc1a	chr9	106303308	106303808	22247	-0.91	8.46e-05	0.000459	6.35	5.44	0	344,,,	,,,,	102,344,,	251,343,,,	344,,,,	389,,,,,,,,,,,,,,,	398,,,,,,,,,,,,,,	,,,,,,,,,,,,,,,,,,	280,,,,,,,,,,,,,,,,,,,	29
759	Olfr543	chr7	102483584	102484084	-1905	-0.91	0.000101	0.000538	5.97	5.06	0	,,,	,,,,	,,,	,,,,	,,,,	252,262,360,463,,,,,,,,,,,,	252,360,463,,,,,,,,,,,,	251,359,462,,,,,,,,,,,,,,,,	224,359,,,,,,,,,,,,,,,,,,	NA
760	Gm6304	chr18	14991144	14991644	-19602	-0.91	0.000115	0.0006	6.59	5.68	0	,,,	,,,,	,,,	,,,,	,,,,	76,262,,,,,,,,,,,,,,	262,,,,,,,,,,,,,,	263,,,,,,,,,,,,,,,,,,	263,,,,,,,,,,,,,,,,,,,	NA
761	Grik4	chr9	42921786	42922286	22207	-0.91	0.000123	0.000639	6.45	5.54	0	277,,,	275,,,,	,,,	276,,,,	277,,,,	157,293,,,,,,,,,,,,,,	157,,,,,,,,,,,,,,	,,,,,,,,,,,,,,,,,,	96,292,,,,,,,,,,,,,,,,,,	15
762	Ppm1a	chr12	72798846	72799346	41391	-0.91	0.000143	0.000729	5.88	4.97	0	,,,	,,,,	,,,	,,,,	,,,,	241,,,,,,,,,,,,,,,	241,,,,,,,,,,,,,,	242,,,,,,,,,,,,,,,,,,	242,,,,,,,,,,,,,,,,,,,	NA
763	Gm7334	chr17	50791941	50792441	93253	-0.91	0.000167	0.000837	6.4	5.49	0	314,,,	316,,,,	314,,,	83,315,,,	314,,,,	163,185,192,275,,,,,,,,,,,,	185,275,,,,,,,,,,,,,	164,186,424,,,,,,,,,,,,,,,,	62,164,,,,,,,,,,,,,,,,,,	21
764	Gm14006	chr2	128544801	128545301	12933	-0.91	0.000176	0.000879	5.88	4.97	0	,,,	,,,,	,,,	,,,,	,,,,	160,273,,,,,,,,,,,,,,	,,,,,,,,,,,,,,	274,,,,,,,,,,,,,,,,,,	320,,,,,,,,,,,,,,,,,,,	NA
765	Tgfb3	chr12	85988818	85989318	89723	-0.91	0.00018	0.000898	5.97	5.06	0	392,,,	394,,,,	,,,	393,,,,	,,,,	39,164,212,,,,,,,,,,,,,	164,,,,,,,,,,,,,,	165,,,,,,,,,,,,,,,,,,	52,54,165,,,,,,,,,,,,,,,,,	181
766	Agt	chr8	124556112	124556612	13094	-0.91	0.000229	0.00111	5.79	4.87	0	269,,,	271,,,,	269,,,	270,,,,	269,,,,	259,,,,,,,,,,,,,,,	259,,,,,,,,,,,,,,	260,,,,,,,,,,,,,,,,,,	,,,,,,,,,,,,,,,,,,,	9
767	Gm12368	chr4	35416091	35416591	15033	-0.91	0.000254	0.00122	5.85	4.94	0	108,,,	,,,,	,,,	,,,,	,,,,	165,240,,,,,,,,,,,,,,	240,,,,,,,,,,,,,,	239,,,,,,,,,,,,,,,,,,	392,,,,,,,,,,,,,,,,,,,	NA
768	Gm3787	chr15	77349440	77349940	21070	-0.91	0.000315	0.00147	5.63	4.72	0	,,,	289,,,,	,,,	,,,,	,,,,	237,,,,,,,,,,,,,,,	237,,,,,,,,,,,,,,	236,,,,,,,,,,,,,,,,,,	236,333,,,,,,,,,,,,,,,,,,	44
769	CT030665.1	chr16	95857085	95857585	102785	-0.91	0.000361	0.00166	5.57	4.65	0	,,,	,,,,	,,,	,,,,	,,,,	,,,,,,,,,,,,,,,	,,,,,,,,,,,,,,	,,,,,,,,,,,,,,,,,,	227,229,,,,,,,,,,,,,,,,,,	NA
770	Abi1	chr2	23034667	23035167	5074	-0.91	0.000444	0.00199	5.98	5.07	0	224,,,	222,,,,	,,,	223,,,,	,,,,	111,372,485,,,,,,,,,,,,,	485,,,,,,,,,,,,,,	484,,,,,,,,,,,,,,,,,,	484,,,,,,,,,,,,,,,,,,,	111
771	Tcf7l2	chr19	55596745	55597245	-144565	-0.91	0.000487	0.00215	5.75	4.84	0	255,,,	,,,,	,,,	254,,,,	,,,,	278,285,,,,,,,,,,,,,,	278,,,,,,,,,,,,,,	279,,,,,,,,,,,,,,,,,,	,,,,,,,,,,,,,,,,,,,	24
772	Fbxw5	chr2	25497978	25498478	-2272	-0.91	0.000508	0.00223	5.72	4.81	0	168,,,	166,,,,	168,,,	167,,,,	168,,,,	318,382,,,,,,,,,,,,,,	246,382,,,,,,,,,,,,,	206,,,,,,,,,,,,,,,,,,	206,252,,,,,,,,,,,,,,,,,,	38
773	Ppp1r16b	chr2	158701626	158702126	36228	-0.91	0.000556	0.00241	5.51	4.6	0	,,,	,,,,	,,,	,,,,	,,,,	228,,,,,,,,,,,,,,,	228,,,,,,,,,,,,,,	79,229,,,,,,,,,,,,,,,,,	174,,,,,,,,,,,,,,,,,,,	NA
774	Adipor2	chr6	119430439	119430939	-12735	-0.91	0.000573	0.00247	6.32	5.41	0	326,412,,	328,410,,,	,,,	327,411,,,	412,,,,	212,,,,,,,,,,,,,,,	403,,,,,,,,,,,,,,	1,198,402,,,,,,,,,,,,,,,,	,,,,,,,,,,,,,,,,,,,	7
775	Btbd9	chr17	30406848	30407348	168939	-0.91	0.000586	0.00252	5.58	4.68	0	484,,,	482,,,,	484,,,	483,,,,	484,,,,	66,115,278,312,,,,,,,,,,,,	66,278,303,312,,,,,,,,,,,	67,114,279,302,311,,,,,,,,,,,,,,	114,,,,,,,,,,,,,,,,,,,	170
776	Fignl1	chr11	11832396	11832896	-23434	-0.91	0.000625	0.00266	5.47	4.56	0	,,,	,,,,	,,,	208,,,,	,,,,	186,316,359,,,,,,,,,,,,,	186,,,,,,,,,,,,,,	187,,,,,,,,,,,,,,,,,,	,,,,,,,,,,,,,,,,,,,	21
777	Pomgnt1	chr4	116134881	116135381	11041	-0.91	0.000636	0.0027	5.57	4.65	0	312,389,,	314,387,,,	389,,,	313,388,,,	312,389,,,	381,,,,,,,,,,,,,,,	381,,,,,,,,,,,,,,	380,,,,,,,,,,,,,,,,,,	380,,,,,,,,,,,,,,,,,,,	6
778	Phldb2	chr16	45886618	45887118	66480	-0.91	0.000641	0.00271	5.88	4.97	0	,,,	149,,,,	,,,	150,,,,	151,,,,	283,,,,,,,,,,,,,,,	283,,,,,,,,,,,,,,	,,,,,,,,,,,,,,,,,,	41,,,,,,,,,,,,,,,,,,,	108
779	Exog	chr9	119430415	119430915	-14028	-0.91	0.000737	0.00306	6.54	5.63	0	,,,	,,,,	,,,	,,,,	,,,,	136,182,449,463,,,,,,,,,,,,	136,182,449,463,,,,,,,,,,,	137,183,450,462,,,,,,,,,,,,,,,	450,,,,,,,,,,,,,,,,,,,	NA
780	Sertad2	chr11	20532500	20533000	-10253	-0.91	0.000771	0.00318	5.49	4.58	0	,,,	,,,,	,,,	342,,,,	,,,,	91,167,206,277,,,,,,,,,,,,	167,206,,,,,,,,,,,,,	168,205,276,,,,,,,,,,,,,,,,	,,,,,,,,,,,,,,,,,,,	65
781	Slc38a2	chr15	96693700	96694200	5530	-0.91	0.000771	0.00318	5.49	4.58	0	268,,,	270,,,,	268,,,	269,,,,	268,,,,	347,,,,,,,,,,,,,,,	347,,,,,,,,,,,,,,	,,,,,,,,,,,,,,,,,,	,,,,,,,,,,,,,,,,,,,	77
782	Gm11677	chr11	111835126	111835626	-109502	-0.91	0.000819	0.00335	5.4	4.49	0	,,,	,,,,	,,,	,,,,	,,,,	211,282,289,293,,,,,,,,,,,,	11,211,289,,,,,,,,,,,,	212,288,,,,,,,,,,,,,,,,,	283,323,,,,,,,,,,,,,,,,,,	NA
783	Slc25a51	chr4	45459301	45459801	-50535	-0.91	0.000934	0.00376	5.57	4.66	0	,,,	,,,,	,,,	,,,,	,,,,	,,,,,,,,,,,,,,,	,,,,,,,,,,,,,,	,,,,,,,,,,,,,,,,,,	118,130,,,,,,,,,,,,,,,,,,	NA
784	Itsn2	chr12	4571858	4572358	-20280	-0.91	0.00103	0.00408	5.63	4.72	0	,,,	,,,,	,,,	,,,,	,,,,	237,,,,,,,,,,,,,,,	,,,,,,,,,,,,,,	,,,,,,,,,,,,,,,,,,	,,,,,,,,,,,,,,,,,,,	NA
785	Bcl6	chr16	23991132	23991632	-2280	-0.91	0.00104	0.00413	5.38	4.47	0	263,,,	265,,,,	,,,	264,,,,	,,,,	,,,,,,,,,,,,,,,	,,,,,,,,,,,,,,	361,,,,,,,,,,,,,,,,,,	,,,,,,,,,,,,,,,,,,,	96
786	Actn1	chr12	80210998	80211498	48873	-0.91	0.00106	0.00421	5.41	4.5	0	,,,	,,,,	,,,	,,,,	,,,,	,,,,,,,,,,,,,,,	,,,,,,,,,,,,,,	,,,,,,,,,,,,,,,,,,	146,320,358,,,,,,,,,,,,,,,,,	NA
787	Sh3pxd2a	chr19	47356554	47357054	107357	-0.91	0.00125	0.00483	5.42	4.51	0	228,,,	230,,,,	,,,	229,,,,	,,,,	,,,,,,,,,,,,,,,	,,,,,,,,,,,,,,	,,,,,,,,,,,,,,,,,,	,,,,,,,,,,,,,,,,,,,	NA
788	Dcbld2	chr16	58446211	58446711	37768	-0.91	0.00133	0.00509	5.24	4.33	0	,,,	,,,,	,,,	,,,,	,,,,	259,,,,,,,,,,,,,,,	259,,,,,,,,,,,,,,	260,,,,,,,,,,,,,,,,,,	260,,,,,,,,,,,,,,,,,,,	NA
789	Dcst1	chr3	89373567	89374067	-8314	-0.91	0.00158	0.00593	5.3	4.39	0	,,,	,,,,	,,,	,,,,	,,,,	234,241,,,,,,,,,,,,,,	234,,,,,,,,,,,,,,	235,,,,,,,,,,,,,,,,,,	142,251,,,,,,,,,,,,,,,,,,	NA
790	Morn2	chr17	80279300	80279800	-10403	-0.91	0.00198	0.0072	5.28	4.37	0	50,,,	48,,,,	50,,,	49,,,,	50,,,,	270,,,,,,,,,,,,,,,	270,,,,,,,,,,,,,,	269,,,,,,,,,,,,,,,,,,	249,,,,,,,,,,,,,,,,,,,	199
791	Grin2b	chr6	136122538	136123038	50473	-0.91	0.00219	0.00786	5.16	4.25	0	256,,,	258,258,,,	256,,,	257,259,,,	256,,,,	216,278,,,,,,,,,,,,,,	,,,,,,,,,,,,,,	,,,,,,,,,,,,,,,,,,	248,296,,,,,,,,,,,,,,,,,,	8
792	Rsph9	chr17	46132009	46132509	11707	-0.91	0.0023	0.0082	5.05	4.13	0	439,,,	,,,,	,,,	438,,,,	,,,,	420,,,,,,,,,,,,,,,	420,,,,,,,,,,,,,,	421,,,,,,,,,,,,,,,,,,	276,,,,,,,,,,,,,,,,,,,	17
793	Rbmx2-ps	chr2	142688043	142688543	111115	-0.91	0.00259	0.00907	5.42	4.51	0	,,,	,,,,	,,,	337,,,,	,,,,	278,291,295,,,,,,,,,,,,,	131,,,,,,,,,,,,,,	,,,,,,,,,,,,,,,,,,	294,,,,,,,,,,,,,,,,,,,	42
794	Fnbp1l	chr3	122624605	122625105	-4890	-0.91	0.00324	0.011	5.42	4.51	0	,,,	,,,,	,,,	,,,,	,,,,	487,,,,,,,,,,,,,,,	487,,,,,,,,,,,,,,	486,,,,,,,,,,,,,,,,,,	469,486,,,,,,,,,,,,,,,,,,	NA
795	9130401M01Rik	chr15	58023059	58023559	10766	-0.91	0.0034	0.0115	5.77	4.87	0	,,,	,,,,	,,,	,,,,	405,,,,	232,307,,,,,,,,,,,,,,	232,307,,,,,,,,,,,,,	231,,,,,,,,,,,,,,,,,,	127,231,352,,,,,,,,,,,,,,,,,	53
796	Gm7977	chr3	48606636	48607136	-579876	-0.91	0.00355	0.0119	5.04	4.13	0	,,,	,,,,	,,,	,,,,	,,,,	186,271,413,,,,,,,,,,,,,	186,,,,,,,,,,,,,,	187,,,,,,,,,,,,,,,,,,	3,103,187,460,,,,,,,,,,,,,,,,	NA
797	Mroh1	chr15	76377795	76378295	-1966	-0.91	0.00377	0.0125	5.5	4.59	0	180,,,	178,,,,	,,,	179,,,,	180,268,,,	229,409,,,,,,,,,,,,,,	,,,,,,,,,,,,,,	230,,,,,,,,,,,,,,,,,,	230,,,,,,,,,,,,,,,,,,,	38
798	Gm6565	chr6	100482587	100483087	-121596	-0.91	0.00385	0.0128	4.91	4	0	,,,	62,,,,	,,,	61,,,,	,,,,	248,,,,,,,,,,,,,,,	,,,,,,,,,,,,,,	230,249,,,,,,,,,,,,,,,,,	230,249,488,,,,,,,,,,,,,,,,,	168
799	Fam178b	chr1	36665238	36665738	17445	-0.91	0.00407	0.0134	4.89	3.98	0	,,,	,,,,	,,,	,,,,	,,,,	423,,,,,,,,,,,,,,,	423,,,,,,,,,,,,,,	253,346,422,,,,,,,,,,,,,,,,	346,422,,,,,,,,,,,,,,,,,,	NA
800	Rpl17-ps4	chr4	63948032	63948532	-51933	-0.91	0.00441	0.0144	4.99	4.08	0	,,,	,,,,	,,,	,,,,	,,,,	226,284,,,,,,,,,,,,,,	,,,,,,,,,,,,,,	,,,,,,,,,,,,,,,,,,	227,,,,,,,,,,,,,,,,,,,	NA
801	Cttn	chr7	144414606	144415106	55903	-0.91	0.00447	0.0145	5.11	4.2	0	,,,	,,,,	,,,	,,,,	,,,,	422,,,,,,,,,,,,,,,	,,,,,,,,,,,,,,	421,441,,,,,,,,,,,,,,,,,	216,421,,,,,,,,,,,,,,,,,,	NA
802	Tes	chr6	17115364	17115864	50215	-0.91	0.00503	0.016	4.85	3.94	0	209,,,	,,,,	,,,	210,,,,	209,,,,	5,244,284,,,,,,,,,,,,,	244,284,,,,,,,,,,,,,	243,283,,,,,,,,,,,,,,,,,	243,,,,,,,,,,,,,,,,,,,	33
803	Spen	chr4	141517181	141517681	20916	-0.91	0.00528	0.0167	4.91	4	0	,,,	,,,,	,,,	,,,,	276,,,,	14,,,,,,,,,,,,,,,	14,,,,,,,,,,,,,,	,,,,,,,,,,,,,,,,,,	268,317,,,,,,,,,,,,,,,,,,	8
804	Gm15670	chr1	68344123	68344623	-50397	-0.91	0.0054	0.017	5.74	4.82	0	,,,	,,,,	,,,	,,,,	,,,,	178,205,287,,,,,,,,,,,,,	205,,,,,,,,,,,,,,	,,,,,,,,,,,,,,,,,,	177,,,,,,,,,,,,,,,,,,,	NA
805	Ube4b	chr4	149399232	149399732	27017	-0.91	0.00562	0.0176	5.05	4.14	0	,,,	154,,,,	,,,	155,,,,	156,,,,	254,,,,,,,,,,,,,,,	254,,,,,,,,,,,,,,	253,,,,,,,,,,,,,,,,,,	455,,,,,,,,,,,,,,,,,,,	97
806	Gm44336	chr6	112401902	112402402	-8085	-0.91	0.00608	0.0189	5.21	4.3	0	,,,	,,,,	225,,,	,,,,	,,,,	234,,,,,,,,,,,,,,,	81,234,,,,,,,,,,,,,	233,,,,,,,,,,,,,,,,,,	,,,,,,,,,,,,,,,,,,,	8
807	Atp1b2	chr11	69598508	69599008	6934	-0.91	0.00674	0.0205	4.84	3.94	0	,,,	,,,,	,,,	,,,,	,,,,	236,256,,,,,,,,,,,,,,	,,,,,,,,,,,,,,	235,257,,,,,,,,,,,,,,,,,	213,235,,,,,,,,,,,,,,,,,,	NA
808	Zfp608	chr18	54825605	54826105	164075	-0.91	0.00687	0.0209	4.74	3.84	0	,,,	,,,,	,,,	,,,,	,,,,	50,110,208,324,439,,,,,,,,,,,	50,208,324,411,439,,,,,,,,,,	49,209,325,438,,,,,,,,,,,,,,,	225,325,438,,,,,,,,,,,,,,,,,	NA
809	Gm5469	chr15	41906678	41907178	-14898	-0.91	0.00716	0.0216	4.69	3.78	0	,,,	,,,,	,,,	,,,,	,,,,	344,,,,,,,,,,,,,,,	344,,,,,,,,,,,,,,	181,343,,,,,,,,,,,,,,,,,	181,419,,,,,,,,,,,,,,,,,,	NA
810	Mettl2	chr11	105125540	105126040	-385	-0.91	0.00766	0.0229	4.58	3.66	0	,,,	,,,,	,,,	,,,,	,,,,	152,,,,,,,,,,,,,,,	152,,,,,,,,,,,,,,	153,,,,,,,,,,,,,,,,,,	,,,,,,,,,,,,,,,,,,,	NA
811	Ppp1r2	chr16	31269792	31270292	4985	-0.91	0.00777	0.0232	5.34	4.43	0	,,,	66,,,,	,,,	67,,,,	,,,,	297,344,,,,,,,,,,,,,,	297,,,,,,,,,,,,,,	298,,,,,,,,,,,,,,,,,,	,,,,,,,,,,,,,,,,,,,	230
812	Ttc37	chr13	76162071	76162571	63337	-0.91	0.00862	0.0253	5.06	4.14	0	,,,	,,,,	,,,	268,,,,	,,,,	150,,,,,,,,,,,,,,,	,,,,,,,,,,,,,,	151,251,,,,,,,,,,,,,,,,,	251,,,,,,,,,,,,,,,,,,,	17
813	Gm15054	chr6	52418380	52418880	-60556	-0.91	0.00949	0.0274	4.84	3.93	0	,,,	,,,,	,,,	138,,,,	,,,,	,,,,,,,,,,,,,,,	273,,,,,,,,,,,,,,	,,,,,,,,,,,,,,,,,,	,,,,,,,,,,,,,,,,,,,	135
814	Gm7554	chr6	39834102	39834602	-5329	-0.91	0.0133	0.0365	4.84	3.93	0	,,,	219,,,,	217,,,	218,,,,	217,,,,	162,227,236,,,,,,,,,,,,,	236,,,,,,,,,,,,,,	161,237,,,,,,,,,,,,,,,,,	105,161,,,,,,,,,,,,,,,,,,	8
815	Gm47803	chr9	100604275	100604775	213	-0.91	0.0197	0.0506	4.74	3.84	0	,,,	,,,,	,,,	133,,,,	,,,,	259,,,,,,,,,,,,,,,	259,,,,,,,,,,,,,,	258,,,,,,,,,,,,,,,,,,	,,,,,,,,,,,,,,,,,,,	125
816	Nfyc	chr4	120792796	120793296	38276	-0.91	0.0208	0.0528	4.79	3.87	0	,,,	205,,,,	,,,	204,,,,	203,,,,	,,,,,,,,,,,,,,,	,,,,,,,,,,,,,,	,,,,,,,,,,,,,,,,,,	,,,,,,,,,,,,,,,,,,,	NA
817	Mslnl	chr17	25737457	25737957	1417	-0.91	0.0252	0.0617	4.57	3.67	0	,,,	,,,,	,,,	181,,,,	,,,,	273,,,,,,,,,,,,,,,	273,,,,,,,,,,,,,,	274,,,,,,,,,,,,,,,,,,	88,112,274,,,,,,,,,,,,,,,,,	69
818	Eva1a	chr6	82054786	82055286	13743	-0.91	0.0298	0.0707	4.35	3.43	0	,,,	,,,,	,,,	,,,,	,,,,	412,,,,,,,,,,,,,,,	,,,,,,,,,,,,,,	,,,,,,,,,,,,,,,,,,	,,,,,,,,,,,,,,,,,,,	NA
819	Sema3e	chr5	14167704	14168204	142428	-0.91	0.0574	0.121	3.8	2.89	0	,,,	,,,,	,,,	,,,,	,,,,	170,,,,,,,,,,,,,,,	170,,,,,,,,,,,,,,	,,,,,,,,,,,,,,,,,,	24,,,,,,,,,,,,,,,,,,,	NA
820	Pon3	chr6	5237503	5238003	18283	-0.9	4.51e-13	1.59e-11	7.8	6.9	0	252,,,	254,,,,	252,,,	253,,,,	252,,,,	260,270,,,,,,,,,,,,,,	260,270,,,,,,,,,,,,,	261,,,,,,,,,,,,,,,,,,	261,,,,,,,,,,,,,,,,,,,	6
821	Rps15a-ps5	chr5	105829243	105829743	-31530	-0.9	2.08e-12	6.29e-11	7.56	6.66	0	235,,,	233,,,,	235,,,	234,,,,	235,,,,	182,253,360,,,,,,,,,,,,,	182,253,360,,,,,,,,,,,,	252,361,,,,,,,,,,,,,,,,,	189,252,361,,,,,,,,,,,,,,,,,	17
822	Neu3	chr7	99837337	99837837	-8920	-0.9	3.56e-12	1.03e-10	7.88	6.98	0	,,,	,,,,	,,,	,,,,	,,,,	241,282,,,,,,,,,,,,,,	282,,,,,,,,,,,,,,	242,,,,,,,,,,,,,,,,,,	242,482,,,,,,,,,,,,,,,,,,	NA
823	Wnt3a	chr11	59261110	59261610	29142	-0.9	3.53e-11	8.3e-10	7.78	6.88	0	73,,,	71,,,,	73,,,	72,,,,	73,,,,	113,174,260,,,,,,,,,,,,,	113,174,260,,,,,,,,,,,,	173,259,,,,,,,,,,,,,,,,,	173,,,,,,,,,,,,,,,,,,,	40
824	Fbn2	chr18	58280577	58281077	-70651	-0.9	5.77e-10	1.04e-08	7.71	6.82	0	233,,,	231,,,,	233,,,	232,,,,	233,,,,	115,168,248,317,,,,,,,,,,,,	115,248,,,,,,,,,,,,,	116,,,,,,,,,,,,,,,,,,	,,,,,,,,,,,,,,,,,,,	15
825	Adcyap1	chr17	93237315	93237815	38298	-0.9	1.58e-08	2.11e-07	7.21	6.31	0	,,,	,,,,	,,,	,,,,	,,,,	258,353,,,,,,,,,,,,,,	258,353,,,,,,,,,,,,,	259,352,,,,,,,,,,,,,,,,,	303,352,,,,,,,,,,,,,,,,,,	NA
826	Tmem212	chr3	27859087	27859587	36781	-0.9	1.68e-08	2.24e-07	7.19	6.29	0	125,,,	123,,,,	125,,,	124,,,,	125,,,,	138,,,,,,,,,,,,,,,	,,,,,,,,,,,,,,	,,,,,,,,,,,,,,,,,,	,,,,,,,,,,,,,,,,,,,	13
827	Gm46499	chr15	63757717	63758217	-1944	-0.9	4.07e-08	4.99e-07	7.07	6.17	0	213,,,	40,215,,,	213,,,	41,214,,,	42,213,,,	135,270,,,,,,,,,,,,,,	,,,,,,,,,,,,,,	269,,,,,,,,,,,,,,,,,,	229,244,269,,,,,,,,,,,,,,,,,	14
828	Nectin3	chr16	46507875	46508375	-9350	-0.9	7.79e-08	8.93e-07	7.9	7	0	250,,,	248,,,,	250,,,	249,,,,	250,,,,	242,333,,,,,,,,,,,,,,	97,242,333,,,,,,,,,,,,	241,,,,,,,,,,,,,,,,,,	199,241,,,,,,,,,,,,,,,,,,	6
829	Tob2	chr15	81860671	81861171	-1875	-0.9	8.23e-08	9.38e-07	7	6.09	0	207,,,	205,,,,	207,,,	206,,,,	207,,,,	198,,,,,,,,,,,,,,,	,,,,,,,,,,,,,,	,,,,,,,,,,,,,,,,,,	,,,,,,,,,,,,,,,,,,,	7
830	Gpx4	chr10	80051545	80052045	4379	-0.9	3.03e-07	3.01e-06	7.21	6.31	0	,,,	,,,,	,,,	,,,,	,,,,	181,224,336,,,,,,,,,,,,,	181,224,336,,,,,,,,,,,,	180,225,,,,,,,,,,,,,,,,,	180,225,,,,,,,,,,,,,,,,,,	NA
831	Epha4	chr1	77468898	77469398	45690	-0.9	4.23e-07	4.07e-06	6.94	6.05	0	,,,	,,,,	,,,	,,,,	245,,,,	140,165,,,,,,,,,,,,,,	140,,,,,,,,,,,,,,	141,,,,,,,,,,,,,,,,,,	,,,,,,,,,,,,,,,,,,,	80
832	Gm7802	chr9	69431745	69432245	5002	-0.9	7.26e-07	6.63e-06	6.95	6.05	0	,,,	,,,,	,,,	,,,,	326,,,,	146,203,,,,,,,,,,,,,,	203,,,,,,,,,,,,,,	204,390,,,,,,,,,,,,,,,,,	228,,,,,,,,,,,,,,,,,,,	64
833	Gm12550	chr4	86103084	86103584	338757	-0.9	4.21e-06	3.2e-05	7.46	6.56	0	324,,,	,,,,	,,,	323,,,,	,,,,	209,232,,,,,,,,,,,,,,	,,,,,,,,,,,,,,	210,231,,,,,,,,,,,,,,,,,	212,214,231,,,,,,,,,,,,,,,,,	91
834	Gpr82	chrX	13700625	13701125	39262	-0.9	5.57e-06	4.11e-05	7.29	6.39	0	271,,,	269,,,,	271,,,	270,,,,	271,,,,	276,,,,,,,,,,,,,,,	238,,,,,,,,,,,,,,	277,,,,,,,,,,,,,,,,,,	260,489,,,,,,,,,,,,,,,,,,	5
835	Cbln4	chr2	171858913	171859413	184053	-0.9	9.95e-06	6.85e-05	7.8	6.89	0	408,,,	410,,,,	,,,	409,,,,	,,,,	136,282,460,,,,,,,,,,,,,	136,460,,,,,,,,,,,,,	135,,,,,,,,,,,,,,,,,,	135,337,,,,,,,,,,,,,,,,,,	50
836	Lmntd2	chr7	141214634	141215134	-554	-0.9	1.11e-05	7.57e-05	6.39	5.49	0	,,,	,,,,	,,,	,,,,	,,,,	233,,,,,,,,,,,,,,,	233,,,,,,,,,,,,,,	234,,,,,,,,,,,,,,,,,,	,,,,,,,,,,,,,,,,,,,	NA
837	Gm20397	chr9	117192537	117193037	127010	-0.9	1.35e-05	9.01e-05	6.39	5.49	0	201,,,	199,,,,	201,,,	200,,,,	201,,,,	54,374,,,,,,,,,,,,,,	54,,,,,,,,,,,,,,	55,,,,,,,,,,,,,,,,,,	224,,,,,,,,,,,,,,,,,,,	23
838	Cnot1	chr8	95810124	95810624	-2660	-0.9	1.37e-05	9.12e-05	7.06	6.16	0	,,,	,,,,	,,,	,,,,	334,,,,	7,225,322,326,,,,,,,,,,,,	225,326,,,,,,,,,,,,,	226,327,,,,,,,,,,,,,,,,,	,,,,,,,,,,,,,,,,,,,	7
839	Zbtb48	chr4	152024440	152024940	2731	-0.9	1.52e-05	9.99e-05	6.45	5.54	0	,,,	,,,,	,,,	,,,,	,,,,	211,248,,,,,,,,,,,,,,	211,,,,,,,,,,,,,,	210,,,,,,,,,,,,,,,,,,	210,,,,,,,,,,,,,,,,,,,	NA
840	Sorl1	chr9	42087906	42088406	35891	-0.9	1.89e-05	0.000121	7.08	6.18	0	,,,	195,,,,	,,,	196,,,,	197,,,,	,,,,,,,,,,,,,,,	,,,,,,,,,,,,,,	312,,,,,,,,,,,,,,,,,,	237,297,476,,,,,,,,,,,,,,,,,	40
841	Egln3	chr12	54285313	54285813	-81453	-0.9	2.75e-05	0.000169	6.16	5.26	0	,,,	,,,,	,,,	,,,,	,,,,	91,224,279,471,,,,,,,,,,,,	224,279,,,,,,,,,,,,,	79,90,280,,,,,,,,,,,,,,,,	176,245,,,,,,,,,,,,,,,,,,	NA
842	Fxyd4	chr6	117937164	117937664	28	-0.9	3.24e-05	0.000196	6.08	5.18	0	,,,	,,,,	,,,	,,,,	,,,,	95,256,290,,,,,,,,,,,,,	95,290,,,,,,,,,,,,,	94,,,,,,,,,,,,,,,,,,	94,,,,,,,,,,,,,,,,,,,	NA
843	Bmp6	chr13	38408700	38409200	63593	-0.9	3.31e-05	0.0002	6.28	5.37	0	,,,	,,,,	,,,	,,,,	,,,,	18,201,,,,,,,,,,,,,,	18,,,,,,,,,,,,,,	200,,,,,,,,,,,,,,,,,,	,,,,,,,,,,,,,,,,,,,	NA
844	Clybl	chr14	122306475	122306975	124771	-0.9	3.66e-05	0.000219	6.56	5.66	0	277,,,	275,,,,	277,,,	276,,,,	277,,,,	75,171,236,,,,,,,,,,,,,	236,,,,,,,,,,,,,,	235,,,,,,,,,,,,,,,,,,	88,,,,,,,,,,,,,,,,,,,	39
845	Frmd6	chr12	70827131	70827631	1617	-0.9	3.85e-05	0.000229	6.06	5.16	0	,,,	,,,,	,,,	,,,,	,,,,	242,,,,,,,,,,,,,,,	242,,,,,,,,,,,,,,	243,,,,,,,,,,,,,,,,,,	243,,,,,,,,,,,,,,,,,,,	NA
846	Ppm1l	chr3	69292575	69293075	-23786	-0.9	4.25e-05	0.000249	6.33	5.43	0	319,,,	317,,,,	319,,,	318,,,,	287,319,,,	,,,,,,,,,,,,,,,	,,,,,,,,,,,,,,	12,,,,,,,,,,,,,,,,,,	276,,,,,,,,,,,,,,,,,,,	11
847	Arhgef12	chr9	43038416	43038916	68323	-0.9	4.85e-05	0.000281	6.49	5.6	0	,,,	,,,,	,,,	,,,,	,,,,	245,,,,,,,,,,,,,,,	155,245,,,,,,,,,,,,,	244,,,,,,,,,,,,,,,,,,	,,,,,,,,,,,,,,,,,,,	NA
848	Trpm6	chr19	18757149	18757649	7166	-0.9	5.81e-05	0.000329	6.06	5.16	0	196,,,	198,,,,	196,,,	197,,,,	196,,,,	,,,,,,,,,,,,,,,	,,,,,,,,,,,,,,	236,,,,,,,,,,,,,,,,,,	236,285,471,,,,,,,,,,,,,,,,,	38
849	Plekha4	chr7	45538328	45538828	11998	-0.9	7.37e-05	0.000405	5.98	5.09	0	226,,,	485,,,,	,,,	486,,,,	487,,,,	,,,,,,,,,,,,,,,	,,,,,,,,,,,,,,	465,,,,,,,,,,,,,,,,,,	448,,,,,,,,,,,,,,,,,,,	20
850	Col4a1	chr8	11392689	11393189	-79863	-0.9	0.000108	0.000568	6.11	5.21	0	346,,,	348,,,,	346,,,	119,347,,,	346,,,,	,,,,,,,,,,,,,,,	,,,,,,,,,,,,,,	,,,,,,,,,,,,,,,,,,	,,,,,,,,,,,,,,,,,,,	NA
851	Smco2	chr6	146835657	146836157	-13947	-0.9	0.000111	0.000581	6.01	5.12	0	,,,	247,,,,	,,,	246,,,,	245,369,,,	120,147,228,417,489,,,,,,,,,,,	61,147,228,,,,,,,,,,,,	148,227,233,490,,,,,,,,,,,,,,,	148,,,,,,,,,,,,,,,,,,,	12
852	Gm12691	chr4	98033301	98033801	116460	-0.9	0.000127	0.000656	6.05	5.15	0	,,,	,,,,	,,,	,,,,	,,,,	73,249,279,,,,,,,,,,,,,	73,279,,,,,,,,,,,,,	74,248,280,,,,,,,,,,,,,,,,	280,,,,,,,,,,,,,,,,,,,	NA
853	Mrc2	chr11	105363481	105363981	70838	-0.9	0.000134	0.000689	6.25	5.35	0	207,,,	205,257,,,	207,255,,	206,,,,	207,255,,,	231,277,321,,,,,,,,,,,,,	231,,,,,,,,,,,,,,	232,320,,,,,,,,,,,,,,,,,	,,,,,,,,,,,,,,,,,,,	20
854	Taf3	chr2	9970560	9971060	77536	-0.9	0.000137	0.000703	6.32	5.42	0	42,,,	,,,,	,,,	432,,,,	,,,,	146,350,,,,,,,,,,,,,,	146,,,,,,,,,,,,,,	145,349,,,,,,,,,,,,,,,,,	310,,,,,,,,,,,,,,,,,,,	82
855	Xpo7	chr14	70773004	70773504	-6376	-0.9	0.000162	0.000817	5.84	4.94	0	,,,	185,,,,	,,,	186,,,,	187,,,,	247,366,,,,,,,,,,,,,,	366,,,,,,,,,,,,,,	,,,,,,,,,,,,,,,,,,	,,,,,,,,,,,,,,,,,,,	60
856	Adam30	chr3	98091673	98092173	-68457	-0.9	0.000168	0.000841	5.86	4.96	0	,,,	,,,,	,,,	,,,,	,,,,	10,104,,,,,,,,,,,,,,	259,,,,,,,,,,,,,,	103,260,,,,,,,,,,,,,,,,,	218,,,,,,,,,,,,,,,,,,,	NA
857	Lamr1-ps1	chr2	131902744	131903244	-842	-0.9	0.000172	0.000858	5.98	5.08	0	232,,,	234,,,,	232,,,	233,374,,,	232,,,,	111,198,283,,,,,,,,,,,,,	111,198,,,,,,,,,,,,,	284,,,,,,,,,,,,,,,,,,	444,,,,,,,,,,,,,,,,,,,	34
858	Egln3	chr12	54282235	54282735	-78375	-0.9	0.000176	0.000876	6.07	5.17	0	,,,	280,,,,	,,,	281,,,,	282,,,,	,,,,,,,,,,,,,,,	,,,,,,,,,,,,,,	,,,,,,,,,,,,,,,,,,	,,,,,,,,,,,,,,,,,,,	NA
859	Shh	chr5	28461713	28462213	5043	-0.9	0.000181	0.0009	6.09	5.19	0	,,,	96,,,,	98,302,,	97,,,,	98,,,,	159,,,,,,,,,,,,,,,	148,,,,,,,,,,,,,,	,,,,,,,,,,,,,,,,,,	,,,,,,,,,,,,,,,,,,,	50
860	Slc24a3	chr2	145160980	145161480	-6274	-0.9	0.000181	0.000901	6.18	5.28	0	42,266,,	210,268,,,	266,,,	211,267,,,	266,,,,	216,,,,,,,,,,,,,,,	216,,,,,,,,,,,,,,	215,,,,,,,,,,,,,,,,,,	72,,,,,,,,,,,,,,,,,,,	4
861	Trit1	chr4	123056492	123056992	39895	-0.9	0.000207	0.00101	6.18	5.28	0	461,,,	463,,,,	461,,,	462,,,,	461,,,,	162,253,411,,,,,,,,,,,,,	253,,,,,,,,,,,,,,	161,254,,,,,,,,,,,,,,,,,	161,254,,,,,,,,,,,,,,,,,,	50
862	Gm13868	chr2	102293198	102293698	18509	-0.9	0.000219	0.00107	7.08	6.18	0	,,,	,,,,	,,,	,,,,	,,,,	87,256,,,,,,,,,,,,,,	87,256,,,,,,,,,,,,,	88,257,,,,,,,,,,,,,,,,,	275,,,,,,,,,,,,,,,,,,,	NA
863	Arid1a	chr4	133741678	133742178	14591	-0.9	0.00025	0.0012	5.84	4.94	0	209,,,	211,,,,	,,,	210,,,,	,,,,	187,232,304,,,,,,,,,,,,,	187,232,304,,,,,,,,,,,,	186,233,303,,,,,,,,,,,,,,,,	186,303,324,,,,,,,,,,,,,,,,,	21
864	Slc26a3	chr12	31387284	31387784	-3087	-0.9	0.000313	0.00146	5.82	4.93	0	85,250,365,	83,248,353,,	,,,	84,249,354,366,	85,355,,,	233,237,,,,,,,,,,,,,,	233,,,,,,,,,,,,,,	232,,,,,,,,,,,,,,,,,,	,,,,,,,,,,,,,,,,,,,	11
865	Erg28	chr12	85822066	85822566	1984	-0.9	0.000314	0.00147	5.74	4.84	0	,,,	,,,,	,,,	,,,,	,,,,	79,273,,,,,,,,,,,,,,	79,273,,,,,,,,,,,,,	80,272,,,,,,,,,,,,,,,,,	272,,,,,,,,,,,,,,,,,,,	NA
866	Wdr41	chr13	94970062	94970562	-5782	-0.9	0.00033	0.00153	5.95	5.06	0	,,,	292,,,,	,,,	293,,,,	294,,,,	263,,,,,,,,,,,,,,,	,,,,,,,,,,,,,,	,,,,,,,,,,,,,,,,,,	264,,,,,,,,,,,,,,,,,,,	28
867	Stxbp6	chr12	45025447	45025947	48762	-0.9	0.000353	0.00162	5.95	5.05	0	,,,	,,,,	,,,	,,,,	,,,,	246,250,,,,,,,,,,,,,,	246,250,,,,,,,,,,,,,	245,,,,,,,,,,,,,,,,,,	256,,,,,,,,,,,,,,,,,,,	NA
868	Syt2	chr1	134783964	134784464	137287	-0.9	0.000358	0.00164	7.32	6.41	0	,,,	,,,,	,,,	177,,,,	,,,,	185,251,256,,,,,,,,,,,,,	256,275,,,,,,,,,,,,,	257,,,,,,,,,,,,,,,,,,	390,,,,,,,,,,,,,,,,,,,	8
869	Tmod1	chr4	46038612	46039112	0	-0.9	0.000381	0.00173	5.6	4.7	0	,,,	,,,,	,,,	444,,,,	,,,,	74,98,165,300,,,,,,,,,,,,	74,98,165,300,,,,,,,,,,,	73,99,166,,,,,,,,,,,,,,,,	73,99,166,,,,,,,,,,,,,,,,,	144
870	Kif22-ps	chr1	67520946	67521446	-63607	-0.9	0.000383	0.00175	6.8	5.91	0	,,,	,,,,	,,,	,,,,	263,,,,	209,216,,,,,,,,,,,,,,	216,276,,,,,,,,,,,,,	210,,,,,,,,,,,,,,,,,,	210,293,,,,,,,,,,,,,,,,,,	13
871	Gm12053	chr11	22601936	22602436	24228	-0.9	0.000397	0.0018	5.61	4.71	0	,,,	,,,,	,,,	,,,,	149,,,,	230,235,,,,,,,,,,,,,,	230,235,,,,,,,,,,,,,	229,,,,,,,,,,,,,,,,,,	181,,,,,,,,,,,,,,,,,,,	32
872	Gm13981	chr2	116976764	116977264	-78302	-0.9	0.000524	0.00229	6.85	5.95	0	322,,,	320,,,,	322,,,	321,,,,	322,,,,	228,326,,,,,,,,,,,,,,	228,,,,,,,,,,,,,,	327,,,,,,,,,,,,,,,,,,	,,,,,,,,,,,,,,,,,,,	4
873	Gm48070	chr13	97668856	97669356	59320	-0.9	0.00056	0.00242	5.57	4.67	0	371,464,,	373,466,,,	371,464,,	372,465,,,	371,464,,,	211,316,,,,,,,,,,,,,,	211,316,452,,,,,,,,,,,,	212,317,,,,,,,,,,,,,,,,,	,,,,,,,,,,,,,,,,,,,	12
874	Acss1	chr2	150665993	150666493	2007	-0.9	0.000655	0.00277	6.12	5.22	0	137,,,	,,,,	137,,,	,,,,	137,,,,	224,375,,,,,,,,,,,,,,	224,,,,,,,,,,,,,,	223,,,,,,,,,,,,,,,,,,	,,,,,,,,,,,,,,,,,,,	86
875	Myo1d	chr11	80766530	80767030	12995	-0.9	0.000656	0.00277	6.27	5.37	0	,,,	187,,,,	,,,	188,,,,	,,,,	3,257,379,402,,,,,,,,,,,,	257,,,,,,,,,,,,,,	2,258,,,,,,,,,,,,,,,,,	,,,,,,,,,,,,,,,,,,,	69
876	Gm17970	chr1	40375324	40375824	21472	-0.9	0.000658	0.00278	5.51	4.61	0	176,,,	174,,,,	176,,,	175,,,,	176,,,,	34,228,260,,,,,,,,,,,,,	34,,,,,,,,,,,,,,	227,259,,,,,,,,,,,,,,,,,	227,,,,,,,,,,,,,,,,,,,	51
877	Ern1	chr11	106516096	106516596	-28244	-0.9	0.000661	0.00279	6.1	5.2	0	,,,	131,,,,	,,,	,,,,	,,,,	121,185,364,,,,,,,,,,,,,	121,,,,,,,,,,,,,,	,,,,,,,,,,,,,,,,,,	186,363,,,,,,,,,,,,,,,,,,	10
878	Kctd10	chr5	114368932	114369432	11076	-0.9	0.000717	0.00299	5.8	4.9	0	,,,	,,,,	,,,	,,,,	,,,,	230,,,,,,,,,,,,,,,	230,,,,,,,,,,,,,,	229,,,,,,,,,,,,,,,,,,	80,168,229,,,,,,,,,,,,,,,,,	NA
879	Jun	chr4	95082272	95082772	-30050	-0.9	0.000774	0.00319	5.58	4.68	0	,,,	,,,,	,,,	,,,,	,,,,	250,399,,,,,,,,,,,,,,	,,,,,,,,,,,,,,	249,,,,,,,,,,,,,,,,,,	91,181,249,,,,,,,,,,,,,,,,,	NA
880	Ccdc112	chr18	46334613	46335113	-22685	-0.9	0.000929	0.00374	5.58	4.67	0	,,,	,,,,	,,,	267,,,,	,,,,	56,218,282,,,,,,,,,,,,,	56,218,,,,,,,,,,,,,	55,217,283,,,,,,,,,,,,,,,,	217,,,,,,,,,,,,,,,,,,,	15
881	Gm15844	chr5	103600130	103600630	-23841	-0.9	0.000992	0.00396	5.62	4.72	0	,,,	,,,,	,,,	231,,,,	,,,,	90,274,278,344,,,,,,,,,,,,	90,274,278,,,,,,,,,,,,	91,279,345,,,,,,,,,,,,,,,,	175,345,347,,,,,,,,,,,,,,,,,	43
882	Tgfbr1	chr4	47314314	47314814	-38408	-0.9	0.00108	0.00427	5.8	4.89	0	,,,	,,,,	447,,,	,,,,	447,,,,	,,,,,,,,,,,,,,,	,,,,,,,,,,,,,,	260,,,,,,,,,,,,,,,,,,	260,338,,,,,,,,,,,,,,,,,,	109
883	Mfhas1	chr8	35561244	35561744	-26054	-0.9	0.00113	0.00443	5.32	4.41	0	,,,	,,,,	,,,	,,,,	,,,,	210,221,274,,,,,,,,,,,,,	210,221,274,,,,,,,,,,,,	211,220,275,,,,,,,,,,,,,,,,	211,,,,,,,,,,,,,,,,,,,	NA
884	Lamc2	chr1	153153429	153153929	32518	-0.9	0.00133	0.00511	5.25	4.34	0	,,,	213,,,,	,,,	212,,,,	211,,,,	182,,,,,,,,,,,,,,,	,,,,,,,,,,,,,,	181,,,,,,,,,,,,,,,,,,	179,,,,,,,,,,,,,,,,,,,	29
885	Actr2	chr11	20106691	20107191	5722	-0.9	0.00136	0.0052	6.18	5.28	0	403,,,	,,,,	,,,	,,,,	,,,,	204,212,338,,,,,,,,,,,,,	204,235,338,,,,,,,,,,,,	211,234,339,,,,,,,,,,,,,,,,	,,,,,,,,,,,,,,,,,,,	NA
886	Gm8275	chr12	79970939	79971439	8412	-0.9	0.00144	0.00547	6.24	5.35	0	,,,	,,,,	,,,	,,,,	,,,,	92,249,,,,,,,,,,,,,,	249,256,,,,,,,,,,,,,	15,91,250,,,,,,,,,,,,,,,,	91,250,,,,,,,,,,,,,,,,,,	NA
887	AC132100.3	chr18	46909073	46909573	-148	-0.9	0.00145	0.00551	5.57	4.67	0	,,,	153,445,,,	,,,	152,444,,,	,,,,	225,,,,,,,,,,,,,,,	,,,,,,,,,,,,,,	77,224,,,,,,,,,,,,,,,,,	127,,,,,,,,,,,,,,,,,,,	25
888	Impa1	chr3	10330121	10330621	818	-0.9	0.00175	0.00648	5.26	4.37	0	,,,	,,,,	231,,,	,,,,	,,,,	159,,,,,,,,,,,,,,,	,,,,,,,,,,,,,,	,,,,,,,,,,,,,,,,,,	274,,,,,,,,,,,,,,,,,,,	43
889	Trim32	chr4	65420449	65420949	-184037	-0.9	0.00246	0.00868	5.67	4.77	0	,,,	,,,,	,,,	,,,,	,,,,	36,64,,,,,,,,,,,,,,	64,,,,,,,,,,,,,,	37,,,,,,,,,,,,,,,,,,	37,186,272,,,,,,,,,,,,,,,,,	NA
890	D10Jhu81e	chr10	78163841	78164341	5441	-0.9	0.00252	0.00887	5.13	4.23	0	,,,	,,,,	,,,	,,,,	,,,,	29,69,173,215,,,,,,,,,,,,	29,69,,,,,,,,,,,,,	30,70,174,216,,,,,,,,,,,,,,,	30,70,216,,,,,,,,,,,,,,,,,	NA
891	Gm4950	chr18	52091740	52092240	-225859	-0.9	0.00266	0.00928	5.2	4.3	0	,,,	,,,,	,,,	,,,,	,,,,	226,243,269,,,,,,,,,,,,,	226,243,,,,,,,,,,,,,	244,,,,,,,,,,,,,,,,,,	244,,,,,,,,,,,,,,,,,,,	NA
892	Garem1	chr18	21240253	21240753	59385	-0.9	0.00278	0.00963	5.46	4.55	0	,,,	,,,,	,,,	,,,,	,,,,	264,,,,,,,,,,,,,,,	264,410,,,,,,,,,,,,,	,,,,,,,,,,,,,,,,,,	,,,,,,,,,,,,,,,,,,,	NA
893	D630033A02Rik	chr10	122870043	122870543	116012	-0.9	0.00291	0.01	5.55	4.65	0	216,444,,	99,214,446,,	216,,,	100,215,,,	101,216,,,	,,,,,,,,,,,,,,,	,,,,,,,,,,,,,,	,,,,,,,,,,,,,,,,,,	,,,,,,,,,,,,,,,,,,,	NA
894	Nectin3	chr16	46487627	46488127	10398	-0.9	0.00293	0.0101	5.15	4.25	0	,,,	337,,,,	,,,	336,,,,	335,,,,	227,425,,,,,,,,,,,,,,	,,,,,,,,,,,,,,	426,,,,,,,,,,,,,,,,,,	176,426,,,,,,,,,,,,,,,,,,	88
895	Gab2	chr7	97063443	97063943	-17643	-0.9	0.00309	0.0106	5.11	4.21	0	228,,,	68,94,226,,	228,,,	69,93,227,,	228,,,,	209,338,446,,,,,,,,,,,,,	74,209,,,,,,,,,,,,,	210,,,,,,,,,,,,,,,,,,	210,,,,,,,,,,,,,,,,,,,	5
896	Zfp622	chr15	25914968	25915468	-68898	-0.9	0.0033	0.0112	5.28	4.38	0	340,,,	262,338,,,	264,340,,	339,,,,	264,340,,,	,,,,,,,,,,,,,,,	,,,,,,,,,,,,,,	,,,,,,,,,,,,,,,,,,	,,,,,,,,,,,,,,,,,,,	NA
897	AC103597.1	chr18	13134341	13134841	-2780	-0.9	0.00339	0.0114	4.96	4.06	0	42,,,	40,187,,,	,,,	41,186,,,	185,,,,	181,261,,,,,,,,,,,,,,	181,,,,,,,,,,,,,,	,,,,,,,,,,,,,,,,,,	262,,,,,,,,,,,,,,,,,,,	4
898	Ahnak	chr19	8991729	8992229	2445	-0.9	0.00342	0.0116	5.66	4.76	0	,,,	,,,,	,,,	,,,,	,,,,	83,154,,,,,,,,,,,,,,	83,154,,,,,,,,,,,,,	82,155,262,,,,,,,,,,,,,,,,	,,,,,,,,,,,,,,,,,,,	NA
899	Arl15	chr13	113929655	113930155	135150	-0.9	0.00351	0.0118	5.84	4.95	0	156,198,353,	158,200,355,,	156,198,353,	157,199,354,,	156,198,353,,	435,,,,,,,,,,,,,,,	435,,,,,,,,,,,,,,	436,,,,,,,,,,,,,,,,,,	,,,,,,,,,,,,,,,,,,,	80
900	Nuak2	chr1	132333592	132334092	17466	-0.9	0.00404	0.0133	5.22	4.32	0	240,,,	242,,,,	240,,,	241,429,,,	240,,,,	,,,,,,,,,,,,,,,	,,,,,,,,,,,,,,	,,,,,,,,,,,,,,,,,,	133,,,,,,,,,,,,,,,,,,,	107
901	Cavin2	chr1	51094727	51095227	-193899	-0.9	0.00415	0.0136	4.96	4.05	0	190,393,,	188,391,,,	,,,	189,392,,,	190,,,,	173,239,,,,,,,,,,,,,,	173,,,,,,,,,,,,,,	172,,,,,,,,,,,,,,,,,,	134,144,,,,,,,,,,,,,,,,,,	15
902	Ldah	chr12	8099778	8100278	-107829	-0.9	0.00488	0.0156	4.93	4.02	0	,,,	,,,,	,,,	,,,,	,,,,	245,331,,,,,,,,,,,,,,	245,331,,,,,,,,,,,,,	246,330,,,,,,,,,,,,,,,,,	,,,,,,,,,,,,,,,,,,,	NA
903	Prpf40a	chr2	53032269	53032769	158515	-0.9	0.00525	0.0166	4.84	3.94	0	,,,	,,,,	,,,	,,,,	,,,,	,,,,,,,,,,,,,,,	,,,,,,,,,,,,,,	156,309,,,,,,,,,,,,,,,,,	,,,,,,,,,,,,,,,,,,,	NA
904	Rtn4ip1	chr10	43909442	43909942	7635	-0.9	0.00532	0.0168	5.13	4.22	0	,,,	,,,,	,,,	,,,,	,,,,	216,,,,,,,,,,,,,,,	,,,,,,,,,,,,,,	,,,,,,,,,,,,,,,,,,	201,215,,,,,,,,,,,,,,,,,,	NA
905	Edem3	chr1	151920281	151920781	164910	-0.9	0.00632	0.0195	5.98	5.08	0	,,,	272,,,,	,,,	233,,,,	,,,,	267,278,287,,,,,,,,,,,,,	278,287,,,,,,,,,,,,,	266,288,,,,,,,,,,,,,,,,,	48,,,,,,,,,,,,,,,,,,,	5
906	Zfp644	chr5	106692948	106693448	3839	-0.9	0.00668	0.0204	4.84	3.94	0	,,,	,,,,	,,,	,,,,	,,,,	204,273,,,,,,,,,,,,,,	204,,,,,,,,,,,,,,	203,,,,,,,,,,,,,,,,,,	203,,,,,,,,,,,,,,,,,,,	NA
907	Gm1943	chr8	109272063	109272563	68301	-0.9	0.00668	0.0204	4.84	3.94	0	,,,	46,,,,	,,,	47,,,,	,,,,	272,,,,,,,,,,,,,,,	,,,,,,,,,,,,,,	,,,,,,,,,,,,,,,,,,	205,253,271,,,,,,,,,,,,,,,,,	158
908	Bpifc	chr10	85989684	85990184	21711	-0.9	0.00678	0.0207	5.14	4.25	0	,,,	,,,,	,,,	,,,,	,,,,	254,,,,,,,,,,,,,,,	,,,,,,,,,,,,,,	,,,,,,,,,,,,,,,,,,	253,,,,,,,,,,,,,,,,,,,	NA
909	Aplp2	chr9	31192028	31192528	19287	-0.9	0.00729	0.022	5.29	4.39	0	,,,	,,,,	,,,	,,,,	,,,,	93,311,327,,,,,,,,,,,,,	93,,,,,,,,,,,,,,	92,310,326,,,,,,,,,,,,,,,,	310,,,,,,,,,,,,,,,,,,,	NA
910	Gm7334	chr17	50777376	50777876	78688	-0.9	0.00821	0.0243	5.23	4.34	0	,,,	,,,,	,,,	,,,,	,,,,	220,264,273,,,,,,,,,,,,,	220,273,,,,,,,,,,,,,	219,272,,,,,,,,,,,,,,,,,	219,272,,,,,,,,,,,,,,,,,,	NA
911	Myf6	chr10	107542568	107543068	-47831	-0.9	0.00883	0.0258	4.81	3.91	0	,,,	,,,,	,,,	,,,,	,,,,	123,251,,,,,,,,,,,,,,	90,251,,,,,,,,,,,,,	122,250,,,,,,,,,,,,,,,,,	250,,,,,,,,,,,,,,,,,,,	NA
912	Gm10240	chr15	68332932	68333432	23113	-0.9	0.00923	0.0268	4.89	3.99	0	,,,	,,,,	,,,	,,,,	,,,,	204,,,,,,,,,,,,,,,	,,,,,,,,,,,,,,	,,,,,,,,,,,,,,,,,,	29,150,176,235,,,,,,,,,,,,,,,,	NA
913	Gm43730	chr3	58309542	58310042	5268	-0.9	0.0125	0.0345	4.97	4.07	0	239,,,	,,,,	,,,	,,,,	239,,,,	212,,,,,,,,,,,,,,,	212,,,,,,,,,,,,,,	211,,,,,,,,,,,,,,,,,,	,,,,,,,,,,,,,,,,,,,	27
914	Sox11	chr12	27872447	27872947	-529873	-0.9	0.0129	0.0355	4.72	3.83	0	,,,	,,,,	,,,	,,,,	,,,,	38,196,261,,,,,,,,,,,,,	38,196,261,,,,,,,,,,,,	37,195,260,,,,,,,,,,,,,,,,	195,342,,,,,,,,,,,,,,,,,,	NA
915	Gm13725	chr6	29995077	29995577	31433	-0.9	0.0133	0.0364	5.25	4.35	0	,,,	,,,,	,,,	,,,,	,,,,	221,273,329,,,,,,,,,,,,,	273,329,,,,,,,,,,,,,	220,274,,,,,,,,,,,,,,,,,	,,,,,,,,,,,,,,,,,,,	NA
916	Trpm3	chr19	22598964	22599464	459845	-0.9	0.0137	0.0374	4.83	3.93	0	,,,	,,,,	,,,	,,,,	,,,,	200,231,,,,,,,,,,,,,,	200,,,,,,,,,,,,,,	201,230,,,,,,,,,,,,,,,,,	230,261,,,,,,,,,,,,,,,,,,	NA
917	Rpl21-ps10	chr3	38034075	38034575	73347	-0.9	0.0145	0.039	4.77	3.86	0	347,,,	349,,,,	347,,,	348,,,,	347,,,,	,,,,,,,,,,,,,,,	,,,,,,,,,,,,,,	,,,,,,,,,,,,,,,,,,	406,,,,,,,,,,,,,,,,,,,	57
918	Igf1r	chr7	68050669	68051169	97842	-0.9	0.026	0.0632	4.88	3.99	0	,,,	,,,,	,,,	,,,,	,,,,	136,172,,,,,,,,,,,,,,	,,,,,,,,,,,,,,	173,,,,,,,,,,,,,,,,,,	246,,,,,,,,,,,,,,,,,,,	NA
919	2510009E07Rik	chr16	21727786	21728286	-33121	-0.9	0.0315	0.074	4.8	3.9	0	,,,	462,,,,	,,,	461,,,,	,,,,	114,238,,,,,,,,,,,,,,	,,,,,,,,,,,,,,	237,,,,,,,,,,,,,,,,,,	237,,,,,,,,,,,,,,,,,,,	223
920	Nat10	chr2	103743846	103744346	16924	-0.9	0.0418	0.0934	4.61	3.72	0	,,,	,,,,	,,,	,,,,	,,,,	208,243,,,,,,,,,,,,,,	,,,,,,,,,,,,,,	209,,,,,,,,,,,,,,,,,,	3,87,196,,,,,,,,,,,,,,,,,	NA
921	Gm49351	chr13	37734940	37735440	-36782	-0.9	0.0623	0.129	4.67	3.77	0	,,,	,,,,	,,,	160,,,,	,,,,	237,,,,,,,,,,,,,,,	237,,,,,,,,,,,,,,	238,,,,,,,,,,,,,,,,,,	431,,,,,,,,,,,,,,,,,,,	77
922	Rpp40	chr13	35843301	35843801	62558	-0.89	9.61e-17	7.66e-15	7.94	7.05	0	,,,	,,,,	,,,	,,,,	,,,,	178,304,482,,,,,,,,,,,,,	304,,,,,,,,,,,,,,	166,177,303,481,,,,,,,,,,,,,,,	303,403,,,,,,,,,,,,,,,,,,	NA
923	Gm13092	chr4	150372008	150372508	-56572	-0.89	5.27e-13	1.83e-11	7.56	6.67	0	311,319,,	309,321,,,	311,319,,	310,320,,,	311,,,,	229,247,296,,,,,,,,,,,,,	247,,,,,,,,,,,,,,	248,297,,,,,,,,,,,,,,,,,	297,,,,,,,,,,,,,,,,,,,	12
924	Bicral	chr17	46853177	46853677	4805	-0.89	3.84e-12	1.1e-10	7.43	6.54	0	,,,	296,,,,	,,,	297,,,,	298,,,,	75,168,337,489,,,,,,,,,,,,	75,,,,,,,,,,,,,,	76,167,490,,,,,,,,,,,,,,,,	76,167,,,,,,,,,,,,,,,,,,	39
925	Plxna2	chr1	194651831	194652331	33613	-0.89	5.17e-12	1.44e-10	7.72	6.84	0	279,,,	281,,,,	,,,	280,,,,	279,,,,	234,,,,,,,,,,,,,,,	484,,,,,,,,,,,,,,	233,,,,,,,,,,,,,,,,,,	233,400,,,,,,,,,,,,,,,,,,	45
926	Nup210l	chr3	90088586	90089086	-15046	-0.89	7.75e-09	1.11e-07	7.23	6.34	0	16,,,	18,,,,	16,,,	17,,,,	16,,,,	206,,,,,,,,,,,,,,,	206,,,,,,,,,,,,,,	207,,,,,,,,,,,,,,,,,,	233,460,,,,,,,,,,,,,,,,,,	188
927	Arf1	chr11	59238819	59239319	-10549	-0.89	2.09e-08	2.72e-07	7.22	6.33	0	,,,	,,,,	,,,	63,,,,	,,,,	101,416,,,,,,,,,,,,,,	101,416,,,,,,,,,,,,,	102,415,,,,,,,,,,,,,,,,,	162,487,,,,,,,,,,,,,,,,,,	38
928	Gmpr	chr13	45695128	45695628	187684	-0.89	5.97e-08	7.04e-07	7.84	6.96	0	148,,,	146,,,,	148,,,	147,,,,	148,,,,	200,370,,,,,,,,,,,,,,	370,,,,,,,,,,,,,,	199,371,455,,,,,,,,,,,,,,,,	455,,,,,,,,,,,,,,,,,,,	51
929	Gm49037	chr14	33354924	33355424	73601	-0.89	1.56e-07	1.67e-06	6.87	5.98	0	,,,	,,,,	,,,	,,,,	,,,,	222,276,287,,,,,,,,,,,,,	276,287,,,,,,,,,,,,,	211,,,,,,,,,,,,,,,,,,	211,,,,,,,,,,,,,,,,,,,	NA
930	Gm18042	chr10	58585536	58586036	30269	-0.89	1.71e-07	1.81e-06	6.87	5.99	0	,,,	261,470,,,	,,,	260,469,,,	105,468,,,	27,144,273,365,420,449,,,,,,,,,,	144,449,,,,,,,,,,,,,	26,143,419,450,,,,,,,,,,,,,,,	26,143,419,,,,,,,,,,,,,,,,,	12
931	Pmp22	chr11	63115164	63115664	-13318	-0.89	3.49e-07	3.42e-06	6.68	5.8	0	49,,,	51,146,,,	,,,	50,147,,,	49,,,,	239,,,,,,,,,,,,,,,	239,,,,,,,,,,,,,,	107,240,,,,,,,,,,,,,,,,,	107,,,,,,,,,,,,,,,,,,,	39
932	Vgll4	chr6	114888837	114889337	80657	-0.89	2.12e-06	1.73e-05	6.54	5.65	0	212,,,	193,210,334,,	212,,,	211,333,,,	195,212,332,,	50,478,,,,,,,,,,,,,,	,,,,,,,,,,,,,,	113,477,,,,,,,,,,,,,,,,,	477,,,,,,,,,,,,,,,,,,,	80
933	Dbx1	chr7	49411762	49412262	224587	-0.89	2.89e-06	2.28e-05	6.63	5.74	0	340,,,	338,,,,	340,,,	339,,,,	340,,,,	,,,,,,,,,,,,,,,	,,,,,,,,,,,,,,	,,,,,,,,,,,,,,,,,,	217,,,,,,,,,,,,,,,,,,,	121
934	Gm12042	chr11	21327439	21327939	31879	-0.89	5.48e-06	4.05e-05	6.89	6	0	,,,	215,,,,	,,,	214,,,,	213,,,,	200,230,249,260,,,,,,,,,,,,	200,249,,,,,,,,,,,,,	199,229,248,,,,,,,,,,,,,,,,	42,199,229,261,443,,,,,,,,,,,,,,,	13
935	Cavin1	chr11	100970639	100971139	0	-0.89	8.18e-06	5.77e-05	6.48	5.59	0	,,,	218,,,,	,,,	217,,,,	216,,,,	290,,,,,,,,,,,,,,,	290,,,,,,,,,,,,,,	289,,,,,,,,,,,,,,,,,,	,,,,,,,,,,,,,,,,,,,	71
936	Kmt5a	chr5	124438183	124438683	-1247	-0.89	8.95e-06	6.25e-05	6.86	5.96	0	263,,,	265,,,,	263,,,	264,,,,	263,,,,	48,,,,,,,,,,,,,,,	48,196,471,,,,,,,,,,,,	,,,,,,,,,,,,,,,,,,	,,,,,,,,,,,,,,,,,,,	67
937	Gm4374	chr6	73514053	73514553	14685	-0.89	1.15e-05	7.82e-05	6.43	5.54	0	,,,	,,,,	,,,	,,,,	,,,,	228,331,395,,,,,,,,,,,,,	228,331,,,,,,,,,,,,,	229,332,,,,,,,,,,,,,,,,,	229,266,,,,,,,,,,,,,,,,,,	NA
938	Gm14300	chr2	179768912	179769412	-155345	-0.89	1.16e-05	7.83e-05	6.37	5.48	0	,,,	,,,,	,,,	,,,,	,,,,	241,,,,,,,,,,,,,,,	241,,,,,,,,,,,,,,	242,,,,,,,,,,,,,,,,,,	,,,,,,,,,,,,,,,,,,,	NA
939	Gm44962	chr7	75399227	75399727	21408	-0.89	1.57e-05	0.000102	6.23	5.33	0	,,,	,,,,	,,,	,,,,	,,,,	372,461,,,,,,,,,,,,,,	372,,,,,,,,,,,,,,	460,,,,,,,,,,,,,,,,,,	212,,,,,,,,,,,,,,,,,,,	NA
940	Gm17834	chr6	48828932	48829432	9908	-0.89	1.85e-05	0.000119	6.24	5.35	0	315,,,	313,,,,	315,,,	314,,,,	315,,,,	135,379,384,,,,,,,,,,,,,	135,379,,,,,,,,,,,,,	101,385,,,,,,,,,,,,,,,,,	385,,,,,,,,,,,,,,,,,,,	64
941	CT010584.2	chr16	48376803	48377303	8161	-0.89	2.09e-05	0.000133	6.43	5.54	0	,,,	,,,,	,,,	,,,,	,,,,	,,,,,,,,,,,,,,,	45,,,,,,,,,,,,,,	,,,,,,,,,,,,,,,,,,	280,,,,,,,,,,,,,,,,,,,	NA
942	Lbh	chr17	72982108	72982608	63803	-0.89	2.44e-05	0.000153	6.23	5.34	0	,,,	,,,,	,,,	,,,,	,,,,	,,,,,,,,,,,,,,,	267,,,,,,,,,,,,,,	,,,,,,,,,,,,,,,,,,	249,309,,,,,,,,,,,,,,,,,,	NA
943	AC140316.1	chr18	10917806	10918306	-10578	-0.89	2.69e-05	0.000166	6.89	6	0	,,,	249,,,,	,,,	248,,,,	,,,,	97,291,466,,,,,,,,,,,,,	466,,,,,,,,,,,,,,	96,260,467,,,,,,,,,,,,,,,,	96,108,260,,,,,,,,,,,,,,,,,	11
944	Rbbp8nl	chr2	180293065	180293565	-3186	-0.89	3.86e-05	0.000229	6.4	5.51	0	,,,	31,171,,,	,,,	32,172,,,	5,33,173,,	181,229,,,,,,,,,,,,,,	181,229,,,,,,,,,,,,,	180,230,,,,,,,,,,,,,,,,,	230,,,,,,,,,,,,,,,,,,,	7
945	Rnf26	chr9	44120617	44121117	-7100	-0.89	3.88e-05	0.00023	6.31	5.41	0	,,,	,,,,	,,,	,,,,	,,,,	309,,,,,,,,,,,,,,,	229,309,,,,,,,,,,,,,	297,310,,,,,,,,,,,,,,,,,	161,297,,,,,,,,,,,,,,,,,,	NA
946	Slc39a4	chr15	76616976	76617476	0	-0.89	4.09e-05	0.000241	6.7	5.8	0	288,,,	286,,,,	,,,	287,,,,	,,,,	105,224,230,,,,,,,,,,,,,	105,,,,,,,,,,,,,,	106,,,,,,,,,,,,,,,,,,	,,,,,,,,,,,,,,,,,,,	56
947	Gm18010	chr6	49154814	49155314	-17445	-0.89	4.51e-05	0.000263	6.16	5.27	0	235,,,	233,,,,	235,,,	234,,,,	235,,,,	32,46,250,,,,,,,,,,,,,	250,,,,,,,,,,,,,,	251,,,,,,,,,,,,,,,,,,	211,251,,,,,,,,,,,,,,,,,,	15
948	Txnl4a	chr18	80219602	80220102	12807	-0.89	5.48e-05	0.000313	6.05	5.16	0	,,,	261,,,,	,,,	262,,,,	,,,,	267,,,,,,,,,,,,,,,	235,,,,,,,,,,,,,,	234,,,,,,,,,,,,,,,,,,	,,,,,,,,,,,,,,,,,,,	5
949	Ndnf	chr6	65646324	65646824	-24766	-0.89	6.25e-05	0.000351	7	6.11	0	,,,	359,375,,,	,,,	358,376,,,	,,,,	245,252,,,,,,,,,,,,,,	245,252,,,,,,,,,,,,,	246,251,386,,,,,,,,,,,,,,,,	342,,,,,,,,,,,,,,,,,,,	10
950	Gm3565	chr12	111938630	111939130	-7593	-0.89	8.11e-05	0.000442	6.1	5.22	0	216,,,	214,,,,	216,,,	215,,,,	4,216,,,	59,,,,,,,,,,,,,,,	,,,,,,,,,,,,,,	,,,,,,,,,,,,,,,,,,	,,,,,,,,,,,,,,,,,,,	55
951	Rab7b	chr1	131712353	131712853	23658	-0.89	0.000145	0.000742	6.17	5.28	0	165,368,,	163,370,,,	368,,,	164,369,,,	109,165,368,,	273,311,481,,,,,,,,,,,,,	481,,,,,,,,,,,,,,	310,,,,,,,,,,,,,,,,,,	156,236,,,,,,,,,,,,,,,,,,	7
952	Gm12293	chr11	65197269	65197769	-26836	-0.89	0.000159	0.000804	5.82	4.94	0	277,,,	275,,,,	277,,,	276,,,,	277,,,,	268,,,,,,,,,,,,,,,	268,,,,,,,,,,,,,,	267,,,,,,,,,,,,,,,,,,	367,,,,,,,,,,,,,,,,,,,	7
953	Dsp	chr13	38170830	38171330	19536	-0.89	0.000168	0.000841	5.95	5.06	0	,,,	,,,,	,,,	,,,,	,,,,	,,,,,,,,,,,,,,,	,,,,,,,,,,,,,,	,,,,,,,,,,,,,,,,,,	,,,,,,,,,,,,,,,,,,,	NA
954	Fgf12	chr16	28840009	28840509	-86941	-0.89	0.000194	0.000956	5.95	5.06	0	,,,	,,,,	,,,	,,,,	,,,,	279,,,,,,,,,,,,,,,	,,,,,,,,,,,,,,	280,,,,,,,,,,,,,,,,,,	,,,,,,,,,,,,,,,,,,,	NA
955	Snap47	chr11	59458931	59459431	-7745	-0.89	0.0002	0.000981	5.92	5.03	0	82,272,,	84,270,,,	272,,,	83,271,,,	272,,,,	370,,,,,,,,,,,,,,,	,,,,,,,,,,,,,,	,,,,,,,,,,,,,,,,,,	,,,,,,,,,,,,,,,,,,,	98
956	Plac1	chrX	53204950	53205450	34661	-0.89	0.000205	0.001	6.27	5.38	0	,,,	298,,,,	,,,	,,,,	,,,,	,,,,,,,,,,,,,,,	,,,,,,,,,,,,,,	,,,,,,,,,,,,,,,,,,	410,,,,,,,,,,,,,,,,,,,	112
957	Gm7985	chr12	71859033	71859533	-11742	-0.89	0.000262	0.00125	5.88	4.98	0	,,,	246,,,,	,,,	247,,,,	,,,,	35,,,,,,,,,,,,,,,	35,252,,,,,,,,,,,,,	,,,,,,,,,,,,,,,,,,	230,,,,,,,,,,,,,,,,,,,	5
958	Gm5764	chrX	158931810	158932310	98375	-0.89	0.000317	0.00148	5.72	4.83	0	,,,	,,,,	,,,	,,,,	,,,,	185,270,,,,,,,,,,,,,,	185,270,,,,,,,,,,,,,	184,,,,,,,,,,,,,,,,,,	,,,,,,,,,,,,,,,,,,,	NA
959	Prkra	chr2	76545399	76545899	102116	-0.89	0.000366	0.00168	5.95	5.07	0	,,,	,,,,	,,,	,,,,	,,,,	218,356,,,,,,,,,,,,,,	137,,,,,,,,,,,,,,	136,,,,,,,,,,,,,,,,,,	,,,,,,,,,,,,,,,,,,,	NA
960	Hsph1	chr5	149620800	149621300	15076	-0.89	0.000369	0.00169	6.01	5.11	0	,,,	,,,,	,,,	,,,,	,,,,	226,240,246,250,295,389,,,,,,,,,,	226,246,250,295,,,,,,,,,,,	225,241,245,296,388,,,,,,,,,,,,,,	388,,,,,,,,,,,,,,,,,,,	NA
961	Gm42932	chr5	102424899	102425399	8696	-0.89	0.000418	0.00188	6.09	5.2	0	,,,	237,,,,	,,,	479,,,,	,,,,	184,,,,,,,,,,,,,,,	,,,,,,,,,,,,,,	185,,,,,,,,,,,,,,,,,,	185,290,,,,,,,,,,,,,,,,,,	52
962	Spats2	chr15	99151484	99151984	25568	-0.89	0.000687	0.00289	5.71	4.82	0	,,,	,,,,	,,,	,,,,	,,,,	,,,,,,,,,,,,,,,	,,,,,,,,,,,,,,	,,,,,,,,,,,,,,,,,,	234,,,,,,,,,,,,,,,,,,,	NA
963	Fkbp5	chr17	28515845	28516345	1182	-0.89	0.000722	0.00301	5.64	4.75	0	,,,	,,,,	,,,	,,,,	,,,,	230,339,,,,,,,,,,,,,,	339,,,,,,,,,,,,,,	340,,,,,,,,,,,,,,,,,,	154,340,,,,,,,,,,,,,,,,,,	NA
964	Sbf1	chr15	89278398	89278898	36413	-0.89	0.000822	0.00336	5.44	4.55	0	,,,	460,,,,	458,,,	459,,,,	458,,,,	11,151,217,,,,,,,,,,,,,	151,217,,,,,,,,,,,,,	152,218,,,,,,,,,,,,,,,,,	218,261,283,,,,,,,,,,,,,,,,,	175
965	Gm26657	chr4	56685110	56685610	-54460	-0.89	0.0011	0.00434	5.84	4.96	0	,,,	,,,,	,,,	,,,,	,,,,	155,171,429,,,,,,,,,,,,,	287,,,,,,,,,,,,,,	172,286,,,,,,,,,,,,,,,,,	148,172,,,,,,,,,,,,,,,,,,	NA
966	Cavin3	chr7	105513764	105514264	-31464	-0.89	0.00112	0.00439	5.55	4.66	0	18,,,	16,,,,	,,,	17,,,,	,,,,	193,294,,,,,,,,,,,,,,	193,,,,,,,,,,,,,,	192,295,,,,,,,,,,,,,,,,,	,,,,,,,,,,,,,,,,,,,	175
967	Rap1gds1	chr3	139042271	139042771	32430	-0.89	0.0012	0.00466	5.58	4.69	0	,,,	,,,,	,,,	,,,,	,,,,	,,,,,,,,,,,,,,,	193,,,,,,,,,,,,,,	,,,,,,,,,,,,,,,,,,	,,,,,,,,,,,,,,,,,,,	NA
968	Cers6	chr2	68877524	68878024	16083	-0.89	0.00123	0.00476	5.44	4.55	0	,,,	160,,,,	,,,	159,,,,	,,,,	395,,,,,,,,,,,,,,,	395,,,,,,,,,,,,,,	394,,,,,,,,,,,,,,,,,,	242,,,,,,,,,,,,,,,,,,,	82
969	Cdkn1c	chr7	143284706	143285206	175844	-0.89	0.00125	0.00483	5.8	4.91	0	,,,	259,,,,	257,,,	258,,,,	257,,,,	236,,,,,,,,,,,,,,,	,,,,,,,,,,,,,,	,,,,,,,,,,,,,,,,,,	,,,,,,,,,,,,,,,,,,,	21
970	Gm38027	chr1	35330149	35330649	344493	-0.89	0.00137	0.00523	5.71	4.82	0	224,254,,	222,,,,	,,,	223,,,,	,,,,	238,267,,,,,,,,,,,,,,	238,267,,,,,,,,,,,,,	239,266,329,,,,,,,,,,,,,,,,	239,266,,,,,,,,,,,,,,,,,,	12
971	Shb	chr4	45478117	45478617	53853	-0.89	0.0014	0.00533	5.38	4.49	0	,,,	,,,,	,,,	,,,,	,,,,	4,,,,,,,,,,,,,,,	,,,,,,,,,,,,,,	,,,,,,,,,,,,,,,,,,	,,,,,,,,,,,,,,,,,,,	NA
972	Skil	chr3	31097944	31098444	2886	-0.89	0.0014	0.00534	5.48	4.59	0	,,,	261,,,,	,,,	260,,,,	259,,,,	161,250,343,,,,,,,,,,,,,	161,250,,,,,,,,,,,,,	251,,,,,,,,,,,,,,,,,,	251,,,,,,,,,,,,,,,,,,,	8
973	Fbxw7	chr3	84843560	84844060	28292	-0.89	0.00162	0.00604	6.38	5.49	0	179,,,	181,,,,	,,,	180,,,,	,,,,	163,248,296,435,,,,,,,,,,,,	163,248,296,,,,,,,,,,,,	164,295,,,,,,,,,,,,,,,,,	164,290,,,,,,,,,,,,,,,,,,	16
974	Pafah1b1	chr11	74703999	74704499	20171	-0.89	0.00164	0.00613	5.66	4.78	0	,,,	,,,,	,,,	,,,,	,,,,	,,,,,,,,,,,,,,,	,,,,,,,,,,,,,,	,,,,,,,,,,,,,,,,,,	94,119,244,387,,,,,,,,,,,,,,,,	NA
975	Ndst1	chr18	60727429	60727929	-14040	-0.89	0.00199	0.00723	5.24	4.35	0	,,,	,,,,	,,,	,,,,	,,,,	372,,,,,,,,,,,,,,,	,,,,,,,,,,,,,,	,,,,,,,,,,,,,,,,,,	,,,,,,,,,,,,,,,,,,,	NA
976	Pard6b	chr2	168078420	168078920	-2084	-0.89	0.00215	0.00774	5.45	4.57	0	243,,,	88,245,,,	243,,,	89,244,,,	243,,,,	19,378,,,,,,,,,,,,,,	,,,,,,,,,,,,,,	,,,,,,,,,,,,,,,,,,	,,,,,,,,,,,,,,,,,,,	69
977	Gli3	chr13	15538331	15538831	75096	-0.89	0.0022	0.00789	5.13	4.24	0	,,,	247,,,,	,,,	,,,,	,,,,	460,,,,,,,,,,,,,,,	460,,,,,,,,,,,,,,	461,,,,,,,,,,,,,,,,,,	461,,,,,,,,,,,,,,,,,,,	213
978	Gm6546	chr3	66018997	66019497	12022	-0.89	0.00235	0.00834	6.28	5.39	0	,,,	272,,,,	,,,	,,,,	,,,,	141,216,,,,,,,,,,,,,,	216,,,,,,,,,,,,,,	142,217,,,,,,,,,,,,,,,,,	217,329,,,,,,,,,,,,,,,,,,	55
979	Nrp2	chr1	62692432	62692932	-10353	-0.89	0.00271	0.00942	5.11	4.22	0	354,,,	,,,,	,,,	10,355,,,	11,,,,	199,275,364,,,,,,,,,,,,,	,,,,,,,,,,,,,,	,,,,,,,,,,,,,,,,,,	43,367,,,,,,,,,,,,,,,,,,	9
980	Gm12706	chr4	100297788	100298288	63771	-0.89	0.00295	0.0102	5.64	4.75	0	,,,	,,,,	,,,	264,,,,	,,,,	,,,,,,,,,,,,,,,	,,,,,,,,,,,,,,	,,,,,,,,,,,,,,,,,,	313,,,,,,,,,,,,,,,,,,,	49
981	Cdh24	chr14	54651025	54651525	-9661	-0.89	0.00296	0.0102	5.13	4.24	0	,,,	,,,,	,,,	,,,,	,,,,	73,272,,,,,,,,,,,,,,	73,,,,,,,,,,,,,,	72,,,,,,,,,,,,,,,,,,	,,,,,,,,,,,,,,,,,,,	NA
982	Etv5	chr16	22396573	22397073	42646	-0.89	0.00378	0.0126	5.19	4.3	0	284,,,	27,286,,,	284,,,	26,285,,,	25,284,,,	178,303,318,,,,,,,,,,,,,	,,,,,,,,,,,,,,	302,,,,,,,,,,,,,,,,,,	,,,,,,,,,,,,,,,,,,,	16
983	Rab5if	chr2	156864893	156865393	1765	-0.89	0.00469	0.0151	5.89	5.01	0	,,,	243,,,,	245,,,	244,,,,	245,,,,	324,,,,,,,,,,,,,,,	324,,,,,,,,,,,,,,	323,,,,,,,,,,,,,,,,,,	209,254,323,,,,,,,,,,,,,,,,,	9
984	Tmem175	chr5	108643653	108644153	13883	-0.89	0.00486	0.0156	5.27	4.38	0	244,,,	246,,,,	90,244,,	50,89,245,,	90,244,,,	5,207,311,,,,,,,,,,,,,	98,207,311,,,,,,,,,,,,	99,208,312,,,,,,,,,,,,,,,,	99,151,208,,,,,,,,,,,,,,,,,	8
985	Gm48547	chr13	110968098	110968598	50223	-0.89	0.00487	0.0156	4.88	3.99	0	202,,,	200,,,,	202,,,	201,,,,	202,,,,	290,,,,,,,,,,,,,,,	,,,,,,,,,,,,,,	,,,,,,,,,,,,,,,,,,	291,,,,,,,,,,,,,,,,,,,	88
986	Cpvl	chr6	53954072	53954572	24099	-0.89	0.00492	0.0157	4.95	4.06	0	,,,	,,,,	,,,	154,,,,	,,,,	5,32,264,,,,,,,,,,,,,	5,32,,,,,,,,,,,,,	31,,,,,,,,,,,,,,,,,,	,,,,,,,,,,,,,,,,,,,	110
987	Gm43600	chr5	148909478	148909978	-16710	-0.89	0.00519	0.0165	4.85	3.96	0	,,,	,,,,	,,,	,,,,	,,,,	248,438,457,,,,,,,,,,,,,	248,438,457,,,,,,,,,,,,	247,458,,,,,,,,,,,,,,,,,	247,450,,,,,,,,,,,,,,,,,,	NA
988	Hdac2	chr10	37014220	37014720	39676	-0.89	0.00557	0.0175	5.77	4.88	0	,,,	,,,,	,,,	,,,,	,,,,	121,,,,,,,,,,,,,,,	121,174,,,,,,,,,,,,,	122,,,,,,,,,,,,,,,,,,	373,,,,,,,,,,,,,,,,,,,	NA
989	Rusc1	chr3	89087506	89088006	5305	-0.89	0.00594	0.0185	5.18	4.29	0	,,,	,,,,	,,,	,,,,	,,,,	19,468,,,,,,,,,,,,,,	19,,,,,,,,,,,,,,	18,,,,,,,,,,,,,,,,,,	18,385,,,,,,,,,,,,,,,,,,	NA
990	Zfp251	chr15	76872296	76872796	-861	-0.89	0.00606	0.0188	5.25	4.36	0	,,,	,,,,	,,,	,,,,	,,,,	,,,,,,,,,,,,,,,	,,,,,,,,,,,,,,	,,,,,,,,,,,,,,,,,,	270,,,,,,,,,,,,,,,,,,,	NA
991	2010300C02Rik	chr1	37691160	37691660	28425	-0.89	0.00611	0.0189	5.9	5.01	0	,,,	,,,,	,,,	,,,,	,,,,	224,302,322,,,,,,,,,,,,,	224,,,,,,,,,,,,,,	225,321,,,,,,,,,,,,,,,,,	36,225,303,,,,,,,,,,,,,,,,,	NA
992	Gabpb1	chr2	126663414	126663914	12423	-0.89	0.00708	0.0214	4.73	3.84	0	,,,	,,,,	,,,	,,,,	,,,,	228,232,239,,,,,,,,,,,,,	232,,,,,,,,,,,,,,	,,,,,,,,,,,,,,,,,,	268,,,,,,,,,,,,,,,,,,,	NA
993	Olfr267	chr4	58714144	58714644	73072	-0.89	0.00753	0.0226	5.37	4.48	0	244,,,	242,,,,	244,,,	243,,,,	244,,,,	254,,,,,,,,,,,,,,,	454,,,,,,,,,,,,,,	255,453,,,,,,,,,,,,,,,,,	,,,,,,,,,,,,,,,,,,,	10
994	Gm1943	chr8	108726610	108727110	613754	-0.89	0.0076	0.0227	5.89	5	0	140,253,,	142,251,,,	140,253,,	141,252,,,	140,253,,,	,,,,,,,,,,,,,,,	,,,,,,,,,,,,,,	,,,,,,,,,,,,,,,,,,	167,,,,,,,,,,,,,,,,,,,	25
995	Tmem156	chr5	65076807	65077307	14825	-0.89	0.00786	0.0234	5.22	4.34	0	,,,	46,,,,	235,,,	,,,,	48,235,,,	373,428,,,,,,,,,,,,,,	373,,,,,,,,,,,,,,	,,,,,,,,,,,,,,,,,,	317,429,,,,,,,,,,,,,,,,,,	82
996	G3bp1	chr11	55497817	55498317	28132	-0.89	0.0079	0.0235	4.7	3.82	0	453,,,	393,,,,	,,,	394,,,,	,,,,	61,339,399,,,,,,,,,,,,,	399,,,,,,,,,,,,,,	340,,,,,,,,,,,,,,,,,,	340,,,,,,,,,,,,,,,,,,,	5
997	Gm8703	chr6	128225551	128226051	-11537	-0.89	0.00888	0.0259	6.29	5.4	0	9,60,,	11,58,,,	60,,,	10,59,224,475,	9,60,223,476,	,,,,,,,,,,,,,,,	208,,,,,,,,,,,,,,	207,,,,,,,,,,,,,,,,,,	371,,,,,,,,,,,,,,,,,,,	15
998	Gm9359	chr12	31437519	31438019	18671	-0.89	0.00922	0.0268	4.86	3.97	0	248,,,	250,,,,	248,,,	249,,,,	248,,,,	124,267,,,,,,,,,,,,,,	35,267,,,,,,,,,,,,,	125,,,,,,,,,,,,,,,,,,	,,,,,,,,,,,,,,,,,,,	17
999	Tmem135	chr7	89168545	89169045	235177	-0.89	0.00984	0.0283	4.81	3.92	0	338,,,	340,,,,	,,,	339,387,,,	338,,,,	,,,,,,,,,,,,,,,	232,329,,,,,,,,,,,,,	231,328,,,,,,,,,,,,,,,,,	,,,,,,,,,,,,,,,,,,,	9
1000	Gm13325	chr2	17422838	17423338	253613	-0.89	0.00984	0.0283	4.78	3.89	0	63,473,,	61,475,,,	63,473,,	62,474,,,	63,473,,,	56,235,,,,,,,,,,,,,,	56,,,,,,,,,,,,,,	236,,,,,,,,,,,,,,,,,,	,,,,,,,,,,,,,,,,,,,	5
1001	Gm17950	chr9	102572795	102573295	-1568	-0.89	0.0106	0.0301	4.57	3.68	0	,,,	,,,,	,,,	175,,,,	,,,,	,,,,,,,,,,,,,,,	,,,,,,,,,,,,,,	,,,,,,,,,,,,,,,,,,	,,,,,,,,,,,,,,,,,,,	NA
1002	Ppp1r1c	chr2	79816877	79817377	109097	-0.89	0.0119	0.0332	4.97	4.08	0	,,,	206,,,,	,,,	205,,,,	204,,,,	179,188,,,,,,,,,,,,,,	179,188,,,,,,,,,,,,,	189,290,,,,,,,,,,,,,,,,,	189,245,290,,,,,,,,,,,,,,,,,	15
1003	Hpse	chr5	100709664	100710164	9552	-0.89	0.0173	0.0452	4.82	3.93	0	251,,,	249,,,,	251,,,	250,,,,	251,,,,	31,212,276,462,,,,,,,,,,,,	31,212,462,,,,,,,,,,,,	30,213,261,277,461,,,,,,,,,,,,,,	26,261,277,401,,,,,,,,,,,,,,,,	10
1004	Gm13407	chr2	34409875	34410375	2972	-0.89	0.0211	0.0533	5.07	4.18	0	422,,,	259,420,,,	422,,,	260,421,,,	422,,,,	0,237,304,,,,,,,,,,,,,	237,304,,,,,,,,,,,,,	238,305,,,,,,,,,,,,,,,,,	305,369,,,,,,,,,,,,,,,,,,	21
1005	Afap1l2	chr19	57052799	57053299	-44571	-0.89	0.0358	0.0824	4.55	3.66	0	,,,	,,,,	,,,	,,,,	,,,,	254,,,,,,,,,,,,,,,	254,,,,,,,,,,,,,,	255,,,,,,,,,,,,,,,,,,	,,,,,,,,,,,,,,,,,,,	NA
1006	Scn3a	chr2	65557650	65558150	9477	-0.89	0.0364	0.0834	5.13	4.24	0	,,,	306,,,,	,,,	305,,,,	,,,,	28,121,,,,,,,,,,,,,,	,,,,,,,,,,,,,,	,,,,,,,,,,,,,,,,,,	193,340,,,,,,,,,,,,,,,,,,	34
1007	Cpq	chr15	33156657	33157157	73528	-0.89	0.0391	0.0885	4.65	3.77	0	452,,,	450,,,,	452,,,	451,,,,	452,,,,	,,,,,,,,,,,,,,,	259,,,,,,,,,,,,,,	,,,,,,,,,,,,,,,,,,	311,,,,,,,,,,,,,,,,,,,	139
1008	AC154218.1	chr17	71087339	71087839	66181	-0.88	1.9e-21	4.16e-19	8.36	7.48	0	,,,	306,384,,,	,,,	385,,,,	304,,,,	197,292,482,,,,,,,,,,,,,	292,,,,,,,,,,,,,,	291,,,,,,,,,,,,,,,,,,	,,,,,,,,,,,,,,,,,,,	12
1009	Gm19164	chr8	27005859	27006359	13734	-0.88	5.59e-17	4.69e-15	8.05	7.17	0	349,,,	347,,,,	,,,	9,348,,,	349,,,,	239,247,,,,,,,,,,,,,,	247,,,,,,,,,,,,,,	240,246,,,,,,,,,,,,,,,,,	30,73,240,246,370,,,,,,,,,,,,,,,	21
1010	Prkd1	chr12	50594476	50594976	54122	-0.88	4.22e-12	1.2e-10	7.56	6.68	0	,,,	,,,,	,,,	,,,,	,,,,	28,246,477,,,,,,,,,,,,,	246,,,,,,,,,,,,,,	245,,,,,,,,,,,,,,,,,,	478,,,,,,,,,,,,,,,,,,,	NA
1011	Foxn3	chr12	99529862	99530362	33220	-0.88	7.37e-11	1.62e-09	8.08	7.2	0	340,,,	342,,,,	340,,,	341,,,,	340,,,,	93,197,,,,,,,,,,,,,,	93,197,,,,,,,,,,,,,	92,198,389,,,,,,,,,,,,,,,,	284,,,,,,,,,,,,,,,,,,,	47
1012	Rps2-ps6	chr14	76222938	76223438	14107	-0.88	8.89e-11	1.91e-09	7.27	6.39	0	326,,,	324,,,,	,,,	325,,,,	326,,,,	132,144,,,,,,,,,,,,,,	132,144,,,,,,,,,,,,,	145,,,,,,,,,,,,,,,,,,	0,,,,,,,,,,,,,,,,,,,	179
1013	Gm49459	chr15	72776782	72777282	51378	-0.88	4.14e-09	6.24e-08	7.06	6.18	0	,,,	,,,,	,,,	,,,,	,,,,	,,,,,,,,,,,,,,,	,,,,,,,,,,,,,,	293,,,,,,,,,,,,,,,,,,	,,,,,,,,,,,,,,,,,,,	NA
1014	Tent2	chr13	93189399	93189899	2486	-0.88	7e-08	8.1e-07	6.98	6.1	0	3,144,181,	1,142,183,,	3,144,181,	2,143,182,,	3,144,181,,	189,257,271,,,,,,,,,,,,,	189,257,271,,,,,,,,,,,,	258,,,,,,,,,,,,,,,,,,	258,276,,,,,,,,,,,,,,,,,,	6
1015	Atg5	chr10	44298978	44299478	30620	-0.88	1.05e-07	1.16e-06	6.85	5.97	0	,,,	,,,,	,,,	,,,,	,,,,	141,290,,,,,,,,,,,,,,	290,,,,,,,,,,,,,,	140,,,,,,,,,,,,,,,,,,	,,,,,,,,,,,,,,,,,,,	NA
1016	Mybphl	chr3	108372672	108373172	7761	-0.88	3.84e-07	3.73e-06	7.65	6.77	0	270,,,	272,288,,,	270,286,,	271,287,,,	270,286,,,	251,,,,,,,,,,,,,,,	,,,,,,,,,,,,,,	250,,,,,,,,,,,,,,,,,,	250,,,,,,,,,,,,,,,,,,,	19
1017	Gmds	chr13	32535564	32536064	-196824	-0.88	4.79e-07	4.56e-06	7.21	6.34	0	,,,	174,,,,	,,,	,,,,	176,,,,	237,254,,,,,,,,,,,,,,	254,,,,,,,,,,,,,,	238,253,,,,,,,,,,,,,,,,,	,,,,,,,,,,,,,,,,,,,	61
1018	Gm14036	chr2	135042813	135043313	238864	-0.88	5.22e-07	4.92e-06	6.85	5.97	0	286,,,	288,,,,	286,,,	287,,,,	286,,,,	66,231,250,,,,,,,,,,,,,	231,,,,,,,,,,,,,,	232,238,249,,,,,,,,,,,,,,,,	,,,,,,,,,,,,,,,,,,,	36
1019	Rab3c	chr13	110237415	110237915	43081	-0.88	6.04e-07	5.61e-06	6.83	5.96	0	270,392,411,	260,394,413,,	392,411,,	261,393,412,,	392,411,,,	,,,,,,,,,,,,,,,	,,,,,,,,,,,,,,	,,,,,,,,,,,,,,,,,,	,,,,,,,,,,,,,,,,,,,	NA
1020	Ska2l-ps	chr1	150513004	150513504	-35813	-0.88	8.35e-07	7.51e-06	6.93	6.06	0	,,,	387,,,,	,,,	,,,,	,,,,	188,233,255,351,406,,,,,,,,,,,	255,351,,,,,,,,,,,,,	254,,,,,,,,,,,,,,,,,,	189,254,,,,,,,,,,,,,,,,,,	19
1021	Srgap2	chr1	131505337	131505837	21515	-0.88	9.58e-07	8.48e-06	7.01	6.12	0	,,,	,,,,	,,,	,,,,	176,,,,	135,216,270,345,,,,,,,,,,,,	216,270,345,469,,,,,,,,,,,	134,217,269,344,,,,,,,,,,,,,,,	217,269,,,,,,,,,,,,,,,,,,	40
1022	BC106175	chr12	8457034	8457534	24623	-0.88	1.61e-06	1.35e-05	6.57	5.7	0	194,,,	196,,,,	194,,,	195,,,,	194,,,,	,,,,,,,,,,,,,,,	250,,,,,,,,,,,,,,	46,251,,,,,,,,,,,,,,,,,	46,,,,,,,,,,,,,,,,,,,	54
1023	Gm12788	chr4	98317009	98317509	-34918	-0.88	1.93e-06	1.59e-05	6.57	5.69	0	,,,	48,,,,	,,,	49,,,,	,,,,	219,244,320,400,,,,,,,,,,,,	219,244,400,,,,,,,,,,,,	218,243,268,399,,,,,,,,,,,,,,,	243,399,428,,,,,,,,,,,,,,,,,	169
1024	AC118608.1	chr17	65066088	65066588	102615	-0.88	1.93e-06	1.59e-05	7.11	6.22	0	,,,	,,,,	,,,	16,,,,	,,,,	,,,,,,,,,,,,,,,	,,,,,,,,,,,,,,	292,,,,,,,,,,,,,,,,,,	176,,,,,,,,,,,,,,,,,,,	160
1025	Chd6	chr2	161062899	161063399	45676	-0.88	4.16e-06	3.16e-05	6.93	6.05	0	155,297,,	157,299,,,	155,,,	156,298,,,	155,297,,,	230,474,,,,,,,,,,,,,,	230,,,,,,,,,,,,,,	229,,,,,,,,,,,,,,,,,,	135,229,,,,,,,,,,,,,,,,,,	20
1026	Ppp1r3b	chr8	35421806	35422306	46067	-0.88	7.81e-06	5.55e-05	6.96	6.08	0	,,,	,,,,	,,,	,,,,	,,,,	134,,,,,,,,,,,,,,,	,,,,,,,,,,,,,,	,,,,,,,,,,,,,,,,,,	167,195,,,,,,,,,,,,,,,,,,	NA
1027	Rab38	chr7	88432901	88433401	2628	-0.88	8.19e-06	5.78e-05	6.44	5.56	0	,,,	,,,,	,,,	,,,,	,,,,	259,,,,,,,,,,,,,,,	,,,,,,,,,,,,,,	260,,,,,,,,,,,,,,,,,,	260,,,,,,,,,,,,,,,,,,,	NA
1028	Rps2-ps6	chr14	76295684	76296184	-58139	-0.88	1.75e-05	0.000113	6.3	5.42	0	,,,	,,,,	,,,	,,,,	,,,,	236,,,,,,,,,,,,,,,	236,,,,,,,,,,,,,,	237,423,,,,,,,,,,,,,,,,,	,,,,,,,,,,,,,,,,,,,	NA
1029	Prdm14	chr1	13244334	13244834	-117171	-0.88	2.3e-05	0.000145	6.31	5.43	0	274,,,	272,,,,	274,,,	273,,,,	274,,,,	251,306,,,,,,,,,,,,,,	251,,,,,,,,,,,,,,	250,,,,,,,,,,,,,,,,,,	71,,,,,,,,,,,,,,,,,,,	21
1030	Cdk14	chr5	5190971	5191471	228841	-0.88	2.64e-05	0.000163	6.23	5.36	0	66,,,	64,,,,	66,,,	65,185,,,	66,,,,	83,98,278,291,,,,,,,,,,,,	98,278,291,,,,,,,,,,,,	97,290,,,,,,,,,,,,,,,,,	,,,,,,,,,,,,,,,,,,,	17
1031	Evl	chr12	108546762	108547262	-7458	-0.88	3.42e-05	0.000206	6.27	5.38	0	,,,	,,,,	,,,	,,,,	,,,,	375,398,,,,,,,,,,,,,,	398,,,,,,,,,,,,,,	,,,,,,,,,,,,,,,,,,	,,,,,,,,,,,,,,,,,,,	NA
1032	Nectin3	chr16	46495138	46495638	2887	-0.88	5.25e-05	0.000301	6.34	5.46	0	,,,	,,,,	,,,	,,,,	,,,,	199,268,,,,,,,,,,,,,,	199,268,,,,,,,,,,,,,	198,267,,,,,,,,,,,,,,,,,	198,267,,,,,,,,,,,,,,,,,,	NA
1033	Hmga2	chr10	120490155	120490655	-13686	-0.88	5.96e-05	0.000336	6.26	5.38	0	454,,,	456,,,,	454,,,	455,,,,	,,,,	69,259,,,,,,,,,,,,,,	259,,,,,,,,,,,,,,	258,,,,,,,,,,,,,,,,,,	258,,,,,,,,,,,,,,,,,,,	195
1034	Gm48687	chr10	98474570	98475070	173551	-0.88	6.4e-05	0.000358	6.04	5.16	0	,,,	,,,,	,,,	,,,,	,,,,	266,273,470,,,,,,,,,,,,,	266,273,,,,,,,,,,,,,	272,471,,,,,,,,,,,,,,,,,	,,,,,,,,,,,,,,,,,,,	NA
1035	4933407L21Rik	chr1	85915817	85916317	-12166	-0.88	8.73e-05	0.000472	6.01	5.13	0	,,,	,,,,	,,,	,,,,	,,,,	41,313,,,,,,,,,,,,,,	41,313,,,,,,,,,,,,,	42,312,,,,,,,,,,,,,,,,,	42,205,385,,,,,,,,,,,,,,,,,	NA
1036	Robo1	chr16	72225165	72225665	-82641	-0.88	8.92e-05	0.000481	6.71	5.83	0	351,,,	332,,,,	,,,	331,,,,	,,,,	382,479,,,,,,,,,,,,,,	,,,,,,,,,,,,,,	,,,,,,,,,,,,,,,,,,	478,,,,,,,,,,,,,,,,,,,	50
1037	Src	chr2	157420346	157420846	1902	-0.88	0.000109	0.000576	5.97	5.09	0	,,,	,,,,	,,,	,,,,	,,,,	306,,,,,,,,,,,,,,,	306,,,,,,,,,,,,,,	,,,,,,,,,,,,,,,,,,	,,,,,,,,,,,,,,,,,,,	NA
1038	Gpc4	chrX	52372426	52372926	-207174	-0.88	0.000131	0.000673	5.99	5.11	0	54,242,,	52,244,,,	54,,,	53,243,,,	54,,,,	,,,,,,,,,,,,,,,	,,,,,,,,,,,,,,	442,,,,,,,,,,,,,,,,,,	,,,,,,,,,,,,,,,,,,,	198
1039	Neu1	chr17	34927478	34927978	-3275	-0.88	0.00022	0.00107	6.21	5.33	0	,,,	201,,,,	,,,	202,,,,	203,,,,	222,241,,,,,,,,,,,,,,	222,,,,,,,,,,,,,,	223,,,,,,,,,,,,,,,,,,	,,,,,,,,,,,,,,,,,,,	19
1040	Gm21954	chr3	55564569	55565069	-92359	-0.88	0.000224	0.00109	5.78	4.9	0	,,,	,,,,	,,,	,,,,	,,,,	259,,,,,,,,,,,,,,,	259,271,,,,,,,,,,,,,	258,272,,,,,,,,,,,,,,,,,	246,,,,,,,,,,,,,,,,,,,	NA
1041	Tcf20	chr15	82940802	82941302	46570	-0.88	0.000236	0.00114	5.79	4.9	0	,,,	,,,,	,,,	,,,,	,,,,	256,,,,,,,,,,,,,,,	256,,,,,,,,,,,,,,	257,,,,,,,,,,,,,,,,,,	,,,,,,,,,,,,,,,,,,,	NA
1042	2010111I01Rik	chr13	62939350	62939850	-25043	-0.88	0.000265	0.00126	5.8	4.92	0	,,,	,,,,	,,,	,,,,	,,,,	294,,,,,,,,,,,,,,,	294,,,,,,,,,,,,,,	261,293,,,,,,,,,,,,,,,,,	261,293,,,,,,,,,,,,,,,,,,	NA
1043	Gm37670	chr1	34966785	34967285	2570	-0.88	0.000285	0.00135	5.85	4.97	0	,,,	,,,,	,,,	,,,,	,,,,	206,258,,,,,,,,,,,,,,	206,,,,,,,,,,,,,,	205,,,,,,,,,,,,,,,,,,	251,257,,,,,,,,,,,,,,,,,,	NA
1044	Tcaim	chr9	122823562	122824062	18023	-0.88	0.000289	0.00136	5.73	4.86	0	,,,	196,,,,	,,,	197,,,,	,,,,	95,449,,,,,,,,,,,,,,	,,,,,,,,,,,,,,	96,,,,,,,,,,,,,,,,,,	448,,,,,,,,,,,,,,,,,,,	100
1045	Aqp4	chr18	15492715	15493215	-81733	-0.88	0.000332	0.00154	6.9	6.02	0	,,,	,,,,	,,,	,,,,	,,,,	202,,,,,,,,,,,,,,,	118,202,,,,,,,,,,,,,	117,201,,,,,,,,,,,,,,,,,	201,,,,,,,,,,,,,,,,,,,	NA
1046	Dapp1	chr3	137991087	137991587	-9542	-0.88	0.000379	0.00173	5.85	4.98	0	,,,	,,,,	,,,	,,,,	,,,,	,,,,,,,,,,,,,,,	,,,,,,,,,,,,,,	,,,,,,,,,,,,,,,,,,	348,,,,,,,,,,,,,,,,,,,	NA
1047	Yipf6	chrX	98929973	98930473	-5843	-0.88	0.000441	0.00197	5.63	4.74	0	,,,	266,,,,	,,,	265,,,,	264,,,,	214,237,,,,,,,,,,,,,,	214,,,,,,,,,,,,,,	213,,,,,,,,,,,,,,,,,,	,,,,,,,,,,,,,,,,,,,	27
1048	Gm973	chr1	59580219	59580719	63955	-0.88	0.000478	0.00212	5.82	4.94	0	144,348,,	146,,,,	144,,,	145,,,,	144,,,,	50,415,,,,,,,,,,,,,,	415,,,,,,,,,,,,,,	416,,,,,,,,,,,,,,,,,,	416,,,,,,,,,,,,,,,,,,,	67
1049	Swt1	chr1	151422174	151422674	5781	-0.88	0.00051	0.00224	5.91	5.03	0	394,,,	396,,,,	394,,,	395,,,,	394,,,,	,,,,,,,,,,,,,,,	,,,,,,,,,,,,,,	302,,,,,,,,,,,,,,,,,,	169,,,,,,,,,,,,,,,,,,,	92
1050	Gtsf1	chr15	103400696	103401196	29274	-0.88	0.000662	0.00279	6.23	5.35	0	19,364,401,	21,366,399,,	19,364,401,	20,365,400,,	19,364,401,,	58,87,256,,,,,,,,,,,,,	58,,,,,,,,,,,,,,	57,86,,,,,,,,,,,,,,,,,	53,211,263,,,,,,,,,,,,,,,,,	32
1051	Iffo2	chr4	139549396	139549896	18848	-0.88	0.000719	0.003	5.73	4.85	0	187,,,	189,,,,	187,,,	140,188,,,	187,,,,	246,393,,,,,,,,,,,,,,	246,393,,,,,,,,,,,,,	247,443,,,,,,,,,,,,,,,,,	198,247,443,,,,,,,,,,,,,,,,,	9
1052	Fryl	chr5	73227562	73228062	28557	-0.88	0.000785	0.00323	6.29	5.4	0	179,,,	181,,,,	179,,,	180,,,,	179,,,,	254,258,,,,,,,,,,,,,,	254,258,,,,,,,,,,,,,	253,259,,,,,,,,,,,,,,,,,	244,,,,,,,,,,,,,,,,,,,	63
1053	Dixdc1	chr9	50713157	50713657	25860	-0.88	0.00106	0.0042	5.67	4.79	0	,,,	,,,,	,,,	,,,,	,,,,	,,,,,,,,,,,,,,,	,,,,,,,,,,,,,,	,,,,,,,,,,,,,,,,,,	,,,,,,,,,,,,,,,,,,,	NA
1054	Dlg1	chr16	31618059	31618559	-44884	-0.88	0.00107	0.00422	5.55	4.67	0	,,,	,,,,	,,,	,,,,	,,,,	,,,,,,,,,,,,,,,	,,,,,,,,,,,,,,	,,,,,,,,,,,,,,,,,,	242,,,,,,,,,,,,,,,,,,,	NA
1055	Gm14609	chrX	47025154	47025654	355680	-0.88	0.00116	0.00453	6.16	5.28	0	,,,	,,,,	,,,	51,,,,	,,,,	274,,,,,,,,,,,,,,,	274,,,,,,,,,,,,,,	209,273,,,,,,,,,,,,,,,,,	,,,,,,,,,,,,,,,,,,,	158
1056	Gm43564	chr5	85936626	85937126	68491	-0.88	0.00139	0.00531	5.69	4.82	0	340,,,	338,,,,	,,,	339,,,,	24,340,,,	265,309,,,,,,,,,,,,,,	309,,,,,,,,,,,,,,	264,308,,,,,,,,,,,,,,,,,	264,,,,,,,,,,,,,,,,,,,	29
1057	Gm5176	chr10	111503028	111503528	2289	-0.88	0.00143	0.00544	5.32	4.44	0	,,,	,,,,	,,,	,,,,	,,,,	215,,,,,,,,,,,,,,,	215,,,,,,,,,,,,,,	,,,,,,,,,,,,,,,,,,	,,,,,,,,,,,,,,,,,,,	NA
1058	Eif3h	chr15	51836966	51837466	28057	-0.88	0.00194	0.00706	5.26	4.38	0	107,,,	,,,,	,,,	,,,,	,,,,	126,456,,,,,,,,,,,,,,	456,,,,,,,,,,,,,,	455,,,,,,,,,,,,,,,,,,	127,224,455,,,,,,,,,,,,,,,,,	NA
1059	Gm6433	chr5	141317023	141317523	-48568	-0.88	0.00213	0.00767	5.41	4.53	0	,,,	,,,,	,,,	,,,,	,,,,	166,238,,,,,,,,,,,,,,	238,,,,,,,,,,,,,,	167,237,,,,,,,,,,,,,,,,,	167,237,,,,,,,,,,,,,,,,,,	NA
1060	Pdgfa	chr5	138992794	138993294	4076	-0.88	0.00228	0.00813	5.61	4.74	0	,,,	,,,,	179,,,	,,,,	179,,,,	,,,,,,,,,,,,,,,	,,,,,,,,,,,,,,	,,,,,,,,,,,,,,,,,,	82,,,,,,,,,,,,,,,,,,,	97
1061	Gpd2	chr2	57255305	57255805	17670	-0.88	0.00234	0.00831	5.21	4.33	0	,,,	,,,,	,,,	,,,,	,,,,	63,245,,,,,,,,,,,,,,	,,,,,,,,,,,,,,	246,,,,,,,,,,,,,,,,,,	,,,,,,,,,,,,,,,,,,,	NA
1062	Rev1	chr1	38185439	38185939	-55638	-0.88	0.00247	0.00872	5.22	4.34	0	,,,	,,,,	,,,	143,,,,	,,,,	202,,,,,,,,,,,,,,,	,,,,,,,,,,,,,,	203,410,,,,,,,,,,,,,,,,,	90,,,,,,,,,,,,,,,,,,,	53
1063	Gm45485	chr8	60831572	60832072	-14240	-0.88	0.00252	0.00885	5.34	4.46	0	195,,,	193,,,,	,,,	,,,,	,,,,	228,263,,,,,,,,,,,,,,	228,263,,,,,,,,,,,,,	229,264,,,,,,,,,,,,,,,,,	229,394,,,,,,,,,,,,,,,,,,	35
1064	Gm15744	chr7	89769314	89769814	-7639	-0.88	0.00255	0.00893	5.14	4.26	0	,,,	,,,,	,,,	,,,,	,,,,	,,,,,,,,,,,,,,,	,,,,,,,,,,,,,,	,,,,,,,,,,,,,,,,,,	267,437,,,,,,,,,,,,,,,,,,	NA
1065	Pygb	chr2	150799038	150799538	12303	-0.88	0.00263	0.00917	5.44	4.56	0	,,,	,,,,	,,,	,,,,	,,,,	54,220,317,,,,,,,,,,,,,	54,220,317,,,,,,,,,,,,	55,221,318,,,,,,,,,,,,,,,,	107,221,269,,,,,,,,,,,,,,,,,	NA
1066	Kif16b	chr2	142859473	142859973	41558	-0.88	0.00269	0.00937	5.27	4.39	0	,,,	348,,,,	,,,	349,,,,	350,,,,	65,,,,,,,,,,,,,,,	65,,,,,,,,,,,,,,	64,,,,,,,,,,,,,,,,,,	222,,,,,,,,,,,,,,,,,,,	126
1067	Clec2l	chr6	38736185	38736685	73116	-0.88	0.00371	0.0124	5.28	4.4	0	,,,	239,,,,	,,,	240,,,,	241,,,,	,,,,,,,,,,,,,,,	,,,,,,,,,,,,,,	32,251,,,,,,,,,,,,,,,,,	173,251,,,,,,,,,,,,,,,,,,	10
1068	Fgfr1	chr8	25543219	25543719	29565	-0.88	0.00371	0.0124	5.16	4.27	0	263,,,	83,261,,,	,,,	84,262,,,	263,,,,	,,,,,,,,,,,,,,,	,,,,,,,,,,,,,,	,,,,,,,,,,,,,,,,,,	,,,,,,,,,,,,,,,,,,,	NA
1069	Tmem18	chr12	30596972	30597472	12546	-0.88	0.00465	0.015	5.5	4.62	0	,,,	,,,,	,,,	,,,,	,,,,	150,243,,,,,,,,,,,,,,	150,,,,,,,,,,,,,,	151,242,,,,,,,,,,,,,,,,,	242,,,,,,,,,,,,,,,,,,,	NA
1070	Hdac8	chrX	102509140	102509640	-3781	-0.88	0.00482	0.0155	5.01	4.13	0	,,,	230,,,,	,,,	,,,,	,,,,	254,,,,,,,,,,,,,,,	,,,,,,,,,,,,,,	255,,,,,,,,,,,,,,,,,,	88,149,255,,,,,,,,,,,,,,,,,	24
1071	Tm9sf3	chr19	41251523	41252023	11981	-0.88	0.00487	0.0156	5.74	4.86	0	,,,	,,,,	,,,	,,,,	,,,,	301,,,,,,,,,,,,,,,	301,,,,,,,,,,,,,,	,,,,,,,,,,,,,,,,,,	130,378,,,,,,,,,,,,,,,,,,	NA
1072	Slc6a14	chrX	21715203	21715703	307	-0.88	0.00495	0.0158	5.02	4.14	0	317,,,	315,,,,	,,,	316,,,,	317,,,,	,,,,,,,,,,,,,,,	359,,,,,,,,,,,,,,	,,,,,,,,,,,,,,,,,,	,,,,,,,,,,,,,,,,,,,	42
1073	Ankrd55	chr13	112259364	112259864	-28587	-0.88	0.00513	0.0163	5.12	4.24	0	,,,	,,,,	,,,	,,,,	,,,,	,,,,,,,,,,,,,,,	,,,,,,,,,,,,,,	,,,,,,,,,,,,,,,,,,	18,,,,,,,,,,,,,,,,,,,	NA
1074	Tmem132c	chr5	127157730	127158230	-83578	-0.88	0.00542	0.0171	4.85	3.97	0	28,52,,	30,50,453,,	28,,,	29,51,215,452,	28,,,,	256,,,,,,,,,,,,,,,	256,,,,,,,,,,,,,,	255,,,,,,,,,,,,,,,,,,	255,,,,,,,,,,,,,,,,,,,	40
1075	Tnp1	chr1	73113089	73113589	-97180	-0.88	0.00552	0.0173	5.2	4.32	0	,,,	,,,,	,,,	,,,,	,,,,	,,,,,,,,,,,,,,,	257,,,,,,,,,,,,,,	,,,,,,,,,,,,,,,,,,	,,,,,,,,,,,,,,,,,,,	NA
1076	Actg1	chr11	120315321	120315821	32721	-0.88	0.0068	0.0207	5.11	4.22	0	,,,	125,,,,	,,,	124,,,,	123,,,,	,,,,,,,,,,,,,,,	,,,,,,,,,,,,,,	,,,,,,,,,,,,,,,,,,	,,,,,,,,,,,,,,,,,,,	NA
1077	Abca8b	chr11	109938402	109938902	56943	-0.88	0.00693	0.021	5.01	4.13	0	,,,	224,,,,	,,,	225,,,,	226,,,,	23,236,,,,,,,,,,,,,,	455,,,,,,,,,,,,,,	12,391,,,,,,,,,,,,,,,,,	235,272,,,,,,,,,,,,,,,,,,	9
1078	Gm13531	chr2	57454287	57454787	-28578	-0.88	0.00725	0.0218	5.61	4.73	0	268,,,	,,,,	,,,	,,,,	268,,,,	,,,,,,,,,,,,,,,	,,,,,,,,,,,,,,	,,,,,,,,,,,,,,,,,,	15,399,,,,,,,,,,,,,,,,,,	131
1079	Gm2420	chr5	32682464	32682964	-37366	-0.88	0.00749	0.0224	4.91	4.03	0	121,,,	119,,,,	,,,	120,,,,	121,,,,	194,,,,,,,,,,,,,,,	,,,,,,,,,,,,,,	193,,,,,,,,,,,,,,,,,,	193,,,,,,,,,,,,,,,,,,,	72
1080	Cmss1	chr16	57496013	57496513	110351	-0.88	0.00762	0.0228	5.32	4.44	0	,,,	,,,,	,,,	,,,,	,,,,	,,,,,,,,,,,,,,,	420,,,,,,,,,,,,,,	,,,,,,,,,,,,,,,,,,	22,121,294,,,,,,,,,,,,,,,,,	NA
1081	Usp46	chr5	74056086	74056586	11845	-0.88	0.0081	0.024	4.65	3.77	0	,,,	,,,,	,,,	,,,,	,,,,	159,231,,,,,,,,,,,,,,	231,,,,,,,,,,,,,,	230,,,,,,,,,,,,,,,,,,	200,,,,,,,,,,,,,,,,,,,	NA
1082	CT009627.1	chr16	22543733	22544233	-8436	-0.88	0.00865	0.0254	5.03	4.16	0	294,,,	292,,,,	294,,,	293,,,,	294,,,,	197,332,445,,,,,,,,,,,,,	197,,,,,,,,,,,,,,	198,333,,,,,,,,,,,,,,,,,	102,198,205,309,,,,,,,,,,,,,,,,	15
1083	Map3k2	chr18	32184988	32185488	21899	-0.88	0.00877	0.0257	5.14	4.25	0	283,,,	285,,,,	,,,	284,,,,	283,,,,	,,,,,,,,,,,,,,,	,,,,,,,,,,,,,,	,,,,,,,,,,,,,,,,,,	11,20,40,49,69,89,109,129,149,158,178,198,218,,,,,,,	65
1084	Eif3h	chr15	51748180	51748680	116843	-0.88	0.00903	0.0263	5.2	4.32	0	287,,,	,,,,	,,,	,,,,	287,,,,	95,275,,,,,,,,,,,,,,	95,275,,,,,,,,,,,,,	96,274,478,,,,,,,,,,,,,,,,	261,478,,,,,,,,,,,,,,,,,,	12
1085	Gm5369	chr9	94257210	94257710	117748	-0.88	0.00929	0.027	4.74	3.86	0	,,,	,,,,	,,,	,,,,	,,,,	253,,,,,,,,,,,,,,,	,,,,,,,,,,,,,,	,,,,,,,,,,,,,,,,,,	176,,,,,,,,,,,,,,,,,,,	NA
1086	Ifnb1	chr4	88520568	88521068	1706	-0.88	0.00942	0.0273	4.94	4.06	0	,,,	,,,,	,,,	,,,,	,,,,	236,,,,,,,,,,,,,,,	236,,,,,,,,,,,,,,	100,235,,,,,,,,,,,,,,,,,	100,235,346,,,,,,,,,,,,,,,,,	NA
1087	Col6a6	chr9	105765619	105766119	62041	-0.88	0.00942	0.0273	4.94	4.06	0	,,,	,,,,	,,,	,,,,	,,,,	245,276,,,,,,,,,,,,,,	245,,,,,,,,,,,,,,	,,,,,,,,,,,,,,,,,,	,,,,,,,,,,,,,,,,,,,	NA
1088	Gm38100	chr1	175936336	175936836	16007	-0.88	0.0103	0.0294	4.89	4.01	0	,,,	,,,,	,,,	,,,,	,,,,	31,51,,,,,,,,,,,,,,	31,51,161,,,,,,,,,,,,	32,50,,,,,,,,,,,,,,,,,	408,,,,,,,,,,,,,,,,,,,	NA
1089	CT010505.1	chr16	84904632	84905132	-10800	-0.88	0.0127	0.035	4.82	3.94	0	398,,,	400,,,,	398,,,	44,399,,,	398,,,,	175,246,,,,,,,,,,,,,,	175,246,,,,,,,,,,,,,	174,245,,,,,,,,,,,,,,,,,	59,194,,,,,,,,,,,,,,,,,,	15
1090	Gpc5	chr14	114913173	114913673	-178542	-0.88	0.0134	0.0366	4.72	3.84	0	80,,,	82,,,,	,,,	81,,,,	,,,,	170,280,,,,,,,,,,,,,,	280,,,,,,,,,,,,,,	171,281,,,,,,,,,,,,,,,,,	171,281,,,,,,,,,,,,,,,,,,	88
1091	Tnfaip8l2	chr3	95142617	95143117	-257	-0.88	0.0134	0.0366	4.76	3.88	0	432,436,,	434,434,,,	432,436,,	433,435,,,	432,436,,,	62,221,,,,,,,,,,,,,,	62,,,,,,,,,,,,,,	63,,,,,,,,,,,,,,,,,,	45,47,,,,,,,,,,,,,,,,,,	211
1092	Sgo1	chr17	53671148	53671648	17685	-0.88	0.0153	0.0408	5.57	4.7	0	,,,	,,,,	,,,	,,,,	,,,,	123,241,381,,,,,,,,,,,,,	,,,,,,,,,,,,,,	240,382,,,,,,,,,,,,,,,,,	240,,,,,,,,,,,,,,,,,,,	NA
1093	Plcb4	chr2	135251873	135252373	-406638	-0.88	0.0159	0.0423	4.58	3.7	0	153,157,,	155,155,,,	,,,	156,,,,	,,,,	258,377,,,,,,,,,,,,,,	258,,,,,,,,,,,,,,	257,,,,,,,,,,,,,,,,,,	454,,,,,,,,,,,,,,,,,,,	100
1094	Tanc2	chr11	105582661	105583161	-6825	-0.88	0.0177	0.0461	4.51	3.63	0	,,,	,,,,	,,,	,,,,	,,,,	269,279,,,,,,,,,,,,,,	269,279,,,,,,,,,,,,,	270,,,,,,,,,,,,,,,,,,	270,,,,,,,,,,,,,,,,,,,	NA
1095	Gm13868	chr2	102289999	102290499	21708	-0.88	0.0183	0.0475	4.5	3.62	0	,,,	,,,,	,,,	,,,,	,,,,	67,269,,,,,,,,,,,,,,	67,,,,,,,,,,,,,,	66,268,,,,,,,,,,,,,,,,,	66,,,,,,,,,,,,,,,,,,,	NA
1096	Rasgrf2	chr13	92155337	92155837	-23681	-0.88	0.0188	0.0485	4.75	3.87	0	,,,	,,,,	,,,	,,,,	,,,,	178,459,,,,,,,,,,,,,,	178,,,,,,,,,,,,,,	177,,,,,,,,,,,,,,,,,,	239,,,,,,,,,,,,,,,,,,,	NA
1097	Dmap1	chr4	117622977	117623477	58796	-0.88	0.0194	0.0499	4.84	3.95	0	252,,,	254,321,,,	252,,,	253,,,,	252,,,,	167,365,,,,,,,,,,,,,,	,,,,,,,,,,,,,,	168,,,,,,,,,,,,,,,,,,	478,,,,,,,,,,,,,,,,,,,	44
1098	Ccser2	chr14	36952585	36953085	15692	-0.88	0.029	0.0691	4.82	3.95	0	,,,	,,,,	,,,	392,,,,	,,,,	222,276,,,,,,,,,,,,,,	222,,,,,,,,,,,,,,	221,,,,,,,,,,,,,,,,,,	221,273,275,,,,,,,,,,,,,,,,,	116
1099	Top1	chr2	160601768	160602268	-43620	-0.88	0.0309	0.0729	4.86	3.98	0	,,,	,,,,	,,,	,,,,	46,,,,	310,314,,,,,,,,,,,,,,	286,,,,,,,,,,,,,,	285,,,,,,,,,,,,,,,,,,	,,,,,,,,,,,,,,,,,,,	239
1100	Tmem132d	chr5	128348798	128349298	83779	-0.88	0.0344	0.0797	4.45	3.57	0	,,,	96,316,,,	,,,	315,,,,	314,,,,	170,194,,,,,,,,,,,,,,	194,,,,,,,,,,,,,,	195,,,,,,,,,,,,,,,,,,	,,,,,,,,,,,,,,,,,,,	74
1101	Klhl22	chr16	17752958	17753458	-6160	-0.88	0.0389	0.0881	5	4.12	0	,,,	422,,,,	,,,	423,,,,	424,,,,	,,,,,,,,,,,,,,,	,,,,,,,,,,,,,,	,,,,,,,,,,,,,,,,,,	75,,,,,,,,,,,,,,,,,,,	347
1102	Sec23a	chr12	59010430	59010930	1087	-0.88	0.0522	0.112	4.3	3.42	0	65,,,	63,,,,	65,,,	64,,,,	65,,,,	467,,,,,,,,,,,,,,,	467,,,,,,,,,,,,,,	466,,,,,,,,,,,,,,,,,,	409,,,,,,,,,,,,,,,,,,,	344
1103	Tpi-rs5	chr10	19105369	19105869	3824	-0.88	0.141	0.245	4.07	3.19	0	,,,	,,,,	,,,	307,,,,	,,,,	8,124,343,,,,,,,,,,,,,	8,,,,,,,,,,,,,,	7,342,,,,,,,,,,,,,,,,,	342,,,,,,,,,,,,,,,,,,,	35
1104	Gm11343	chr13	24112725	24113225	-82672	-0.87	1.72e-18	2.01e-16	8.13	7.26	0	199,,,	201,,,,	,,,	,,,,	185,199,,,	27,142,174,,,,,,,,,,,,,	27,,,,,,,,,,,,,,	26,,,,,,,,,,,,,,,,,,	450,,,,,,,,,,,,,,,,,,,	11
1105	Gm5055	chr9	40422299	40422799	-64921	-0.87	1.23e-14	6.01e-13	8.08	7.21	0	276,,,	274,,,,	276,,,	275,,,,	276,,,,	113,186,268,,,,,,,,,,,,,	113,186,268,,,,,,,,,,,,	114,187,267,,,,,,,,,,,,,,,,	114,187,,,,,,,,,,,,,,,,,,	6
1106	Dock5	chr14	67878073	67878573	54869	-0.87	5.08e-14	2.16e-12	7.75	6.88	0	234,,,	236,,,,	,,,	235,,,,	305,,,,	195,293,485,,,,,,,,,,,,,	293,,,,,,,,,,,,,,	194,294,486,,,,,,,,,,,,,,,,	194,294,486,,,,,,,,,,,,,,,,,	11
1107	Rassf8	chr6	145768669	145769169	21921	-0.87	3.56e-13	1.29e-11	7.59	6.71	0	,,,	,,,,	,,,	,,,,	,,,,	233,338,487,,,,,,,,,,,,,	233,487,,,,,,,,,,,,,	234,488,,,,,,,,,,,,,,,,,	6,234,473,488,,,,,,,,,,,,,,,,	NA
1108	Unc13d	chr11	116060573	116061073	16888	-0.87	3.74e-12	1.07e-10	7.74	6.87	0	296,,,	89,294,,,	296,,,	88,295,,,	87,296,,,	,,,,,,,,,,,,,,,	,,,,,,,,,,,,,,	,,,,,,,,,,,,,,,,,,	46,,,,,,,,,,,,,,,,,,,	41
1109	Hrh2	chr13	54231688	54232188	39559	-0.87	7.65e-11	1.67e-09	7.72	6.85	0	,,,	279,,,,	,,,	278,,,,	277,,,,	226,,,,,,,,,,,,,,,	226,,,,,,,,,,,,,,	227,,,,,,,,,,,,,,,,,,	12,259,,,,,,,,,,,,,,,,,,	18
1110	Gm10260	chr13	97781536	97782036	-20904	-0.87	4.48e-10	8.33e-09	8.01	7.14	0	383,,,	385,,,,	,,,	,,,,	,,,,	295,467,,,,,,,,,,,,,,	295,467,,,,,,,,,,,,,	294,468,,,,,,,,,,,,,,,,,	140,158,201,244,334,427,,,,,,,,,,,,,,	42
1111	Mrc2	chr11	105282459	105282959	-9684	-0.87	2.91e-09	4.56e-08	7.09	6.22	0	177,405,,	179,403,,,	177,405,,	178,404,,,	177,405,,,	268,,,,,,,,,,,,,,,	268,,,,,,,,,,,,,,	267,,,,,,,,,,,,,,,,,,	216,,,,,,,,,,,,,,,,,,,	37
1112	AC164970.1	chr16	25407469	25407969	35304	-0.87	1.91e-08	2.5e-07	7.18	6.31	0	,,,	,,,,	,,,	,,,,	,,,,	278,,,,,,,,,,,,,,,	,,,,,,,,,,,,,,	279,,,,,,,,,,,,,,,,,,	157,226,,,,,,,,,,,,,,,,,,	NA
1113	Plch2	chr4	155019407	155019907	36877	-0.87	2.62e-08	3.35e-07	7.65	6.78	0	234,,,	232,,,,	234,,,	233,,,,	,,,,	257,,,,,,,,,,,,,,,	257,,,,,,,,,,,,,,	197,256,,,,,,,,,,,,,,,,,	256,,,,,,,,,,,,,,,,,,,	22
1114	Gm5294	chr5	138870438	138870938	50358	-0.87	4.24e-08	5.17e-07	7.71	6.84	0	,,,	112,,,,	,,,	,,,,	,,,,	127,140,323,,,,,,,,,,,,,	,,,,,,,,,,,,,,	126,139,,,,,,,,,,,,,,,,,	72,126,139,,,,,,,,,,,,,,,,,	14
1115	Klf6	chr13	5803778	5804278	-57204	-0.87	5.41e-08	6.44e-07	7.05	6.18	0	,,,	329,,,,	204,,,	328,,,,	204,327,,,	236,409,,,,,,,,,,,,,,	,,,,,,,,,,,,,,	410,,,,,,,,,,,,,,,,,,	233,235,410,,,,,,,,,,,,,,,,,	29
1116	Fam241a	chr3	127881614	127882114	14210	-0.87	1.66e-07	1.76e-06	7.58	6.71	0	338,,,	336,,,,	338,,,	337,,,,	338,,,,	200,204,208,227,275,348,,,,,,,,,,	208,275,348,,,,,,,,,,,,	209,274,347,,,,,,,,,,,,,,,,	201,209,,,,,,,,,,,,,,,,,,	9
1117	Gm48507	chr10	96709898	96710398	-1409	-0.87	1.74e-07	1.83e-06	6.92	6.05	0	299,,,	297,,,,	,,,	298,,,,	299,,,,	6,287,292,,,,,,,,,,,,,	287,292,316,,,,,,,,,,,,	5,293,,,,,,,,,,,,,,,,,	,,,,,,,,,,,,,,,,,,,	4
1118	B3galnt1	chr3	69624101	69624601	-25141	-0.87	3.86e-07	3.74e-06	7.38	6.51	0	,,,	,,,,	,,,	,,,,	,,,,	87,220,224,266,457,,,,,,,,,,,	220,224,266,457,,,,,,,,,,,	86,225,267,,,,,,,,,,,,,,,,	86,225,,,,,,,,,,,,,,,,,,	NA
1119	Pabpc2	chr18	39635835	39636335	-137162	-0.87	4.04e-07	3.91e-06	6.86	5.99	0	,,,	,,,,	,,,	,,,,	,,,,	89,220,296,,,,,,,,,,,,,	220,296,,,,,,,,,,,,,	88,295,,,,,,,,,,,,,,,,,	88,,,,,,,,,,,,,,,,,,,	NA
1120	AC151299.3	chr17	16051684	16052184	111380	-0.87	8e-07	7.23e-06	6.67	5.81	0	382,,,	380,,,,	382,,,	381,,,,	382,,,,	,,,,,,,,,,,,,,,	,,,,,,,,,,,,,,	,,,,,,,,,,,,,,,,,,	237,303,455,,,,,,,,,,,,,,,,,	73
1121	Ppp1r14c	chr10	3448651	3449151	82594	-0.87	1.12e-06	9.79e-06	6.82	5.96	0	252,,,	254,,,,	252,,,	253,,,,	252,,,,	185,301,,,,,,,,,,,,,,	185,232,301,,,,,,,,,,,,	184,302,,,,,,,,,,,,,,,,,	141,184,,,,,,,,,,,,,,,,,,	20
1122	Gm31931	chr10	56980921	56981421	-151614	-0.87	1.86e-06	1.54e-05	7.21	6.35	0	,,,	160,,,,	,,,	161,,,,	162,,,,	186,239,328,404,,,,,,,,,,,,	186,239,,,,,,,,,,,,,	187,238,,,,,,,,,,,,,,,,,	238,,,,,,,,,,,,,,,,,,,	24
1123	Batf	chr12	85684366	85684866	-1803	-0.87	4.4e-06	3.33e-05	7.12	6.25	0	,,,	,,,,	,,,	187,254,,,	186,,,,	238,309,428,,,,,,,,,,,,,	309,,,,,,,,,,,,,,	149,310,429,,,,,,,,,,,,,,,,	429,,,,,,,,,,,,,,,,,,,	16
1124	Emc4	chr2	112359540	112360040	7987	-0.87	6.3e-06	4.57e-05	6.81	5.93	0	238,,,	471,,,,	396,,,	237,472,,,	238,396,473,,	35,220,,,,,,,,,,,,,,	35,,,,,,,,,,,,,,	221,,,,,,,,,,,,,,,,,,	,,,,,,,,,,,,,,,,,,,	16
1125	Adam30	chr3	98090044	98090544	-70086	-0.87	6.31e-06	4.58e-05	6.62	5.75	0	,,,	,,,,	,,,	,,,,	,,,,	,,,,,,,,,,,,,,,	,,,,,,,,,,,,,,	,,,,,,,,,,,,,,,,,,	131,245,,,,,,,,,,,,,,,,,,	NA
1126	Cradd	chr10	95323213	95323713	420	-0.87	7.89e-06	5.59e-05	6.64	5.76	0	,,,	275,,,,	,,,	274,,,,	,,,,	,,,,,,,,,,,,,,,	,,,,,,,,,,,,,,	233,,,,,,,,,,,,,,,,,,	233,241,,,,,,,,,,,,,,,,,,	33
1127	Jak1	chr4	101243971	101244471	20811	-0.87	8.38e-06	5.9e-05	6.62	5.75	0	,,,	195,,,,	,,,	194,,,,	193,,,,	247,273,,,,,,,,,,,,,,	273,,,,,,,,,,,,,,	274,328,,,,,,,,,,,,,,,,,	244,246,328,,,,,,,,,,,,,,,,,	49
1128	Gm43957	chr6	85100589	85101089	-1724	-0.87	1.12e-05	7.64e-05	6.59	5.72	0	,,,	,,,,	,,,	,,,,	,,,,	126,187,274,364,,,,,,,,,,,,	126,274,,,,,,,,,,,,,	275,,,,,,,,,,,,,,,,,,	102,,,,,,,,,,,,,,,,,,,	NA
1129	Cox7a2l	chr17	83546067	83546567	-28737	-0.87	1.26e-05	8.46e-05	6.35	5.48	0	,,,	218,,,,	,,,	219,,,,	220,,,,	204,259,384,,,,,,,,,,,,,	259,,,,,,,,,,,,,,	258,,,,,,,,,,,,,,,,,,	,,,,,,,,,,,,,,,,,,,	14
1130	Rtn4rl1	chr11	75246593	75247093	52810	-0.87	1.94e-05	0.000124	7.23	6.36	0	248,,,	250,250,464,,	248,,,	249,251,,,	248,,,,	220,406,,,,,,,,,,,,,,	262,,,,,,,,,,,,,,	219,407,,,,,,,,,,,,,,,,,	407,,,,,,,,,,,,,,,,,,,	11
1131	Cracr2a	chr6	127524425	127524925	-36413	-0.87	2.92e-05	0.000179	6.36	5.49	0	,,,	,,,,	,,,	,,,,	,,,,	447,,,,,,,,,,,,,,,	,,,,,,,,,,,,,,	47,,,,,,,,,,,,,,,,,,	47,308,,,,,,,,,,,,,,,,,,	NA
1132	Xxylt1	chr16	31019473	31019973	61459	-0.87	3.54e-05	0.000213	6.28	5.4	0	333,,,	268,331,,,	,,,	269,332,,,	333,,,,	72,235,,,,,,,,,,,,,,	235,,,,,,,,,,,,,,	,,,,,,,,,,,,,,,,,,	213,,,,,,,,,,,,,,,,,,,	33
1133	Gm19653	chr6	97526009	97526509	76259	-0.87	3.78e-05	0.000225	6.98	6.12	0	221,368,,	38,219,,,	221,,,	220,,,,	221,,,,	,,,,,,,,,,,,,,,	,,,,,,,,,,,,,,	,,,,,,,,,,,,,,,,,,	,,,,,,,,,,,,,,,,,,,	NA
1134	Tbxas1	chr6	38771270	38771770	-103634	-0.87	4.13e-05	0.000243	6.3	5.42	0	235,,,	233,,,,	235,,,	127,234,286,,	235,,,,	,,,,,,,,,,,,,,,	,,,,,,,,,,,,,,	294,,,,,,,,,,,,,,,,,,	130,192,479,,,,,,,,,,,,,,,,,	3
1135	Fam171a2	chr11	102445519	102446019	1663	-0.87	4.24e-05	0.000249	6.24	5.37	0	,,,	181,,,,	,,,	,,,,	,,,,	80,147,,,,,,,,,,,,,,	80,147,,,,,,,,,,,,,	,,,,,,,,,,,,,,,,,,	,,,,,,,,,,,,,,,,,,,	34
1136	Il6st	chr13	112466338	112466838	2268	-0.87	4.67e-05	0.000271	6.37	5.5	0	,,,	218,,,,	,,,	217,,,,	216,,,,	234,360,369,,,,,,,,,,,,,	234,360,,,,,,,,,,,,,	123,235,361,,,,,,,,,,,,,,,,	307,361,,,,,,,,,,,,,,,,,,	16
1137	Fgf12	chr16	28574337	28574837	178231	-0.87	4.69e-05	0.000272	6.11	5.24	0	,,,	119,,,,	,,,	120,,,,	,,,,	227,,,,,,,,,,,,,,,	227,,,,,,,,,,,,,,	226,,,,,,,,,,,,,,,,,,	226,259,,,,,,,,,,,,,,,,,,	106
1138	Lrrc63	chr14	75125770	75126270	4611	-0.87	4.7e-05	0.000273	6.18	5.31	0	,,,	,,,,	,,,	,,,,	,,,,	17,182,246,265,302,426,,,,,,,,,,	182,246,265,302,,,,,,,,,,,	16,181,247,266,301,,,,,,,,,,,,,,	247,266,,,,,,,,,,,,,,,,,,	NA
1139	Zfr	chr15	12111218	12111718	-6113	-0.87	7.06e-05	0.000391	6.17	5.3	0	191,,,	85,193,,,	191,,,	84,192,,,	83,191,,,	28,410,,,,,,,,,,,,,,	410,,,,,,,,,,,,,,	411,,,,,,,,,,,,,,,,,,	411,,,,,,,,,,,,,,,,,,,	55
1140	Cmtm5	chr14	54939358	54939858	3097	-0.87	7.43e-05	0.000408	6.38	5.51	0	277,,,	70,275,,,	,,,	69,285,,,	68,,,,	253,,,,,,,,,,,,,,,	248,,,,,,,,,,,,,,	,,,,,,,,,,,,,,,,,,	376,,,,,,,,,,,,,,,,,,,	22
1141	Atrnl1	chr19	57600225	57600725	-10309	-0.87	7.89e-05	0.000431	6.1	5.23	0	401,,,	53,403,,,	,,,	402,,,,	,,,,	59,176,365,,,,,,,,,,,,,	59,192,365,,,,,,,,,,,,	191,364,,,,,,,,,,,,,,,,,	191,,,,,,,,,,,,,,,,,,,	6
1142	Zhx2	chr15	57712285	57712785	17620	-0.87	0.000113	0.000593	6.08	5.21	0	269,,,	271,,,,	269,,,	270,,,,	269,,,,	376,,,,,,,,,,,,,,,	142,472,,,,,,,,,,,,,	,,,,,,,,,,,,,,,,,,	197,,,,,,,,,,,,,,,,,,,	72
1143	Mtcl1	chr17	66451087	66451587	-1337	-0.87	0.000151	0.000766	6.66	5.79	0	318,,,	316,,,,	318,,,	317,,,,	318,,,,	192,342,,,,,,,,,,,,,,	192,,,,,,,,,,,,,,	193,341,,,,,,,,,,,,,,,,,	167,193,,,,,,,,,,,,,,,,,,	23
1144	Map7	chr10	20073196	20073696	-74775	-0.87	0.000154	0.000778	6.06	5.19	0	,,,	79,,,,	,,,	78,,,,	77,,,,	170,301,433,,,,,,,,,,,,,	170,301,433,,,,,,,,,,,,	169,302,,,,,,,,,,,,,,,,,	353,362,,,,,,,,,,,,,,,,,,	90
1145	Itgb7	chr15	102235168	102235668	-3224	-0.87	0.000163	0.00082	6.38	5.51	0	,,,	,,,,	,,,	,,,,	,,,,	251,,,,,,,,,,,,,,,	,,,,,,,,,,,,,,	252,,,,,,,,,,,,,,,,,,	252,,,,,,,,,,,,,,,,,,,	NA
1146	Heg1	chr16	33676226	33676726	-7644	-0.87	0.000177	0.000883	7.1	6.23	0	79,,,	81,223,,,	79,221,,	80,222,,,	79,221,,,	234,239,,,,,,,,,,,,,,	234,239,,,,,,,,,,,,,	235,240,490,,,,,,,,,,,,,,,,	240,,,,,,,,,,,,,,,,,,,	11
1147	Gm13981	chr2	117086806	117087306	31240	-0.87	0.000211	0.00103	6.19	5.32	0	,,,	,,,,	,,,	,,,,	,,,,	344,430,,,,,,,,,,,,,,	430,462,,,,,,,,,,,,,	343,461,,,,,,,,,,,,,,,,,	274,343,372,,,,,,,,,,,,,,,,,	NA
1148	Igf1r	chr7	68085737	68086237	132910	-0.87	0.000291	0.00137	5.81	4.94	0	,,,	,,,,	,,,	,,,,	,,,,	237,,,,,,,,,,,,,,,	237,,,,,,,,,,,,,,	238,,,,,,,,,,,,,,,,,,	238,438,,,,,,,,,,,,,,,,,,	NA
1149	Gm3011	chr9	23823821	23824321	47329	-0.87	0.000325	0.00151	5.93	5.06	0	,,,	,,,,	,,,	,,,,	,,,,	155,168,200,236,253,266,,,,,,,,,,	253,,,,,,,,,,,,,,	169,254,267,,,,,,,,,,,,,,,,	254,475,,,,,,,,,,,,,,,,,,	NA
1150	Ttc39a	chr4	109430748	109431248	24125	-0.87	0.000341	0.00157	5.99	5.13	0	,,,	,,,,	,,,	,,,,	,,,,	,,,,,,,,,,,,,,,	,,,,,,,,,,,,,,	,,,,,,,,,,,,,,,,,,	,,,,,,,,,,,,,,,,,,,	NA
1151	Tek	chr4	94732659	94733159	-6130	-0.87	0.000357	0.00164	5.76	4.89	0	,,,	,,,,	,,,	,,,,	,,,,	236,311,447,,,,,,,,,,,,,	236,,,,,,,,,,,,,,	446,,,,,,,,,,,,,,,,,,	149,312,446,,,,,,,,,,,,,,,,,	NA
1152	2020-03-10	chr11	105505129	105505629	-48394	-0.87	0.000382	0.00174	5.86	4.99	0	180,,,	178,,,,	,,,	179,,,,	,,,,	6,,,,,,,,,,,,,,,	6,,,,,,,,,,,,,,	171,,,,,,,,,,,,,,,,,,	,,,,,,,,,,,,,,,,,,,	7
1153	Cacna1g	chr11	94449867	94450367	23831	-0.87	0.000433	0.00194	5.84	4.98	0	,,,	,,,,	,,,	,,,,	,,,,	89,133,232,,,,,,,,,,,,,	133,232,,,,,,,,,,,,,	132,231,,,,,,,,,,,,,,,,,	231,285,287,445,,,,,,,,,,,,,,,,	NA
1154	Tpm1	chr9	67036594	67037094	12312	-0.87	0.000436	0.00196	5.96	5.09	0	279,,,	281,,,,	,,,	280,,,,	279,,,,	,,,,,,,,,,,,,,,	,,,,,,,,,,,,,,	63,206,,,,,,,,,,,,,,,,,	381,423,,,,,,,,,,,,,,,,,,	73
1155	Chrm5	chr2	112484809	112485309	-4040	-0.87	0.000472	0.0021	5.82	4.95	0	300,,,	298,,,,	300,,,	299,,,,	300,,,,	194,238,486,,,,,,,,,,,,,	194,486,,,,,,,,,,,,,	485,,,,,,,,,,,,,,,,,,	379,,,,,,,,,,,,,,,,,,,	60
1156	Gm19898	chr12	99316690	99317190	71019	-0.87	0.000507	0.00223	5.74	4.87	0	,,,	214,,,,	,,,	215,,,,	216,,,,	302,,,,,,,,,,,,,,,	302,,,,,,,,,,,,,,	,,,,,,,,,,,,,,,,,,	,,,,,,,,,,,,,,,,,,,	86
1157	Pdzd2	chr15	12739937	12740437	-13	-0.87	0.000567	0.00245	6.2	5.33	0	,,,	445,,,,	447,,,	446,,,,	447,,,,	303,478,,,,,,,,,,,,,,	303,,,,,,,,,,,,,,	302,,,,,,,,,,,,,,,,,,	302,421,,,,,,,,,,,,,,,,,,	24
1158	Pde8b	chr13	95222999	95223499	26837	-0.87	0.000572	0.00247	5.93	5.06	0	,,,	,,,,	,,,	,,,,	,,,,	,,,,,,,,,,,,,,,	,,,,,,,,,,,,,,	,,,,,,,,,,,,,,,,,,	477,,,,,,,,,,,,,,,,,,,	NA
1159	Slc38a10	chr11	120183080	120184052	-31734	-0.87	0.000586	0.00252	6.46	5.59	0	824,,,	826,,,,	824,,,	825,,,,	824,,,,	254,465,925,,,,,,,,,,,,,	465,737,925,,,,,,,,,,,,	466,,,,,,,,,,,,,,,,,,	,,,,,,,,,,,,,,,,,,,	87
1160	Npnt	chr3	132945603	132946103	4188	-0.87	0.000621	0.00264	5.64	4.77	0	,,,	176,,,,	,,,	,,,,	,,,,	,,,,,,,,,,,,,,,	,,,,,,,,,,,,,,	,,,,,,,,,,,,,,,,,,	,,,,,,,,,,,,,,,,,,,	NA
1161	Paqr3	chr5	97125069	97125569	-13473	-0.87	0.000695	0.00291	5.79	4.92	0	,,,	,,,,	,,,	,,,,	,,,,	272,328,,,,,,,,,,,,,,	,,,,,,,,,,,,,,	,,,,,,,,,,,,,,,,,,	128,405,,,,,,,,,,,,,,,,,,	NA
1162	Ddx10	chr9	53264288	53264788	-16235	-0.87	0.000711	0.00297	6.54	5.67	0	291,,,	289,,,,	,,,	290,,,,	272,291,,,	205,229,,,,,,,,,,,,,,	229,,,,,,,,,,,,,,	230,,,,,,,,,,,,,,,,,,	386,,,,,,,,,,,,,,,,,,,	42
1163	Sod1	chr16	90210716	90211216	-9538	-0.87	0.000745	0.00309	6.01	5.13	0	122,,,	120,215,,,	122,,,	121,214,,,	122,,,,	,,,,,,,,,,,,,,,	112,150,,,,,,,,,,,,,	151,,,,,,,,,,,,,,,,,,	,,,,,,,,,,,,,,,,,,,	8
1164	Gm7653	chr9	62778659	62779159	-10745	-0.87	0.000783	0.00322	5.67	4.81	0	,,,	,,,,	,,,	,,,,	,,,,	200,269,,,,,,,,,,,,,,	200,269,,,,,,,,,,,,,	199,268,,,,,,,,,,,,,,,,,	73,268,,,,,,,,,,,,,,,,,,	NA
1165	Zfp787	chr7	6126995	6127495	28502	-0.87	0.000801	0.00329	5.65	4.79	0	,,,	,,,,	,,,	,,,,	399,,,,	83,204,248,275,,,,,,,,,,,,	83,248,275,,,,,,,,,,,,	78,82,211,249,,,,,,,,,,,,,,,	78,90,249,,,,,,,,,,,,,,,,,	124
1166	Gm20428	chr1	39237480	39237980	38585	-0.87	0.000842	0.00343	5.56	4.69	0	311,,,	313,,,,	311,,,	312,,,,	311,,,,	120,,,,,,,,,,,,,,,	120,,,,,,,,,,,,,,	119,,,,,,,,,,,,,,,,,,	119,,,,,,,,,,,,,,,,,,,	191
1167	Actb	chr5	142920785	142921285	-14031	-0.87	0.000909	0.00367	5.6	4.73	0	,,,	,,,,	,,,	,,,,	,,,,	331,446,,,,,,,,,,,,,,	,,,,,,,,,,,,,,	379,445,,,,,,,,,,,,,,,,,	205,445,,,,,,,,,,,,,,,,,,	NA
1168	Scgb1a1	chr19	9061180	9061680	26278	-0.87	0.00093	0.00375	5.51	4.65	0	,,,	,,,,	426,,,	427,,,,	,,,,	157,228,304,387,,,,,,,,,,,,	23,304,,,,,,,,,,,,,	303,,,,,,,,,,,,,,,,,,	297,,,,,,,,,,,,,,,,,,,	39
1169	Gm14006	chr2	128549368	128549868	8366	-0.87	0.000984	0.00393	5.75	4.88	0	226,,,	224,,,,	226,,,	225,,,,	226,,,,	407,461,,,,,,,,,,,,,,	,,,,,,,,,,,,,,	203,406,462,,,,,,,,,,,,,,,,	,,,,,,,,,,,,,,,,,,,	21
1170	Tra2a	chr6	49262394	49262894	1139	-0.87	0.00101	0.00401	5.51	4.64	0	,,,	,,,,	,,,	,,,,	,,,,	259,387,,,,,,,,,,,,,,	,,,,,,,,,,,,,,	,,,,,,,,,,,,,,,,,,	,,,,,,,,,,,,,,,,,,,	NA
1171	Vcpkmt	chr12	69530932	69531432	51596	-0.87	0.00108	0.00426	5.7	4.84	0	,,,	,,,,	,,,	,,,,	,,,,	68,232,,,,,,,,,,,,,,	,,,,,,,,,,,,,,	233,,,,,,,,,,,,,,,,,,	18,,,,,,,,,,,,,,,,,,,	NA
1172	Gm16259	chr14	105565864	105566364	-272880	-0.87	0.00108	0.00427	5.45	4.58	0	176,,,	174,,,,	176,,,	175,,,,	176,,,,	,,,,,,,,,,,,,,,	,,,,,,,,,,,,,,	,,,,,,,,,,,,,,,,,,	,,,,,,,,,,,,,,,,,,,	NA
1173	Asap1	chr15	64226226	64226726	156193	-0.87	0.00117	0.00459	6.19	5.32	0	,,,	,,,,	,,,	,,,,	,,,,	348,,,,,,,,,,,,,,,	348,,,,,,,,,,,,,,	347,,,,,,,,,,,,,,,,,,	221,347,,,,,,,,,,,,,,,,,,	NA
1174	Gm47010	chr14	67635361	67635861	-46569	-0.87	0.00123	0.00476	5.83	4.96	0	111,,,	113,,,,	111,,,	112,352,480,,	111,481,,,	124,,,,,,,,,,,,,,,	124,,,,,,,,,,,,,,	125,,,,,,,,,,,,,,,,,,	,,,,,,,,,,,,,,,,,,,	11
1175	Rmdn2	chr17	79563260	79563760	-48103	-0.87	0.00123	0.00478	5.39	4.51	0	260,,,	262,,,,	,,,	261,,,,	260,,,,	470,,,,,,,,,,,,,,,	470,,,,,,,,,,,,,,	469,,,,,,,,,,,,,,,,,,	,,,,,,,,,,,,,,,,,,,	207
1176	1700084J12Rik	chr15	33366078	33366578	39398	-0.87	0.00133	0.00509	7.04	6.17	0	,,,	,,,,	,,,	,,,,	,,,,	242,278,,,,,,,,,,,,,,	242,,,,,,,,,,,,,,	243,,,,,,,,,,,,,,,,,,	159,170,263,279,,,,,,,,,,,,,,,,	NA
1177	Tox2	chr2	163194468	163194968	-8157	-0.87	0.00138	0.00527	5.34	4.48	0	192,,,	190,,,,	192,,,	191,,,,	192,,,,	,,,,,,,,,,,,,,,	,,,,,,,,,,,,,,	,,,,,,,,,,,,,,,,,,	155,,,,,,,,,,,,,,,,,,,	35
1178	Tekt5	chr16	10354963	10355463	40027	-0.87	0.00138	0.00527	5.49	4.62	0	269,,,	233,271,,,	,,,	270,,,,	269,,,,	248,,,,,,,,,,,,,,,	,,,,,,,,,,,,,,	247,,,,,,,,,,,,,,,,,,	,,,,,,,,,,,,,,,,,,,	14
1179	Nuak2	chr1	132335391	132335891	19265	-0.87	0.00145	0.00548	5.41	4.54	0	87,,,	85,177,,,	87,,,	86,176,,,	87,146,175,,	293,,,,,,,,,,,,,,,	293,,,,,,,,,,,,,,	69,294,,,,,,,,,,,,,,,,,	69,,,,,,,,,,,,,,,,,,,	16
1180	Ctnnd1	chr2	84626644	84627144	23621	-0.87	0.00156	0.00586	5.82	4.95	0	240,359,,	238,357,,,	240,359,,	239,358,,,	240,359,,,	72,252,382,386,414,,,,,,,,,,,	252,,,,,,,,,,,,,,	73,251,,,,,,,,,,,,,,,,,	251,,,,,,,,,,,,,,,,,,,	11
1181	Wnt10a	chr1	74808103	74808603	16587	-0.87	0.00163	0.00607	5.33	4.46	0	,,,	296,,,,	,,,	297,,,,	,,,,	,,,,,,,,,,,,,,,	,,,,,,,,,,,,,,	301,,,,,,,,,,,,,,,,,,	,,,,,,,,,,,,,,,,,,,	4
1182	Sox9	chr11	112590178	112590678	-191546	-0.87	0.00191	0.00698	5.27	4.41	0	99,,,	97,,,,	99,,,	98,,,,	99,,,,	271,,,,,,,,,,,,,,,	,,,,,,,,,,,,,,	,,,,,,,,,,,,,,,,,,	,,,,,,,,,,,,,,,,,,,	172
1183	Kcnj16	chr11	110985887	110986387	17854	-0.87	0.00212	0.00764	5.39	4.52	0	,,,	,,,,	,,,	,,,,	,,,,	5,180,270,,,,,,,,,,,,,	180,270,,,,,,,,,,,,,	181,269,,,,,,,,,,,,,,,,,	269,,,,,,,,,,,,,,,,,,,	NA
1184	Arl14	chr3	69222007	69222507	0	-0.87	0.00214	0.0077	5.25	4.38	0	,,,	,,,,	,,,	,,,,	,,,,	49,240,413,,,,,,,,,,,,,	413,,,,,,,,,,,,,,	48,239,,,,,,,,,,,,,,,,,	,,,,,,,,,,,,,,,,,,,	NA
1185	Atp5g3	chr2	73924979	73925479	-13653	-0.87	0.00214	0.0077	5.21	4.34	0	,,,	,,,,	,,,	,,,,	,,,,	15,207,,,,,,,,,,,,,,	15,,,,,,,,,,,,,,	16,,,,,,,,,,,,,,,,,,	83,199,,,,,,,,,,,,,,,,,,	NA
1186	Pbp2	chr6	135321840	135322340	-11435	-0.87	0.00219	0.00786	5.66	4.79	0	270,,,	268,,,,	,,,	269,,,,	270,,,,	154,252,,,,,,,,,,,,,,	154,252,,,,,,,,,,,,,	153,253,,,,,,,,,,,,,,,,,	153,253,340,,,,,,,,,,,,,,,,,	15
1187	Zfp462	chr4	54979689	54980189	34641	-0.87	0.00225	0.00803	5.54	4.67	0	,,,	234,250,,,	236,,,	235,251,,,	236,,,,	69,163,,,,,,,,,,,,,,	69,,,,,,,,,,,,,,	68,,,,,,,,,,,,,,,,,,	,,,,,,,,,,,,,,,,,,,	71
1188	Il1r1	chr1	40175442	40175942	-49138	-0.87	0.00249	0.00877	5.16	4.29	0	,,,	,,,,	,,,	,,,,	,,,,	19,106,250,312,,,,,,,,,,,,	320,,,,,,,,,,,,,,	20,105,249,319,,,,,,,,,,,,,,,	249,,,,,,,,,,,,,,,,,,,	NA
1189	Chpt1	chr10	88497213	88497713	6360	-0.87	0.00349	0.0118	5.04	4.16	0	,,,	,,,,	,,,	,,,,	,,,,	293,,,,,,,,,,,,,,,	293,,,,,,,,,,,,,,	292,,,,,,,,,,,,,,,,,,	77,292,,,,,,,,,,,,,,,,,,	NA
1190	Gm4052	chr13	72348849	72349349	-872	-0.87	0.00386	0.0128	5.08	4.21	0	,,,	,,,,	,,,	,,,,	,,,,	219,431,438,,,,,,,,,,,,,	438,,,,,,,,,,,,,,	276,437,,,,,,,,,,,,,,,,,	70,131,406,437,,,,,,,,,,,,,,,,	NA
1191	Nedd9	chr13	41441108	41441608	45754	-0.87	0.00389	0.0129	5.68	4.82	0	141,,,	139,,,,	141,,,	140,,,,	141,,,,	307,,,,,,,,,,,,,,,	307,,,,,,,,,,,,,,	308,,,,,,,,,,,,,,,,,,	,,,,,,,,,,,,,,,,,,,	166
1192	Tmem266	chr9	55332862	55333362	5949	-0.87	0.00496	0.0158	5.02	4.14	0	,,,	,,,,	,,,	181,,,,	,,,,	103,222,,,,,,,,,,,,,,	103,222,,,,,,,,,,,,,	104,,,,,,,,,,,,,,,,,,	195,,,,,,,,,,,,,,,,,,,	14
1193	Cldn18	chr9	99715209	99715709	1558	-0.87	0.00654	0.0201	5.49	4.62	0	289,,,	287,,,,	,,,	288,,,,	289,,,,	220,254,,,,,,,,,,,,,,	,,,,,,,,,,,,,,	196,221,255,,,,,,,,,,,,,,,,	,,,,,,,,,,,,,,,,,,,	32
1194	Qk	chr17	10479271	10479771	-159417	-0.87	0.00661	0.0202	5.8	4.93	0	173,,,	175,,,,	173,,,	174,,,,	173,,,,	,,,,,,,,,,,,,,,	,,,,,,,,,,,,,,	292,,,,,,,,,,,,,,,,,,	38,,,,,,,,,,,,,,,,,,,	117
1195	Gm7626	chr1	166058092	166058592	-14401	-0.87	0.00676	0.0206	5.28	4.41	0	,,,	,,,,	,,,	,,,,	,,,,	255,,,,,,,,,,,,,,,	227,255,,,,,,,,,,,,,	226,,,,,,,,,,,,,,,,,,	49,,,,,,,,,,,,,,,,,,,	NA
1196	Rrnad1	chr3	87935633	87936133	-4916	-0.87	0.00713	0.0216	4.87	4	0	327,,,	209,,,,	327,,,	210,328,,,	327,,,,	321,438,,,,,,,,,,,,,,	321,438,,,,,,,,,,,,,	439,,,,,,,,,,,,,,,,,,	439,,,,,,,,,,,,,,,,,,,	6
1197	Otp	chr13	94837947	94838447	-37155	-0.87	0.00732	0.022	4.94	4.07	0	148,,,	150,,,,	148,,,	149,,,,	148,,,,	217,,,,,,,,,,,,,,,	,,,,,,,,,,,,,,	216,426,,,,,,,,,,,,,,,,,	,,,,,,,,,,,,,,,,,,,	66
1198	Gm13981	chr2	116985422	116985922	-69644	-0.87	0.00753	0.0226	4.99	4.12	0	245,,,	247,,,,	245,,,	246,,,,	245,,,,	235,263,,,,,,,,,,,,,,	235,263,,,,,,,,,,,,,	234,264,,,,,,,,,,,,,,,,,	,,,,,,,,,,,,,,,,,,,	10
1199	Nek2	chr1	191817685	191818185	-3259	-0.87	0.00759	0.0227	5.06	4.19	0	,,,	,,,,	,,,	,,,,	,,,,	,,,,,,,,,,,,,,,	,,,,,,,,,,,,,,	,,,,,,,,,,,,,,,,,,	,,,,,,,,,,,,,,,,,,,	NA
1200	Cdc5l	chr17	45403165	45403665	30072	-0.87	0.00781	0.0233	5.6	4.73	0	83,,,	81,,,,	83,,,	82,,,,	83,,,,	188,271,469,,,,,,,,,,,,,	,,,,,,,,,,,,,,	187,349,468,,,,,,,,,,,,,,,,	52,349,,,,,,,,,,,,,,,,,,	29
1201	AC115692.2	chr18	14299156	14299656	-8731	-0.87	0.00814	0.0241	5.11	4.24	0	,,,	,,,,	,,,	,,,,	,,,,	264,328,,,,,,,,,,,,,,	264,,,,,,,,,,,,,,	263,,,,,,,,,,,,,,,,,,	,,,,,,,,,,,,,,,,,,,	NA
1202	H2afy3	chr15	62279514	62280014	-60182	-0.87	0.00885	0.0259	5.15	4.28	0	,,,	58,,,,	,,,	59,,,,	,,,,	246,,,,,,,,,,,,,,,	,,,,,,,,,,,,,,	245,,,,,,,,,,,,,,,,,,	92,245,,,,,,,,,,,,,,,,,,	33
1203	Adamts7	chr9	90166540	90167040	3471	-0.87	0.00901	0.0263	4.85	3.99	0	,,,	,,,,	,,,	,,,,	,,,,	225,,,,,,,,,,,,,,,	,,,,,,,,,,,,,,	,,,,,,,,,,,,,,,,,,	,,,,,,,,,,,,,,,,,,,	NA
1204	Gm18821	chr9	71882500	71883000	-25843	-0.87	0.00906	0.0264	4.82	3.94	0	,,,	321,,,,	,,,	320,,,,	319,,,,	94,,,,,,,,,,,,,,,	,,,,,,,,,,,,,,	181,310,,,,,,,,,,,,,,,,,	118,206,413,,,,,,,,,,,,,,,,,	9
1205	Gm5578	chr6	112630800	112631300	25256	-0.87	0.00913	0.0266	4.83	3.95	0	279,,,	281,,,,	,,,	280,,,,	279,,,,	101,197,,,,,,,,,,,,,,	,,,,,,,,,,,,,,	100,,,,,,,,,,,,,,,,,,	100,174,,,,,,,,,,,,,,,,,,	82
1206	Myo5c	chr9	75229487	75229987	-2033	-0.87	0.00931	0.027	4.89	4.02	0	147,,,	,,,,	,,,	366,,,,	367,,,,	219,356,,,,,,,,,,,,,,	219,,,,,,,,,,,,,,	,,,,,,,,,,,,,,,,,,	,,,,,,,,,,,,,,,,,,,	10
1207	Dgkz	chr2	91987496	91987996	-11632	-0.87	0.00936	0.0271	4.97	4.1	0	,,,	,,,,	,,,	,,,,	,,,,	207,446,,,,,,,,,,,,,,	207,446,,,,,,,,,,,,,	208,445,,,,,,,,,,,,,,,,,	386,445,,,,,,,,,,,,,,,,,,	NA
1208	Gm10604	chr4	12023606	12024106	-42341	-0.87	0.00938	0.0272	4.75	3.88	0	,,,	,,,,	,,,	,,,,	,,,,	8,123,,,,,,,,,,,,,,	123,,,,,,,,,,,,,,	7,,,,,,,,,,,,,,,,,,	7,40,,,,,,,,,,,,,,,,,,	NA
1209	Adam17	chr12	21366070	21366570	7062	-0.87	0.00957	0.0276	5	4.13	0	138,,,	136,,,,	138,,,	137,,,,	138,,,,	,,,,,,,,,,,,,,,	,,,,,,,,,,,,,,	171,,,,,,,,,,,,,,,,,,	8,216,,,,,,,,,,,,,,,,,,	33
1210	Gm17917	chr10	27133081	27133581	-147137	-0.87	0.0105	0.03	4.85	3.99	0	,,,	,,,,	,,,	,,,,	,,,,	,,,,,,,,,,,,,,,	,,,,,,,,,,,,,,	,,,,,,,,,,,,,,,,,,	,,,,,,,,,,,,,,,,,,,	NA
1211	Nup153	chr13	46788336	46788836	-60396	-0.87	0.0116	0.0325	4.99	4.12	0	55,,,	53,,,,	,,,	54,321,,,	,,,,	227,,,,,,,,,,,,,,,	,,,,,,,,,,,,,,	228,,,,,,,,,,,,,,,,,,	130,228,344,,,,,,,,,,,,,,,,,	23
1212	Chmp4b	chr2	154673875	154674375	22170	-0.87	0.0124	0.0343	4.77	3.9	0	181,,,	,,,,	,,,	182,,,,	,,,,	249,,,,,,,,,,,,,,,	249,,,,,,,,,,,,,,	250,,,,,,,,,,,,,,,,,,	227,,,,,,,,,,,,,,,,,,,	45
1213	Cobl	chr11	12320441	12320941	144019	-0.87	0.013	0.0357	4.79	3.92	0	,,,	,,,,	,,,	,,,,	,,,,	8,195,268,,,,,,,,,,,,,	,,,,,,,,,,,,,,	194,396,,,,,,,,,,,,,,,,,	243,,,,,,,,,,,,,,,,,,,	NA
1214	Aatf	chr11	84429561	84430061	83461	-0.87	0.014	0.0379	4.47	3.6	0	30,,,	,,,,	30,,,	29,,,,	30,,,,	,,,,,,,,,,,,,,,	,,,,,,,,,,,,,,	,,,,,,,,,,,,,,,,,,	,,,,,,,,,,,,,,,,,,,	NA
1215	Pygl	chr12	70234276	70234776	-2788	-0.87	0.0157	0.0418	4.99	4.12	0	,,,	,,,,	,,,	,,,,	,,,,	,,,,,,,,,,,,,,,	,,,,,,,,,,,,,,	,,,,,,,,,,,,,,,,,,	,,,,,,,,,,,,,,,,,,,	NA
1216	Fign	chr2	64042980	64043480	54558	-0.87	0.0162	0.0429	4.95	4.08	0	220,,,	,,,,	,,,	221,,,,	,,,,	145,374,445,,,,,,,,,,,,,	,,,,,,,,,,,,,,	146,,,,,,,,,,,,,,,,,,	146,444,,,,,,,,,,,,,,,,,,	75
1217	Tcf4	chr18	69610144	69610644	266788	-0.87	0.0169	0.0443	4.73	3.86	0	,,,	217,225,,,	,,,	218,226,,,	219,227,,,	206,437,,,,,,,,,,,,,,	206,,,,,,,,,,,,,,	330,,,,,,,,,,,,,,,,,,	266,,,,,,,,,,,,,,,,,,,	11
1218	Atrnl1	chr19	57629576	57630076	18542	-0.87	0.0182	0.0473	4.43	3.56	0	,,,	,,,,	,,,	,,,,	,,,,	61,211,253,263,,,,,,,,,,,,	253,263,,,,,,,,,,,,,	60,212,254,262,,,,,,,,,,,,,,,	60,480,,,,,,,,,,,,,,,,,,	NA
1219	Alpk3	chr7	81055664	81056164	-1436	-0.87	0.0185	0.048	4.39	3.52	0	,,,	,,,,	,,,	,,,,	,,,,	254,258,,,,,,,,,,,,,,	105,254,258,,,,,,,,,,,,	106,259,,,,,,,,,,,,,,,,,	259,,,,,,,,,,,,,,,,,,,	NA
1220	Lactb	chr9	66991398	66991898	-15914	-0.87	0.019	0.049	4.95	4.09	0	,,,	,,,,	,,,	,,,,	,,,,	202,297,,,,,,,,,,,,,,	202,297,,,,,,,,,,,,,	298,,,,,,,,,,,,,,,,,,	236,,,,,,,,,,,,,,,,,,,	NA
1221	Gm46138	chr9	78787780	78788280	-20248	-0.87	0.0194	0.0499	5.24	4.37	0	,,,	,,,,	,,,	,,,,	,,,,	200,300,,,,,,,,,,,,,,	200,300,,,,,,,,,,,,,	201,219,301,489,,,,,,,,,,,,,,,	328,,,,,,,,,,,,,,,,,,,	NA
1222	Rab3gap2	chr1	185193552	185194052	-10065	-0.87	0.0244	0.0601	4.57	3.71	0	,,,	,,,,	,,,	,,,,	,,,,	4,481,,,,,,,,,,,,,,	4,481,,,,,,,,,,,,,	3,480,,,,,,,,,,,,,,,,,	3,425,,,,,,,,,,,,,,,,,,	NA
1223	Mzt2	chr16	15838379	15838879	24490	-0.87	0.0257	0.0627	4.65	3.79	0	409,,,	,,,,	219,,,	,,,,	219,,,,	203,349,,,,,,,,,,,,,,	132,349,355,,,,,,,,,,,,	131,204,350,354,,,,,,,,,,,,,,,	204,,,,,,,,,,,,,,,,,,,	15
1224	Slc9a3r2	chr17	24649315	24649815	512	-0.87	0.028	0.0673	4.78	3.91	0	146,,,	144,,,,	146,,,	145,,,,	146,,,,	177,188,,,,,,,,,,,,,,	,,,,,,,,,,,,,,	,,,,,,,,,,,,,,,,,,	234,,,,,,,,,,,,,,,,,,,	31
1225	Qk	chr17	10332042	10332542	-12188	-0.87	0.0552	0.117	4.38	3.51	0	38,,,	40,,,,	38,,,	39,,,,	38,,,,	,,,,,,,,,,,,,,,	,,,,,,,,,,,,,,	260,,,,,,,,,,,,,,,,,,	,,,,,,,,,,,,,,,,,,,	220
1226	Gm7334	chr17	50795428	50795928	96740	-0.87	0.102	0.191	4.34	3.47	0	,,,	,,,,	,,,	,,,,	,,,,	,,,,,,,,,,,,,,,	,,,,,,,,,,,,,,	212,,,,,,,,,,,,,,,,,,	302,,,,,,,,,,,,,,,,,,,	NA
1227	Ypel3	chr7	126775794	126776294	-661	-0.86	6.4e-09	9.3e-08	7.08	6.21	0	179,,,	177,,,,	179,,,	178,,,,	179,,,,	283,,,,,,,,,,,,,,,	227,,,,,,,,,,,,,,	284,,,,,,,,,,,,,,,,,,	44,284,366,,,,,,,,,,,,,,,,,	48
1228	Snai1	chr2	167543714	167544214	5519	-0.86	8.58e-09	1.21e-07	7.19	6.33	0	248,473,,	246,471,,,	248,473,,	247,395,472,,	248,473,,,	229,300,417,,,,,,,,,,,,,	229,417,,,,,,,,,,,,,	230,400,418,,,,,,,,,,,,,,,,	356,,,,,,,,,,,,,,,,,,,	5
1229	Zmiz1	chr14	25458093	25458593	-592	-0.86	9.26e-09	1.3e-07	7.54	6.68	0	,,,	,,,,	,,,	,,,,	,,,,	407,417,485,,,,,,,,,,,,,	407,485,,,,,,,,,,,,,	,,,,,,,,,,,,,,,,,,	168,270,484,,,,,,,,,,,,,,,,,	NA
1230	Nrxn3	chr12	89482112	89482612	759236	-0.86	1.17e-08	1.61e-07	7.29	6.43	0	,,,	,,,,	,,,	,,,,	,,,,	310,,,,,,,,,,,,,,,	310,,,,,,,,,,,,,,	311,,,,,,,,,,,,,,,,,,	,,,,,,,,,,,,,,,,,,,	NA
1231	Ptgs1	chr2	36237540	36238040	7114	-0.86	3.39e-07	3.33e-06	6.96	6.1	0	,,,	,,,,	,,,	,,,,	,,,,	225,,,,,,,,,,,,,,,	,,,,,,,,,,,,,,	,,,,,,,,,,,,,,,,,,	8,224,,,,,,,,,,,,,,,,,,	NA
1232	Max	chr12	76948086	76948586	13615	-0.86	1.37e-06	1.17e-05	6.85	5.99	0	196,,,	,,,,	,,,	197,,,,	,,,,	21,300,388,392,,,,,,,,,,,,	219,300,,,,,,,,,,,,,	299,389,391,,,,,,,,,,,,,,,,	205,299,389,391,,,,,,,,,,,,,,,,	8
1233	Dpf3	chr12	83073107	83073607	414109	-0.86	2.67e-06	2.13e-05	6.54	5.68	0	180,,,	182,,,,	180,,,	181,,,,	180,,,,	212,395,460,,,,,,,,,,,,,	,,,,,,,,,,,,,,	,,,,,,,,,,,,,,,,,,	,,,,,,,,,,,,,,,,,,,	30
1234	Kazn	chr4	142589336	142589836	-349935	-0.86	3.61e-06	2.79e-05	6.55	5.69	0	271,,,	,,,,	,,,	,,,,	,,,,	204,239,377,,,,,,,,,,,,,	204,239,,,,,,,,,,,,,	238,,,,,,,,,,,,,,,,,,	,,,,,,,,,,,,,,,,,,,	NA
1235	Gm10704	chr3	88590953	88591453	-13814	-0.86	3.62e-06	2.79e-05	7.08	6.22	0	,,,	212,,,,	,,,	211,,,,	210,,,,	254,,,,,,,,,,,,,,,	,,,,,,,,,,,,,,	253,,,,,,,,,,,,,,,,,,	27,253,,,,,,,,,,,,,,,,,,	41
1236	Gon4l	chr3	88855829	88856329	20598	-0.86	5.5e-06	4.07e-05	6.59	5.73	0	194,,,	196,,,,	,,,	33,195,,,	194,,,,	398,485,,,,,,,,,,,,,,	132,398,,,,,,,,,,,,,	397,,,,,,,,,,,,,,,,,,	376,,,,,,,,,,,,,,,,,,,	62
1237	Gm11268	chr4	82178079	82178579	-463821	-0.86	1.15e-05	7.8e-05	6.63	5.77	0	,,,	,,,,	,,,	,,,,	,,,,	188,281,394,,,,,,,,,,,,,	394,,,,,,,,,,,,,,	187,282,287,,,,,,,,,,,,,,,,	208,376,,,,,,,,,,,,,,,,,,	NA
1238	Rnf215	chr11	4141403	4141903	6201	-0.86	2.9e-05	0.000178	6.74	5.89	0	,,,	249,,,,	413,,,	202,250,,,	,,,,	179,267,,,,,,,,,,,,,,	,,,,,,,,,,,,,,	,,,,,,,,,,,,,,,,,,	,,,,,,,,,,,,,,,,,,,	17
1239	Wwox	chr8	114939277	114939777	499622	-0.86	3.04e-05	0.000186	6.3	5.44	0	279,,,	281,,,,	279,,,	280,,,,	279,,,,	236,287,,,,,,,,,,,,,,	236,287,,,,,,,,,,,,,	237,288,,,,,,,,,,,,,,,,,	288,,,,,,,,,,,,,,,,,,,	6
1240	Magi1	chr6	94203608	94204108	79809	-0.86	3.45e-05	0.000208	7.42	6.57	0	,,,	489,,,,	,,,	490,,,,	,,,,	25,,,,,,,,,,,,,,,	,,,,,,,,,,,,,,	,,,,,,,,,,,,,,,,,,	,,,,,,,,,,,,,,,,,,,	464
1241	Ipo11	chr13	106807196	106807696	129262	-0.86	3.61e-05	0.000216	6.62	5.76	0	322,,,	324,,,,	,,,	323,,,,	322,,,,	220,224,249,308,,,,,,,,,,,,	220,224,,,,,,,,,,,,,	219,225,250,307,,,,,,,,,,,,,,,	225,307,,,,,,,,,,,,,,,,,,	14
1242	Erc1	chr6	119781029	119781529	66638	-0.86	4.08e-05	0.000241	6.29	5.43	0	,,,	,,,,	,,,	261,,,,	,,,,	181,294,,,,,,,,,,,,,,	181,,,,,,,,,,,,,,	182,293,,,,,,,,,,,,,,,,,	,,,,,,,,,,,,,,,,,,,	32
1243	Ltbp2	chr12	84915629	84916129	-39097	-0.86	4.87e-05	0.000282	6.3	5.44	0	,,,	219,,,,	,,,	218,,,,	217,,,,	265,275,471,,,,,,,,,,,,,	265,275,,,,,,,,,,,,,	264,276,,,,,,,,,,,,,,,,,	264,,,,,,,,,,,,,,,,,,,	45
1244	Gm6044	chr5	64468245	64468745	147989	-0.86	8.14e-05	0.000443	6.13	5.27	0	,,,	,,,,	,,,	,,,,	,,,,	,,,,,,,,,,,,,,,	,,,,,,,,,,,,,,	,,,,,,,,,,,,,,,,,,	,,,,,,,,,,,,,,,,,,,	NA
1245	Adamts6	chr13	104506138	104506638	218303	-0.86	8.53e-05	0.000462	6.67	5.81	0	,,,	196,,,,	198,,,	197,,,,	198,,,,	,,,,,,,,,,,,,,,	231,,,,,,,,,,,,,,	232,,,,,,,,,,,,,,,,,,	,,,,,,,,,,,,,,,,,,,	33
1246	Grxcr1	chr5	68012578	68013078	-18757	-0.86	0.000122	0.000636	6.05	5.2	0	11,,,	13,,,,	,,,	,,,,	,,,,	212,242,460,,,,,,,,,,,,,	,,,,,,,,,,,,,,	243,,,,,,,,,,,,,,,,,,	211,243,,,,,,,,,,,,,,,,,,	198
1247	Gm19108	chr13	101866944	101867444	-24638	-0.86	0.000123	0.000637	6.02	5.16	0	,,,	236,243,,,	,,,	235,242,,,	,,,,	267,,,,,,,,,,,,,,,	267,,,,,,,,,,,,,,	268,301,,,,,,,,,,,,,,,,,	,,,,,,,,,,,,,,,,,,,	24
1248	Zfp524	chr7	5013048	5013548	-867	-0.86	0.000136	0.0007	6.17	5.31	0	,,,	,,,,	,,,	,,,,	,,,,	66,,,,,,,,,,,,,,,	5,217,,,,,,,,,,,,,	65,216,307,328,475,,,,,,,,,,,,,,	475,,,,,,,,,,,,,,,,,,,	NA
1249	Gm36983	chr3	22892691	22893191	-179228	-0.86	0.000141	0.000719	7.02	6.16	0	241,,,	239,,,,	241,,,	240,,,,	241,,,,	177,250,257,339,,,,,,,,,,,,	257,339,,,,,,,,,,,,,	176,256,,,,,,,,,,,,,,,,,	,,,,,,,,,,,,,,,,,,,	9
1250	Gm4942	chr15	63346685	63347185	145108	-0.86	0.000184	0.00091	6.01	5.15	0	,,,	,,,,	,,,	,,,,	,,,,	233,237,,,,,,,,,,,,,,	233,237,,,,,,,,,,,,,	232,,,,,,,,,,,,,,,,,,	201,232,446,,,,,,,,,,,,,,,,,	NA
1251	Plekha5	chr6	140484198	140484698	60144	-0.86	0.00021	0.00103	6.31	5.45	0	258,,,	256,,,,	258,,,	257,,,,	258,,,,	234,,,,,,,,,,,,,,,	234,,,,,,,,,,,,,,	233,,,,,,,,,,,,,,,,,,	,,,,,,,,,,,,,,,,,,,	22
1252	Urgcp	chr11	5765917	5766417	-3541	-0.86	0.000253	0.00121	5.97	5.11	0	372,,,	370,,,,	372,,,	371,,,,	372,,,,	286,,,,,,,,,,,,,,,	276,,,,,,,,,,,,,,	,,,,,,,,,,,,,,,,,,	,,,,,,,,,,,,,,,,,,,	84
1253	A030003K21Rik	chr1	82942421	82942921	467	-0.86	0.000304	0.00142	5.89	5.03	0	,,,	,,,,	421,,,	420,,,,	421,,,,	13,,,,,,,,,,,,,,,	327,,,,,,,,,,,,,,	14,,,,,,,,,,,,,,,,,,	14,309,,,,,,,,,,,,,,,,,,	93
1254	Jdp2	chr12	85623677	85624177	24650	-0.86	0.000371	0.0017	6.75	5.89	0	,,,	,,,,	223,,,	224,,,,	,,,,	10,96,,,,,,,,,,,,,,	,,,,,,,,,,,,,,	,,,,,,,,,,,,,,,,,,	7,9,24,,,,,,,,,,,,,,,,,	127
1255	Serinc5	chr13	92653089	92653589	41998	-0.86	0.000428	0.00192	5.92	5.06	0	,,,	367,378,,,	,,,	350,366,,,	365,,,,	48,229,,,,,,,,,,,,,,	48,,,,,,,,,,,,,,	,,,,,,,,,,,,,,,,,,	,,,,,,,,,,,,,,,,,,,	121
1256	Arfgap3	chr15	83373965	83374465	-23718	-0.86	0.000467	0.00208	5.91	5.05	0	252,,,	254,363,,,	252,,,	362,,,,	252,361,,,	236,,,,,,,,,,,,,,,	,,,,,,,,,,,,,,	,,,,,,,,,,,,,,,,,,	,,,,,,,,,,,,,,,,,,,	16
1257	Ptpn1	chr2	167939964	167940464	7907	-0.86	0.000482	0.00213	5.7	4.84	0	220,,,	218,,,,	220,,,	219,,,,	220,,,,	403,452,,,,,,,,,,,,,,	,,,,,,,,,,,,,,	,,,,,,,,,,,,,,,,,,	,,,,,,,,,,,,,,,,,,,	183
1258	Gm31931	chr10	56914511	56915011	-85204	-0.86	0.000601	0.00257	5.8	4.94	0	,,,	,,,,	,,,	,,,,	,,,,	257,269,,,,,,,,,,,,,,	257,269,,,,,,,,,,,,,	258,270,,,,,,,,,,,,,,,,,	225,270,,,,,,,,,,,,,,,,,,	NA
1259	Cldn19	chr4	119245603	119246103	-9311	-0.86	0.000698	0.00292	5.63	4.77	0	215,,,	217,,,,	,,,	216,,,,	215,,,,	229,260,468,,,,,,,,,,,,,	229,260,476,,,,,,,,,,,,	228,261,,,,,,,,,,,,,,,,,	261,,,,,,,,,,,,,,,,,,,	11
1260	Frs2	chr10	117181050	117181550	-32516	-0.86	0.000848	0.00345	5.58	4.72	0	317,,,	315,,,,	317,,,	122,316,413,,	317,,,,	268,,,,,,,,,,,,,,,	268,,,,,,,,,,,,,,	267,,,,,,,,,,,,,,,,,,	,,,,,,,,,,,,,,,,,,,	47
1261	Gm10160	chr7	81854394	81854894	900	-0.86	0.000873	0.00354	5.93	5.06	0	330,,,	332,,,,	330,,,	331,,,,	330,,,,	116,190,232,,,,,,,,,,,,,	232,,,,,,,,,,,,,,	231,,,,,,,,,,,,,,,,,,	79,231,,,,,,,,,,,,,,,,,,	98
1262	Ankrd1	chr19	36191562	36192062	-71718	-0.86	0.000917	0.0037	5.5	4.64	0	,,,	390,,,,	388,,,	389,,,,	388,,,,	172,265,,,,,,,,,,,,,,	172,,,,,,,,,,,,,,	171,264,,,,,,,,,,,,,,,,,	264,282,284,,,,,,,,,,,,,,,,,	104
1263	Foxd2	chr4	114870005	114870505	38368	-0.86	0.000918	0.0037	5.7	4.83	0	305,,,	307,,,,	305,,,	306,,,,	305,,,,	,,,,,,,,,,,,,,,	,,,,,,,,,,,,,,	,,,,,,,,,,,,,,,,,,	152,,,,,,,,,,,,,,,,,,,	153
1264	Gm11443	chr11	85955631	85956131	5136	-0.86	0.000981	0.00392	5.73	4.87	0	185,252,,	183,250,,,	185,252,,	184,251,,,	185,252,,,	415,,,,,,,,,,,,,,,	454,,,,,,,,,,,,,,	384,,,,,,,,,,,,,,,,,,	197,,,,,,,,,,,,,,,,,,,	12
1265	Dnah2	chr11	69503848	69504348	44762	-0.86	0.00104	0.00414	5.64	4.78	0	,,,	247,,,,	,,,	248,,,,	,,,,	399,,,,,,,,,,,,,,,	399,,,,,,,,,,,,,,	398,,,,,,,,,,,,,,,,,,	,,,,,,,,,,,,,,,,,,,	150
1266	Prkar1b	chr5	139141293	139141793	8208	-0.86	0.00104	0.00414	5.52	4.66	0	,,,	270,440,,,	268,,,	269,439,,,	263,268,,,	108,212,,,,,,,,,,,,,,	212,,,,,,,,,,,,,,	,,,,,,,,,,,,,,,,,,	370,,,,,,,,,,,,,,,,,,,	51
1267	Phf3	chr1	30865908	30866408	7513	-0.86	0.00118	0.00459	5.54	4.68	0	,,,	,,,,	,,,	,,,,	,,,,	369,,,,,,,,,,,,,,,	33,,,,,,,,,,,,,,	240,,,,,,,,,,,,,,,,,,	368,,,,,,,,,,,,,,,,,,,	NA
1268	Shroom4	chrX	6490447	6490947	90593	-0.86	0.00137	0.00523	5.54	4.69	0	,,,	,,,,	,,,	,,,,	,,,,	192,,,,,,,,,,,,,,,	,,,,,,,,,,,,,,	193,,,,,,,,,,,,,,,,,,	193,,,,,,,,,,,,,,,,,,,	NA
1269	Golt1a	chr1	133302431	133302931	-6869	-0.86	0.00176	0.00652	5.55	4.69	0	,,,	,,,,	,,,	,,,,	,,,,	223,,,,,,,,,,,,,,,	,,,,,,,,,,,,,,	,,,,,,,,,,,,,,,,,,	,,,,,,,,,,,,,,,,,,,	NA
1270	Gm11437	chr11	84258196	84258696	-90720	-0.86	0.00185	0.00679	5.66	4.81	0	,,,	,,,,	,,,	,,,,	,,,,	22,119,248,253,294,,,,,,,,,,,	22,248,253,,,,,,,,,,,,	23,247,254,295,,,,,,,,,,,,,,,	23,105,120,254,,,,,,,,,,,,,,,,	NA
1271	Tshz1	chr18	83815526	83816026	270378	-0.86	0.00189	0.00693	5.41	4.55	0	,,,	,,,,	,,,	,,,,	,,,,	39,95,118,,,,,,,,,,,,,	95,,,,,,,,,,,,,,	,,,,,,,,,,,,,,,,,,	119,,,,,,,,,,,,,,,,,,,	NA
1272	Zfyve27	chr19	42179256	42179756	15305	-0.86	0.00192	0.00701	5.42	4.56	0	252,,,	254,,,,	252,,,	253,,,,	252,,,,	223,,,,,,,,,,,,,,,	223,,,,,,,,,,,,,,	224,,,,,,,,,,,,,,,,,,	234,,,,,,,,,,,,,,,,,,,	18
1273	Magi1	chr6	94200806	94201306	82611	-0.86	0.00195	0.00711	5.53	4.66	0	,,,	,,,,	,,,	,,,,	152,,,,	265,356,396,,,,,,,,,,,,,	265,356,396,,,,,,,,,,,,	266,355,395,,,,,,,,,,,,,,,,	218,255,355,,,,,,,,,,,,,,,,,	66
1274	Cd2	chr3	101295481	101295981	-7542	-0.86	0.00198	0.00719	6.41	5.55	0	143,,,	141,,,,	143,,,	142,,,,	143,,,,	48,282,,,,,,,,,,,,,,	48,282,,,,,,,,,,,,,	281,,,,,,,,,,,,,,,,,,	281,380,,,,,,,,,,,,,,,,,,	93
1275	Myzap	chr9	71567354	71567854	24506	-0.86	0.00203	0.00734	5.6	4.73	0	122,,,	120,,,,	122,,,	121,,,,	122,,,,	256,301,,,,,,,,,,,,,,	256,301,,,,,,,,,,,,,	257,,,,,,,,,,,,,,,,,,	257,,,,,,,,,,,,,,,,,,,	134
1276	Phlda3	chr1	135743906	135744406	-21713	-0.86	0.00241	0.00853	5.28	4.43	0	22,26,207,	24,24,209,,	26,,,	23,25,208,,	26,207,,,	,,,,,,,,,,,,,,,	,,,,,,,,,,,,,,	,,,,,,,,,,,,,,,,,,	,,,,,,,,,,,,,,,,,,,	NA
1277	Gm18134	chr13	98845761	98846261	29009	-0.86	0.0027	0.0094	5.29	4.43	0	,,,	,,,,	,,,	,,,,	,,,,	263,,,,,,,,,,,,,,,	,,,,,,,,,,,,,,	262,,,,,,,,,,,,,,,,,,	,,,,,,,,,,,,,,,,,,,	NA
1278	Dpm2	chr2	32555517	32556017	-14841	-0.86	0.00319	0.0109	5.76	4.9	0	,,,	,,,,	,,,	,,,,	,,,,	54,232,,,,,,,,,,,,,,	232,,,,,,,,,,,,,,	55,233,,,,,,,,,,,,,,,,,	324,,,,,,,,,,,,,,,,,,,	NA
1279	Gm12412	chr4	45763189	45763689	13520	-0.86	0.00332	0.0112	5.79	4.93	0	288,,,	24,276,286,,	,,,	25,277,,,	,,,,	228,338,,,,,,,,,,,,,,	228,338,449,,,,,,,,,,,,	450,,,,,,,,,,,,,,,,,,	,,,,,,,,,,,,,,,,,,,	48
1280	Pik3c2g	chr6	139589204	139589704	1983	-0.86	0.00385	0.0128	5.08	4.22	0	,,,	,,,,	,,,	,,,,	,,,,	172,,,,,,,,,,,,,,,	172,279,,,,,,,,,,,,,	171,,,,,,,,,,,,,,,,,,	171,,,,,,,,,,,,,,,,,,,	NA
1281	Kcnb2	chr1	15307337	15307837	20083	-0.86	0.00426	0.0139	5.01	4.15	0	,,,	,,,,	165,,,	,,,,	165,,,,	294,,,,,,,,,,,,,,,	294,,,,,,,,,,,,,,	,,,,,,,,,,,,,,,,,,	,,,,,,,,,,,,,,,,,,,	129
1282	Epb41l4a	chr18	33806864	33807364	199842	-0.86	0.00441	0.0144	5.48	4.63	0	,,,	,,,,	,,,	,,,,	,,,,	277,,,,,,,,,,,,,,,	,,,,,,,,,,,,,,	,,,,,,,,,,,,,,,,,,	143,233,,,,,,,,,,,,,,,,,,	NA
1283	Wnk1	chr6	120039627	120040127	-955	-0.86	0.00459	0.0149	5.62	4.76	0	82,,,	84,,,,	,,,	83,,,,	,,,,	,,,,,,,,,,,,,,,	,,,,,,,,,,,,,,	,,,,,,,,,,,,,,,,,,	108,,,,,,,,,,,,,,,,,,,	24
1284	Dll4	chr2	119336888	119337388	11104	-0.86	0.00462	0.0149	5.31	4.46	0	,,,	87,,,,	,,,	86,,,,	85,,,,	219,346,,,,,,,,,,,,,,	219,346,,,,,,,,,,,,,	220,347,,,,,,,,,,,,,,,,,	252,,,,,,,,,,,,,,,,,,,	132
1285	Wwc2	chr8	47974647	47975147	15777	-0.86	0.00486	0.0156	5.19	4.32	0	75,79,,	77,77,104,,	,,,	78,,,,	102,,,,	,,,,,,,,,,,,,,,	,,,,,,,,,,,,,,	,,,,,,,,,,,,,,,,,,	,,,,,,,,,,,,,,,,,,,	NA
1286	Cps1	chr1	67151174	67151674	28148	-0.86	0.00489	0.0157	5.37	4.51	0	,,,	231,,,,	,,,	230,,,,	229,,,,	249,,,,,,,,,,,,,,,	249,,,,,,,,,,,,,,	250,,,,,,,,,,,,,,,,,,	350,352,,,,,,,,,,,,,,,,,,	18
1287	Pcdh19	chrX	133604283	133604783	84204	-0.86	0.00514	0.0163	4.97	4.11	0	,,,	,,,,	,,,	,,,,	,,,,	155,,,,,,,,,,,,,,,	155,,,,,,,,,,,,,,	156,,,,,,,,,,,,,,,,,,	,,,,,,,,,,,,,,,,,,,	NA
1288	Kdr	chr5	75800754	75801254	177204	-0.86	0.00615	0.019	4.97	4.11	0	258,,,	256,,,,	,,,	,,,,	,,,,	116,223,,,,,,,,,,,,,,	223,,,,,,,,,,,,,,	222,,,,,,,,,,,,,,,,,,	204,,,,,,,,,,,,,,,,,,,	33
1289	Lama1	chr17	67667923	67668423	-28836	-0.86	0.0067	0.0205	5.07	4.21	0	,,,	,,,,	,,,	156,,,,	,,,,	,,,,,,,,,,,,,,,	,,,,,,,,,,,,,,	235,406,466,,,,,,,,,,,,,,,,	115,,,,,,,,,,,,,,,,,,,	41
1290	Gm45658	chr8	43896407	43896907	91563	-0.86	0.00677	0.0206	4.89	4.03	0	183,322,326,	185,324,324,,	326,,,	184,,,,	183,322,326,,	104,235,,,,,,,,,,,,,,	,,,,,,,,,,,,,,	105,,,,,,,,,,,,,,,,,,	,,,,,,,,,,,,,,,,,,,	50
1291	Hmcn1	chr1	150936794	150937294	56141	-0.86	0.00764	0.0228	5.8	4.94	0	,,,	,,,,	,,,	,,,,	,,,,	263,,,,,,,,,,,,,,,	271,,,,,,,,,,,,,,	264,,,,,,,,,,,,,,,,,,	,,,,,,,,,,,,,,,,,,,	NA
1292	Fbln7	chr2	128892059	128892559	29078	-0.86	0.00842	0.0248	4.89	4.03	0	210,270,,	208,268,476,,	270,,,	209,269,477,,	210,270,,,	,,,,,,,,,,,,,,,	,,,,,,,,,,,,,,	,,,,,,,,,,,,,,,,,,	,,,,,,,,,,,,,,,,,,,	NA
1293	Pex13-ps	chr2	72619207	72619707	-12563	-0.86	0.00905	0.0264	4.84	3.98	0	101,,,	99,,,,	101,,,	100,,,,	101,,,,	307,321,,,,,,,,,,,,,,	,,,,,,,,,,,,,,	,,,,,,,,,,,,,,,,,,	293,,,,,,,,,,,,,,,,,,,	192
1294	Gm29817	chr8	98565421	98565921	312976	-0.86	0.00911	0.0265	5.01	4.15	0	,,,	,,,,	,,,	,,,,	,,,,	129,261,,,,,,,,,,,,,,	261,,,,,,,,,,,,,,	203,,,,,,,,,,,,,,,,,,	,,,,,,,,,,,,,,,,,,,	NA
1295	Hist1h3e	chr13	23562983	23563483	-614	-0.86	0.00946	0.0273	5.03	4.17	0	,,,	,,,,	,,,	,,,,	,,,,	,,,,,,,,,,,,,,,	,,,,,,,,,,,,,,	,,,,,,,,,,,,,,,,,,	,,,,,,,,,,,,,,,,,,,	NA
1296	Sntb1	chr15	55843355	55843855	63094	-0.86	0.0102	0.0292	4.91	4.05	0	,,,	,,,,	,,,	,,,,	,,,,	257,,,,,,,,,,,,,,,	48,,,,,,,,,,,,,,	49,256,,,,,,,,,,,,,,,,,	271,,,,,,,,,,,,,,,,,,,	NA
1297	Ang4	chr14	51771357	51771857	1733	-0.86	0.0103	0.0294	4.62	3.76	0	,,,	,,,,	,,,	,,,,	,,,,	157,224,,,,,,,,,,,,,,	,,,,,,,,,,,,,,	,,,,,,,,,,,,,,,,,,	293,,,,,,,,,,,,,,,,,,,	NA
1298	Ttr	chr18	20642805	20643305	-21975	-0.86	0.0107	0.0303	4.61	3.75	0	,,,	276,,,,	278,,,	277,,,,	278,,,,	386,,,,,,,,,,,,,,,	386,,,,,,,,,,,,,,	387,,,,,,,,,,,,,,,,,,	,,,,,,,,,,,,,,,,,,,	108
1299	Gm21614	chr12	91932934	91933434	36143	-0.86	0.0123	0.0341	5.15	4.28	0	287,,,	285,,,,	287,,,	286,478,,,	287,479,,,	243,305,,,,,,,,,,,,,,	,,,,,,,,,,,,,,	,,,,,,,,,,,,,,,,,,	377,,,,,,,,,,,,,,,,,,,	18
1300	Gm12726	chr4	105549688	105550188	-28152	-0.86	0.0172	0.045	4.53	3.67	0	,,,	,,,,	,,,	114,,,,	,,,,	,,,,,,,,,,,,,,,	,,,,,,,,,,,,,,	244,,,,,,,,,,,,,,,,,,	140,,,,,,,,,,,,,,,,,,,	26
1301	Abhd8	chr8	71441398	71441898	21757	-0.86	0.0173	0.0453	4.6	3.74	0	,,,	374,,,,	,,,	373,,,,	,,,,	272,,,,,,,,,,,,,,,	272,,,,,,,,,,,,,,	,,,,,,,,,,,,,,,,,,	,,,,,,,,,,,,,,,,,,,	101
1302	Tspan15	chr10	62221595	62222095	9156	-0.86	0.0177	0.0461	5.78	4.92	0	203,207,,	205,205,,,	203,207,,	204,206,,,	203,207,,,	86,,,,,,,,,,,,,,,	,,,,,,,,,,,,,,	,,,,,,,,,,,,,,,,,,	,,,,,,,,,,,,,,,,,,,	117
1303	Egfl6	chrX	166653436	166653936	-67716	-0.86	0.0177	0.0462	4.62	3.76	0	74,300,,	72,302,,,	74,300,,	73,301,,,	74,300,,,	238,432,,,,,,,,,,,,,,	238,432,,,,,,,,,,,,,	237,431,,,,,,,,,,,,,,,,,	,,,,,,,,,,,,,,,,,,,	62
1304	Gm10557	chr18	4193812	4194312	4626	-0.86	0.0201	0.0513	4.88	4.01	0	,,,	146,179,,,	,,,	178,,,,	177,,,,	218,367,,,,,,,,,,,,,,	140,367,,,,,,,,,,,,,	368,,,,,,,,,,,,,,,,,,	368,,,,,,,,,,,,,,,,,,,	6
1305	Gm13612	chr2	68784689	68785189	-45828	-0.86	0.0223	0.0559	4.93	4.06	0	,,,	,,,,	,,,	,,,,	,,,,	467,471,,,,,,,,,,,,,,	467,,,,,,,,,,,,,,	472,,,,,,,,,,,,,,,,,,	,,,,,,,,,,,,,,,,,,,	NA
1306	Dusp9	chrX	73613547	73614047	-25372	-0.86	0.0245	0.0603	4.42	3.55	0	,,,	,,,,	,,,	,,,,	,,,,	145,,,,,,,,,,,,,,,	,,,,,,,,,,,,,,	,,,,,,,,,,,,,,,,,,	268,,,,,,,,,,,,,,,,,,,	NA
1307	Slfn5	chr11	82959543	82960043	8194	-0.86	0.0246	0.0604	4.47	3.61	0	,,,	,,,,	,,,	,,,,	,,,,	376,,,,,,,,,,,,,,,	,,,,,,,,,,,,,,	377,,,,,,,,,,,,,,,,,,	377,,,,,,,,,,,,,,,,,,,	NA
1308	Adgrl1	chr8	83921535	83922035	21430	-0.86	0.0273	0.0659	4.66	3.8	0	,,,	208,,,,	210,,,	89,209,,,	210,,,,	,,,,,,,,,,,,,,,	,,,,,,,,,,,,,,	,,,,,,,,,,,,,,,,,,	,,,,,,,,,,,,,,,,,,,	NA
1309	Gm13586	chr2	38621676	38622176	-625	-0.86	0.071	0.143	4.49	3.63	0	,,,	,,,,	,,,	,,,,	,,,,	269,,,,,,,,,,,,,,,	240,269,,,,,,,,,,,,,	,,,,,,,,,,,,,,,,,,	468,,,,,,,,,,,,,,,,,,,	NA
1310	Dennd3	chr15	73536339	73536839	23779	-0.85	1.51e-11	3.82e-10	7.83	6.98	0	,,,	183,,,,	,,,	184,,,,	185,,,,	51,65,93,325,,,,,,,,,,,,	93,,,,,,,,,,,,,,	66,94,,,,,,,,,,,,,,,,,	66,,,,,,,,,,,,,,,,,,,	89
1311	Bend4	chr5	67410388	67410888	17422	-0.85	1.89e-10	3.83e-09	7.34	6.49	0	320,,,	322,,,,	,,,	321,,,,	,,,,	327,456,472,,,,,,,,,,,,,	327,456,472,,,,,,,,,,,,	328,473,,,,,,,,,,,,,,,,,	209,328,465,,,,,,,,,,,,,,,,,	5
1312	Fads3	chr19	10038979	10039479	-2069	-0.85	2.13e-10	4.27e-09	7.94	7.1	0	130,244,,	128,246,,,	130,244,,	129,245,,,	130,244,,,	141,175,273,444,,,,,,,,,,,,	175,444,,,,,,,,,,,,,	140,174,274,283,,,,,,,,,,,,,,,	174,,,,,,,,,,,,,,,,,,,	10
1313	Enpp6	chr8	46869443	46869943	-116944	-0.85	8.74e-10	1.51e-08	7.45	6.6	0	387,,,	385,,,,	387,,,	386,,,,	387,,,,	,,,,,,,,,,,,,,,	,,,,,,,,,,,,,,	,,,,,,,,,,,,,,,,,,	227,284,,,,,,,,,,,,,,,,,,	101
1314	Itga3	chr11	95071231	95071731	5070	-0.85	1.25e-09	2.1e-08	7.23	6.38	0	107,,,	105,198,365,,	107,367,385,	106,199,366,438,	107,367,385,,	,,,,,,,,,,,,,,,	,,,,,,,,,,,,,,	254,,,,,,,,,,,,,,,,,,	230,254,,,,,,,,,,,,,,,,,,	31
1315	Frmd7	chrX	50968116	50968616	-25406	-0.85	3.72e-09	5.67e-08	7.12	6.27	0	,,,	,,,,	,,,	,,,,	224,,,,	99,297,,,,,,,,,,,,,,	,,,,,,,,,,,,,,	100,249,,,,,,,,,,,,,,,,,	100,298,455,,,,,,,,,,,,,,,,,	25
1316	Gm11578	chr1	60646166	60646666	-53457	-0.85	3.15e-08	3.96e-07	7.26	6.41	0	211,,,	213,,,,	,,,	212,,,,	,,,,	188,271,,,,,,,,,,,,,,	188,271,,,,,,,,,,,,,	272,,,,,,,,,,,,,,,,,,	135,187,272,,,,,,,,,,,,,,,,,	24
1317	Gm29164	chr9	84064090	84064590	-97083	-0.85	1.38e-06	1.17e-05	7.25	6.4	0	,,,	,,,,	,,,	,,,,	,,,,	229,,,,,,,,,,,,,,,	229,,,,,,,,,,,,,,	228,,,,,,,,,,,,,,,,,,	185,,,,,,,,,,,,,,,,,,,	NA
1318	Cmss1	chr16	57506051	57506551	100313	-0.85	3.45e-06	2.68e-05	7.2	6.35	0	,,,	263,,,,	261,,,	262,,,,	261,,,,	197,,,,,,,,,,,,,,,	197,,,,,,,,,,,,,,	198,,,,,,,,,,,,,,,,,,	41,43,198,312,489,,,,,,,,,,,,,,,	49
1319	Mtus2	chr5	147964081	147964581	6761	-0.85	7.61e-06	5.42e-05	6.78	5.93	0	,,,	,,,,	,,,	,,,,	,,,,	225,229,,,,,,,,,,,,,,	225,,,,,,,,,,,,,,	224,230,,,,,,,,,,,,,,,,,	140,230,,,,,,,,,,,,,,,,,,	NA
1320	Gm17541	chr12	4705537	4706037	-15611	-0.85	9.45e-06	6.56e-05	6.88	6.04	0	311,,,	313,,,,	,,,	312,,,,	311,,,,	9,225,301,,,,,,,,,,,,,	255,301,,,,,,,,,,,,,	302,,,,,,,,,,,,,,,,,,	10,73,137,284,,,,,,,,,,,,,,,,	9
1321	Plcl1	chr1	55404322	55404822	-1099	-0.85	9.55e-06	6.62e-05	6.65	5.8	0	,,,	,,,,	,,,	,,,,	,,,,	27,210,260,,,,,,,,,,,,,	,,,,,,,,,,,,,,	259,274,,,,,,,,,,,,,,,,,	,,,,,,,,,,,,,,,,,,,	NA
1322	Slco3a1	chr7	74425866	74426366	128414	-0.85	1.31e-05	8.76e-05	6.5	5.64	0	270,,,	26,49,272,,	270,,,	27,50,271,,	51,270,,,	149,215,284,,,,,,,,,,,,,	149,,,,,,,,,,,,,,	214,365,,,,,,,,,,,,,,,,,	,,,,,,,,,,,,,,,,,,,	12
1323	Klf6	chr13	5767155	5767655	-93827	-0.85	1.59e-05	0.000104	6.65	5.8	0	,,,	,,,,	,,,	,,,,	,,,,	231,,,,,,,,,,,,,,,	231,,,,,,,,,,,,,,	232,,,,,,,,,,,,,,,,,,	232,,,,,,,,,,,,,,,,,,,	NA
1324	Cadm1	chr9	47675054	47675554	144881	-0.85	1.94e-05	0.000124	6.99	6.14	0	489,,,	,,,,	489,,,	490,,,,	489,,,,	,,,,,,,,,,,,,,,	,,,,,,,,,,,,,,	408,,,,,,,,,,,,,,,,,,	408,,,,,,,,,,,,,,,,,,,	81
1325	Rpl30-ps11	chrX	12365637	12366137	91093	-0.85	2.99e-05	0.000183	6.52	5.67	0	77,138,243,378	79,140,241,,	77,138,243,	78,139,242,,	77,138,243,,	208,,,,,,,,,,,,,,,	208,,,,,,,,,,,,,,	429,,,,,,,,,,,,,,,,,,	416,,,,,,,,,,,,,,,,,,,	33
1326	Piezo1	chr8	122526373	122526873	24456	-0.85	3.11e-05	0.00019	6.78	5.93	0	230,335,,	228,333,,,	230,335,,	229,334,,,	230,335,,,	241,388,397,,,,,,,,,,,,,	241,388,397,,,,,,,,,,,,	240,398,,,,,,,,,,,,,,,,,	154,,,,,,,,,,,,,,,,,,,	10
1327	Gm8994	chr6	136292195	136292695	-34844	-0.85	3.24e-05	0.000197	6.42	5.57	0	,,,	337,,,,	,,,	131,336,,,	132,,,,	154,,,,,,,,,,,,,,,	154,,,,,,,,,,,,,,	275,358,,,,,,,,,,,,,,,,,	46,275,405,,,,,,,,,,,,,,,,,	21
1328	Gm18889	chr15	36080536	36081036	39890	-0.85	3.91e-05	0.000232	6.48	5.63	0	,,,	,,,,	155,,,	,,,,	155,,,,	307,,,,,,,,,,,,,,,	,,,,,,,,,,,,,,	308,421,,,,,,,,,,,,,,,,,	308,,,,,,,,,,,,,,,,,,,	152
1329	Yy1	chr12	108787243	108787743	-5230	-0.85	4.13e-05	0.000243	6.21	5.36	0	130,,,	132,442,,,	,,,	131,443,,,	130,444,,,	337,369,,,,,,,,,,,,,,	369,,,,,,,,,,,,,,	336,,,,,,,,,,,,,,,,,,	336,399,,,,,,,,,,,,,,,,,,	43
1330	Zdhhc19	chr16	32537822	32538322	41557	-0.85	4.28e-05	0.000251	6.46	5.62	0	225,,,	223,,,,	225,,,	224,,,,	,,,,	186,199,203,262,356,,,,,,,,,,,	186,199,262,,,,,,,,,,,,	187,263,,,,,,,,,,,,,,,,,	187,,,,,,,,,,,,,,,,,,,	20
1331	Lax1	chr1	133682012	133682512	7596	-0.85	4.68e-05	0.000272	6.53	5.69	0	,,,	,,,,	,,,	,,,,	,,,,	255,,,,,,,,,,,,,,,	255,,,,,,,,,,,,,,	,,,,,,,,,,,,,,,,,,	137,144,241,243,426,,,,,,,,,,,,,,,	NA
1332	Ghrh	chr2	157316486	157316986	30520	-0.85	5.34e-05	0.000306	6.4	5.55	0	,,,	,,,,	,,,	,,,,	,,,,	,,,,,,,,,,,,,,,	,,,,,,,,,,,,,,	,,,,,,,,,,,,,,,,,,	,,,,,,,,,,,,,,,,,,,	NA
1333	Ror1	chr4	100223029	100223529	127238	-0.85	6.25e-05	0.000351	6.23	5.38	0	481,,,	,,,,	,,,	246,,,,	481,,,,	219,267,364,,,,,,,,,,,,,	219,267,,,,,,,,,,,,,	220,268,363,,,,,,,,,,,,,,,,	220,363,,,,,,,,,,,,,,,,,,	21
1334	Gm47247	chr10	83864502	83865002	-36850	-0.85	6.48e-05	0.000362	7.03	6.17	0	,,,	,,,,	,,,	,,,,	,,,,	229,,,,,,,,,,,,,,,	,,,,,,,,,,,,,,	,,,,,,,,,,,,,,,,,,	,,,,,,,,,,,,,,,,,,,	NA
1335	Abhd17c	chr7	84149885	84150385	1508	-0.85	7.71e-05	0.000422	6.09	5.25	0	,,,	,,,,	,,,	,,,,	,,,,	220,303,453,,,,,,,,,,,,,	59,220,303,,,,,,,,,,,,	58,219,302,,,,,,,,,,,,,,,,	58,194,219,302,423,,,,,,,,,,,,,,,	NA
1336	Slc41a3	chr6	90561368	90561868	-42857	-0.85	0.000137	0.000702	6.37	5.52	0	378,,,	275,380,,,	378,,,	276,379,,,	277,378,,,	,,,,,,,,,,,,,,,	,,,,,,,,,,,,,,	,,,,,,,,,,,,,,,,,,	248,,,,,,,,,,,,,,,,,,,	27
1337	Gm17044	chr15	10520064	10520564	6317	-0.85	0.000222	0.00108	6.05	5.2	0	,,,	,,,,	,,,	218,,,,	442,,,,	255,265,,,,,,,,,,,,,,	,,,,,,,,,,,,,,	46,256,,,,,,,,,,,,,,,,,	,,,,,,,,,,,,,,,,,,,	37
1338	Emp2	chr16	10341046	10341546	-27078	-0.85	0.000294	0.00138	6.08	5.23	0	,,,	,,,,	,,,	,,,,	,,,,	176,202,373,,,,,,,,,,,,,	176,,,,,,,,,,,,,,	201,372,,,,,,,,,,,,,,,,,	10,201,,,,,,,,,,,,,,,,,,	NA
1339	Gm43680	chr5	20390718	20391218	-129756	-0.85	0.000402	0.00182	6.24	5.38	0	,,,	,,,,	,,,	,,,,	,,,,	205,303,425,,,,,,,,,,,,,	303,425,,,,,,,,,,,,,	204,,,,,,,,,,,,,,,,,,	27,,,,,,,,,,,,,,,,,,,	NA
1340	Hipk2	chr6	38919097	38919597	-42932	-0.85	0.000479	0.00212	5.82	4.97	0	,,,	,,,,	,,,	,,,,	,,,,	69,256,326,,,,,,,,,,,,,	326,,,,,,,,,,,,,,	,,,,,,,,,,,,,,,,,,	,,,,,,,,,,,,,,,,,,,	NA
1341	Gins2	chr8	120518602	120519102	70202	-0.85	0.000492	0.00217	5.94	5.09	0	181,300,,	183,302,,,	181,300,,	182,301,,,	181,300,,,	4,8,432,436,,,,,,,,,,,,	4,8,189,221,277,308,,,,,,,,,	3,190,222,254,278,309,341,372,404,,,,,,,,,,	158,190,222,254,278,309,341,372,404,437,,,,,,,,,,	6
1342	Actn1	chr12	80314480	80314980	-54109	-0.85	0.000498	0.00219	5.82	4.97	0	,,,	,,,,	,,,	,,,,	,,,,	238,259,,,,,,,,,,,,,,	238,259,,,,,,,,,,,,,	237,258,,,,,,,,,,,,,,,,,	258,,,,,,,,,,,,,,,,,,,	NA
1343	Set	chr2	30063892	30064392	6514	-0.85	0.000536	0.00233	5.78	4.93	0	,,,	,,,,	446,,,	,,,,	,,,,	234,253,,,,,,,,,,,,,,	253,,,,,,,,,,,,,,	254,,,,,,,,,,,,,,,,,,	246,,,,,,,,,,,,,,,,,,,	192
1344	Syk	chr13	52614698	52615198	31525	-0.85	0.000539	0.00234	5.78	4.93	0	,,,	308,,,,	,,,	307,,,,	,,,,	240,,,,,,,,,,,,,,,	240,,,,,,,,,,,,,,	241,,,,,,,,,,,,,,,,,,	,,,,,,,,,,,,,,,,,,,	66
1345	Gm9788	chr19	41442186	41442686	-17127	-0.85	0.000542	0.00235	5.73	4.87	0	,,,	,,,,	,,,	,,,,	,,,,	242,274,344,,,,,,,,,,,,,	242,274,344,,,,,,,,,,,,	241,273,,,,,,,,,,,,,,,,,	,,,,,,,,,,,,,,,,,,,	NA
1346	Nfe2l3	chr6	51287886	51288386	-144284	-0.85	0.000569	0.00246	5.83	4.98	0	208,,,	210,,,,	208,,,	209,,,,	208,,,,	232,290,,,,,,,,,,,,,,	232,290,,,,,,,,,,,,,	231,291,,,,,,,,,,,,,,,,,	,,,,,,,,,,,,,,,,,,,	21
1347	AC170998.1	chr17	28718202	28718702	-7381	-0.85	0.000584	0.00251	6.27	5.42	0	,,,	,,,,	50,,,	,,,,	,,,,	204,208,236,286,,,,,,,,,,,,	204,208,286,,,,,,,,,,,,	203,209,237,287,,,,,,,,,,,,,,,	237,244,306,,,,,,,,,,,,,,,,,	153
1348	Nisch	chr14	31213773	31214273	2673	-0.85	0.000644	0.00273	5.85	5	0	,,,	,,,,	,,,	,,,,	,,,,	279,,,,,,,,,,,,,,,	279,,,,,,,,,,,,,,	278,,,,,,,,,,,,,,,,,,	,,,,,,,,,,,,,,,,,,,	NA
1349	H2afy	chr13	56115315	56115815	20546	-0.85	0.000695	0.00291	6.73	5.88	0	225,,,	223,,,,	225,,,	224,,,,	225,,,,	7,48,141,,,,,,,,,,,,,	48,,,,,,,,,,,,,,	49,235,332,,,,,,,,,,,,,,,,	,,,,,,,,,,,,,,,,,,,	10
1350	Gm47169	chr9	68596353	68596853	43958	-0.85	0.000783	0.00322	5.78	4.92	0	122,,,	124,,,,	122,,,	123,,,,	122,,,,	164,168,203,258,294,,,,,,,,,,,	168,294,,,,,,,,,,,,,	169,204,295,,,,,,,,,,,,,,,,	204,295,,,,,,,,,,,,,,,,,,	40
1351	Adgrl1	chr8	83898829	83899329	-776	-0.85	0.000933	0.00375	5.76	4.91	0	,,,	170,,,,	,,,	,,,,	,,,,	,,,,,,,,,,,,,,,	,,,,,,,,,,,,,,	,,,,,,,,,,,,,,,,,,	,,,,,,,,,,,,,,,,,,,	NA
1352	Nr2f2	chr7	70366164	70366664	71	-0.85	0.0011	0.00434	5.51	4.66	0	,,,	277,,,,	,,,	276,,,,	275,,,,	,,,,,,,,,,,,,,,	,,,,,,,,,,,,,,	,,,,,,,,,,,,,,,,,,	,,,,,,,,,,,,,,,,,,,	NA
1353	Stk32b	chr5	37650787	37651287	65884	-0.85	0.00133	0.00511	5.55	4.7	0	338,,,	336,,,,	,,,	,,,,	,,,,	72,,,,,,,,,,,,,,,	72,,,,,,,,,,,,,,	71,,,,,,,,,,,,,,,,,,	,,,,,,,,,,,,,,,,,,,	264
1354	Tfdp2	chr9	96204285	96204785	8010	-0.85	0.00133	0.00511	6.02	5.16	0	,,,	,,,,	,,,	,,,,	,,,,	207,226,426,,,,,,,,,,,,,	207,426,,,,,,,,,,,,,	225,425,,,,,,,,,,,,,,,,,	225,,,,,,,,,,,,,,,,,,,	NA
1355	Casp8ap2	chr4	32621550	32622050	6099	-0.85	0.00136	0.0052	6.43	5.58	0	,,,	252,,,,	,,,	346,,,,	345,,,,	310,,,,,,,,,,,,,,,	310,,,,,,,,,,,,,,	311,,,,,,,,,,,,,,,,,,	193,273,311,412,478,,,,,,,,,,,,,,,	21
1356	Tpbgl	chr7	99666021	99666521	-38918	-0.85	0.00144	0.00545	5.55	4.7	0	,,,	,,,,	,,,	,,,,	,,,,	272,276,,,,,,,,,,,,,,	272,276,,,,,,,,,,,,,	271,277,,,,,,,,,,,,,,,,,	,,,,,,,,,,,,,,,,,,,	NA
1357	Slco3a1	chr7	74450163	74450663	104117	-0.85	0.00151	0.00568	5.42	4.56	0	346,,,	64,348,,,	,,,	347,387,,,	62,346,,,	249,264,,,,,,,,,,,,,,	264,,,,,,,,,,,,,,	265,,,,,,,,,,,,,,,,,,	265,466,,,,,,,,,,,,,,,,,,	79
1358	Gm15578	chr3	156766093	156766593	-49444	-0.85	0.00157	0.0059	5.52	4.68	0	,,,	350,,,,	,,,	,,,,	,,,,	203,268,,,,,,,,,,,,,,	203,268,,,,,,,,,,,,,	202,,,,,,,,,,,,,,,,,,	202,,,,,,,,,,,,,,,,,,,	82
1359	E2f1	chr2	154566541	154567041	2851	-0.85	0.00167	0.00623	5.61	4.76	0	,,,	,,,,	,,,	,,,,	,,,,	340,,,,,,,,,,,,,,,	,,,,,,,,,,,,,,	420,,,,,,,,,,,,,,,,,,	341,471,,,,,,,,,,,,,,,,,,	NA
1360	Tbxas1	chr6	38873940	38874440	-964	-0.85	0.0017	0.00632	5.76	4.91	0	,,,	35,,,,	,,,	36,,,,	37,,,,	211,274,,,,,,,,,,,,,,	,,,,,,,,,,,,,,	,,,,,,,,,,,,,,,,,,	241,,,,,,,,,,,,,,,,,,,	174
1361	Irx3	chr8	91819660	91820160	-17593	-0.85	0.00176	0.0065	5.37	4.52	0	236,,,	234,,,,	236,,,	223,235,,,	236,371,,,	86,280,333,393,,,,,,,,,,,,	280,312,333,,,,,,,,,,,,	281,334,394,,,,,,,,,,,,,,,,	169,334,394,,,,,,,,,,,,,,,,,	22
1362	Gm18814	chr15	91063657	91064157	-10005	-0.85	0.00209	0.00753	5.28	4.43	0	67,,,	69,,,,	,,,	68,,,,	,,,,	159,275,,,,,,,,,,,,,,	275,,,,,,,,,,,,,,	160,276,,,,,,,,,,,,,,,,,	,,,,,,,,,,,,,,,,,,,	90
1363	Unc5d	chr8	29223929	29224429	-4293	-0.85	0.00212	0.00764	5.27	4.42	0	,,,	,,,,	271,,,	,,,,	271,,,,	,,,,,,,,,,,,,,,	,,,,,,,,,,,,,,	0,119,,,,,,,,,,,,,,,,,	0,337,357,,,,,,,,,,,,,,,,,	66
1364	Mospd3	chr5	137600863	137601363	0	-0.85	0.00253	0.00889	6.11	5.26	0	,,,	,,,,	,,,	,,,,	,,,,	9,365,,,,,,,,,,,,,,	365,,,,,,,,,,,,,,	10,366,,,,,,,,,,,,,,,,,	,,,,,,,,,,,,,,,,,,,	NA
1365	Plxna4	chr6	32388334	32388834	199358	-0.85	0.00304	0.0104	5.81	4.96	0	,,,	95,238,,,	97,,,	96,237,,,	97,,,,	3,,,,,,,,,,,,,,,	223,,,,,,,,,,,,,,	,,,,,,,,,,,,,,,,,,	,,,,,,,,,,,,,,,,,,,	14
1366	Cd55b	chr1	130422838	130423338	0	-0.85	0.00331	0.0112	5.29	4.44	0	,,,	,,,,	,,,	,,,,	,,,,	387,489,,,,,,,,,,,,,,	,,,,,,,,,,,,,,	388,,,,,,,,,,,,,,,,,,	388,,,,,,,,,,,,,,,,,,,	NA
1367	Mrps27	chr13	99398400	99398900	53614	-0.85	0.00341	0.0115	5.87	5.02	0	472,,,	308,474,,,	472,,,	473,,,,	472,,,,	,,,,,,,,,,,,,,,	,,,,,,,,,,,,,,	,,,,,,,,,,,,,,,,,,	285,,,,,,,,,,,,,,,,,,,	23
1368	Gm9273	chr3	104350700	104351200	67127	-0.85	0.00403	0.0133	5.73	4.88	0	297,,,	299,,,,	,,,	298,,,,	297,,,,	171,280,346,,,,,,,,,,,,,	,,,,,,,,,,,,,,	215,349,,,,,,,,,,,,,,,,,	215,339,349,,,,,,,,,,,,,,,,,	17
1369	Itpkb	chr1	180330231	180330731	0	-0.85	0.00432	0.0141	5.42	4.57	0	,,,	,,,,	,,,	,,,,	,,,,	63,265,,,,,,,,,,,,,,	63,,,,,,,,,,,,,,	64,471,,,,,,,,,,,,,,,,,	64,260,,,,,,,,,,,,,,,,,,	NA
1370	Ubl3	chr5	148562233	148562733	-9444	-0.85	0.00447	0.0145	5.5	4.65	0	,,,	288,438,,,	,,,	437,,,,	286,436,,,	185,189,254,,,,,,,,,,,,,	185,254,,,,,,,,,,,,,	184,253,,,,,,,,,,,,,,,,,	190,253,,,,,,,,,,,,,,,,,,	32
1371	Zfyve27	chr19	42166076	42166576	2125	-0.85	0.00447	0.0145	5.02	4.16	0	,,,	213,,,,	,,,	212,,,,	343,,,,	219,447,,,,,,,,,,,,,,	219,,,,,,,,,,,,,,	448,,,,,,,,,,,,,,,,,,	,,,,,,,,,,,,,,,,,,,	6
1372	Gm13788	chr2	94848983	94849483	-257562	-0.85	0.00485	0.0156	5.3	4.45	0	356,,,	354,,,,	356,,,	355,,,,	356,,,,	3,323,,,,,,,,,,,,,,	3,,,,,,,,,,,,,,	4,,,,,,,,,,,,,,,,,,	162,,,,,,,,,,,,,,,,,,,	31
1373	Spag17	chr3	99791325	99791825	-93581	-0.85	0.00571	0.0179	4.92	4.06	0	401,,,	399,,,,	,,,	400,,,,	401,,,,	73,,,,,,,,,,,,,,,	73,,,,,,,,,,,,,,	431,,,,,,,,,,,,,,,,,,	304,,,,,,,,,,,,,,,,,,,	30
1374	2610028H24Rik	chr10	76446392	76446892	-2189	-0.85	0.00578	0.0181	5.37	4.52	0	,,,	,,,,	,,,	,,,,	,,,,	195,457,,,,,,,,,,,,,,	,,,,,,,,,,,,,,	458,,,,,,,,,,,,,,,,,,	93,161,,,,,,,,,,,,,,,,,,	NA
1375	Gm19637	chr1	54642374	54642874	75671	-0.85	0.00628	0.0194	5.5	4.65	0	,,,	,,,,	,,,	,,,,	,,,,	227,482,,,,,,,,,,,,,,	227,482,,,,,,,,,,,,,	481,,,,,,,,,,,,,,,,,,	,,,,,,,,,,,,,,,,,,,	NA
1376	Ubald2	chr11	116445948	116446448	11854	-0.85	0.00666	0.0204	5.12	4.27	0	,,,	,,,,	,,,	,,,,	,,,,	262,,,,,,,,,,,,,,,	,,,,,,,,,,,,,,	,,,,,,,,,,,,,,,,,,	234,,,,,,,,,,,,,,,,,,,	NA
1377	Unc5d	chr8	28945824	28946324	273312	-0.85	0.00668	0.0204	4.95	4.1	0	,,,	,,,,	,,,	,,,,	,,,,	251,366,,,,,,,,,,,,,,	251,,,,,,,,,,,,,,	250,,,,,,,,,,,,,,,,,,	250,,,,,,,,,,,,,,,,,,,	NA
1378	Gm45742	chr8	76108932	76109432	7595	-0.85	0.00713	0.0215	4.99	4.14	0	,,,	240,,,,	,,,	241,,,,	,,,,	327,,,,,,,,,,,,,,,	266,327,,,,,,,,,,,,,	113,326,409,,,,,,,,,,,,,,,,	102,326,421,,,,,,,,,,,,,,,,,	25
1379	Gm5313	chr6	93306891	93307391	-168901	-0.85	0.0085	0.025	5.3	4.45	0	,,,	,,,,	,,,	48,,,,	,,,,	217,,,,,,,,,,,,,,,	256,,,,,,,,,,,,,,	,,,,,,,,,,,,,,,,,,	241,,,,,,,,,,,,,,,,,,,	169
1380	Gm48533	chr13	110735463	110735963	107158	-0.85	0.00901	0.0263	5.04	4.19	0	57,,,	59,,,,	57,,,	58,,,,	57,,,,	,,,,,,,,,,,,,,,	,,,,,,,,,,,,,,	,,,,,,,,,,,,,,,,,,	418,,,,,,,,,,,,,,,,,,,	359
1381	Gm15823	chr5	64275028	64275528	-21803	-0.85	0.0092	0.0267	5.08	4.22	0	,,,	,,,,	,,,	,,,,	,,,,	7,,,,,,,,,,,,,,,	7,,,,,,,,,,,,,,	8,264,,,,,,,,,,,,,,,,,	,,,,,,,,,,,,,,,,,,,	NA
1382	C530025M09Rik	chr2	149905591	149906091	-74378	-0.85	0.0094	0.0272	4.93	4.07	0	487,,,	489,,,,	,,,	488,,,,	,,,,	114,306,,,,,,,,,,,,,,	306,,,,,,,,,,,,,,	305,,,,,,,,,,,,,,,,,,	,,,,,,,,,,,,,,,,,,,	182
1383	Mctp2	chr7	72119659	72120159	186449	-0.85	0.00951	0.0275	5.04	4.2	0	,,,	,,,,	,,,	,,,,	,,,,	242,251,341,,,,,,,,,,,,,	251,,,,,,,,,,,,,,	241,250,,,,,,,,,,,,,,,,,	,,,,,,,,,,,,,,,,,,,	NA
1384	Sh3pxd2a	chr19	47372081	47372581	91830	-0.85	0.0104	0.0296	4.65	3.8	0	,,,	,,,,	,,,	,,,,	,,,,	279,345,,,,,,,,,,,,,,	279,,,,,,,,,,,,,,	280,346,,,,,,,,,,,,,,,,,	280,346,,,,,,,,,,,,,,,,,,	NA
1385	Srgap1	chr10	122017006	122017506	29809	-0.85	0.0109	0.0308	4.94	4.09	0	,,,	479,,,,	,,,	478,,,,	78,,,,	254,,,,,,,,,,,,,,,	,,,,,,,,,,,,,,	253,,,,,,,,,,,,,,,,,,	347,,,,,,,,,,,,,,,,,,,	131
1386	Gm4032	chr14	56626127	56626627	41497	-0.85	0.0121	0.0336	5.15	4.3	0	,,,	,,,,	,,,	,,,,	,,,,	298,,,,,,,,,,,,,,,	298,,,,,,,,,,,,,,	84,299,,,,,,,,,,,,,,,,,	84,,,,,,,,,,,,,,,,,,,	NA
1387	Pgm2	chr5	64069997	64070497	-22453	-0.85	0.0133	0.0363	4.66	3.81	0	,,,	,,,,	,,,	52,,,,	,,,,	,,,,,,,,,,,,,,,	,,,,,,,,,,,,,,	,,,,,,,,,,,,,,,,,,	,,,,,,,,,,,,,,,,,,,	NA
1388	Vill	chr9	119023819	119024319	-28459	-0.85	0.0134	0.0368	4.95	4.1	0	,,,	,,,,	,,,	81,,,,	,,,,	251,472,,,,,,,,,,,,,,	193,222,251,472,,,,,,,,,,,	194,223,252,,,,,,,,,,,,,,,,	252,,,,,,,,,,,,,,,,,,,	112
1389	Rtkn2	chr10	68093531	68094031	113961	-0.85	0.0152	0.0408	5.32	4.48	0	,,,	105,,,,	,,,	106,,,,	,,,,	,,,,,,,,,,,,,,,	,,,,,,,,,,,,,,	,,,,,,,,,,,,,,,,,,	,,,,,,,,,,,,,,,,,,,	NA
1390	AC154493.1	chr17	68607661	68608161	-90750	-0.85	0.0174	0.0455	4.62	3.77	0	250,,,	248,,,,	250,,,	249,,,,	250,,,,	337,,,,,,,,,,,,,,,	,,,,,,,,,,,,,,	351,,,,,,,,,,,,,,,,,,	334,336,,,,,,,,,,,,,,,,,,	84
1391	Net1	chr13	3896835	3897335	20885	-0.85	0.0176	0.0459	4.64	3.8	0	,,,	462,,,,	,,,	463,,,,	464,,,,	481,,,,,,,,,,,,,,,	,,,,,,,,,,,,,,	,,,,,,,,,,,,,,,,,,	480,,,,,,,,,,,,,,,,,,,	16
1392	Foxn3	chr12	99574245	99574745	-10663	-0.85	0.0195	0.0502	4.93	4.09	0	,,,	170,,,,	,,,	171,,,,	,,,,	390,,,,,,,,,,,,,,,	332,,,,,,,,,,,,,,	331,,,,,,,,,,,,,,,,,,	,,,,,,,,,,,,,,,,,,,	160
1393	Gm37682	chr1	157552985	157553485	-42821	-0.85	0.0212	0.0535	4.5	3.65	0	,,,	,,,,	,,,	,,,,	,,,,	399,,,,,,,,,,,,,,,	,,,,,,,,,,,,,,	,,,,,,,,,,,,,,,,,,	,,,,,,,,,,,,,,,,,,,	NA
1394	Slc2a2	chr3	28543574	28544074	-153829	-0.85	0.0237	0.0586	4.92	4.07	0	,,,	,,,,	,,,	,,,,	,,,,	164,,,,,,,,,,,,,,,	164,,,,,,,,,,,,,,	159,,,,,,,,,,,,,,,,,,	,,,,,,,,,,,,,,,,,,,	NA
1395	Arsi	chr18	60888287	60888787	-22993	-0.85	0.0259	0.0631	5.35	4.5	0	,,,	,,,,	,,,	,,,,	,,,,	,,,,,,,,,,,,,,,	264,,,,,,,,,,,,,,	248,,,,,,,,,,,,,,,,,,	422,,,,,,,,,,,,,,,,,,,	NA
1396	Slc25a51	chr4	45392502	45393002	15764	-0.85	0.0279	0.0671	5.43	4.58	0	180,224,,	222,,,,	224,,,	223,,,,	180,224,,,	,,,,,,,,,,,,,,,	,,,,,,,,,,,,,,	,,,,,,,,,,,,,,,,,,	,,,,,,,,,,,,,,,,,,,	NA
1397	Rad18	chr6	112700324	112700824	-3638	-0.85	0.031	0.0729	4.7	3.84	0	,,,	,,,,	,,,	,,,,	,,,,	90,233,,,,,,,,,,,,,,	90,,,,,,,,,,,,,,	234,,,,,,,,,,,,,,,,,,	,,,,,,,,,,,,,,,,,,,	NA
1398	Spred2	chr11	19966257	19966757	41882	-0.85	0.0315	0.074	5.19	4.34	0	,,,	278,,,,	,,,	277,,,,	276,,,,	134,237,,,,,,,,,,,,,,	237,,,,,,,,,,,,,,	236,,,,,,,,,,,,,,,,,,	,,,,,,,,,,,,,,,,,,,	39
1399	Megf9	chr4	70480580	70481080	53915	-0.85	0.038	0.0865	4.8	3.95	0	,,,	,,,,	,,,	,,,,	,,,,	202,211,286,,,,,,,,,,,,,	202,,,,,,,,,,,,,,	201,210,,,,,,,,,,,,,,,,,	,,,,,,,,,,,,,,,,,,,	NA
1400	Rpl23a-ps13	chrX	11872243	11872743	4978	-0.85	0.0415	0.0929	3.94	3.1	0	,,,	,,,,	,,,	,,,,	,,,,	418,,,,,,,,,,,,,,,	,,,,,,,,,,,,,,	419,,,,,,,,,,,,,,,,,,	257,259,419,,,,,,,,,,,,,,,,,	NA
1401	Xiap	chrX	42005511	42006011	-53668	-0.85	0.0498	0.108	4.28	3.43	0	,,,	,,,,	,,,	,,,,	,,,,	36,202,,,,,,,,,,,,,,	36,,,,,,,,,,,,,,	,,,,,,,,,,,,,,,,,,	,,,,,,,,,,,,,,,,,,,	NA
1402	Gm12537	chr4	57362554	57363054	8900	-0.85	0.0505	0.109	4.38	3.53	0	,,,	,,,,	323,,,	322,,,,	323,,,,	249,,,,,,,,,,,,,,,	249,,,,,,,,,,,,,,	250,,,,,,,,,,,,,,,,,,	28,250,446,,,,,,,,,,,,,,,,,	72
1403	Kremen1	chr11	5240285	5240785	20773	-0.84	3.51e-18	3.91e-16	8.27	7.43	0	184,255,,	182,257,,,	184,255,,	183,256,,,	184,255,,,	306,357,,,,,,,,,,,,,,	,,,,,,,,,,,,,,	305,358,,,,,,,,,,,,,,,,,	305,358,,,,,,,,,,,,,,,,,,	48
1404	4930523C07Rik	chr1	160060390	160060890	16008	-0.84	7.23e-12	1.95e-10	7.55	6.71	0	,,,	,,,,	,,,	80,,,,	,,,,	317,424,,,,,,,,,,,,,,	,,,,,,,,,,,,,,	194,316,,,,,,,,,,,,,,,,,	194,378,,,,,,,,,,,,,,,,,,	114
1405	Gadd45g	chr13	51976226	51976726	129548	-0.84	3.59e-11	8.41e-10	7.56	6.73	0	,,,	,,,,	,,,	,,,,	,,,,	104,,,,,,,,,,,,,,,	104,,,,,,,,,,,,,,	103,,,,,,,,,,,,,,,,,,	,,,,,,,,,,,,,,,,,,,	NA
1406	Rpl31	chr1	39393135	39393635	25293	-0.84	4.22e-11	9.77e-10	7.42	6.58	0	252,330,,	254,,,,	252,393,,	253,394,,,	252,330,393,,	71,,,,,,,,,,,,,,,	,,,,,,,,,,,,,,	199,,,,,,,,,,,,,,,,,,	70,115,,,,,,,,,,,,,,,,,,	53
1407	Snx22	chr9	66080946	66081446	-11227	-0.84	3.9e-09	5.92e-08	7.25	6.41	0	58,,,	60,251,280,,	58,,,	59,281,,,	58,282,,,	,,,,,,,,,,,,,,,	,,,,,,,,,,,,,,	,,,,,,,,,,,,,,,,,,	21,,,,,,,,,,,,,,,,,,,	37
1408	Aga	chr8	53573514	53574014	61787	-0.84	5.38e-09	7.94e-08	7.58	6.74	0	,,,	,,,,	272,,,	,,,,	,,,,	247,310,,,,,,,,,,,,,,	247,310,,,,,,,,,,,,,	231,246,311,,,,,,,,,,,,,,,,	220,231,246,,,,,,,,,,,,,,,,,	25
1409	Aldh1l1	chr6	90506813	90507313	20386	-0.84	3.33e-08	4.16e-07	7.19	6.35	0	,,,	438,,,,	,,,	437,,,,	,,,,	60,483,,,,,,,,,,,,,,	483,,,,,,,,,,,,,,	484,,,,,,,,,,,,,,,,,,	,,,,,,,,,,,,,,,,,,,	45
1410	Diras2	chr13	52222622	52223122	308157	-0.84	9.87e-08	1.1e-06	7.28	6.44	0	,,,	,,,,	,,,	,,,,	,,,,	251,278,,,,,,,,,,,,,,	278,,,,,,,,,,,,,,	252,,,,,,,,,,,,,,,,,,	252,,,,,,,,,,,,,,,,,,,	NA
1411	Supt3	chr17	44623239	44623739	-153413	-0.84	1.54e-06	1.3e-05	6.82	5.98	0	,,,	,,,,	,,,	,,,,	,,,,	3,147,252,,,,,,,,,,,,,	252,,,,,,,,,,,,,,	148,251,,,,,,,,,,,,,,,,,	,,,,,,,,,,,,,,,,,,,	NA
1412	Gm18027	chr12	56414770	56415270	-4213	-0.84	3.04e-06	2.39e-05	7.51	6.68	0	,,,	,,,,	,,,	,,,,	,,,,	16,129,,,,,,,,,,,,,,	16,129,,,,,,,,,,,,,	17,,,,,,,,,,,,,,,,,,	427,,,,,,,,,,,,,,,,,,,	NA
1413	Gm18724	chr16	11047071	11047571	167	-0.84	3.14e-06	2.46e-05	6.68	5.84	0	,,,	,,,,	,,,	256,,,,	257,,,,	241,269,,,,,,,,,,,,,,	269,,,,,,,,,,,,,,	268,,,,,,,,,,,,,,,,,,	152,,,,,,,,,,,,,,,,,,,	11
1414	Exosc3	chr4	45371215	45371715	-28483	-0.84	3.26e-06	2.54e-05	7.41	6.56	0	218,,,	216,,,,	,,,	217,,,,	218,,,,	67,172,258,,,,,,,,,,,,,	67,172,244,,,,,,,,,,,,	68,173,245,,,,,,,,,,,,,,,,	,,,,,,,,,,,,,,,,,,,	26
1415	Arhgap27	chr11	103386745	103387245	-23053	-0.84	3.96e-06	3.03e-05	6.93	6.08	0	,,,	,,,,	,,,	,,,,	,,,,	328,416,453,,,,,,,,,,,,,	98,328,416,453,,,,,,,,,,,	97,329,415,452,,,,,,,,,,,,,,,	97,133,329,,,,,,,,,,,,,,,,,	NA
1416	Ebf2	chr14	67378491	67378991	145199	-0.84	4.44e-06	3.35e-05	6.91	6.08	0	,,,	,,,,	,,,	,,,,	,,,,	5,171,321,,,,,,,,,,,,,	321,,,,,,,,,,,,,,	,,,,,,,,,,,,,,,,,,	,,,,,,,,,,,,,,,,,,,	NA
1417	Sec14l3	chr11	4062932	4063432	-1409	-0.84	6.18e-06	4.5e-05	6.68	5.84	0	243,408,,	245,410,,,	243,408,,	244,409,,,	243,408,,,	251,,,,,,,,,,,,,,,	251,,,,,,,,,,,,,,	,,,,,,,,,,,,,,,,,,	,,,,,,,,,,,,,,,,,,,	6
1418	Rbm20	chr19	53653526	53654026	-23280	-0.84	7.18e-06	5.15e-05	6.73	5.9	0	,,,	114,,,,	,,,	,,,,	112,,,,	134,175,237,361,391,,,,,,,,,,,	134,175,237,,,,,,,,,,,,	135,238,390,,,,,,,,,,,,,,,,	135,,,,,,,,,,,,,,,,,,,	20
1419	Mkl1	chr15	81167794	81168294	22463	-0.84	9.65e-06	6.67e-05	6.42	5.58	0	268,424,,	270,422,,,	424,,,	269,423,,,	268,424,,,	17,21,,,,,,,,,,,,,,	,,,,,,,,,,,,,,	22,,,,,,,,,,,,,,,,,,	,,,,,,,,,,,,,,,,,,,	246
1420	Gm5654	chr12	79895969	79896469	43170	-0.84	9.84e-06	6.79e-05	7.34	6.5	0	154,,,	156,242,,,	154,,,	155,241,,,	154,240,,,	256,,,,,,,,,,,,,,,	256,,,,,,,,,,,,,,	257,,,,,,,,,,,,,,,,,,	,,,,,,,,,,,,,,,,,,,	14
1421	Marcks	chr10	37240556	37241056	-101636	-0.84	1.97e-05	0.000126	6.72	5.88	0	340,,,	338,,,,	,,,	339,,,,	340,,,,	218,395,428,,,,,,,,,,,,,	395,428,,,,,,,,,,,,,	217,396,427,,,,,,,,,,,,,,,,	217,396,427,,,,,,,,,,,,,,,,,	55
1422	Dph5	chr3	115815110	115815610	-72227	-0.84	3.34e-05	0.000202	6.61	5.76	0	,,,	,,,,	,,,	,,,,	,,,,	176,210,293,,,,,,,,,,,,,	176,210,293,,,,,,,,,,,,	177,211,247,,,,,,,,,,,,,,,,	247,,,,,,,,,,,,,,,,,,,	NA
1423	Mbnl1	chr3	60499932	60500432	27102	-0.84	5.21e-05	0.000299	6.59	5.75	0	166,181,,	164,,,,	166,,,	165,182,,,	166,,,,	330,446,,,,,,,,,,,,,,	,,,,,,,,,,,,,,	,,,,,,,,,,,,,,,,,,	447,449,,,,,,,,,,,,,,,,,,	148
1424	Gm7162	chr17	12830428	12830928	-9586	-0.84	6.36e-05	0.000356	6.4	5.56	0	,,,	,,,,	164,,,	,,,,	164,,,,	248,,,,,,,,,,,,,,,	248,,,,,,,,,,,,,,	239,249,,,,,,,,,,,,,,,,,	249,,,,,,,,,,,,,,,,,,,	75
1425	Gm5069	chr1	180384597	180385097	-54047	-0.84	6.56e-05	0.000366	6.62	5.78	0	,,,	161,283,,,	,,,	160,,,,	159,281,,,	,,,,,,,,,,,,,,,	,,,,,,,,,,,,,,	,,,,,,,,,,,,,,,,,,	,,,,,,,,,,,,,,,,,,,	NA
1426	Cd96	chr16	46086910	46087410	32841	-0.84	6.96e-05	0.000386	6.66	5.82	0	351,,,	353,,,,	,,,	352,,,,	351,,,,	145,334,,,,,,,,,,,,,,	145,334,,,,,,,,,,,,,	144,335,,,,,,,,,,,,,,,,,	,,,,,,,,,,,,,,,,,,,	16
1427	Lhfpl4	chr6	113166748	113167248	28136	-0.84	7.32e-05	0.000403	6.17	5.33	0	155,,,	157,,,,	155,,,	156,,,,	155,,,,	479,,,,,,,,,,,,,,,	479,,,,,,,,,,,,,,	480,,,,,,,,,,,,,,,,,,	221,,,,,,,,,,,,,,,,,,,	64
1428	Ppp6r2	chr15	89210144	89210644	-909	-0.84	8.66e-05	0.000468	6.11	5.27	0	,,,	,,,,	,,,	,,,,	,,,,	213,,,,,,,,,,,,,,,	213,,,,,,,,,,,,,,	212,,,,,,,,,,,,,,,,,,	212,,,,,,,,,,,,,,,,,,,	NA
1429	Myo1e	chr9	70229823	70230323	22473	-0.84	9.71e-05	0.000518	6.68	5.84	0	,,,	,,,,	,,,	,,,,	,,,,	,,,,,,,,,,,,,,,	385,,,,,,,,,,,,,,	,,,,,,,,,,,,,,,,,,	,,,,,,,,,,,,,,,,,,,	NA
1430	Pgrmc2	chr3	41157753	41158253	-74707	-0.84	0.000113	0.000591	6.23	5.39	0	,,,	202,,,,	,,,	,,,,	200,,,,	12,188,246,,,,,,,,,,,,,	12,246,,,,,,,,,,,,,	11,247,,,,,,,,,,,,,,,,,	,,,,,,,,,,,,,,,,,,,	12
1431	Gsdme	chr6	50337340	50337840	-73478	-0.84	0.00012	0.000625	6.15	5.31	0	308,,,	306,,,,	,,,	307,,,,	308,,,,	218,,,,,,,,,,,,,,,	218,,,,,,,,,,,,,,	219,253,,,,,,,,,,,,,,,,,	95,219,,,,,,,,,,,,,,,,,,	53
1432	Stk17b	chr1	53906254	53906754	-121030	-0.84	0.000136	0.000696	6.07	5.23	0	,,,	,,,,	,,,	,,,,	,,,,	229,,,,,,,,,,,,,,,	,,,,,,,,,,,,,,	228,291,,,,,,,,,,,,,,,,,	291,,,,,,,,,,,,,,,,,,,	NA
1433	Zfp536	chr7	37343763	37344263	429378	-0.84	0.000179	0.000892	6.09	5.25	0	,,,	,,,,	,,,	,,,,	,,,,	,,,,,,,,,,,,,,,	,,,,,,,,,,,,,,	,,,,,,,,,,,,,,,,,,	,,,,,,,,,,,,,,,,,,,	NA
1434	Gm13092	chr4	150306713	150307213	8223	-0.84	0.000208	0.00102	6.34	5.5	0	,,,	,,,,	,,,	389,,,,	,,,,	376,,,,,,,,,,,,,,,	376,,,,,,,,,,,,,,	377,,,,,,,,,,,,,,,,,,	377,,,,,,,,,,,,,,,,,,,	12
1435	Cipc	chr12	86948594	86949094	1551	-0.84	0.000222	0.00108	5.93	5.09	0	236,,,	238,,,,	236,,,	221,237,378,,	236,,,,	231,296,,,,,,,,,,,,,,	296,,,,,,,,,,,,,,	230,,,,,,,,,,,,,,,,,,	,,,,,,,,,,,,,,,,,,,	5
1436	Gm7656	chr7	70625745	70626245	134897	-0.84	0.000256	0.00122	6.23	5.4	0	324,,,	326,,,,	324,,,	325,,,,	324,,,,	223,,,,,,,,,,,,,,,	223,,,,,,,,,,,,,,	222,299,,,,,,,,,,,,,,,,,	,,,,,,,,,,,,,,,,,,,	25
1437	Gm12163	chr11	45790301	45790801	-22803	-0.84	0.000259	0.00124	5.92	5.07	0	199,307,,	9,140,309,,	199,307,,	198,308,,,	11,142,199,307,	343,487,,,,,,,,,,,,,,	487,,,,,,,,,,,,,,	239,342,488,,,,,,,,,,,,,,,,	,,,,,,,,,,,,,,,,,,,	33
1438	Atxn1	chr13	45955331	45955831	9177	-0.84	0.000267	0.00127	6.31	5.47	0	234,254,,	232,252,,,	234,,,	233,253,,,	234,254,,,	96,125,,,,,,,,,,,,,,	96,125,,,,,,,,,,,,,	95,124,,,,,,,,,,,,,,,,,	124,188,243,,,,,,,,,,,,,,,,,	9
1439	Ccnd3	chr17	47557152	47557652	52101	-0.84	0.000306	0.00143	6.22	5.37	0	,,,	,,,,	,,,	265,,,,	,,,,	,,,,,,,,,,,,,,,	,,,,,,,,,,,,,,	,,,,,,,,,,,,,,,,,,	,,,,,,,,,,,,,,,,,,,	NA
1440	Rap1b	chr10	117884698	117885198	-38663	-0.84	0.000357	0.00164	7.09	6.25	0	,,,	,,,,	,,,	397,,,,	,,,,	,,,,,,,,,,,,,,,	,,,,,,,,,,,,,,	,,,,,,,,,,,,,,,,,,	232,250,,,,,,,,,,,,,,,,,,	147
1441	Gm18981	chr6	118736624	118737124	-117400	-0.84	0.000409	0.00185	5.99	5.15	0	,,,	,,,,	,,,	,,,,	,,,,	107,241,,,,,,,,,,,,,,	241,,,,,,,,,,,,,,	242,,,,,,,,,,,,,,,,,,	,,,,,,,,,,,,,,,,,,,	NA
1442	Il17rc	chr6	113473203	113473703	1776	-0.84	0.000463	0.00206	5.76	4.92	0	,,,	389,,,,	,,,	388,,,,	387,,,,	223,272,,,,,,,,,,,,,,	223,272,,,,,,,,,,,,,	222,271,,,,,,,,,,,,,,,,,	222,,,,,,,,,,,,,,,,,,,	115
1443	Yjefn3	chr8	69936458	69936958	-33746	-0.84	0.000489	0.00216	6.25	5.41	0	,,,	270,,,,	,,,	271,,,,	272,,,,	227,300,,,,,,,,,,,,,,	227,300,,,,,,,,,,,,,	299,,,,,,,,,,,,,,,,,,	176,228,,,,,,,,,,,,,,,,,,	27
1444	Tac4	chr11	95224513	95225013	-36516	-0.84	0.000505	0.00222	5.82	4.97	0	,,,	194,,,,	,,,	193,297,,,	,,,,	,,,,,,,,,,,,,,,	,,,,,,,,,,,,,,	,,,,,,,,,,,,,,,,,,	,,,,,,,,,,,,,,,,,,,	NA
1445	Scyl1	chr19	5810127	5810627	-38726	-0.84	0.000542	0.00235	6.86	6.02	0	116,198,,	118,196,,,	116,198,,	117,197,,,	116,198,,,	14,447,,,,,,,,,,,,,,	14,,,,,,,,,,,,,,	,,,,,,,,,,,,,,,,,,	,,,,,,,,,,,,,,,,,,,	102
1446	Pax5	chr4	44599046	44599546	110941	-0.84	0.000585	0.00251	5.67	4.83	0	,,,	,,,,	,,,	,,,,	,,,,	191,228,,,,,,,,,,,,,,	191,228,,,,,,,,,,,,,	190,227,,,,,,,,,,,,,,,,,	190,227,,,,,,,,,,,,,,,,,,	NA
1447	Gm13921	chr2	102113270	102113770	-60520	-0.84	0.000586	0.00252	5.69	4.84	0	209,263,,	211,211,261,,	209,263,,	210,212,262,,	209,213,263,,	,,,,,,,,,,,,,,,	,,,,,,,,,,,,,,	,,,,,,,,,,,,,,,,,,	252,,,,,,,,,,,,,,,,,,,	9
1448	Carhsp1	chr16	8665139	8665639	6516	-0.84	0.000621	0.00264	6.06	5.22	0	204,,,	206,,,,	204,,,	205,,,,	204,,,,	127,270,362,434,,,,,,,,,,,,	270,362,,,,,,,,,,,,,	271,361,433,,,,,,,,,,,,,,,,	361,384,,,,,,,,,,,,,,,,,,	64
1449	CT485615.1	chr16	54346065	54346565	3763	-0.84	0.000632	0.00268	6.31	5.47	0	,,,	73,,,,	,,,	72,,,,	71,,,,	,,,,,,,,,,,,,,,	,,,,,,,,,,,,,,	266,,,,,,,,,,,,,,,,,,	266,,,,,,,,,,,,,,,,,,,	193
1450	Gm3145	chr17	11067483	11067983	168488	-0.84	0.000703	0.00294	5.68	4.84	0	,,,	,,,,	,,,	,,,,	,,,,	248,,,,,,,,,,,,,,,	,,,,,,,,,,,,,,	247,,,,,,,,,,,,,,,,,,	,,,,,,,,,,,,,,,,,,,	NA
1451	Kras	chr6	145240253	145240753	9486	-0.84	0.000884	0.00358	6.6	5.76	0	,,,	,,,,	,,,	299,,,,	,,,,	205,209,267,275,457,,,,,,,,,,,	205,209,218,,,,,,,,,,,,	204,210,266,467,,,,,,,,,,,,,,,	266,365,,,,,,,,,,,,,,,,,,	24
1452	Gm9509	chr15	37134803	37135303	37101	-0.84	0.000899	0.00363	5.57	4.73	0	,,,	,,,,	,,,	,,,,	,,,,	32,206,,,,,,,,,,,,,,	418,,,,,,,,,,,,,,	417,,,,,,,,,,,,,,,,,,	,,,,,,,,,,,,,,,,,,,	NA
1453	Tmbim1	chr1	74321300	74321800	-15678	-0.84	0.000899	0.00363	5.88	5.04	0	250,,,	252,,,,	250,,,	251,,,,	250,,,,	214,,,,,,,,,,,,,,,	214,,,,,,,,,,,,,,	,,,,,,,,,,,,,,,,,,	145,,,,,,,,,,,,,,,,,,,	36
1454	Phf13	chr4	151993002	151993502	2756	-0.84	0.000953	0.00382	5.87	5.03	0	174,,,	172,,,,	174,,,	173,,,,	174,,,,	228,265,,,,,,,,,,,,,,	,,,,,,,,,,,,,,	208,229,,,,,,,,,,,,,,,,,	229,252,,,,,,,,,,,,,,,,,,	34
1455	Trim36	chr18	46132436	46132936	79671	-0.84	0.00103	0.00409	6.57	5.73	0	244,,,	242,390,,,	244,,,	243,389,,,	244,388,,,	,,,,,,,,,,,,,,,	251,,,,,,,,,,,,,,	261,,,,,,,,,,,,,,,,,,	266,,,,,,,,,,,,,,,,,,,	7
1456	Nlrp4g	chr9	124343836	124344336	-4536	-0.84	0.00143	0.00544	5.47	4.63	0	83,316,,	85,314,,,	83,316,,	84,315,,,	83,316,,,	229,250,257,334,,,,,,,,,,,,	229,,,,,,,,,,,,,,	199,228,251,265,,,,,,,,,,,,,,,	199,251,265,,,,,,,,,,,,,,,,,	18
1457	Gm12229	chr11	54735067	54735567	11257	-0.84	0.00144	0.00548	5.59	4.75	0	196,,,	198,,,,	196,,,	197,,,,	196,,,,	29,261,381,,,,,,,,,,,,,	,,,,,,,,,,,,,,	,,,,,,,,,,,,,,,,,,	260,,,,,,,,,,,,,,,,,,,	62
1458	Gm13852	chr6	32774917	32775417	164798	-0.84	0.00155	0.00582	5.75	4.91	0	170,,,	83,168,,,	170,,,	82,169,,,	81,,,,	35,350,387,,,,,,,,,,,,,	350,,,,,,,,,,,,,,	36,351,386,,,,,,,,,,,,,,,,	386,,,,,,,,,,,,,,,,,,,	45
1459	Pip4p2	chr4	14857152	14857652	-6424	-0.84	0.0018	0.00663	5.75	4.91	0	217,,,	215,,,,	217,,,	216,,,,	217,,,,	60,,,,,,,,,,,,,,,	,,,,,,,,,,,,,,	0,,,,,,,,,,,,,,,,,,	0,,,,,,,,,,,,,,,,,,,	155
1460	Gm13413	chr2	32404624	32405124	-931	-0.84	0.00183	0.00673	5.44	4.6	0	,,,	,,,,	,,,	,,,,	0,,,,	46,166,244,,,,,,,,,,,,,	166,,,,,,,,,,,,,,	47,167,245,,,,,,,,,,,,,,,,	47,167,,,,,,,,,,,,,,,,,,	46
1461	Zfpm1	chr8	122300195	122300695	18054	-0.84	0.00206	0.00745	5.34	4.51	0	459,,,	409,461,,,	459,,,	408,460,,,	459,,,,	188,206,444,,,,,,,,,,,,,	188,206,444,,,,,,,,,,,,	189,205,445,,,,,,,,,,,,,,,,	189,445,,,,,,,,,,,,,,,,,,	14
1462	Ablim1	chr19	57201846	57202346	112573	-0.84	0.00211	0.00762	5.42	4.58	0	335,,,	337,,,,	335,,,	336,,,,	335,,,,	,,,,,,,,,,,,,,,	,,,,,,,,,,,,,,	,,,,,,,,,,,,,,,,,,	360,362,402,,,,,,,,,,,,,,,,,	23
1463	Sbno2	chr10	80097188	80097688	7883	-0.84	0.00231	0.00821	6.02	5.18	0	284,,,	286,,,,	,,,	285,,,,	284,,,,	100,145,248,411,,,,,,,,,,,,	145,248,411,,,,,,,,,,,,	146,249,412,,,,,,,,,,,,,,,,	146,176,412,481,,,,,,,,,,,,,,,,	35
1464	Nckap5	chr1	126513984	126514484	316315	-0.84	0.00248	0.00874	6.2	5.36	0	,,,	64,296,,,	,,,	,,,,	,,,,	35,,,,,,,,,,,,,,,	35,,,,,,,,,,,,,,	36,249,,,,,,,,,,,,,,,,,	,,,,,,,,,,,,,,,,,,,	28
1465	Rap1gds1	chr3	139047254	139047754	27447	-0.84	0.00249	0.00875	5.82	4.98	0	,,,	,,,,	,,,	,,,,	,,,,	,,,,,,,,,,,,,,,	252,,,,,,,,,,,,,,	,,,,,,,,,,,,,,,,,,	,,,,,,,,,,,,,,,,,,,	NA
1466	Pdcd1lg2	chr19	29408013	29408513	-2406	-0.84	0.00255	0.00893	5.48	4.64	0	400,404,,	402,402,,,	404,,,	401,403,,,	404,,,,	112,237,,,,,,,,,,,,,,	112,237,,,,,,,,,,,,,	113,238,,,,,,,,,,,,,,,,,	247,,,,,,,,,,,,,,,,,,,	154
1467	Wnt7a	chr6	91411622	91412122	-259	-0.84	0.00265	0.00926	5.26	4.42	0	,,,	,,,,	,,,	,,,,	,,,,	473,,,,,,,,,,,,,,,	473,,,,,,,,,,,,,,	472,,,,,,,,,,,,,,,,,,	,,,,,,,,,,,,,,,,,,,	NA
1468	Gm11437	chr11	84149271	84149771	17705	-0.84	0.00271	0.00943	5.88	5.04	0	178,,,	,,,,	,,,	,,,,	178,,,,	10,84,273,,,,,,,,,,,,,	,,,,,,,,,,,,,,	57,,,,,,,,,,,,,,,,,,	274,,,,,,,,,,,,,,,,,,,	94
1469	Rnd3	chr2	51140672	51141172	7939	-0.84	0.00283	0.00979	5.59	4.74	0	,,,	82,,,,	,,,	,,,,	84,,,,	247,398,,,,,,,,,,,,,,	247,398,,,,,,,,,,,,,	53,397,430,,,,,,,,,,,,,,,,	252,,,,,,,,,,,,,,,,,,,	29
1470	Myocd	chr11	65421471	65421971	-151482	-0.84	0.00313	0.0107	5.67	4.83	0	,,,	248,,,,	246,,,	247,,,,	246,,,,	288,301,,,,,,,,,,,,,,	301,,,,,,,,,,,,,,	300,,,,,,,,,,,,,,,,,,	379,,,,,,,,,,,,,,,,,,,	40
1471	Gm4768	chr7	128980692	128981192	16829	-0.84	0.00398	0.0132	5.49	4.64	0	,,,	,,,,	,,,	,,,,	,,,,	8,243,385,,,,,,,,,,,,,	8,243,385,,,,,,,,,,,,	9,244,,,,,,,,,,,,,,,,,	313,,,,,,,,,,,,,,,,,,,	NA
1472	Ap1g1	chr8	109810706	109811206	32152	-0.84	0.00466	0.015	5.14	4.29	0	200,330,,	202,,,,	200,,,	201,,,,	200,,,,	23,123,242,343,,,,,,,,,,,,	123,,,,,,,,,,,,,,	122,243,,,,,,,,,,,,,,,,,	243,,,,,,,,,,,,,,,,,,,	13
1473	Gm9509	chr15	37159335	37159835	12569	-0.84	0.00469	0.0151	5.25	4.41	0	303,,,	10,305,,,	303,,,	304,,,,	303,,,,	229,411,,,,,,,,,,,,,,	,,,,,,,,,,,,,,	,,,,,,,,,,,,,,,,,,	,,,,,,,,,,,,,,,,,,,	74
1474	Jakmip3	chr7	139003159	139003659	62429	-0.84	0.00475	0.0153	5.03	4.19	0	,,,	,,,,	,,,	,,,,	,,,,	244,,,,,,,,,,,,,,,	244,,,,,,,,,,,,,,	243,,,,,,,,,,,,,,,,,,	243,,,,,,,,,,,,,,,,,,,	NA
1475	Gm47996	chr1	151258991	151259491	48860	-0.84	0.005	0.016	5.22	4.37	0	,,,	65,,,,	,,,	66,,,,	67,,,,	188,,,,,,,,,,,,,,,	,,,,,,,,,,,,,,	189,,,,,,,,,,,,,,,,,,	,,,,,,,,,,,,,,,,,,,	121
1476	Gm13428	chr2	36179319	36179819	-41616	-0.84	0.00505	0.0161	5.53	4.69	0	,,,	,,,,	,,,	,,,,	,,,,	254,270,,,,,,,,,,,,,,	254,,,,,,,,,,,,,,	253,269,,,,,,,,,,,,,,,,,	249,,,,,,,,,,,,,,,,,,,	NA
1477	Apoo-ps	chr13	107577719	107578219	-162990	-0.84	0.00524	0.0166	5.8	4.96	0	,,,	,,,,	,,,	30,,,,	,,,,	233,237,300,442,,,,,,,,,,,,	233,442,,,,,,,,,,,,,	238,299,,,,,,,,,,,,,,,,,	,,,,,,,,,,,,,,,,,,,	203
1478	Adamtsl1	chr4	85402791	85403291	-110881	-0.84	0.00534	0.0169	5.14	4.3	0	,,,	309,,,,	,,,	310,,,,	,,,,	9,249,,,,,,,,,,,,,,	,,,,,,,,,,,,,,	8,250,,,,,,,,,,,,,,,,,	,,,,,,,,,,,,,,,,,,,	59
1479	Alpl	chr4	137741653	137742153	54231	-0.84	0.00538	0.017	5.37	4.53	0	468,,,	470,,,,	468,,,	469,,,,	468,,,,	209,216,284,,,,,,,,,,,,,	216,284,,,,,,,,,,,,,	215,285,,,,,,,,,,,,,,,,,	215,285,,,,,,,,,,,,,,,,,,	183
1480	Shbg	chr11	69613875	69614375	3530	-0.84	0.00542	0.0171	5.11	4.27	0	,,,	,,,,	,,,	,,,,	,,,,	463,,,,,,,,,,,,,,,	,,,,,,,,,,,,,,	,,,,,,,,,,,,,,,,,,	,,,,,,,,,,,,,,,,,,,	NA
1481	Col9a1	chr1	24367492	24367992	189882	-0.84	0.0058	0.0181	4.97	4.13	0	,,,	,,,,	,,,	,,,,	,,,,	39,312,,,,,,,,,,,,,,	106,312,,,,,,,,,,,,,	40,107,311,,,,,,,,,,,,,,,,	,,,,,,,,,,,,,,,,,,,	NA
1482	Camta1	chr4	151797989	151798489	63387	-0.84	0.0059	0.0184	5.08	4.24	0	,,,	,,,,	,,,	170,,,,	,,,,	42,283,,,,,,,,,,,,,,	283,,,,,,,,,,,,,,	,,,,,,,,,,,,,,,,,,	,,,,,,,,,,,,,,,,,,,	113
1483	AI481877	chr4	59118096	59118596	20387	-0.84	0.00647	0.0199	5.08	4.24	0	300,,,	298,,,,	300,,,	254,299,,,	300,,,,	101,,,,,,,,,,,,,,,	101,,,,,,,,,,,,,,	102,,,,,,,,,,,,,,,,,,	286,,,,,,,,,,,,,,,,,,,	12
1484	Ppp4r4	chr12	103548654	103549154	16371	-0.84	0.00692	0.021	5.02	4.18	0	,,,	418,,,,	,,,	419,,,,	420,,,,	199,252,476,,,,,,,,,,,,,	199,252,476,,,,,,,,,,,,	200,253,475,,,,,,,,,,,,,,,,	200,253,296,,,,,,,,,,,,,,,,,	55
1485	Cdk18	chr1	132158702	132159202	-19018	-0.84	0.007	0.0212	5.37	4.54	0	,,,	,,,,	,,,	,,,,	,,,,	,,,,,,,,,,,,,,,	,,,,,,,,,,,,,,	,,,,,,,,,,,,,,,,,,	,,,,,,,,,,,,,,,,,,,	NA
1486	Gm15054	chr6	52438254	52438754	-80430	-0.84	0.00701	0.0212	5.4	4.56	0	363,,,	361,423,,,	306,363,,	362,422,,,	363,,,,	260,,,,,,,,,,,,,,,	260,,,,,,,,,,,,,,	10,261,,,,,,,,,,,,,,,,,	,,,,,,,,,,,,,,,,,,,	45
1487	Agr2	chr12	35981718	35982218	-10689	-0.84	0.00747	0.0224	5.42	4.59	0	,,,	,,,,	,,,	,,,,	,,,,	440,,,,,,,,,,,,,,,	147,,,,,,,,,,,,,,	,,,,,,,,,,,,,,,,,,	210,295,,,,,,,,,,,,,,,,,,	NA
1488	Zfp106	chr2	120539665	120540165	23678	-0.84	0.0091	0.0265	5.46	4.62	0	332,,,	334,,,,	332,,,	333,,,,	332,,,,	42,234,340,,,,,,,,,,,,,	30,234,,,,,,,,,,,,,	41,235,,,,,,,,,,,,,,,,,	41,235,,,,,,,,,,,,,,,,,,	6
1489	Rab3c	chr13	110207711	110208211	72785	-0.84	0.00956	0.0276	5.07	4.23	0	,,,	,,,,	,,,	,,,,	,,,,	4,53,255,268,481,,,,,,,,,,,	255,268,,,,,,,,,,,,,	112,256,269,,,,,,,,,,,,,,,,	236,269,289,,,,,,,,,,,,,,,,,	NA
1490	Cyp2g1	chr7	26819667	26820167	10775	-0.84	0.0097	0.0279	5.02	4.18	0	,,,	,,,,	,,,	,,,,	,,,,	256,271,,,,,,,,,,,,,,	256,,,,,,,,,,,,,,	255,,,,,,,,,,,,,,,,,,	255,,,,,,,,,,,,,,,,,,,	NA
1491	Ydjc	chr16	17143444	17143944	-677	-0.84	0.00987	0.0284	4.85	4.01	0	,,,	216,,,,	,,,	215,485,,,	,,,,	249,270,399,,,,,,,,,,,,,	270,,,,,,,,,,,,,,	116,250,271,,,,,,,,,,,,,,,,	,,,,,,,,,,,,,,,,,,,	33
1492	Gm17813	chr1	33577526	33578026	-79755	-0.84	0.0102	0.0292	4.82	3.98	0	207,,,	209,,,,	,,,	208,,,,	207,,,,	271,,,,,,,,,,,,,,,	271,,,,,,,,,,,,,,	,,,,,,,,,,,,,,,,,,	,,,,,,,,,,,,,,,,,,,	62
1493	Mprip	chr11	59642369	59642869	-18436	-0.84	0.0102	0.0293	5.05	4.22	0	,,,	,,,,	,,,	,,,,	,,,,	8,,,,,,,,,,,,,,,	8,,,,,,,,,,,,,,	7,,,,,,,,,,,,,,,,,,	170,,,,,,,,,,,,,,,,,,,	NA
1494	Nmrk2	chr10	81198117	81198617	3434	-0.84	0.0106	0.0301	4.93	4.09	0	339,,,	337,,,,	339,,,	338,,,,	339,,,,	210,456,,,,,,,,,,,,,,	,,,,,,,,,,,,,,	209,,,,,,,,,,,,,,,,,,	,,,,,,,,,,,,,,,,,,,	117
1495	Sirt1	chr10	63377438	63377938	3766	-0.84	0.0108	0.0305	4.86	4.02	0	,,,	,,,,	,,,	,,,,	,,,,	37,350,,,,,,,,,,,,,,	37,,,,,,,,,,,,,,	38,,,,,,,,,,,,,,,,,,	,,,,,,,,,,,,,,,,,,,	NA
1496	Rnase11	chr14	51051882	51052382	-1719	-0.84	0.0118	0.0329	5.32	4.47	0	299,,,	297,,,,	299,,,	298,,,,	299,,,,	177,,,,,,,,,,,,,,,	,,,,,,,,,,,,,,	178,279,,,,,,,,,,,,,,,,,	,,,,,,,,,,,,,,,,,,,	18
1497	Slc5a7	chr17	54158684	54159184	139850	-0.84	0.012	0.0334	5.09	4.25	0	,,,	433,,,,	,,,	,,,,	,,,,	307,327,,,,,,,,,,,,,,	307,327,,,,,,,,,,,,,	306,326,,,,,,,,,,,,,,,,,	306,,,,,,,,,,,,,,,,,,,	106
1498	Slc45a3	chr1	131966209	131966709	3242	-0.84	0.0121	0.0336	4.89	4.05	0	,,,	,,,,	,,,	,,,,	,,,,	24,249,273,297,,,,,,,,,,,,	24,249,273,297,,,,,,,,,,,	248,274,298,,,,,,,,,,,,,,,,	274,298,,,,,,,,,,,,,,,,,,	NA
1499	Gm15426	chr17	8872044	8872544	-106117	-0.84	0.0121	0.0337	5.4	4.57	0	138,,,	136,,,,	138,,,	137,,,,	138,,,,	362,,,,,,,,,,,,,,,	362,,,,,,,,,,,,,,	363,,,,,,,,,,,,,,,,,,	,,,,,,,,,,,,,,,,,,,	224
1500	Ppp3cb	chr14	20576095	20576595	-29522	-0.84	0.0129	0.0356	4.77	3.93	0	,,,	455,,,,	,,,	456,,,,	,,,,	19,,,,,,,,,,,,,,,	,,,,,,,,,,,,,,	18,,,,,,,,,,,,,,,,,,	157,,,,,,,,,,,,,,,,,,,	298
1501	Pard3	chr8	127170306	127170806	106413	-0.84	0.0139	0.0377	4.89	4.05	0	,,,	248,,,,	,,,	,,,,	,,,,	325,352,,,,,,,,,,,,,,	325,352,,,,,,,,,,,,,	324,351,,,,,,,,,,,,,,,,,	198,,,,,,,,,,,,,,,,,,,	50
1502	Gm11367	chr13	30093044	30093544	-18930	-0.84	0.0147	0.0395	4.53	3.7	0	,,,	,,,,	,,,	,,,,	,,,,	40,50,286,416,,,,,,,,,,,,	286,,,,,,,,,,,,,,	49,,,,,,,,,,,,,,,,,,	276,,,,,,,,,,,,,,,,,,,	NA
1503	Gm45834	chr8	120621574	120622074	-24011	-0.84	0.0162	0.0429	5.21	4.38	0	,,,	,,,,	,,,	470,,,,	469,,,,	3,251,409,,,,,,,,,,,,,	251,,,,,,,,,,,,,,	250,410,423,,,,,,,,,,,,,,,,	338,410,,,,,,,,,,,,,,,,,,	46
1504	Vtcn1	chr3	100816402	100816902	-8557	-0.84	0.0169	0.0444	4.8	3.96	0	,,,	,,,,	,,,	,,,,	,,,,	216,250,,,,,,,,,,,,,,	,,,,,,,,,,,,,,	215,249,,,,,,,,,,,,,,,,,	,,,,,,,,,,,,,,,,,,,	NA
1505	Synpo2	chr3	123234468	123234968	1181	-0.84	0.017	0.0447	4.71	3.87	0	,,,	,,,,	,,,	34,,,,	35,,,,	158,263,,,,,,,,,,,,,,	263,,,,,,,,,,,,,,	159,,,,,,,,,,,,,,,,,,	159,,,,,,,,,,,,,,,,,,,	123
1506	Kctd19	chr8	105397671	105398171	15331	-0.84	0.0173	0.0453	4.69	3.85	0	,,,	,,,,	,,,	,,,,	,,,,	1,,,,,,,,,,,,,,,	1,,,,,,,,,,,,,,	,,,,,,,,,,,,,,,,,,	402,,,,,,,,,,,,,,,,,,,	NA
1507	AC122243.2	chr17	84837662	84838162	-14376	-0.84	0.0174	0.0454	5.11	4.27	0	,,,	,,,,	,,,	,,,,	,,,,	216,247,,,,,,,,,,,,,,	,,,,,,,,,,,,,,	217,,,,,,,,,,,,,,,,,,	,,,,,,,,,,,,,,,,,,,	NA
1508	Sox2	chr3	34445973	34446473	-203932	-0.84	0.0184	0.0477	4.6	3.77	0	,,,	,,,,	,,,	,,,,	,,,,	210,234,,,,,,,,,,,,,,	234,,,,,,,,,,,,,,	235,262,,,,,,,,,,,,,,,,,	,,,,,,,,,,,,,,,,,,,	NA
1509	Gm17572	chr17	31925308	31925808	-24741	-0.84	0.0253	0.0618	5.1	4.27	0	,,,	,,,,	,,,	,,,,	,,,,	105,,,,,,,,,,,,,,,	,,,,,,,,,,,,,,	126,,,,,,,,,,,,,,,,,,	,,,,,,,,,,,,,,,,,,,	NA
1510	Ddx46	chr13	55654406	55654906	19379	-0.84	0.0284	0.068	4.7	3.85	0	358,,,	356,,,,	,,,	357,,,,	358,,,,	,,,,,,,,,,,,,,,	,,,,,,,,,,,,,,	,,,,,,,,,,,,,,,,,,	254,269,,,,,,,,,,,,,,,,,,	87
1511	Psmd7	chr8	107537552	107538052	50412	-0.84	0.0351	0.081	4.67	3.83	0	,,,	,,,,	,,,	,,,,	,,,,	219,,,,,,,,,,,,,,,	,,,,,,,,,,,,,,	218,,,,,,,,,,,,,,,,,,	192,489,,,,,,,,,,,,,,,,,,	NA
1512	Pappa2	chr1	158700034	158700534	279956	-0.84	0.0369	0.0845	5.28	4.44	0	366,,,	364,,,,	366,,,	365,,,,	366,,,,	104,276,325,,,,,,,,,,,,,	276,,,,,,,,,,,,,,	105,277,412,,,,,,,,,,,,,,,,	47,105,277,,,,,,,,,,,,,,,,,	39
1513	Dctn6	chr8	34102297	34102797	5999	-0.84	0.0426	0.0949	5.59	4.76	0	,,,	,,,,	,,,	,,,,	,,,,	243,308,,,,,,,,,,,,,,	,,,,,,,,,,,,,,	,,,,,,,,,,,,,,,,,,	203,244,268,309,333,398,419,463,,,,,,,,,,,,	NA
1514	Gm49095	chr15	5953030	5953530	1586	-0.84	0.0463	0.101	5.57	4.73	0	200,,,	198,,,,	200,205,,	199,,,,	200,205,,,	,,,,,,,,,,,,,,,	,,,,,,,,,,,,,,	,,,,,,,,,,,,,,,,,,	,,,,,,,,,,,,,,,,,,,	NA
1515	Huwe1	chrX	151800485	151800985	0	-0.84	0.0522	0.112	4.41	3.57	0	148,,,	146,,,,	148,,,	147,,,,	148,,,,	201,265,,,,,,,,,,,,,,	265,,,,,,,,,,,,,,	264,,,,,,,,,,,,,,,,,,	,,,,,,,,,,,,,,,,,,,	53
1516	Ano1	chr7	144747723	144748223	3751	-0.83	1.54e-14	7.35e-13	8.07	7.24	0	148,356,,	150,358,,,	148,356,,	149,357,,,	148,356,,,	135,423,462,,,,,,,,,,,,,	423,,,,,,,,,,,,,,	422,,,,,,,,,,,,,,,,,,	,,,,,,,,,,,,,,,,,,,	13
1517	Megf10	chr18	57230424	57230924	97334	-0.83	4.51e-10	8.38e-09	7.31	6.49	0	,,,	,,,,	,,,	,,,,	,,,,	241,406,,,,,,,,,,,,,,	241,,,,,,,,,,,,,,	240,407,,,,,,,,,,,,,,,,,	352,407,,,,,,,,,,,,,,,,,,	NA
1518	Gm6211	chr13	103172305	103172805	-8236	-0.83	1.07e-09	1.81e-08	7.49	6.66	0	398,,,	85,396,,,	398,,,	84,397,,,	83,398,,,	144,192,232,,,,,,,,,,,,,	144,192,,,,,,,,,,,,,	143,231,,,,,,,,,,,,,,,,,	231,,,,,,,,,,,,,,,,,,,	58
1519	Gm9341	chr7	136164774	136165274	211976	-0.83	3.98e-09	6.04e-08	7.24	6.41	0	119,,,	117,,,,	119,,,	118,,,,	119,,,,	196,,,,,,,,,,,,,,,	196,,,,,,,,,,,,,,	197,282,479,,,,,,,,,,,,,,,,	264,277,282,479,,,,,,,,,,,,,,,,	77
1520	Tcf7l1	chr6	72740526	72741026	48228	-0.83	1.01e-08	1.41e-07	7.11	6.28	0	213,,,	211,,,,	213,,,	138,212,,,	213,,,,	46,256,,,,,,,,,,,,,,	109,,,,,,,,,,,,,,	108,,,,,,,,,,,,,,,,,,	,,,,,,,,,,,,,,,,,,,	29
1521	Npnt	chr3	132984039	132984539	-33748	-0.83	3.37e-08	4.2e-07	7.11	6.28	0	294,,,	292,,,,	294,,,	293,,,,	294,,,,	10,233,410,,,,,,,,,,,,,	233,410,,,,,,,,,,,,,	234,411,,,,,,,,,,,,,,,,,	217,234,267,,,,,,,,,,,,,,,,,	25
1522	Snx15	chr19	6130658	6131158	-2354	-0.83	2.28e-07	2.34e-06	7.08	6.25	0	,,,	210,,,,	,,,	209,,,,	208,,,,	,,,,,,,,,,,,,,,	,,,,,,,,,,,,,,	,,,,,,,,,,,,,,,,,,	,,,,,,,,,,,,,,,,,,,	NA
1523	Ppp4r4	chr12	103565049	103565549	32766	-0.83	3.31e-07	3.26e-06	6.98	6.15	0	,,,	,,,,	,,,	,,,,	,,,,	75,211,253,344,,,,,,,,,,,,	253,,,,,,,,,,,,,,	74,212,254,331,343,,,,,,,,,,,,,,	212,343,,,,,,,,,,,,,,,,,,	NA
1524	Pja1	chrX	99328495	99328995	142278	-0.83	7.76e-07	7.04e-06	7.09	6.26	0	451,,,	453,,,,	,,,	452,,,,	,,,,	1,51,254,258,418,,,,,,,,,,,	1,254,258,418,,,,,,,,,,,	253,,,,,,,,,,,,,,,,,,	279,,,,,,,,,,,,,,,,,,,	34
1525	Gm43380	chr5	143037038	143037538	-30115	-0.83	2.91e-06	2.29e-05	6.69	5.86	0	,,,	,,,,	,,,	,,,,	,,,,	77,186,236,,,,,,,,,,,,,	4,186,236,,,,,,,,,,,,	78,235,448,,,,,,,,,,,,,,,,	78,235,448,,,,,,,,,,,,,,,,,	NA
1526	Rpl10-ps6	chr19	37264433	37264933	30863	-0.83	4.12e-06	3.13e-05	6.65	5.81	0	329,,,	327,,,,	329,,,	328,,,,	329,,,,	143,264,347,415,427,,,,,,,,,,,	427,,,,,,,,,,,,,,	263,426,,,,,,,,,,,,,,,,,	263,426,,,,,,,,,,,,,,,,,,	18
1527	Pgpep1l	chr7	68210340	68210840	53393	-0.83	4.57e-06	3.44e-05	6.77	5.94	0	,,,	,,,,	,,,	,,,,	,,,,	211,306,310,,,,,,,,,,,,,	306,310,,,,,,,,,,,,,	311,,,,,,,,,,,,,,,,,,	214,311,,,,,,,,,,,,,,,,,,	NA
1528	Nr3c1	chr18	39624259	39624759	-132958	-0.83	5.85e-06	4.29e-05	7.03	6.2	0	468,472,,	470,470,,,	468,472,,	469,471,,,	468,472,,,	317,,,,,,,,,,,,,,,	,,,,,,,,,,,,,,	,,,,,,,,,,,,,,,,,,	,,,,,,,,,,,,,,,,,,,	151
1529	Mvb12b	chr2	33872844	33873344	14602	-0.83	6.17e-06	4.5e-05	6.71	5.88	0	,,,	410,,,,	408,,,	409,,,,	408,,,,	109,,,,,,,,,,,,,,,	,,,,,,,,,,,,,,	,,,,,,,,,,,,,,,,,,	,,,,,,,,,,,,,,,,,,,	299
1530	Gm14892	chrX	104014990	104015490	-13653	-0.83	8.13e-06	5.74e-05	6.84	6.01	0	250,,,	248,,,,	250,,,	249,,,,	250,,,,	261,,,,,,,,,,,,,,,	261,,,,,,,,,,,,,,	262,,,,,,,,,,,,,,,,,,	235,237,262,,,,,,,,,,,,,,,,,	11
1531	Gata6	chr18	11035314	11035814	-16250	-0.83	9.53e-06	6.61e-05	6.52	5.69	0	,,,	159,225,,,	223,,,	160,,,,	223,,,,	258,436,,,,,,,,,,,,,,	165,258,,,,,,,,,,,,,	259,,,,,,,,,,,,,,,,,,	,,,,,,,,,,,,,,,,,,,	5
1532	Arhgef2	chr3	88594120	88594620	-11346	-0.83	1.03e-05	7.06e-05	7.21	6.37	0	197,338,,	195,340,,,	197,338,,	196,339,,,	197,338,,,	220,,,,,,,,,,,,,,,	220,,,,,,,,,,,,,,	221,,,,,,,,,,,,,,,,,,	,,,,,,,,,,,,,,,,,,,	23
1533	Camk4	chr18	33042882	33043382	107951	-0.83	2.34e-05	0.000147	6.93	6.1	0	,,,	,,,,	,,,	,,,,	,,,,	108,,,,,,,,,,,,,,,	,,,,,,,,,,,,,,	459,,,,,,,,,,,,,,,,,,	,,,,,,,,,,,,,,,,,,,	NA
1534	Gm12038	chr11	20896139	20896639	-48457	-0.83	5.68e-05	0.000323	6.2	5.37	0	,,,	,,,,	,,,	,,,,	,,,,	186,277,,,,,,,,,,,,,,	41,186,,,,,,,,,,,,,	187,,,,,,,,,,,,,,,,,,	,,,,,,,,,,,,,,,,,,,	NA
1535	Trp63	chr16	25611494	25611994	-71769	-0.83	6.36e-05	0.000356	6.52	5.69	0	67,71,,	69,69,,,	,,,	70,,,,	,,,,	204,228,294,321,,,,,,,,,,,,	204,228,294,,,,,,,,,,,,	203,229,,,,,,,,,,,,,,,,,	320,,,,,,,,,,,,,,,,,,,	132
1536	Ap3b1	chr13	94497517	94498017	138557	-0.83	6.69e-05	0.000373	6.77	5.94	0	,,,	,,,,	,,,	,,,,	,,,,	274,296,,,,,,,,,,,,,,	274,,,,,,,,,,,,,,	275,334,,,,,,,,,,,,,,,,,	302,,,,,,,,,,,,,,,,,,,	NA
1537	Gm4432	chr17	32255142	32255642	12911	-0.83	7.7e-05	0.000422	6.43	5.6	0	,,,	,,,,	,,,	,,,,	,,,,	272,448,,,,,,,,,,,,,,	272,448,,,,,,,,,,,,,	112,245,273,449,,,,,,,,,,,,,,,	163,265,277,441,,,,,,,,,,,,,,,,	NA
1538	Adrb1	chr19	56709917	56710417	-11955	-0.83	7.99e-05	0.000436	6.29	5.46	0	,,,	240,,,,	,,,	241,,,,	,,,,	62,204,246,408,,,,,,,,,,,,	62,204,246,408,,,,,,,,,,,	61,203,245,409,,,,,,,,,,,,,,,	322,,,,,,,,,,,,,,,,,,,	4
1539	Edem3	chr1	151758923	151759423	3552	-0.83	8.45e-05	0.000458	7.81	6.98	0	,,,	,,,,	,,,	291,,,,	,,,,	153,235,311,470,,,,,,,,,,,,	235,470,,,,,,,,,,,,,	228,312,469,,,,,,,,,,,,,,,,	230,312,,,,,,,,,,,,,,,,,,	20
1540	Gm17383	chr18	82035227	82035727	-303047	-0.83	8.97e-05	0.000484	6.51	5.68	0	,,,	,,,,	,,,	,,,,	317,,,,	157,219,388,,,,,,,,,,,,,	157,255,388,,,,,,,,,,,,	156,256,389,,,,,,,,,,,,,,,,	106,156,218,289,389,,,,,,,,,,,,,,,	28
1541	Gm13531	chr2	57353735	57354235	71474	-0.83	0.000132	0.00068	6.16	5.33	0	184,208,,	182,210,,,	184,,,	183,,,,	184,,,,	142,,,,,,,,,,,,,,,	142,,,,,,,,,,,,,,	141,,,,,,,,,,,,,,,,,,	141,355,,,,,,,,,,,,,,,,,,	40
1542	App	chr16	85128136	85128636	45130	-0.83	0.000169	0.000849	6.03	5.2	0	225,,,	223,,,,	,,,	,,,,	,,,,	,,,,,,,,,,,,,,,	,,,,,,,,,,,,,,	,,,,,,,,,,,,,,,,,,	,,,,,,,,,,,,,,,,,,,	NA
1543	Ldah	chr12	8216374	8216874	8267	-0.83	0.00017	0.000851	6.13	5.31	0	,,,	,,,,	,,,	,,,,	,,,,	262,,,,,,,,,,,,,,,	,,,,,,,,,,,,,,	,,,,,,,,,,,,,,,,,,	288,,,,,,,,,,,,,,,,,,,	NA
1544	Lyplal1	chr1	186307567	186308067	-190257	-0.83	0.000304	0.00143	6.1	5.27	0	309,,,	311,,,,	309,,,	310,,,,	309,,,,	163,239,,,,,,,,,,,,,,	163,,,,,,,,,,,,,,	164,,,,,,,,,,,,,,,,,,	164,254,409,,,,,,,,,,,,,,,,,	55
1545	Irx2	chr13	72708680	72709180	79860	-0.83	0.000317	0.00148	5.97	5.15	0	274,,,	272,,,,	274,315,,	273,,,,	274,315,,,	235,,,,,,,,,,,,,,,	,,,,,,,,,,,,,,	,,,,,,,,,,,,,,,,,,	,,,,,,,,,,,,,,,,,,,	37
1546	Etv3	chr3	87527533	87528033	2126	-0.83	0.000365	0.00167	6.09	5.27	0	,,,	257,,,,	255,,,	256,,,,	255,,,,	402,,,,,,,,,,,,,,,	402,,,,,,,,,,,,,,	401,,,,,,,,,,,,,,,,,,	233,,,,,,,,,,,,,,,,,,,	22
1547	Avpr1a	chr10	122408998	122409498	-39001	-0.83	0.000439	0.00196	6.53	5.7	0	,,,	,,,,	,,,	,,,,	,,,,	,,,,,,,,,,,,,,,	,,,,,,,,,,,,,,	,,,,,,,,,,,,,,,,,,	173,,,,,,,,,,,,,,,,,,,	NA
1548	Rbm8a2	chr1	175988937	175989437	-9823	-0.83	0.000439	0.00197	6.4	5.57	0	241,,,	243,,,,	241,,,	242,,,,	241,,,,	60,,,,,,,,,,,,,,,	,,,,,,,,,,,,,,	59,,,,,,,,,,,,,,,,,,	59,264,400,,,,,,,,,,,,,,,,,	21
1549	Stard13	chr5	151166269	151166769	67067	-0.83	0.000513	0.00225	6.49	5.66	0	199,328,,	201,330,,,	199,328,,	200,329,,,	199,328,,,	150,,,,,,,,,,,,,,,	,,,,,,,,,,,,,,	151,257,,,,,,,,,,,,,,,,,	119,257,,,,,,,,,,,,,,,,,,	48
1550	Cbx7	chr15	79980634	79981134	-9515	-0.83	0.000624	0.00265	6.13	5.3	0	,,,	,,,,	,,,	,,,,	,,,,	260,419,,,,,,,,,,,,,,	260,437,,,,,,,,,,,,,	261,,,,,,,,,,,,,,,,,,	261,369,,,,,,,,,,,,,,,,,,	NA
1551	Rpl12-ps2	chr11	20279741	20280241	10142	-0.83	0.000944	0.00379	5.68	4.85	0	166,,,	168,,,,	,,,	,,,,	,,,,	223,246,,,,,,,,,,,,,,	246,,,,,,,,,,,,,,	247,253,,,,,,,,,,,,,,,,,	247,,,,,,,,,,,,,,,,,,,	55
1552	Sox11	chr12	27503145	27503645	-160571	-0.83	0.00118	0.00462	5.59	4.76	0	,,,	,,,,	,,,	,,,,	,,,,	,,,,,,,,,,,,,,,	,,,,,,,,,,,,,,	,,,,,,,,,,,,,,,,,,	293,,,,,,,,,,,,,,,,,,,	NA
1553	Nrep	chr18	33372486	33372986	91043	-0.83	0.00123	0.00478	5.82	5	0	,,,	,,,,	,,,	,,,,	,,,,	51,210,400,,,,,,,,,,,,,	51,210,,,,,,,,,,,,,	52,211,349,,,,,,,,,,,,,,,,	88,90,211,455,,,,,,,,,,,,,,,,	NA
1554	Dnaja3	chr16	4642048	4642548	2059	-0.83	0.00125	0.00484	6.83	6	0	107,298,375,	109,296,373,,	298,,,	108,297,374,,	298,,,,	,,,,,,,,,,,,,,,	,,,,,,,,,,,,,,	,,,,,,,,,,,,,,,,,,	117,,,,,,,,,,,,,,,,,,,	8
1555	Gypa	chr8	80377549	80378049	-115732	-0.83	0.00131	0.00502	5.62	4.78	0	,,,	,,,,	,,,	,,,,	,,,,	287,,,,,,,,,,,,,,,	287,,,,,,,,,,,,,,	286,,,,,,,,,,,,,,,,,,	286,,,,,,,,,,,,,,,,,,,	NA
1556	Gm9321	chr12	25607781	25608281	212260	-0.83	0.00152	0.00573	5.71	4.88	0	,,,	,,,,	,,,	,,,,	,,,,	261,,,,,,,,,,,,,,,	261,,,,,,,,,,,,,,	260,,,,,,,,,,,,,,,,,,	,,,,,,,,,,,,,,,,,,,	NA
1557	Patj	chr4	98401247	98401747	5462	-0.83	0.00164	0.00614	5.71	4.89	0	155,,,	157,,,,	155,,,	156,,,,	155,,,,	16,,,,,,,,,,,,,,,	,,,,,,,,,,,,,,	17,227,,,,,,,,,,,,,,,,,	17,,,,,,,,,,,,,,,,,,,	70
1558	Cd83	chr13	43950352	43950852	165577	-0.83	0.00173	0.00641	5.65	4.82	0	,,,	337,444,,,	339,,,	338,445,,,	339,,,,	351,,,,,,,,,,,,,,,	,,,,,,,,,,,,,,	,,,,,,,,,,,,,,,,,,	,,,,,,,,,,,,,,,,,,,	12
1559	Egfr	chr11	16797230	16797730	45027	-0.83	0.00242	0.00857	6.39	5.56	0	,,,	,,,,	,,,	,,,,	,,,,	158,192,322,,,,,,,,,,,,,	158,,,,,,,,,,,,,,	159,,,,,,,,,,,,,,,,,,	,,,,,,,,,,,,,,,,,,,	NA
1560	Pdzrn3	chr6	101350530	101351030	26867	-0.83	0.00286	0.00987	5.23	4.39	0	,,,	,,,,	,,,	,,,,	,,,,	,,,,,,,,,,,,,,,	,,,,,,,,,,,,,,	,,,,,,,,,,,,,,,,,,	254,368,,,,,,,,,,,,,,,,,,	NA
1561	Trim42	chr9	97529419	97529919	-159461	-0.83	0.00324	0.011	5.59	4.76	0	119,,,	117,,,,	119,,,	118,,,,	119,,,,	168,306,486,,,,,,,,,,,,,	486,,,,,,,,,,,,,,	167,485,,,,,,,,,,,,,,,,,	167,174,485,,,,,,,,,,,,,,,,,	48
1562	Adam7	chr14	68366992	68367492	166249	-0.83	0.00339	0.0115	5.39	4.56	0	,,,	,,,,	,,,	,,,,	,,,,	10,252,263,,,,,,,,,,,,,	252,263,,,,,,,,,,,,,	253,264,,,,,,,,,,,,,,,,,	387,,,,,,,,,,,,,,,,,,,	NA
1563	Rps13-ps6	chr2	143830791	143831291	-24358	-0.83	0.00339	0.0115	5.28	4.46	0	,,,	,,,,	,,,	,,,,	,,,,	161,170,249,425,,,,,,,,,,,,	161,249,366,425,,,,,,,,,,,	162,248,,,,,,,,,,,,,,,,,	10,,,,,,,,,,,,,,,,,,,	NA
1564	Cyp2j13	chr4	96077224	96077724	0	-0.83	0.00374	0.0125	5.19	4.36	0	,,,	,,,,	,,,	,,,,	,,,,	248,264,350,448,,,,,,,,,,,,	193,248,264,350,,,,,,,,,,,	247,263,330,349,447,462,,,,,,,,,,,,,	12,,,,,,,,,,,,,,,,,,,	NA
1565	Ptpn14	chr1	189716309	189716809	-11459	-0.83	0.00385	0.0128	5.5	4.67	0	,,,	,,,,	,,,	,,,,	,,,,	243,396,,,,,,,,,,,,,,	,,,,,,,,,,,,,,	,,,,,,,,,,,,,,,,,,	42,218,,,,,,,,,,,,,,,,,,	NA
1566	Gm11475	chr2	167611319	167611819	19924	-0.83	0.00387	0.0128	5.15	4.32	0	,,,	429,,,,	427,,,	428,,,,	427,,,,	,,,,,,,,,,,,,,,	,,,,,,,,,,,,,,	,,,,,,,,,,,,,,,,,,	356,,,,,,,,,,,,,,,,,,,	71
1567	Gm4995	chrX	142499933	142500433	33437	-0.83	0.00397	0.0131	5.81	4.98	0	248,,,	250,,,,	,,,	249,,,,	248,,,,	212,256,263,,,,,,,,,,,,,	212,263,,,,,,,,,,,,,	213,382,,,,,,,,,,,,,,,,,	382,,,,,,,,,,,,,,,,,,,	6
1568	Epha2	chr4	141286842	141287342	-13898	-0.83	0.00412	0.0135	5.35	4.52	0	161,175,,	163,173,,,	161,175,,	162,174,,,	161,175,,,	,,,,,,,,,,,,,,,	,,,,,,,,,,,,,,	,,,,,,,,,,,,,,,,,,	266,278,,,,,,,,,,,,,,,,,,	91
1569	Clic5	chr17	44151095	44151595	-36989	-0.83	0.00421	0.0138	5.53	4.7	0	,,,	,,,,	,,,	,,,,	,,,,	253,425,,,,,,,,,,,,,,	,,,,,,,,,,,,,,	,,,,,,,,,,,,,,,,,,	121,,,,,,,,,,,,,,,,,,,	NA
1570	Nr1d1	chr11	98766664	98767164	8169	-0.83	0.00442	0.0144	5.3	4.47	0	,,,	,,,,	,,,	,,,,	,,,,	124,206,279,300,,,,,,,,,,,,	206,300,,,,,,,,,,,,,	113,207,,,,,,,,,,,,,,,,,	,,,,,,,,,,,,,,,,,,,	NA
1571	Rnf5	chr17	34601971	34602471	1219	-0.83	0.00446	0.0145	5.23	4.39	0	,,,	,,,,	313,,,	,,,,	313,,,,	,,,,,,,,,,,,,,,	,,,,,,,,,,,,,,	240,,,,,,,,,,,,,,,,,,	240,,,,,,,,,,,,,,,,,,,	73
1572	Fam83b	chr9	76545846	76546346	20770	-0.83	0.00463	0.015	5.27	4.45	0	,,,	317,,,,	,,,	,,,,	319,,,,	252,274,331,,,,,,,,,,,,,	252,,,,,,,,,,,,,,	222,251,273,330,,,,,,,,,,,,,,,	273,,,,,,,,,,,,,,,,,,,	11
1573	Ctsc	chr7	88276701	88277201	-884	-0.83	0.00471	0.0152	5.13	4.29	0	,,,	,,,,	,,,	,,,,	,,,,	196,259,289,,,,,,,,,,,,,	,,,,,,,,,,,,,,	195,260,290,,,,,,,,,,,,,,,,	195,260,,,,,,,,,,,,,,,,,,	NA
1574	Gm9333	chr7	134620009	134620509	-39826	-0.83	0.00509	0.0162	5.38	4.55	0	,,,	,,,,	,,,	,,,,	,,,,	159,193,246,,,,,,,,,,,,,	193,246,,,,,,,,,,,,,	192,245,,,,,,,,,,,,,,,,,	192,430,,,,,,,,,,,,,,,,,,	NA
1575	Igf2r	chr17	12769549	12770049	0	-0.83	0.00525	0.0166	5.4	4.57	0	,,,	,,,,	,,,	,,,,	,,,,	,,,,,,,,,,,,,,,	,,,,,,,,,,,,,,	,,,,,,,,,,,,,,,,,,	,,,,,,,,,,,,,,,,,,,	NA
1576	Gm16285	chr12	101633115	101633615	-12571	-0.83	0.00531	0.0168	5.08	4.25	0	277,,,	279,,,,	277,,,	122,278,,,	277,,,,	191,285,,,,,,,,,,,,,,	285,,,,,,,,,,,,,,	286,,,,,,,,,,,,,,,,,,	36,361,,,,,,,,,,,,,,,,,,	6
1577	Gm7395	chr9	55117646	55118146	-22276	-0.83	0.00745	0.0224	4.89	4.06	0	,,,	,,,,	,,,	,,,,	,,,,	114,207,259,,,,,,,,,,,,,	207,,,,,,,,,,,,,,	208,,,,,,,,,,,,,,,,,,	,,,,,,,,,,,,,,,,,,,	NA
1578	Fbxo4	chr15	3957979	3958479	21094	-0.83	0.00755	0.0226	4.98	4.15	0	,,,	,,,,	,,,	,,,,	,,,,	248,277,,,,,,,,,,,,,,	343,,,,,,,,,,,,,,	247,276,,,,,,,,,,,,,,,,,	276,,,,,,,,,,,,,,,,,,,	NA
1579	Bcorl1	chrX	48346559	48347059	5201	-0.83	0.00761	0.0228	5.32	4.49	0	,,,	,,,,	,,,	44,,,,	,,,,	223,248,388,392,,,,,,,,,,,,	223,388,392,,,,,,,,,,,,	222,249,393,,,,,,,,,,,,,,,,	249,,,,,,,,,,,,,,,,,,,	178
1580	Spry2	chr14	105821170	105821670	75149	-0.83	0.00829	0.0245	4.8	3.96	0	,,,	,,,,	,,,	,,,,	,,,,	125,215,386,,,,,,,,,,,,,	125,,,,,,,,,,,,,,	124,216,286,,,,,,,,,,,,,,,,	284,404,,,,,,,,,,,,,,,,,,	NA
1581	Ncaph2	chr15	89356339	89356839	620	-0.83	0.00839	0.0247	5.86	5.04	0	297,,,	295,,,,	,,,	296,,,,	297,,,,	205,,,,,,,,,,,,,,,	205,,,,,,,,,,,,,,	204,,,,,,,,,,,,,,,,,,	470,,,,,,,,,,,,,,,,,,,	90
1582	Gm28267	chr9	100303700	100304200	-100295	-0.83	0.00864	0.0254	4.99	4.16	0	,,,	,,,,	,,,	,,,,	,,,,	57,248,438,455,,,,,,,,,,,,	57,248,,,,,,,,,,,,,	56,249,437,,,,,,,,,,,,,,,,	,,,,,,,,,,,,,,,,,,,	NA
1583	Dennd3	chr15	73548008	73548508	35448	-0.83	0.00871	0.0255	4.96	4.13	0	,,,	,,,,	,,,	,,,,	,,,,	201,220,,,,,,,,,,,,,,	201,220,,,,,,,,,,,,,	221,,,,,,,,,,,,,,,,,,	225,,,,,,,,,,,,,,,,,,,	NA
1584	Gm15737	chr6	92874595	92875095	5238	-0.83	0.00896	0.0261	5.1	4.27	0	285,,,	287,,,,	,,,	,,,,	285,,,,	196,,,,,,,,,,,,,,,	,,,,,,,,,,,,,,	,,,,,,,,,,,,,,,,,,	29,,,,,,,,,,,,,,,,,,,	89
1585	Gm6921	chr8	127617074	127617574	55639	-0.83	0.00909	0.0265	5.13	4.29	0	165,,,	163,,,,	165,,,	164,,,,	165,,,,	,,,,,,,,,,,,,,,	,,,,,,,,,,,,,,	,,,,,,,,,,,,,,,,,,	,,,,,,,,,,,,,,,,,,,	NA
1586	Gm15971	chr16	94618443	94618943	-1434	-0.83	0.00912	0.0265	5.1	4.27	0	,,,	401,,,,	,,,	,,,,	,,,,	,,,,,,,,,,,,,,,	,,,,,,,,,,,,,,	,,,,,,,,,,,,,,,,,,	203,,,,,,,,,,,,,,,,,,,	198
1587	Tcp11l2	chr10	84570877	84571377	-5249	-0.83	0.00922	0.0268	4.85	4.02	0	245,,,	247,,,,	245,,,	246,,,,	245,,,,	166,329,,,,,,,,,,,,,,	166,329,,,,,,,,,,,,,	270,,,,,,,,,,,,,,,,,,	85,229,270,405,,,,,,,,,,,,,,,,	16
1588	Khdc4	chr3	88677313	88677813	-7990	-0.83	0.00987	0.0283	4.78	3.95	0	,,,	,,,,	,,,	,,,,	,,,,	249,411,,,,,,,,,,,,,,	,,,,,,,,,,,,,,	248,,,,,,,,,,,,,,,,,,	,,,,,,,,,,,,,,,,,,,	NA
1589	Herpud2	chr9	25176478	25176978	-24658	-0.83	0.0104	0.0297	4.83	4	0	,,,	,,,,	,,,	,,,,	,,,,	247,,,,,,,,,,,,,,,	247,,,,,,,,,,,,,,	248,,,,,,,,,,,,,,,,,,	,,,,,,,,,,,,,,,,,,,	NA
1590	Gm11918	chr4	28998902	28999402	-126544	-0.83	0.0113	0.0319	5.31	4.48	0	,,,	,,,,	,,,	,,,,	,,,,	144,181,233,,,,,,,,,,,,,	144,233,,,,,,,,,,,,,	145,232,,,,,,,,,,,,,,,,,	,,,,,,,,,,,,,,,,,,,	NA
1591	Gm17528	chr13	28739851	28740351	-86772	-0.83	0.0124	0.0345	4.9	4.07	0	,,,	,,,,	,,,	,,,,	,,,,	260,400,,,,,,,,,,,,,,	,,,,,,,,,,,,,,	401,,,,,,,,,,,,,,,,,,	202,261,309,,,,,,,,,,,,,,,,,	NA
1592	Dkk2	chr3	132149370	132149870	64078	-0.83	0.0142	0.0384	4.72	3.88	0	,,,	,,,,	,,,	,,,,	,,,,	240,,,,,,,,,,,,,,,	,,,,,,,,,,,,,,	239,,,,,,,,,,,,,,,,,,	239,,,,,,,,,,,,,,,,,,,	NA
1593	Cul2	chr18	3398401	3398901	15413	-0.83	0.0145	0.0391	4.78	3.94	0	,,,	,,,,	,,,	,,,,	,,,,	257,478,,,,,,,,,,,,,,	257,478,,,,,,,,,,,,,	256,477,,,,,,,,,,,,,,,,,	477,,,,,,,,,,,,,,,,,,,	NA
1594	Usp6nl	chr2	6352674	6353174	30007	-0.83	0.0145	0.0391	4.78	3.95	0	308,,,	306,,,,	308,,,	307,,,,	308,,,,	245,,,,,,,,,,,,,,,	,,,,,,,,,,,,,,	244,,,,,,,,,,,,,,,,,,	234,244,,,,,,,,,,,,,,,,,,	61
1595	Arhgef10	chr8	14952235	14952735	40572	-0.83	0.0145	0.0392	5.34	4.5	0	,,,	,,,,	,,,	,,,,	,,,,	259,365,,,,,,,,,,,,,,	,,,,,,,,,,,,,,	260,366,,,,,,,,,,,,,,,,,	,,,,,,,,,,,,,,,,,,,	NA
1596	AC161379.1	chr17	64873741	64874241	-1960	-0.83	0.015	0.0402	4.74	3.91	0	,,,	,,,,	,,,	,,,,	,,,,	245,,,,,,,,,,,,,,,	245,,,,,,,,,,,,,,	,,,,,,,,,,,,,,,,,,	244,250,,,,,,,,,,,,,,,,,,	NA
1597	Ccdc152	chr15	3285995	3286495	17031	-0.83	0.0152	0.0407	5.52	4.69	0	371,,,	369,,,,	371,,,	370,,,,	371,,,,	24,257,266,,,,,,,,,,,,,	257,266,,,,,,,,,,,,,	25,258,,,,,,,,,,,,,,,,,	,,,,,,,,,,,,,,,,,,,	103
1598	Abi3	chr11	95876276	95876776	-33800	-0.83	0.0174	0.0456	4.75	3.92	0	,,,	,,,,	,,,	,,,,	,,,,	,,,,,,,,,,,,,,,	,,,,,,,,,,,,,,	,,,,,,,,,,,,,,,,,,	18,194,,,,,,,,,,,,,,,,,,	NA
1599	Tmem65	chr15	58688823	58689323	134315	-0.83	0.0185	0.0479	4.81	3.97	0	,,,	,,,,	,,,	,,,,	,,,,	177,299,,,,,,,,,,,,,,	177,,,,,,,,,,,,,,	176,,,,,,,,,,,,,,,,,,	12,176,,,,,,,,,,,,,,,,,,	NA
1600	Gm7399	chr10	59787853	59788353	-18204	-0.83	0.0194	0.0499	4.6	3.78	0	,,,	,,,,	,,,	,,,,	,,,,	230,291,444,,,,,,,,,,,,,	444,,,,,,,,,,,,,,	229,445,,,,,,,,,,,,,,,,,	437,,,,,,,,,,,,,,,,,,,	NA
1601	Zfp521	chr18	13860167	13860667	112120	-0.83	0.0208	0.0529	4.87	4.04	0	,,,	,,,,	,,,	127,,,,	,,,,	305,313,,,,,,,,,,,,,,	239,305,313,,,,,,,,,,,,	312,,,,,,,,,,,,,,,,,,	64,74,233,312,,,,,,,,,,,,,,,,	53
1602	Immp2l	chr12	41097347	41097847	73257	-0.83	0.023	0.0572	4.79	3.96	0	,,,	,,,,	,,,	,,,,	,,,,	230,,,,,,,,,,,,,,,	230,,,,,,,,,,,,,,	,,,,,,,,,,,,,,,,,,	,,,,,,,,,,,,,,,,,,,	NA
1603	Dhx35	chr2	158786912	158787412	-7395	-0.83	0.0232	0.0576	4.71	3.88	0	,,,	387,,,,	389,,,	457,,,,	389,456,,,	,,,,,,,,,,,,,,,	,,,,,,,,,,,,,,	,,,,,,,,,,,,,,,,,,	191,,,,,,,,,,,,,,,,,,,	196
1604	Otx2	chr14	48576818	48577318	96501	-0.83	0.0242	0.0597	4.76	3.93	0	,,,	,,,,	,,,	,,,,	,,,,	215,315,,,,,,,,,,,,,,	215,,,,,,,,,,,,,,	216,,,,,,,,,,,,,,,,,,	314,,,,,,,,,,,,,,,,,,,	NA
1605	Gm17832	chr13	102103070	102103570	182650	-0.83	0.0261	0.0634	4.47	3.63	0	258,,,	260,,,,	258,,,	259,,,,	258,,,,	,,,,,,,,,,,,,,,	,,,,,,,,,,,,,,	,,,,,,,,,,,,,,,,,,	,,,,,,,,,,,,,,,,,,,	NA
1606	Col9a1	chr1	24249052	24249552	71442	-0.83	0.0293	0.0698	4.47	3.64	0	,,,	,,,,	,,,	299,,,,	,,,,	228,437,,,,,,,,,,,,,,	228,437,,,,,,,,,,,,,	436,,,,,,,,,,,,,,,,,,	,,,,,,,,,,,,,,,,,,,	71
1607	Ucp3	chr7	100429057	100429557	-43433	-0.83	0.0294	0.0699	4.62	3.79	0	,,,	,,,,	,,,	88,447,,,	,,,,	,,,,,,,,,,,,,,,	,,,,,,,,,,,,,,	17,,,,,,,,,,,,,,,,,,	,,,,,,,,,,,,,,,,,,,	71
1608	Akap2	chr4	57781951	57782451	64294	-0.83	0.032	0.075	4.93	4.1	0	,,,	,,,,	,,,	,,,,	,,,,	172,,,,,,,,,,,,,,,	172,,,,,,,,,,,,,,	173,,,,,,,,,,,,,,,,,,	,,,,,,,,,,,,,,,,,,,	NA
1609	Rbm8a2	chr1	176021496	176021996	-42382	-0.83	0.0322	0.0754	4.6	3.77	0	167,,,	169,,,,	167,,,	168,,,,	167,,,,	198,224,,,,,,,,,,,,,,	224,,,,,,,,,,,,,,	223,,,,,,,,,,,,,,,,,,	223,267,,,,,,,,,,,,,,,,,,	29
1610	Cfap70	chr14	20424781	20425281	26945	-0.83	0.0352	0.0813	4.39	3.55	0	,,,	,,,,	,,,	,,,,	,,,,	252,,,,,,,,,,,,,,,	,,,,,,,,,,,,,,	251,,,,,,,,,,,,,,,,,,	348,,,,,,,,,,,,,,,,,,,	NA
1611	Tnfrsf21	chr17	42992598	42993098	-23457	-0.83	0.0363	0.0832	4.81	3.98	0	,,,	,,,,	248,,,	130,247,,,	131,,,,	81,160,257,,,,,,,,,,,,,	160,257,,,,,,,,,,,,,	159,256,,,,,,,,,,,,,,,,,	159,256,,,,,,,,,,,,,,,,,,	8
1612	AC148013.1	chr18	8053164	8053664	1961	-0.83	0.0432	0.0959	5.65	4.82	0	,,,	,,,,	,,,	,,,,	,,,,	195,,,,,,,,,,,,,,,	195,,,,,,,,,,,,,,	196,247,410,,,,,,,,,,,,,,,,	235,,,,,,,,,,,,,,,,,,,	NA
1613	Fer1l6	chr15	58529705	58530205	19657	-0.83	0.0473	0.103	5.05	4.22	0	202,206,,	204,204,,,	202,206,,	203,205,,,	202,206,,,	214,,,,,,,,,,,,,,,	,,,,,,,,,,,,,,	213,,,,,,,,,,,,,,,,,,	213,,,,,,,,,,,,,,,,,,,	7
1614	Ccr5	chr9	124128274	124128774	6731	-0.83	0.0512	0.11	4.35	3.52	0	,,,	,,,,	,,,	393,,,,	,,,,	2,49,,,,,,,,,,,,,,	2,,,,,,,,,,,,,,	3,50,,,,,,,,,,,,,,,,,	,,,,,,,,,,,,,,,,,,,	343
1615	Diras2	chr13	52324306	52324806	206473	-0.82	3.82e-10	7.27e-09	7.34	6.52	0	332,,,	334,,,,	332,,,	333,,,,	332,,,,	16,292,296,448,,,,,,,,,,,,	296,,,,,,,,,,,,,,	198,271,447,,,,,,,,,,,,,,,,	447,,,,,,,,,,,,,,,,,,,	36
1616	Tmem63b	chr17	45693793	45694293	-6888	-0.82	4.01e-10	7.55e-09	8	7.17	0	,,,	130,,,,	,,,	129,,,,	128,,,,	57,233,264,,,,,,,,,,,,,	57,264,,,,,,,,,,,,,	56,263,,,,,,,,,,,,,,,,,	56,150,232,,,,,,,,,,,,,,,,,	20
1617	Gm44795	chr7	65430316	65430816	28469	-0.82	5.05e-10	9.27e-09	7.57	6.74	0	,,,	272,,,,	,,,	271,,,,	270,,,,	205,,,,,,,,,,,,,,,	,,,,,,,,,,,,,,	,,,,,,,,,,,,,,,,,,	,,,,,,,,,,,,,,,,,,,	65
1618	Slc2a8	chr2	33053920	33054420	-71837	-0.82	5.92e-10	1.07e-08	7.77	6.95	0	,,,	150,,,,	,,,	151,,,,	152,,,,	33,118,156,249,309,,,,,,,,,,,	118,,,,,,,,,,,,,,	119,155,288,,,,,,,,,,,,,,,,	119,,,,,,,,,,,,,,,,,,,	3
1619	Zfp516	chr18	82971811	82972311	60932	-0.82	2.05e-07	2.13e-06	7.2	6.39	0	109,,,	107,,,,	109,,,	108,,,,	109,,,,	13,269,,,,,,,,,,,,,,	13,269,,,,,,,,,,,,,	12,,,,,,,,,,,,,,,,,,	,,,,,,,,,,,,,,,,,,,	94
1620	1810010H24Rik	chr11	107022180	107022680	-3001	-0.82	1.19e-06	1.03e-05	7.01	6.19	0	124,299,409,	122,297,407,,	124,180,299,409	123,179,298,408,	124,299,409,,	,,,,,,,,,,,,,,,	,,,,,,,,,,,,,,	,,,,,,,,,,,,,,,,,,	,,,,,,,,,,,,,,,,,,,	NA
1621	Rhbdd1	chr1	82429096	82429596	112644	-0.82	1.71e-06	1.43e-05	6.7	5.88	0	174,,,	172,,,,	,,,	173,,,,	174,,,,	,,,,,,,,,,,,,,,	,,,,,,,,,,,,,,	,,,,,,,,,,,,,,,,,,	,,,,,,,,,,,,,,,,,,,	NA
1622	Usp14	chr18	10062213	10062713	-17094	-0.82	1.78e-06	1.47e-05	7.04	6.22	0	210,,,	212,,,,	210,296,,	211,,,,	210,,,,	52,416,,,,,,,,,,,,,,	94,,,,,,,,,,,,,,	,,,,,,,,,,,,,,,,,,	51,436,,,,,,,,,,,,,,,,,,	116
1623	4930523C07Rik	chr1	160057622	160058122	13240	-0.82	5.92e-06	4.33e-05	6.95	6.13	0	232,,,	234,,,,	232,,,	233,,,,	232,,,,	130,,,,,,,,,,,,,,,	,,,,,,,,,,,,,,	,,,,,,,,,,,,,,,,,,	36,,,,,,,,,,,,,,,,,,,	102
1624	Fam8a1	chr13	46696741	46697241	27219	-0.82	6.6e-06	4.78e-05	7.19	6.37	0	150,266,,	148,264,,,	150,266,271,	149,265,,,	150,266,271,,	258,,,,,,,,,,,,,,,	258,,,,,,,,,,,,,,	259,,,,,,,,,,,,,,,,,,	279,,,,,,,,,,,,,,,,,,,	5
1625	Tekt3	chr11	63028064	63028564	-33090	-0.82	8.2e-06	5.79e-05	6.96	6.14	0	146,,,	148,,,,	146,,,	147,,,,	146,,,,	219,311,368,,,,,,,,,,,,,	219,,,,,,,,,,,,,,	218,369,,,,,,,,,,,,,,,,,	218,388,412,,,,,,,,,,,,,,,,,	70
1626	Ahnak	chr19	9027806	9028306	38522	-0.82	1.26e-05	8.45e-05	6.85	6.03	0	172,322,342,	174,320,344,,	172,322,342,	173,321,343,,	172,322,342,,	242,253,,,,,,,,,,,,,,	242,253,,,,,,,,,,,,,	241,254,,,,,,,,,,,,,,,,,	,,,,,,,,,,,,,,,,,,,	66
1627	Gm11199	chr11	79457529	79458029	-5082	-0.82	1.29e-05	8.65e-05	6.47	5.64	0	250,,,	248,,,,	250,,,	249,,,,	250,,,,	423,,,,,,,,,,,,,,,	,,,,,,,,,,,,,,	422,,,,,,,,,,,,,,,,,,	,,,,,,,,,,,,,,,,,,,	172
1628	Dock9	chr14	121673700	121674200	123637	-0.82	1.77e-05	0.000114	6.76	5.94	0	253,,,	255,,,,	253,,,	254,,,,	253,,,,	265,344,,,,,,,,,,,,,,	265,,,,,,,,,,,,,,	16,264,343,,,,,,,,,,,,,,,,	154,343,,,,,,,,,,,,,,,,,,	9
1629	Gm18761	chr14	46562028	46562528	-45024	-0.82	2.05e-05	0.000131	7.39	6.56	0	443,,,	445,,,,	,,,	444,,,,	443,,,,	93,468,,,,,,,,,,,,,,	93,,,,,,,,,,,,,,	94,,,,,,,,,,,,,,,,,,	244,469,,,,,,,,,,,,,,,,,,	23
1630	Gm7656	chr7	70624628	70625128	133780	-0.82	2.2e-05	0.000139	6.56	5.74	0	118,412,,	120,414,,,	118,412,,	119,413,,,	118,412,,,	243,399,,,,,,,,,,,,,,	399,,,,,,,,,,,,,,	,,,,,,,,,,,,,,,,,,	,,,,,,,,,,,,,,,,,,,	13
1631	Atp6v1b2	chr8	69049806	69050306	-38340	-0.82	2.37e-05	0.000149	7.78	6.96	0	,,,	,,,,	,,,	,,,,	,,,,	209,264,,,,,,,,,,,,,,	264,,,,,,,,,,,,,,	265,431,,,,,,,,,,,,,,,,,	177,210,265,,,,,,,,,,,,,,,,,	NA
1632	Rpl22l1	chr3	28826199	28826699	20763	-0.82	2.68e-05	0.000166	6.52	5.7	0	,,,	,,,,	,,,	,,,,	,,,,	89,160,250,271,321,,,,,,,,,,,	160,250,271,,,,,,,,,,,,	90,159,249,272,,,,,,,,,,,,,,,	90,249,272,,,,,,,,,,,,,,,,,	NA
1633	Fam49b	chr15	64061082	64061582	-604	-0.82	2.87e-05	0.000176	6.37	5.54	0	,,,	,,,,	,,,	,,,,	,,,,	298,,,,,,,,,,,,,,,	392,,,,,,,,,,,,,,	299,480,,,,,,,,,,,,,,,,,	210,299,,,,,,,,,,,,,,,,,,	NA
1634	Rbbp9	chr2	144544657	144545157	5712	-0.82	5.71e-05	0.000324	6.65	5.83	0	389,,,	387,458,,,	,,,	388,459,,,	,,,,	,,,,,,,,,,,,,,,	,,,,,,,,,,,,,,	242,,,,,,,,,,,,,,,,,,	,,,,,,,,,,,,,,,,,,,	145
1635	Rmc1	chr18	12196705	12197205	27988	-0.82	6.55e-05	0.000366	6.29	5.47	0	,,,	,,,,	,,,	,,,,	,,,,	150,184,,,,,,,,,,,,,,	184,,,,,,,,,,,,,,	183,,,,,,,,,,,,,,,,,,	17,183,246,,,,,,,,,,,,,,,,,	NA
1636	Lrfn4	chr19	4569532	4570032	45635	-0.82	7.81e-05	0.000427	6.46	5.64	0	279,,,	277,,,,	279,,,	278,,,,	279,,,,	0,172,209,441,,,,,,,,,,,,	,,,,,,,,,,,,,,	,,,,,,,,,,,,,,,,,,	110,440,,,,,,,,,,,,,,,,,,	68
1637	Dynlt1-ps1	chr6	135332598	135333098	16651	-0.82	9.76e-05	0.000521	6.34	5.52	0	,,,	176,,,,	178,,,	177,,,,	178,,,,	74,213,,,,,,,,,,,,,,	213,,,,,,,,,,,,,,	212,,,,,,,,,,,,,,,,,,	,,,,,,,,,,,,,,,,,,,	34
1638	Zfp609	chr9	65789730	65790230	37334	-0.82	0.00012	0.000624	6.28	5.47	0	,,,	,,,,	,,,	,,,,	,,,,	57,234,278,,,,,,,,,,,,,	57,234,278,,,,,,,,,,,,	58,279,,,,,,,,,,,,,,,,,	,,,,,,,,,,,,,,,,,,,	NA
1639	Slurp1	chr15	74730450	74730950	-2416	-0.82	0.000135	0.000691	6.08	5.26	0	259,,,	261,,,,	259,,,	260,,,,	259,,,,	225,348,431,,,,,,,,,,,,,	225,348,,,,,,,,,,,,,	224,349,432,,,,,,,,,,,,,,,,	,,,,,,,,,,,,,,,,,,,	34
1640	Tigit	chr16	43583672	43584172	79974	-0.82	0.000144	0.000736	6.19	5.37	0	,,,	,,,,	,,,	,,,,	,,,,	26,238,,,,,,,,,,,,,,	,,,,,,,,,,,,,,	239,,,,,,,,,,,,,,,,,,	239,,,,,,,,,,,,,,,,,,,	NA
1641	Pard3b	chr1	61779931	61780431	141107	-0.82	0.000179	0.000891	6.56	5.74	0	227,,,	5,229,,,	,,,	4,228,,,	3,,,,	,,,,,,,,,,,,,,,	,,,,,,,,,,,,,,	,,,,,,,,,,,,,,,,,,	247,,,,,,,,,,,,,,,,,,,	18
1642	Lhcgr	chr17	88764001	88764501	27489	-0.82	0.00019	0.000937	6.31	5.49	0	,,,	,,,,	,,,	,,,,	,,,,	9,,,,,,,,,,,,,,,	,,,,,,,,,,,,,,	,,,,,,,,,,,,,,,,,,	354,,,,,,,,,,,,,,,,,,,	NA
1643	Gm10118	chr10	63972241	63972741	-44807	-0.82	0.000292	0.00138	7.36	6.53	0	293,,,	291,,,,	,,,	292,,,,	293,,,,	244,251,,,,,,,,,,,,,,	244,,,,,,,,,,,,,,	245,,,,,,,,,,,,,,,,,,	,,,,,,,,,,,,,,,,,,,	40
1644	Crebl2	chr6	134826008	134826508	-3646	-0.82	0.00031	0.00145	6.56	5.74	0	202,,,	200,,,,	202,,,	201,,,,	202,,,,	175,,,,,,,,,,,,,,,	,,,,,,,,,,,,,,	,,,,,,,,,,,,,,,,,,	,,,,,,,,,,,,,,,,,,,	25
1645	Gm30280	chr1	189784438	189784938	-42292	-0.82	0.000416	0.00188	6	5.17	0	,,,	,,,,	,,,	,,,,	,,,,	224,311,453,,,,,,,,,,,,,	311,453,,,,,,,,,,,,,	312,452,,,,,,,,,,,,,,,,,	312,452,,,,,,,,,,,,,,,,,,	NA
1646	Fbxo15	chr18	84934386	84934886	0	-0.82	0.000536	0.00233	6.64	5.82	0	107,111,,	109,109,,,	111,,,	108,,,,	111,,,,	,,,,,,,,,,,,,,,	,,,,,,,,,,,,,,	,,,,,,,,,,,,,,,,,,	250,,,,,,,,,,,,,,,,,,,	139
1647	Tgm3	chr2	129948101	129948601	-63748	-0.82	0.000629	0.00267	5.75	4.93	0	,,,	,,,,	,,,	,,,,	,,,,	83,237,,,,,,,,,,,,,,	83,,,,,,,,,,,,,,	84,238,367,,,,,,,,,,,,,,,,	367,453,,,,,,,,,,,,,,,,,,	NA
1648	Tpt1-ps3	chr6	99909461	99909961	-31127	-0.82	0.000629	0.00267	5.75	4.93	0	,,,	,,,,	,,,	,,,,	,,,,	122,377,,,,,,,,,,,,,,	122,377,,,,,,,,,,,,,	123,429,,,,,,,,,,,,,,,,,	390,,,,,,,,,,,,,,,,,,,	NA
1649	Chga	chr12	102570759	102571259	15790	-0.82	0.000684	0.00287	6.4	5.58	0	175,,,	173,,,,	175,,,	174,,,,	175,,,,	,,,,,,,,,,,,,,,	,,,,,,,,,,,,,,	329,,,,,,,,,,,,,,,,,,	258,308,329,,,,,,,,,,,,,,,,,	83
1650	Rnf112	chr11	61450151	61450651	3480	-0.82	0.000811	0.00332	6.45	5.63	0	,,,	,,,,	,,,	,,,,	397,,,,	131,469,,,,,,,,,,,,,,	131,,,,,,,,,,,,,,	132,,,,,,,,,,,,,,,,,,	423,,,,,,,,,,,,,,,,,,,	26
1651	Dact1	chr12	71440799	71441299	130915	-0.82	0.000822	0.00336	5.67	4.84	0	277,,,	279,,,,	,,,	278,,,,	,,,,	231,,,,,,,,,,,,,,,	231,,,,,,,,,,,,,,	230,308,479,,,,,,,,,,,,,,,,	308,338,,,,,,,,,,,,,,,,,,	29
1652	Polr2k-ps	chr11	95744975	95745475	-16016	-0.82	0.000847	0.00345	5.91	5.08	0	,,,	,,,,	,,,	,,,,	,,,,	363,,,,,,,,,,,,,,,	363,,,,,,,,,,,,,,	,,,,,,,,,,,,,,,,,,	,,,,,,,,,,,,,,,,,,,	NA
1653	Thbs1	chr2	117731207	117731707	-380169	-0.82	0.000955	0.00383	5.76	4.94	0	247,,,	,,,,	,,,	,,,,	,,,,	184,,,,,,,,,,,,,,,	184,,,,,,,,,,,,,,	161,185,,,,,,,,,,,,,,,,,	364,,,,,,,,,,,,,,,,,,,	NA
1654	Kif14	chr1	136446842	136447789	-18554	-0.82	0.000968	0.00388	5.9	5.08	0	443,,,	441,,,,	,,,	,,,,	,,,,	220,605,725,,,,,,,,,,,,,	275,605,725,,,,,,,,,,,,	606,720,724,,,,,,,,,,,,,,,,	215,379,606,758,,,,,,,,,,,,,,,,	62
1655	Sinhcaf	chr6	148944141	148944641	1826	-0.82	0.00153	0.00577	5.49	4.67	0	,,,	,,,,	,,,	,,,,	,,,,	,,,,,,,,,,,,,,,	,,,,,,,,,,,,,,	,,,,,,,,,,,,,,,,,,	,,,,,,,,,,,,,,,,,,,	NA
1656	Pabpc2	chr18	39637817	39638317	-135180	-0.82	0.00154	0.0058	6.18	5.36	0	264,,,	266,459,,,	264,,,	265,460,,,	264,,,,	247,,,,,,,,,,,,,,,	247,,,,,,,,,,,,,,	246,,,,,,,,,,,,,,,,,,	246,,,,,,,,,,,,,,,,,,,	17
1657	Cryaa	chr17	31730810	31731310	52877	-0.82	0.00156	0.00585	5.65	4.83	0	282,,,	284,329,368,,	,,,	283,328,,,	327,,,,	43,254,345,413,,,,,,,,,,,,	254,413,,,,,,,,,,,,,	42,191,253,270,412,,,,,,,,,,,,,,	253,346,412,,,,,,,,,,,,,,,,,	13
1658	Prdm11	chr2	92982790	92983290	62877	-0.82	0.00157	0.0059	5.49	4.67	0	390,,,	388,,,,	390,,,	389,,,,	390,,,,	,,,,,,,,,,,,,,,	,,,,,,,,,,,,,,	,,,,,,,,,,,,,,,,,,	17,,,,,,,,,,,,,,,,,,,	371
1659	Arhgap5	chr12	52475684	52476184	-27788	-0.82	0.00171	0.00634	5.7	4.88	0	51,,,	,,,,	,,,	,,,,	,,,,	299,367,,,,,,,,,,,,,,	,,,,,,,,,,,,,,	368,,,,,,,,,,,,,,,,,,	,,,,,,,,,,,,,,,,,,,	NA
1660	Arid5a	chr1	36323990	36324490	16257	-0.82	0.0018	0.00664	5.51	4.69	0	330,,,	332,,,,	291,330,,	331,,,,	330,,,,	200,309,,,,,,,,,,,,,,	200,,,,,,,,,,,,,,	199,,,,,,,,,,,,,,,,,,	,,,,,,,,,,,,,,,,,,,	18
1661	Slc29a2	chr19	5016677	5017177	-6829	-0.82	0.00182	0.00668	5.52	4.7	0	,,,	,,,,	,,,	,,,,	,,,,	231,242,,,,,,,,,,,,,,	231,242,,,,,,,,,,,,,	243,,,,,,,,,,,,,,,,,,	,,,,,,,,,,,,,,,,,,,	NA
1662	Sulf2	chr2	166324414	166324914	-168751	-0.82	0.00184	0.00676	5.58	4.76	0	,,,	340,,,,	338,,,	187,339,,,	338,,,,	,,,,,,,,,,,,,,,	252,,,,,,,,,,,,,,	251,397,,,,,,,,,,,,,,,,,	397,,,,,,,,,,,,,,,,,,,	57
1663	Gm49215	chr15	31494863	31495363	25910	-0.82	0.00188	0.00687	5.67	4.85	0	,,,	,,,,	,,,	,,,,	,,,,	155,307,311,,,,,,,,,,,,,	307,311,,,,,,,,,,,,,	156,306,312,,,,,,,,,,,,,,,,	65,,,,,,,,,,,,,,,,,,,	NA
1664	Olfml2b	chr1	170694832	170695332	50300	-0.82	0.00192	0.00701	5.5	4.68	0	,,,	,,,,	,,,	,,,,	,,,,	168,228,238,489,,,,,,,,,,,,	228,238,,,,,,,,,,,,,	490,,,,,,,,,,,,,,,,,,	371,,,,,,,,,,,,,,,,,,,	NA
1665	Irs1	chr1	82275808	82276308	15108	-0.82	0.00195	0.00711	5.53	4.72	0	,,,	245,,,,	,,,	246,336,,,	247,337,407,,	367,,,,,,,,,,,,,,,	367,,,,,,,,,,,,,,	366,,,,,,,,,,,,,,,,,,	32,238,,,,,,,,,,,,,,,,,,	7
1666	Gm12179	chr11	48525419	48525919	26605	-0.82	0.00212	0.00762	5.49	4.67	0	,,,	,,,,	,,,	,,,,	,,,,	129,208,287,412,,,,,,,,,,,,	129,208,287,,,,,,,,,,,,	128,207,286,,,,,,,,,,,,,,,,	,,,,,,,,,,,,,,,,,,,	NA
1667	Gm6990	chr19	56744097	56744597	10749	-0.82	0.00238	0.00844	5.65	4.82	0	,,,	,,,,	,,,	,,,,	,,,,	107,151,436,469,,,,,,,,,,,,	107,436,,,,,,,,,,,,,	106,171,437,,,,,,,,,,,,,,,,	40,106,,,,,,,,,,,,,,,,,,	NA
1668	Gm29201	chr18	12402253	12402753	36454	-0.82	0.00253	0.00888	5.37	4.55	0	,,,	90,,,,	,,,	89,,,,	,,,,	357,484,,,,,,,,,,,,,,	357,484,,,,,,,,,,,,,	230,356,485,,,,,,,,,,,,,,,,	149,257,485,,,,,,,,,,,,,,,,,	59
1669	AC137742.1	chr16	72995119	72995619	469204	-0.82	0.00253	0.00889	5.43	4.61	0	206,456,,	458,,,,	456,,,	457,,,,	206,456,,,	228,337,,,,,,,,,,,,,,	337,,,,,,,,,,,,,,	229,336,,,,,,,,,,,,,,,,,	229,336,,,,,,,,,,,,,,,,,,	22
1670	Gm13471	chr2	47915012	47915512	-224634	-0.82	0.00265	0.00926	6.94	6.12	0	120,,,	118,,,,	120,,,	119,,,,	120,,,,	11,98,238,282,316,,,,,,,,,,,	11,98,238,316,,,,,,,,,,,	12,281,310,,,,,,,,,,,,,,,,	12,279,281,310,,,,,,,,,,,,,,,,	20
1671	Dusp4	chr8	34711136	34711636	-95661	-0.82	0.00277	0.00961	5.6	4.78	0	275,,,	277,,,,	275,,,	276,,,,	275,,,,	242,360,369,,,,,,,,,,,,,	242,369,,,,,,,,,,,,,	359,,,,,,,,,,,,,,,,,,	228,,,,,,,,,,,,,,,,,,,	33
1672	C130032M10Rik	chr9	114515382	114515882	0	-0.82	0.00292	0.0101	5.57	4.75	0	195,,,	193,,,,	195,,,	194,,,,	195,,,,	,,,,,,,,,,,,,,,	,,,,,,,,,,,,,,	,,,,,,,,,,,,,,,,,,	,,,,,,,,,,,,,,,,,,,	NA
1673	Gm5839	chr18	48670302	48670802	43598	-0.82	0.00295	0.0102	5.35	4.53	0	,,,	,,,,	,,,	,,,,	,,,,	197,256,262,,,,,,,,,,,,,	197,256,,,,,,,,,,,,,	196,257,261,,,,,,,,,,,,,,,,	46,196,261,,,,,,,,,,,,,,,,,	NA
1674	Phyh	chr2	4918746	4919246	0	-0.82	0.00311	0.0106	5.55	4.73	0	,,,	,,,,	,,,	,,,,	,,,,	277,,,,,,,,,,,,,,,	277,,,,,,,,,,,,,,	,,,,,,,,,,,,,,,,,,	,,,,,,,,,,,,,,,,,,,	NA
1675	Tbx3	chr5	119656275	119656775	-13894	-0.82	0.00323	0.011	5.69	4.87	0	212,486,,	214,484,,,	212,486,,	213,485,,,	212,486,,,	257,311,,,,,,,,,,,,,,	257,,,,,,,,,,,,,,	,,,,,,,,,,,,,,,,,,	308,,,,,,,,,,,,,,,,,,,	43
1676	Rasl11b	chr5	74138975	74139475	-55811	-0.82	0.00397	0.0131	5.28	4.47	0	,,,	,,,,	,,,	302,,,,	,,,,	13,171,274,,,,,,,,,,,,,	171,274,,,,,,,,,,,,,	12,170,273,,,,,,,,,,,,,,,,	12,170,,,,,,,,,,,,,,,,,,	28
1677	Foxp1	chr6	99540157	99540657	-17436	-0.82	0.00433	0.0141	5.43	4.62	0	,,,	,,,,	,,,	221,,,,	,,,,	93,233,242,346,463,,,,,,,,,,,	93,242,463,,,,,,,,,,,,	232,241,345,462,,,,,,,,,,,,,,,	232,241,462,,,,,,,,,,,,,,,,,	11
1678	Coro2a	chr4	46611188	46611688	-8986	-0.82	0.0045	0.0146	5.32	4.49	0	,,,	,,,,	,,,	,,,,	,,,,	433,,,,,,,,,,,,,,,	433,,,,,,,,,,,,,,	434,,,,,,,,,,,,,,,,,,	,,,,,,,,,,,,,,,,,,,	NA
1679	Trio	chr15	28004153	28004653	21195	-0.82	0.00493	0.0158	5.92	5.1	0	,,,	220,,,,	222,,,	221,,,,	222,,,,	255,,,,,,,,,,,,,,,	255,,,,,,,,,,,,,,	254,,,,,,,,,,,,,,,,,,	254,,,,,,,,,,,,,,,,,,,	32
1680	Ostc	chr3	130715085	130715585	-5641	-0.82	0.00518	0.0164	5.5	4.68	0	,,,	,,,,	,,,	,,,,	,,,,	,,,,,,,,,,,,,,,	,,,,,,,,,,,,,,	,,,,,,,,,,,,,,,,,,	,,,,,,,,,,,,,,,,,,,	NA
1681	P2ry13	chr3	59228826	59229326	-17944	-0.82	0.00527	0.0167	5.43	4.61	0	267,,,	269,,,,	267,,,	268,,,,	267,,,,	247,,,,,,,,,,,,,,,	,,,,,,,,,,,,,,	,,,,,,,,,,,,,,,,,,	248,,,,,,,,,,,,,,,,,,,	19
1682	Cdh16	chr8	104625621	104626121	-1225	-0.82	0.00529	0.0167	5.06	4.25	0	,,,	274,,,,	,,,	273,,,,	,,,,	,,,,,,,,,,,,,,,	,,,,,,,,,,,,,,	,,,,,,,,,,,,,,,,,,	,,,,,,,,,,,,,,,,,,,	NA
1683	Flvcr1	chr1	191030057	191030557	-3899	-0.82	0.00658	0.0202	5.62	4.8	0	346,,,	344,,,,	346,,,	345,,,,	346,,,,	214,227,292,472,,,,,,,,,,,,	227,292,472,,,,,,,,,,,,	215,226,293,473,,,,,,,,,,,,,,,	477,,,,,,,,,,,,,,,,,,,	51
1684	Gm47830	chr10	25405933	25406433	9752	-0.82	0.00684	0.0208	5.12	4.3	0	333,361,,	335,359,,,	333,,,	334,,,,	333,,,,	15,243,261,275,434,,,,,,,,,,,	243,261,275,434,,,,,,,,,,,	242,276,,,,,,,,,,,,,,,,,	242,,,,,,,,,,,,,,,,,,,	57
1685	Pdp1	chr4	11889162	11889662	76790	-0.82	0.00686	0.0209	5.42	4.6	0	50,,,	52,,,,	,,,	51,,,,	50,,,,	203,,,,,,,,,,,,,,,	203,,,,,,,,,,,,,,	,,,,,,,,,,,,,,,,,,	328,,,,,,,,,,,,,,,,,,,	151
1686	2410131K14Rik	chr5	118300907	118301407	55680	-0.82	0.00705	0.0213	5.09	4.27	0	229,,,	227,,,,	,,,	228,,,,	229,,,,	,,,,,,,,,,,,,,,	,,,,,,,,,,,,,,	,,,,,,,,,,,,,,,,,,	,,,,,,,,,,,,,,,,,,,	NA
1687	Lin7a	chr10	107293914	107294414	22228	-0.82	0.00729	0.022	4.99	4.16	0	,,,	,,,,	,,,	,,,,	,,,,	288,,,,,,,,,,,,,,,	288,,,,,,,,,,,,,,	289,,,,,,,,,,,,,,,,,,	289,,,,,,,,,,,,,,,,,,,	NA
1688	Tmco5b	chr2	113305280	113305780	19548	-0.82	0.00742	0.0223	4.93	4.11	0	,,,	,,,,	,,,	,,,,	,,,,	239,,,,,,,,,,,,,,,	381,,,,,,,,,,,,,,	,,,,,,,,,,,,,,,,,,	,,,,,,,,,,,,,,,,,,,	NA
1689	Rpl19-ps10	chr7	115597490	115597990	425434	-0.82	0.00792	0.0235	5.17	4.35	0	,,,	,,,,	,,,	,,,,	,,,,	178,225,260,,,,,,,,,,,,,	225,,,,,,,,,,,,,,	177,224,259,,,,,,,,,,,,,,,,	259,,,,,,,,,,,,,,,,,,,	NA
1690	Rab11fip4	chr11	79650266	79650766	59054	-0.82	0.00802	0.0238	5	4.18	0	,,,	,,,,	,,,	105,,,,	,,,,	126,224,,,,,,,,,,,,,,	224,,,,,,,,,,,,,,	223,,,,,,,,,,,,,,,,,,	,,,,,,,,,,,,,,,,,,,	21
1691	Tcf7l2	chr19	55722368	55722868	-18942	-0.82	0.00802	0.0238	5	4.18	0	,,,	232,,,,	,,,	233,,,,	234,,,,	238,,,,,,,,,,,,,,,	238,266,,,,,,,,,,,,,	,,,,,,,,,,,,,,,,,,	303,378,,,,,,,,,,,,,,,,,,	4
1692	Gm10290	chr5	28757146	28757646	218576	-0.82	0.00856	0.0251	5.22	4.4	0	,,,	,,,,	,,,	,,,,	,,,,	212,259,352,,,,,,,,,,,,,	212,,,,,,,,,,,,,,	213,,,,,,,,,,,,,,,,,,	213,256,258,,,,,,,,,,,,,,,,,	NA
1693	Apex1	chr14	50925397	50925897	429	-0.82	0.00866	0.0254	5.06	4.24	0	257,,,	259,,,,	257,,,	258,,,,	257,,,,	240,,,,,,,,,,,,,,,	240,,,,,,,,,,,,,,	239,,,,,,,,,,,,,,,,,,	,,,,,,,,,,,,,,,,,,,	17
1694	Tmem219	chr7	126919891	126920391	2526	-0.82	0.00866	0.0254	5.06	4.24	0	,,,	,,,,	,,,	,,,,	,,,,	241,453,,,,,,,,,,,,,,	,,,,,,,,,,,,,,	240,452,,,,,,,,,,,,,,,,,	,,,,,,,,,,,,,,,,,,,	NA
1695	Gm11268	chr4	82497177	82497677	-144723	-0.82	0.00872	0.0256	5.53	4.71	0	,,,	,,,,	,,,	,,,,	,,,,	,,,,,,,,,,,,,,,	,,,,,,,,,,,,,,	,,,,,,,,,,,,,,,,,,	413,489,,,,,,,,,,,,,,,,,,	NA
1696	Wnt3a	chr11	59293558	59294058	-2806	-0.82	0.00873	0.0256	4.96	4.13	0	,,,	,,,,	,,,	,,,,	,,,,	31,,,,,,,,,,,,,,,	,,,,,,,,,,,,,,	,,,,,,,,,,,,,,,,,,	30,,,,,,,,,,,,,,,,,,,	NA
1697	Wls	chr3	159724538	159725038	-114634	-0.82	0.00917	0.0267	4.94	4.12	0	333,,,	331,,,,	333,,,	332,,,,	333,,,,	430,434,,,,,,,,,,,,,,	430,,,,,,,,,,,,,,	429,,,,,,,,,,,,,,,,,,	275,,,,,,,,,,,,,,,,,,,	56
1698	Gm8209	chr7	16706330	16706830	-11961	-0.82	0.00925	0.0268	4.91	4.09	0	290,,,	288,,,,	,,,	289,,,,	,,,,	263,,,,,,,,,,,,,,,	,,,,,,,,,,,,,,	264,,,,,,,,,,,,,,,,,,	,,,,,,,,,,,,,,,,,,,	24
1699	Mkl1	chr15	81180560	81181060	9697	-0.82	0.00926	0.0269	5.3	4.49	0	,,,	,,,,	,,,	390,,,,	,,,,	,,,,,,,,,,,,,,,	,,,,,,,,,,,,,,	,,,,,,,,,,,,,,,,,,	331,,,,,,,,,,,,,,,,,,,	59
1700	Gm16020	chr5	134485844	134486344	22604	-0.82	0.00992	0.0285	5.18	4.36	0	,,,	,,,,	,,,	,,,,	,,,,	238,,,,,,,,,,,,,,,	238,366,485,,,,,,,,,,,,	239,,,,,,,,,,,,,,,,,,	239,,,,,,,,,,,,,,,,,,,	NA
1701	Npsr1	chr9	24157362	24157862	59366	-0.82	0.0102	0.0291	5.46	4.63	0	,,,	380,,,,	,,,	381,,,,	,,,,	6,156,217,246,364,437,,,,,,,,,,	6,109,156,217,364,437,,,,,,,,,	110,155,365,436,,,,,,,,,,,,,,,	110,137,155,209,436,,,,,,,,,,,,,,,	15
1702	Camta1	chr4	151799048	151799548	62328	-0.82	0.0107	0.0302	5.02	4.19	0	,,,	,,,,	,,,	,,,,	,,,,	197,236,252,257,,,,,,,,,,,,	236,252,257,,,,,,,,,,,,	196,258,,,,,,,,,,,,,,,,,	,,,,,,,,,,,,,,,,,,,	NA
1703	Sesn1	chr10	41830818	41831318	20883	-0.82	0.011	0.031	4.77	3.94	0	,,,	,,,,	,,,	,,,,	,,,,	,,,,,,,,,,,,,,,	,,,,,,,,,,,,,,	,,,,,,,,,,,,,,,,,,	,,,,,,,,,,,,,,,,,,,	NA
1704	Daam2	chr17	49568625	49569125	-4282	-0.82	0.011	0.0311	5.16	4.34	0	480,,,	482,,,,	360,480,,	49,361,481,,	480,,,,	21,263,,,,,,,,,,,,,,	21,,,,,,,,,,,,,,	20,264,,,,,,,,,,,,,,,,,	264,,,,,,,,,,,,,,,,,,,	28
1705	Ctsc	chr7	88343786	88344286	65701	-0.82	0.0111	0.0314	5.31	4.49	0	,,,	,,,,	,,,	,,,,	,,,,	,,,,,,,,,,,,,,,	263,,,,,,,,,,,,,,	262,,,,,,,,,,,,,,,,,,	70,,,,,,,,,,,,,,,,,,,	NA
1706	Spon1	chr7	113688709	113689209	-76789	-0.82	0.0126	0.0348	4.83	4.01	0	94,,,	96,,,,	326,,,	95,359,,,	94,326,,,	296,352,,,,,,,,,,,,,,	,,,,,,,,,,,,,,	297,,,,,,,,,,,,,,,,,,	297,,,,,,,,,,,,,,,,,,,	7
1707	Ankdd1b	chr13	96470492	96470992	206	-0.82	0.0131	0.0361	5.16	4.34	0	160,,,	,,,,	,,,	,,,,	160,,,,	,,,,,,,,,,,,,,,	,,,,,,,,,,,,,,	,,,,,,,,,,,,,,,,,,	267,379,,,,,,,,,,,,,,,,,,	107
1708	Uqcrfs1	chr13	30559786	30560286	-14424	-0.82	0.0148	0.0397	4.64	3.82	0	,,,	,,,,	,,,	,,,,	,,,,	,,,,,,,,,,,,,,,	,,,,,,,,,,,,,,	145,,,,,,,,,,,,,,,,,,	68,236,,,,,,,,,,,,,,,,,,	NA
1709	Adcyap1r1	chr6	55505032	55505532	53054	-0.82	0.0151	0.0405	4.57	3.75	0	309,,,	311,,,,	,,,	,,,,	,,,,	271,,,,,,,,,,,,,,,	463,,,,,,,,,,,,,,	272,,,,,,,,,,,,,,,,,,	,,,,,,,,,,,,,,,,,,,	39
1710	N4bp1	chr8	86873035	86873535	11723	-0.82	0.0185	0.0478	4.59	3.77	0	189,,,	191,,,,	,,,	190,,,,	189,,,,	149,153,,,,,,,,,,,,,,	149,153,,,,,,,,,,,,,	148,154,,,,,,,,,,,,,,,,,	,,,,,,,,,,,,,,,,,,,	35
1711	Dnase2a	chr8	84913946	84914446	5386	-0.82	0.0201	0.0514	5.08	4.27	0	,,,	,,,,	,,,	,,,,	,,,,	402,,,,,,,,,,,,,,,	402,,,,,,,,,,,,,,	403,,,,,,,,,,,,,,,,,,	33,,,,,,,,,,,,,,,,,,,	NA
1712	Gm19898	chr12	99215411	99215911	-29760	-0.82	0.0208	0.0528	5.58	4.76	0	105,,,	103,,,,	105,,,	104,,,,	105,,,,	132,,,,,,,,,,,,,,,	132,,,,,,,,,,,,,,	131,249,489,,,,,,,,,,,,,,,,	46,131,,,,,,,,,,,,,,,,,,	26
1713	Dync1li1	chr9	114707728	114708228	18938	-0.82	0.0228	0.0569	5.24	4.42	0	,,,	464,,,,	,,,	465,,,,	466,,,,	,,,,,,,,,,,,,,,	,,,,,,,,,,,,,,	316,,,,,,,,,,,,,,,,,,	251,280,,,,,,,,,,,,,,,,,,	148
1714	Bcl11b	chr12	107990173	107990673	12929	-0.82	0.023	0.0573	4.7	3.88	0	,,,	,,,,	,,,	,,,,	,,,,	,,,,,,,,,,,,,,,	,,,,,,,,,,,,,,	,,,,,,,,,,,,,,,,,,	,,,,,,,,,,,,,,,,,,,	NA
1715	Foxf2	chr13	31632457	31632957	6641	-0.82	0.0232	0.0576	5.1	4.28	0	87,,,	85,,,,	87,,,	86,,,,	87,,,,	131,477,,,,,,,,,,,,,,	,,,,,,,,,,,,,,	130,352,,,,,,,,,,,,,,,,,	266,352,,,,,,,,,,,,,,,,,,	43
1716	Tcte2	chr17	13783500	13784000	-21675	-0.82	0.0289	0.069	4.75	3.93	0	266,,,	264,,,,	266,,,	265,,,,	266,,,,	29,,,,,,,,,,,,,,,	29,,,,,,,,,,,,,,	30,,,,,,,,,,,,,,,,,,	355,,,,,,,,,,,,,,,,,,,	89
1717	Gm8797	chr3	5748316	5748816	-1990	-0.82	0.0358	0.0824	5.06	4.24	0	,,,	,,,,	,,,	,,,,	,,,,	47,187,274,278,,,,,,,,,,,,	274,278,,,,,,,,,,,,,	46,188,273,,,,,,,,,,,,,,,,	46,188,311,,,,,,,,,,,,,,,,,	NA
1718	5033404E19Rik	chr1	185681832	185682332	194538	-0.82	0.0374	0.0854	4.94	4.12	0	,,,	76,87,,,	,,,	77,88,,,	78,,,,	82,,,,,,,,,,,,,,,	82,,,,,,,,,,,,,,	,,,,,,,,,,,,,,,,,,	,,,,,,,,,,,,,,,,,,,	4
1719	Cubn	chr2	13500241	13500741	-8428	-0.82	0.0383	0.0869	4.32	3.5	0	,,,	,,,,	,,,	,,,,	282,,,,	14,187,,,,,,,,,,,,,,	,,,,,,,,,,,,,,	,,,,,,,,,,,,,,,,,,	,,,,,,,,,,,,,,,,,,,	95
1720	Ccdc59	chr10	105738461	105738961	-102106	-0.82	0.0392	0.0888	4.31	3.49	0	,,,	,,,,	,,,	,,,,	,,,,	215,242,,,,,,,,,,,,,,	215,254,,,,,,,,,,,,,	98,139,214,255,,,,,,,,,,,,,,,	243,,,,,,,,,,,,,,,,,,,	NA
1721	Trmu	chr15	85913587	85914087	34275	-0.82	0.0547	0.116	4.51	3.69	0	,,,	,,,,	,,,	,,,,	,,,,	424,483,,,,,,,,,,,,,,	424,,,,,,,,,,,,,,	425,,,,,,,,,,,,,,,,,,	275,425,,,,,,,,,,,,,,,,,,	NA
1722	Rab33b	chr3	51480978	51481478	-2442	-0.82	0.0618	0.128	4.38	3.57	0	,,,	,,,,	,,,	,,,,	,,,,	,,,,,,,,,,,,,,,	,,,,,,,,,,,,,,	,,,,,,,,,,,,,,,,,,	,,,,,,,,,,,,,,,,,,,	NA
1723	Atp8b4	chr2	126429220	126429720	70954	-0.82	0.0763	0.151	4.18	3.36	0	26,,,	,,,,	,,,	,,,,	,,,,	,,,,,,,,,,,,,,,	,,,,,,,,,,,,,,	,,,,,,,,,,,,,,,,,,	267,296,,,,,,,,,,,,,,,,,,	NA
1724	Gm15602	chr3	103887531	103888031	14932	-0.82	0.0893	0.172	4.1	3.29	0	,,,	,,,,	,,,	,,,,	,,,,	282,,,,,,,,,,,,,,,	,,,,,,,,,,,,,,	,,,,,,,,,,,,,,,,,,	283,,,,,,,,,,,,,,,,,,,	NA
1725	4930526A20Rik	chr17	28013331	28013831	62846	-0.81	6.65e-11	1.47e-09	7.46	6.65	0	301,,,	303,,,,	301,,,	215,302,,,	301,,,,	337,,,,,,,,,,,,,,,	251,,,,,,,,,,,,,,	432,,,,,,,,,,,,,,,,,,	244,,,,,,,,,,,,,,,,,,,	29
1726	Lingo4	chr3	94405504	94406004	6987	-0.81	1.03e-09	1.76e-08	7.39	6.59	0	,,,	,,,,	,,,	,,,,	,,,,	305,473,,,,,,,,,,,,,,	228,305,473,,,,,,,,,,,,	227,304,474,,,,,,,,,,,,,,,,	44,178,304,,,,,,,,,,,,,,,,,	NA
1727	Ctdspl	chr9	118975239	118975739	48786	-0.81	4.35e-09	6.52e-08	7.38	6.57	0	361,,,	330,363,,,	361,,,	329,362,,,	328,361,,,	160,188,,,,,,,,,,,,,,	160,188,,,,,,,,,,,,,	187,,,,,,,,,,,,,,,,,,	,,,,,,,,,,,,,,,,,,,	140
1728	Hipk2	chr6	38911031	38911531	-34866	-0.81	3.2e-08	4.01e-07	7.17	6.36	0	,,,	,,,,	,,,	,,,,	,,,,	113,229,304,,,,,,,,,,,,,	304,,,,,,,,,,,,,,	230,305,,,,,,,,,,,,,,,,,	114,230,,,,,,,,,,,,,,,,,,	NA
1729	Banp	chr8	121951334	121951834	1584	-0.81	1.07e-07	1.18e-06	7.06	6.25	0	391,,,	,,,,	237,,,	390,,,,	237,391,,,	351,452,,,,,,,,,,,,,,	,,,,,,,,,,,,,,	451,,,,,,,,,,,,,,,,,,	451,,,,,,,,,,,,,,,,,,,	39
1730	Kcnk2	chr1	189405147	189405647	-2874	-0.81	2.56e-07	2.6e-06	6.97	6.16	0	,,,	451,,,,	,,,	,,,,	453,,,,	221,445,,,,,,,,,,,,,,	221,445,,,,,,,,,,,,,	222,444,,,,,,,,,,,,,,,,,	,,,,,,,,,,,,,,,,,,,	6
1731	Aph1c	chr9	66859537	66860037	-24811	-0.81	3.36e-07	3.3e-06	6.97	6.17	0	,,,	,,,,	,,,	,,,,	,,,,	121,252,411,415,,,,,,,,,,,,	121,411,415,,,,,,,,,,,,	120,127,251,375,410,416,,,,,,,,,,,,,	120,375,,,,,,,,,,,,,,,,,,	NA
1732	Gm47724	chr10	95862494	95862994	7805	-0.81	5.01e-07	4.74e-06	6.84	6.03	0	,,,	458,,,,	,,,	459,,,,	,,,,	314,,,,,,,,,,,,,,,	314,,,,,,,,,,,,,,	315,,,,,,,,,,,,,,,,,,	315,,,,,,,,,,,,,,,,,,,	143
1733	Gm11343	chr13	24101118	24101618	-94279	-0.81	8.87e-07	7.93e-06	6.87	6.05	0	,,,	345,,,,	,,,	,,,,	,,,,	217,269,,,,,,,,,,,,,,	217,269,,,,,,,,,,,,,	216,,,,,,,,,,,,,,,,,,	205,216,224,,,,,,,,,,,,,,,,,	76
1734	Xiap	chrX	42050604	42051104	-8575	-0.81	1.51e-06	1.28e-05	7.08	6.27	0	227,,,	143,229,,,	222,227,,	142,228,,,	141,222,227,,	214,262,420,,,,,,,,,,,,,	235,,,,,,,,,,,,,,	213,,,,,,,,,,,,,,,,,,	261,277,293,,,,,,,,,,,,,,,,,	6
1735	Qk	chr17	10149846	10150346	169508	-0.81	3.89e-06	2.98e-05	6.78	5.97	0	126,,,	447,,,,	445,,,	446,,,,	126,445,,,	,,,,,,,,,,,,,,,	,,,,,,,,,,,,,,	,,,,,,,,,,,,,,,,,,	,,,,,,,,,,,,,,,,,,,	NA
1736	Gm29068	chr1	76038879	76039379	71201	-0.81	9.96e-06	6.86e-05	6.98	6.17	0	279,,,	225,281,,,	279,,,	224,280,,,	223,279,,,	240,265,431,,,,,,,,,,,,,	265,431,,,,,,,,,,,,,	234,266,432,,,,,,,,,,,,,,,,	234,,,,,,,,,,,,,,,,,,,	9
1737	Cnnm4	chr1	36480184	36480684	8564	-0.81	1.74e-05	0.000113	6.59	5.78	0	,,,	,,,,	,,,	,,,,	,,,,	235,,,,,,,,,,,,,,,	,,,,,,,,,,,,,,	,,,,,,,,,,,,,,,,,,	65,160,301,,,,,,,,,,,,,,,,,	NA
1738	Gm13406	chr2	34425510	34426010	10572	-0.81	2.57e-05	0.00016	6.46	5.66	0	,,,	,,,,	,,,	,,,,	,,,,	227,245,,,,,,,,,,,,,,	227,,,,,,,,,,,,,,	,,,,,,,,,,,,,,,,,,	350,477,,,,,,,,,,,,,,,,,,	NA
1739	Jak2	chr19	29208621	29209121	-42707	-0.81	3.3e-05	0.0002	6.48	5.67	0	,,,	,,,,	,,,	,,,,	,,,,	77,,,,,,,,,,,,,,,	191,,,,,,,,,,,,,,	78,192,,,,,,,,,,,,,,,,,	,,,,,,,,,,,,,,,,,,,	NA
1740	Raver2	chr4	101082408	101082908	13425	-0.81	3.78e-05	0.000225	6.33	5.53	0	255,,,	257,,,,	255,,,	256,,,,	255,,,,	48,166,,,,,,,,,,,,,,	166,,,,,,,,,,,,,,	47,167,,,,,,,,,,,,,,,,,	47,167,,,,,,,,,,,,,,,,,,	88
1741	Ahdc1	chr4	133021092	133021592	9832	-0.81	3.82e-05	0.000228	6.75	5.94	0	94,,,	,,,,	,,,	,,,,	94,,,,	207,250,,,,,,,,,,,,,,	,,,,,,,,,,,,,,	206,251,,,,,,,,,,,,,,,,,	251,,,,,,,,,,,,,,,,,,,	112
1742	Gm9083	chrX	20161981	20162481	-76988	-0.81	6.09e-05	0.000343	6.59	5.77	0	95,,,	93,105,,,	95,107,,	94,106,,,	95,107,,,	483,,,,,,,,,,,,,,,	,,,,,,,,,,,,,,	150,,,,,,,,,,,,,,,,,,	482,,,,,,,,,,,,,,,,,,,	43
1743	Tspan8	chr10	115817044	115817544	212	-0.81	0.0001	0.000532	6.71	5.9	0	,,,	,,,,	,,,	,,,,	,,,,	77,360,,,,,,,,,,,,,,	77,360,,,,,,,,,,,,,	78,359,,,,,,,,,,,,,,,,,	198,,,,,,,,,,,,,,,,,,,	NA
1744	Gm7132	chr3	14959515	14960015	14537	-0.81	0.000119	0.000621	6.21	5.41	0	,,,	353,,,,	,,,	274,,,,	,,,,	,,,,,,,,,,,,,,,	,,,,,,,,,,,,,,	475,,,,,,,,,,,,,,,,,,	240,337,,,,,,,,,,,,,,,,,,	16
1745	Rai14	chr15	10706445	10706945	7679	-0.81	0.000133	0.000684	6.92	6.11	0	260,,,	258,,,,	260,,,	259,,,,	260,,,,	242,302,435,,,,,,,,,,,,,	435,,,,,,,,,,,,,,	241,303,436,,,,,,,,,,,,,,,,	241,436,,,,,,,,,,,,,,,,,,	16
1746	Auts2	chr5	132971687	132972187	-428343	-0.81	0.000174	0.000869	6.2	5.39	0	,,,	,,,,	,,,	,,,,	,,,,	349,,,,,,,,,,,,,,,	,,,,,,,,,,,,,,	237,,,,,,,,,,,,,,,,,,	6,226,255,,,,,,,,,,,,,,,,,	NA
1747	Tceal3	chrX	136639762	136640262	48920	-0.81	0.000189	0.000935	6.16	5.35	0	,,,	,,,,	,,,	,,,,	,,,,	,,,,,,,,,,,,,,,	,,,,,,,,,,,,,,	227,,,,,,,,,,,,,,,,,,	56,,,,,,,,,,,,,,,,,,,	NA
1748	Zfp266	chr9	20518497	20518997	2420	-0.81	0.000245	0.00118	6.11	5.29	0	370,,,	368,,,,	370,,,	369,,,,	71,370,,,	129,392,,,,,,,,,,,,,,	129,,,,,,,,,,,,,,	128,337,,,,,,,,,,,,,,,,,	26,128,231,,,,,,,,,,,,,,,,,	22
1749	Map4k3	chr17	80772986	80773486	-44501	-0.81	0.000331	0.00154	6.25	5.44	0	,,,	,,,,	,,,	,,,,	,,,,	131,,,,,,,,,,,,,,,	131,,,,,,,,,,,,,,	132,,,,,,,,,,,,,,,,,,	108,132,222,306,316,,,,,,,,,,,,,,,	NA
1750	Slc14a2	chr18	78212644	78213144	-3550	-0.81	0.000354	0.00163	6.68	5.88	0	,,,	,,,,	,,,	,,,,	,,,,	143,266,278,,,,,,,,,,,,,	143,266,,,,,,,,,,,,,	253,265,279,,,,,,,,,,,,,,,,	121,462,,,,,,,,,,,,,,,,,,	NA
1751	Gm29184	chr1	73251687	73252187	59863	-0.81	0.000395	0.00179	6.07	5.26	0	,,,	,,,,	,,,	,,,,	,,,,	371,,,,,,,,,,,,,,,	371,,,,,,,,,,,,,,	372,,,,,,,,,,,,,,,,,,	426,,,,,,,,,,,,,,,,,,,	NA
1752	Tgm7	chr2	121110296	121110796	-501	-0.81	0.000485	0.00215	6.46	5.65	0	,,,	,,,,	,,,	,,,,	,,,,	210,,,,,,,,,,,,,,,	210,,,,,,,,,,,,,,	211,,,,,,,,,,,,,,,,,,	,,,,,,,,,,,,,,,,,,,	NA
1753	Acaca	chr11	84141729	84142229	12057	-0.81	0.000559	0.00242	5.99	5.18	0	,,,	,,,,	,,,	,,,,	,,,,	291,,,,,,,,,,,,,,,	291,,,,,,,,,,,,,,	280,292,,,,,,,,,,,,,,,,,	109,255,483,,,,,,,,,,,,,,,,,	NA
1754	Akap12	chr10	4304396	4304896	38016	-0.81	0.00056	0.00242	5.95	5.14	0	,,,	,,,,	,,,	,,,,	,,,,	232,,,,,,,,,,,,,,,	232,,,,,,,,,,,,,,	233,,,,,,,,,,,,,,,,,,	,,,,,,,,,,,,,,,,,,,	NA
1755	Ctnnd2	chr15	30633558	30634058	460965	-0.81	0.000569	0.00245	6.34	5.53	0	,,,	,,,,	,,,	,,,,	,,,,	223,352,,,,,,,,,,,,,,	223,352,,,,,,,,,,,,,	222,245,353,,,,,,,,,,,,,,,,	222,245,271,,,,,,,,,,,,,,,,,	NA
1756	Gadd45g	chr13	52113508	52114008	266830	-0.81	0.000632	0.00268	6.25	5.44	0	,,,	,,,,	,,,	,,,,	,,,,	40,204,,,,,,,,,,,,,,	40,,,,,,,,,,,,,,	41,203,,,,,,,,,,,,,,,,,	203,,,,,,,,,,,,,,,,,,,	NA
1757	Gm44962	chr7	75394849	75395349	25786	-0.81	0.000637	0.0027	5.81	5	0	,,,	,,,,	,,,	,,,,	,,,,	,,,,,,,,,,,,,,,	,,,,,,,,,,,,,,	,,,,,,,,,,,,,,,,,,	,,,,,,,,,,,,,,,,,,,	NA
1758	Gm12411	chr4	45552534	45553034	2517	-0.81	0.000727	0.00303	6.57	5.75	0	251,,,	249,,,,	251,,,	250,,,,	251,,,,	232,295,459,,,,,,,,,,,,,	232,459,,,,,,,,,,,,,	231,460,,,,,,,,,,,,,,,,,	,,,,,,,,,,,,,,,,,,,	17
1759	Ank	chr15	27537454	27537954	70777	-0.81	0.000776	0.0032	5.84	5.04	0	,,,	444,,,,	,,,	445,,,,	,,,,	250,341,,,,,,,,,,,,,,	206,250,341,,,,,,,,,,,,	340,,,,,,,,,,,,,,,,,,	181,340,,,,,,,,,,,,,,,,,,	103
1760	Chd6	chr2	161177337	161177837	-68262	-0.81	0.00099	0.00395	5.73	4.92	0	,,,	288,,,,	,,,	280,,,,	281,,,,	,,,,,,,,,,,,,,,	,,,,,,,,,,,,,,	,,,,,,,,,,,,,,,,,,	,,,,,,,,,,,,,,,,,,,	NA
1761	Tprg	chr16	25043003	25043503	-243314	-0.81	0.00104	0.00411	6.13	5.32	0	,,,	,,,,	,,,	,,,,	,,,,	281,,,,,,,,,,,,,,,	281,,,,,,,,,,,,,,	280,,,,,,,,,,,,,,,,,,	,,,,,,,,,,,,,,,,,,,	NA
1762	Rpl31-ps24	chr1	64887743	64888243	-46159	-0.81	0.00104	0.00413	7.07	6.26	0	282,,,	284,,,,	,,,	283,,,,	282,,,,	59,231,357,,,,,,,,,,,,,	59,231,,,,,,,,,,,,,	58,230,,,,,,,,,,,,,,,,,	358,,,,,,,,,,,,,,,,,,,	51
1763	Lamb1	chr12	31271289	31271789	6055	-0.81	0.00118	0.00462	6.34	5.53	0	190,332,470,474	188,330,472,472,	190,332,470,474	189,331,471,473,	190,332,470,474,	408,,,,,,,,,,,,,,,	408,,,,,,,,,,,,,,	407,,,,,,,,,,,,,,,,,,	,,,,,,,,,,,,,,,,,,,	62
1764	Tardbp	chr4	148632224	148632724	-5205	-0.81	0.0012	0.00468	6.03	5.22	0	,,,	239,,,,	,,,	238,,,,	237,,,,	72,146,367,,,,,,,,,,,,,	72,,,,,,,,,,,,,,	71,145,368,,,,,,,,,,,,,,,,	248,,,,,,,,,,,,,,,,,,,	9
1765	D630033A02Rik	chr10	122899486	122899986	86569	-0.81	0.00123	0.00476	6.38	5.58	0	269,,,	271,469,,,	269,,,	270,470,,,	269,,,,	211,262,,,,,,,,,,,,,,	211,262,,,,,,,,,,,,,	261,,,,,,,,,,,,,,,,,,	,,,,,,,,,,,,,,,,,,,	7
1766	Pde7a	chr3	19406310	19406810	-94988	-0.81	0.0014	0.00535	5.78	4.97	0	,,,	,,,,	,,,	,,,,	365,,,,	100,417,,,,,,,,,,,,,,	,,,,,,,,,,,,,,	125,,,,,,,,,,,,,,,,,,	125,,,,,,,,,,,,,,,,,,,	52
1767	Gm13899	chr6	17751238	17751738	-38297	-0.81	0.00147	0.00557	5.59	4.78	0	,,,	,,,,	,,,	,,,,	,,,,	,,,,,,,,,,,,,,,	,,,,,,,,,,,,,,	,,,,,,,,,,,,,,,,,,	,,,,,,,,,,,,,,,,,,,	NA
1768	Rpl36-ps3	chr12	12738921	12739421	-172601	-0.81	0.00173	0.00641	5.62	4.81	0	106,,,	108,,,,	106,,,	63,107,,,	106,,,,	171,277,,,,,,,,,,,,,,	171,277,,,,,,,,,,,,,	,,,,,,,,,,,,,,,,,,	,,,,,,,,,,,,,,,,,,,	63
1769	AC165079.1	chr16	34112457	34112957	-105000	-0.81	0.00174	0.00645	5.77	4.96	0	116,,,	118,,,,	,,,	117,,,,	116,,,,	416,,,,,,,,,,,,,,,	,,,,,,,,,,,,,,	,,,,,,,,,,,,,,,,,,	287,,,,,,,,,,,,,,,,,,,	169
1770	Ripor3	chr2	167989335	167989835	20783	-0.81	0.00176	0.00649	6.09	5.28	0	,,,	328,,,,	,,,	,,,,	,,,,	274,,,,,,,,,,,,,,,	274,,,,,,,,,,,,,,	275,,,,,,,,,,,,,,,,,,	287,,,,,,,,,,,,,,,,,,,	41
1771	Gm10260	chr13	97837351	97837851	-76719	-0.81	0.00176	0.00649	5.47	4.66	0	,,,	,,,,	,,,	,,,,	152,,,,	252,388,,,,,,,,,,,,,,	60,388,,,,,,,,,,,,,	,,,,,,,,,,,,,,,,,,	138,281,283,,,,,,,,,,,,,,,,,	14
1772	Chst12	chr5	140515119	140515619	9569	-0.81	0.00207	0.00747	5.53	4.72	0	292,,,	290,,,,	236,292,,	237,291,,,	236,292,,,	261,265,,,,,,,,,,,,,,	265,,,,,,,,,,,,,,	266,,,,,,,,,,,,,,,,,,	,,,,,,,,,,,,,,,,,,,	24
1773	Gm47924	chr10	25621344	25621844	7030	-0.81	0.00214	0.00769	5.55	4.74	0	,,,	,,,,	,,,	,,,,	,,,,	214,392,,,,,,,,,,,,,,	,,,,,,,,,,,,,,	213,391,,,,,,,,,,,,,,,,,	178,391,,,,,,,,,,,,,,,,,,	NA
1774	Gfod1	chr13	43263613	43264113	40059	-0.81	0.00223	0.00798	5.51	4.7	0	163,,,	161,,,,	,,,	162,,,,	163,,,,	,,,,,,,,,,,,,,,	,,,,,,,,,,,,,,	,,,,,,,,,,,,,,,,,,	204,385,,,,,,,,,,,,,,,,,,	41
1775	Gm5958	chr14	99885152	99885652	-49338	-0.81	0.00225	0.00804	5.61	4.8	0	,,,	163,,,,	,,,	162,413,,,	161,,,,	290,,,,,,,,,,,,,,,	,,,,,,,,,,,,,,	,,,,,,,,,,,,,,,,,,	,,,,,,,,,,,,,,,,,,,	123
1776	Kcnq4	chr4	120788058	120788558	-39446	-0.81	0.00288	0.00993	6.31	5.5	0	,,,	,,,,	,,,	,,,,	,,,,	210,,,,,,,,,,,,,,,	,,,,,,,,,,,,,,	209,,,,,,,,,,,,,,,,,,	,,,,,,,,,,,,,,,,,,,	NA
1777	Zfpm1	chr8	122234047	122234547	-47594	-0.81	0.00306	0.0105	5.59	4.77	0	275,379,,	97,273,381,,	275,379,,	98,274,380,,	275,379,,,	,,,,,,,,,,,,,,,	,,,,,,,,,,,,,,	,,,,,,,,,,,,,,,,,,	,,,,,,,,,,,,,,,,,,,	NA
1778	Pgm2l1	chr7	100214372	100214872	-12522	-0.81	0.00336	0.0114	5.48	4.68	0	,,,	,,,,	,,,	,,,,	,,,,	20,254,,,,,,,,,,,,,,	210,,,,,,,,,,,,,,	19,211,253,,,,,,,,,,,,,,,,	194,253,,,,,,,,,,,,,,,,,,	NA
1779	Gm14469	chr2	79050888	79051388	-12154	-0.81	0.00339	0.0115	5.83	5.02	0	,,,	,,,,	,,,	,,,,	,,,,	197,216,342,,,,,,,,,,,,,	197,216,342,,,,,,,,,,,,	198,217,268,,,,,,,,,,,,,,,,	198,,,,,,,,,,,,,,,,,,,	NA
1780	Trim16	chr11	62812211	62812711	-7520	-0.81	0.00339	0.0115	5.38	4.57	0	339,,,	341,,,,	,,,	340,,,,	,,,,	315,319,,,,,,,,,,,,,,	315,319,,,,,,,,,,,,,	314,320,,,,,,,,,,,,,,,,,	,,,,,,,,,,,,,,,,,,,	20
1781	Epha2	chr4	141287567	141288067	-13173	-0.81	0.00347	0.0117	5.41	4.6	0	,,,	,,,,	,,,	,,,,	,,,,	366,,,,,,,,,,,,,,,	366,440,,,,,,,,,,,,,	367,441,,,,,,,,,,,,,,,,,	,,,,,,,,,,,,,,,,,,,	NA
1782	Ifrd1	chr12	40257200	40257700	-8696	-0.81	0.00351	0.0118	5.31	4.5	0	,,,	,,,,	,,,	,,,,	,,,,	,,,,,,,,,,,,,,,	,,,,,,,,,,,,,,	,,,,,,,,,,,,,,,,,,	,,,,,,,,,,,,,,,,,,,	NA
1783	Nrbf2	chr10	67314988	67315488	-29683	-0.81	0.00379	0.0126	5.34	4.53	0	,,,	402,,,,	,,,	403,,,,	404,,,,	310,,,,,,,,,,,,,,,	,,,,,,,,,,,,,,	274,309,,,,,,,,,,,,,,,,,	177,,,,,,,,,,,,,,,,,,,	92
1784	Gm42976	chr5	58025198	58025698	124146	-0.81	0.0038	0.0126	5.25	4.43	0	238,,,	236,,,,	238,,,	237,,,,	238,,,,	268,,,,,,,,,,,,,,,	,,,,,,,,,,,,,,	,,,,,,,,,,,,,,,,,,	344,,,,,,,,,,,,,,,,,,,	30
1785	Tmem120b	chr5	123067554	123068054	-361	-0.81	0.00429	0.014	5.31	4.49	0	116,,,	118,,,,	116,,,	117,,,,	116,,,,	163,,,,,,,,,,,,,,,	,,,,,,,,,,,,,,	164,,,,,,,,,,,,,,,,,,	164,,,,,,,,,,,,,,,,,,,	45
1786	Cytip	chr2	58159959	58160459	35073	-0.81	0.0046	0.0149	5.57	4.75	0	,,,	,,,,	,,,	,,,,	,,,,	41,268,404,,,,,,,,,,,,,	,,,,,,,,,,,,,,	403,,,,,,,,,,,,,,,,,,	40,403,,,,,,,,,,,,,,,,,,	NA
1787	Gm48934	chr14	55992513	55993013	3450	-0.81	0.00465	0.015	5.35	4.55	0	,,,	,,,,	,,,	,,,,	,,,,	226,230,,,,,,,,,,,,,,	226,230,,,,,,,,,,,,,	125,231,,,,,,,,,,,,,,,,,	5,113,,,,,,,,,,,,,,,,,,	NA
1788	Sgip1	chr4	102493289	102493789	-247508	-0.81	0.00493	0.0158	5.46	4.64	0	,,,	261,,,,	,,,	262,,,,	,,,,	,,,,,,,,,,,,,,,	142,,,,,,,,,,,,,,	141,,,,,,,,,,,,,,,,,,	141,,,,,,,,,,,,,,,,,,,	119
1789	AC133172.1	chr18	14816851	14817351	-13317	-0.81	0.00516	0.0164	5.11	4.3	0	,,,	,,,,	,,,	,,,,	,,,,	248,,,,,,,,,,,,,,,	248,,,,,,,,,,,,,,	98,249,368,,,,,,,,,,,,,,,,	,,,,,,,,,,,,,,,,,,,	NA
1790	Rp1l1	chr14	64024804	64025304	32298	-0.81	0.00524	0.0166	5.25	4.44	0	293,,,	240,,,,	,,,	239,294,,,	238,,,,	165,230,234,251,470,,,,,,,,,,,	165,234,251,267,470,,,,,,,,,,	166,250,377,471,,,,,,,,,,,,,,,	250,,,,,,,,,,,,,,,,,,,	4
1791	1700001C19Rik	chr17	47445994	47446494	-8618	-0.81	0.00588	0.0183	6.21	5.39	0	,,,	,,,,	,,,	,,,,	,,,,	222,278,,,,,,,,,,,,,,	222,,,,,,,,,,,,,,	221,,,,,,,,,,,,,,,,,,	137,,,,,,,,,,,,,,,,,,,	NA
1792	Radil	chr5	142550024	142550524	574	-0.81	0.006	0.0187	5.3	4.49	0	181,,,	183,,,,	181,,,	182,,,,	181,,,,	190,259,394,,,,,,,,,,,,,	259,,,,,,,,,,,,,,	258,352,,,,,,,,,,,,,,,,,	,,,,,,,,,,,,,,,,,,,	7
1793	Gm49186	chr15	50261458	50261958	348076	-0.81	0.00621	0.0192	5.35	4.54	0	,,,	,,,,	,,,	,,,,	,,,,	,,,,,,,,,,,,,,,	,,,,,,,,,,,,,,	254,,,,,,,,,,,,,,,,,,	254,,,,,,,,,,,,,,,,,,,	NA
1794	4930412O13Rik	chr2	9750335	9750835	-130417	-0.81	0.00744	0.0223	4.95	4.14	0	,,,	289,,,,	,,,	290,,,,	291,,,,	446,,,,,,,,,,,,,,,	446,,,,,,,,,,,,,,	445,,,,,,,,,,,,,,,,,,	445,,,,,,,,,,,,,,,,,,,	154
1795	Phc1	chr6	122344695	122345195	-4134	-0.81	0.00846	0.0249	5.04	4.22	0	256,,,	258,,,,	256,,,	257,,,,	256,,,,	274,,,,,,,,,,,,,,,	274,,,,,,,,,,,,,,	275,,,,,,,,,,,,,,,,,,	,,,,,,,,,,,,,,,,,,,	16
1796	Zfat	chr15	68204370	68204870	53986	-0.81	0.00918	0.0267	5.77	4.96	0	,,,	,,,,	,,,	,,,,	,,,,	122,251,265,,,,,,,,,,,,,	122,265,,,,,,,,,,,,,	52,123,250,266,,,,,,,,,,,,,,,	52,123,,,,,,,,,,,,,,,,,,	NA
1797	Gm29640	chr1	61874587	61875087	106120	-0.81	0.00924	0.0268	5.2	4.38	0	57,464,468,	59,466,466,,	468,,,	467,,,,	468,,,,	195,276,,,,,,,,,,,,,,	,,,,,,,,,,,,,,	101,196,,,,,,,,,,,,,,,,,	101,196,275,,,,,,,,,,,,,,,,,	42
1798	Gm6575	chr13	18057180	18057680	18619	-0.81	0.00967	0.0279	4.84	4.03	0	,,,	,,,,	,,,	69,,,,	,,,,	173,414,,,,,,,,,,,,,,	414,,,,,,,,,,,,,,	263,,,,,,,,,,,,,,,,,,	172,263,,,,,,,,,,,,,,,,,,	103
1799	Gm47187	chr12	110116731	110117231	54461	-0.81	0.0101	0.0289	5.92	5.11	0	137,412,,	139,410,,,	412,,,	138,411,,,	137,412,,,	211,,,,,,,,,,,,,,,	211,,,,,,,,,,,,,,	210,223,,,,,,,,,,,,,,,,,	223,341,463,,,,,,,,,,,,,,,,,	51
1800	Kcnj15	chr16	95266718	95267218	9160	-0.81	0.0101	0.0289	5.51	4.7	0	,,,	,,,,	,,,	366,,,,	,,,,	241,,,,,,,,,,,,,,,	,,,,,,,,,,,,,,	242,401,,,,,,,,,,,,,,,,,	242,244,389,,,,,,,,,,,,,,,,,	23
1801	Gm17812	chr6	120903357	120903857	-4816	-0.81	0.0115	0.0323	5.16	4.35	0	,,,	,,,,	,,,	,,,,	,,,,	382,,,,,,,,,,,,,,,	,,,,,,,,,,,,,,	203,,,,,,,,,,,,,,,,,,	128,312,383,,,,,,,,,,,,,,,,,	NA
1802	Kcnn2	chr18	45268059	45268559	-301	-0.81	0.0115	0.0323	5.1	4.29	0	200,,,	,,,,	,,,	,,,,	,,,,	219,,,,,,,,,,,,,,,	219,,,,,,,,,,,,,,	218,,,,,,,,,,,,,,,,,,	,,,,,,,,,,,,,,,,,,,	NA
1803	Ppp2r5e	chr12	75572176	75572676	23569	-0.81	0.0118	0.0329	4.9	4.1	0	,,,	,,,,	,,,	,,,,	,,,,	239,412,,,,,,,,,,,,,,	239,,,,,,,,,,,,,,	33,238,332,,,,,,,,,,,,,,,,	33,,,,,,,,,,,,,,,,,,,	NA
1804	Gm47768	chr10	17551987	17552487	37257	-0.81	0.0121	0.0338	4.84	4.03	0	,,,	,,,,	,,,	,,,,	,,,,	43,293,,,,,,,,,,,,,,	,,,,,,,,,,,,,,	383,432,,,,,,,,,,,,,,,,,	288,,,,,,,,,,,,,,,,,,,	NA
1805	Fbxl14	chr6	119452031	119452531	-27137	-0.81	0.0123	0.0342	4.88	4.07	0	104,,,	102,,,,	348,,,	103,347,,,	104,348,,,	176,244,,,,,,,,,,,,,,	176,,,,,,,,,,,,,,	177,,,,,,,,,,,,,,,,,,	,,,,,,,,,,,,,,,,,,,	72
1806	Rgs13	chr1	144197625	144198125	-20253	-0.81	0.0129	0.0355	4.77	3.96	0	,,,	440,,,,	,,,	441,,,,	,,,,	26,189,,,,,,,,,,,,,,	26,189,,,,,,,,,,,,,	27,190,,,,,,,,,,,,,,,,,	310,,,,,,,,,,,,,,,,,,,	130
1807	Gm5958	chr14	99894669	99895169	-58855	-0.81	0.0129	0.0356	5.61	4.79	0	,,,	,,,,	,,,	,,,,	,,,,	194,279,,,,,,,,,,,,,,	,,,,,,,,,,,,,,	,,,,,,,,,,,,,,,,,,	484,,,,,,,,,,,,,,,,,,,	NA
1808	Scrt2	chr2	152060352	152060852	-20677	-0.81	0.0143	0.0386	4.66	3.85	0	,,,	360,,,,	358,,,	359,,,,	358,,,,	214,235,249,,,,,,,,,,,,,	249,,,,,,,,,,,,,,	248,,,,,,,,,,,,,,,,,,	,,,,,,,,,,,,,,,,,,,	109
1809	Timm21	chr18	85025072	85025572	-73548	-0.81	0.0162	0.0429	5.04	4.24	0	197,,,	199,,,,	197,,,	,,,,	197,,,,	6,191,,,,,,,,,,,,,,	6,191,459,,,,,,,,,,,,	5,190,458,,,,,,,,,,,,,,,,	190,,,,,,,,,,,,,,,,,,,	6
1810	Gm46193	chr10	111784352	111784852	16574	-0.81	0.0164	0.0433	5.15	4.34	0	20,292,,	290,290,,,	292,,,	21,291,,,	292,,,,	146,205,,,,,,,,,,,,,,	,,,,,,,,,,,,,,	,,,,,,,,,,,,,,,,,,	451,,,,,,,,,,,,,,,,,,,	85
1811	Gja3	chr14	57046208	57046708	11392	-0.81	0.0165	0.0436	4.77	3.95	0	,,,	200,,,,	,,,	,,,,	198,,,,	160,243,,,,,,,,,,,,,,	160,,,,,,,,,,,,,,	161,,,,,,,,,,,,,,,,,,	130,161,444,459,,,,,,,,,,,,,,,,	37
1812	Ate1	chr7	130475916	130476416	43953	-0.81	0.0177	0.0461	4.7	3.89	0	,,,	,,,,	,,,	,,,,	,,,,	317,342,,,,,,,,,,,,,,	317,342,,,,,,,,,,,,,	318,341,,,,,,,,,,,,,,,,,	,,,,,,,,,,,,,,,,,,,	NA
1813	Oca2	chr7	56291675	56292175	51915	-0.81	0.0225	0.0563	4.7	3.89	0	,,,	,,,,	,,,	,,,,	,,,,	102,121,,,,,,,,,,,,,,	102,121,,,,,,,,,,,,,	101,,,,,,,,,,,,,,,,,,	,,,,,,,,,,,,,,,,,,,	NA
1814	Gm7393	chr17	14885851	14886351	-55614	-0.81	0.0259	0.0631	4.85	4.05	0	103,321,,	101,319,,,	103,321,,	102,320,,,	103,321,,,	32,198,217,257,,,,,,,,,,,,	32,198,217,257,,,,,,,,,,,	33,199,216,256,,,,,,,,,,,,,,,	264,465,,,,,,,,,,,,,,,,,,	55
1815	Etnk1	chr6	143558001	143558501	390780	-0.81	0.0283	0.0677	4.55	3.74	0	,,,	,,,,	,,,	,,,,	,,,,	48,360,,,,,,,,,,,,,,	48,360,,,,,,,,,,,,,	47,,,,,,,,,,,,,,,,,,	,,,,,,,,,,,,,,,,,,,	NA
1816	Atp8b1	chr18	64600187	64600687	60313	-0.81	0.0288	0.0687	5.36	4.55	0	,,,	,,,,	255,,,	,,,,	,,,,	310,,,,,,,,,,,,,,,	,,,,,,,,,,,,,,	,,,,,,,,,,,,,,,,,,	,,,,,,,,,,,,,,,,,,,	55
1817	Mtmr12	chr15	12208117	12208617	3089	-0.81	0.0315	0.074	4.78	3.96	0	,,,	,,,,	,,,	,,,,	,,,,	243,247,,,,,,,,,,,,,,	243,247,,,,,,,,,,,,,	242,248,,,,,,,,,,,,,,,,,	248,,,,,,,,,,,,,,,,,,,	NA
1818	Gm18559	chr7	48939838	48940338	0	-0.81	0.0317	0.0745	4.57	3.76	0	,,,	,,,,	,,,	,,,,	,,,,	159,233,,,,,,,,,,,,,,	159,,,,,,,,,,,,,,	160,232,,,,,,,,,,,,,,,,,	,,,,,,,,,,,,,,,,,,,	NA
1819	AC163662.1	chr16	78228967	78229467	-21586	-0.81	0.0336	0.078	4.35	3.54	0	,,,	122,,,,	124,,,	123,,,,	124,,,,	270,,,,,,,,,,,,,,,	,,,,,,,,,,,,,,	269,,,,,,,,,,,,,,,,,,	,,,,,,,,,,,,,,,,,,,	145
1820	Gm4825	chr15	85539728	85540228	28916	-0.81	0.0347	0.0803	4.63	3.82	0	,,,	,,,,	,,,	,,,,	,,,,	266,,,,,,,,,,,,,,,	,,,,,,,,,,,,,,	267,,,,,,,,,,,,,,,,,,	,,,,,,,,,,,,,,,,,,,	NA
1821	Mrpl13	chr15	55645426	55645926	-87678	-0.81	0.0404	0.0909	4.48	3.68	0	353,,,	355,,,,	353,,,	354,,,,	353,,,,	234,,,,,,,,,,,,,,,	234,,,,,,,,,,,,,,	235,,,,,,,,,,,,,,,,,,	235,,,,,,,,,,,,,,,,,,,	118
1822	Gm5790	chr13	46981799	46982299	28646	-0.81	0.0653	0.134	4.72	3.91	0	,,,	,,,,	,,,	,,,,	,,,,	264,,,,,,,,,,,,,,,	,,,,,,,,,,,,,,	263,,,,,,,,,,,,,,,,,,	,,,,,,,,,,,,,,,,,,,	NA
1823	Cacna1a	chr8	84348551	84349051	-39389	-0.81	0.0704	0.142	4.43	3.62	0	,,,	,,,,	,,,	24,,,,	,,,,	340,344,,,,,,,,,,,,,,	,,,,,,,,,,,,,,	,,,,,,,,,,,,,,,,,,	121,,,,,,,,,,,,,,,,,,,	97
1824	Rhpn2	chr7	35350139	35350639	15969	-0.81	0.0813	0.159	4.58	3.78	0	,,,	,,,,	,,,	172,,,,	173,,,,	273,,,,,,,,,,,,,,,	273,,,,,,,,,,,,,,	272,,,,,,,,,,,,,,,,,,	272,,,,,,,,,,,,,,,,,,,	99
1825	Camk2d	chr3	126628993	126629493	32691	-0.8	2.39e-09	3.8e-08	7.27	6.48	0	282,,,	280,,,,	282,,,	16,281,,,	282,,,,	224,270,295,,,,,,,,,,,,,	224,270,295,,,,,,,,,,,,	271,296,,,,,,,,,,,,,,,,,	271,296,,,,,,,,,,,,,,,,,,	9
1826	Vps8	chr16	21447381	21447881	24263	-0.8	5.48e-07	5.15e-06	6.86	6.06	0	,,,	,,,,	,,,	,,,,	,,,,	72,86,196,242,355,456,,,,,,,,,,	86,196,355,,,,,,,,,,,,	87,243,,,,,,,,,,,,,,,,,	5,,,,,,,,,,,,,,,,,,,	NA
1827	Ep400	chr5	110727751	110728251	42466	-0.8	2.65e-06	2.11e-05	8.1	7.3	0	277,,,	275,,,,	277,,,	276,,,,	277,299,,,	153,307,,,,,,,,,,,,,,	,,,,,,,,,,,,,,	224,,,,,,,,,,,,,,,,,,	186,322,,,,,,,,,,,,,,,,,,	8
1828	Abca12	chr1	71397606	71398106	16804	-0.8	5.1e-06	3.8e-05	6.82	6.03	0	,,,	,,,,	,,,	354,,,,	,,,,	,,,,,,,,,,,,,,,	,,,,,,,,,,,,,,	,,,,,,,,,,,,,,,,,,	,,,,,,,,,,,,,,,,,,,	NA
1829	B3gnt7	chr1	86234979	86235479	-67353	-0.8	5.82e-06	4.27e-05	7.43	6.63	0	417,,,	415,,,,	417,,,	416,,,,	417,,,,	173,248,265,269,436,,,,,,,,,,,	173,248,265,269,436,,,,,,,,,,	172,264,270,435,,,,,,,,,,,,,,,	172,270,349,,,,,,,,,,,,,,,,,	18
1830	AC150035.2	chr16	91450554	91451054	-7367	-0.8	9.2e-06	6.4e-05	6.55	5.75	0	,,,	318,,,,	,,,	,,,,	316,,,,	175,335,379,,,,,,,,,,,,,	175,335,379,,,,,,,,,,,,	174,380,,,,,,,,,,,,,,,,,	174,,,,,,,,,,,,,,,,,,,	17
1831	Lyplal1	chr1	186128856	186129356	-11546	-0.8	9.55e-06	6.61e-05	7.44	6.64	0	,,,	,,,,	,,,	,,,,	,,,,	193,212,311,,,,,,,,,,,,,	193,212,311,,,,,,,,,,,,	213,312,,,,,,,,,,,,,,,,,	213,312,,,,,,,,,,,,,,,,,,	NA
1832	Klf4	chr4	55718345	55718845	-185879	-0.8	1.03e-05	7.04e-05	6.75	5.94	0	,,,	470,,,,	,,,	469,,,,	468,,,,	47,309,313,,,,,,,,,,,,,	47,313,,,,,,,,,,,,,	46,,,,,,,,,,,,,,,,,,	224,308,,,,,,,,,,,,,,,,,,	155
1833	Izumo2	chr7	44693574	44694074	-14668	-0.8	1.26e-05	8.45e-05	7.25	6.45	0	440,,,	442,,,,	440,,,	441,,,,	440,,,,	,,,,,,,,,,,,,,,	,,,,,,,,,,,,,,	,,,,,,,,,,,,,,,,,,	223,225,422,,,,,,,,,,,,,,,,,	18
1834	Basp1	chr15	25489739	25490239	-75975	-0.8	2.81e-05	0.000173	6.82	6.02	0	313,,,	315,,,,	313,,,	314,,,,	313,,,,	,,,,,,,,,,,,,,,	,,,,,,,,,,,,,,	,,,,,,,,,,,,,,,,,,	216,,,,,,,,,,,,,,,,,,,	97
1835	Commd2	chr3	57625578	57626078	25637	-0.8	3.03e-05	0.000185	6.5	5.7	0	,,,	,,,,	,,,	,,,,	,,,,	204,277,,,,,,,,,,,,,,	204,,,,,,,,,,,,,,	205,,,,,,,,,,,,,,,,,,	205,,,,,,,,,,,,,,,,,,,	NA
1836	Tgoln1	chr6	72678720	72679220	-61720	-0.8	3.42e-05	0.000206	6.5	5.7	0	,,,	,,,,	,,,	,,,,	,,,,	,,,,,,,,,,,,,,,	,,,,,,,,,,,,,,	,,,,,,,,,,,,,,,,,,	396,,,,,,,,,,,,,,,,,,,	NA
1837	Gm15785	chr6	149458459	149458959	-23986	-0.8	9.19e-05	0.000494	6.19	5.38	0	,,,	,,,,	,,,	,,,,	,,,,	221,250,,,,,,,,,,,,,,	,,,,,,,,,,,,,,	,,,,,,,,,,,,,,,,,,	162,222,,,,,,,,,,,,,,,,,,	NA
1838	Podxl	chr6	31586968	31587468	-22987	-0.8	0.000101	0.000534	6.4	5.6	0	128,,,	,,,,	,,,	,,,,	,,,,	244,250,331,459,,,,,,,,,,,,	331,,,,,,,,,,,,,,	332,,,,,,,,,,,,,,,,,,	245,,,,,,,,,,,,,,,,,,,	NA
1839	Per2	chr1	91448519	91449019	10305	-0.8	0.000109	0.000572	6.34	5.54	0	,,,	346,,,,	,,,	345,,,,	,,,,	352,,,,,,,,,,,,,,,	,,,,,,,,,,,,,,	,,,,,,,,,,,,,,,,,,	353,,,,,,,,,,,,,,,,,,,	6
1840	Gm47406	chr13	10045853	10046353	152943	-0.8	0.000113	0.000591	6.21	5.41	0	295,,,	293,,,,	,,,	294,,,,	,,,,	6,438,470,,,,,,,,,,,,,	438,,,,,,,,,,,,,,	7,437,471,,,,,,,,,,,,,,,,	331,437,,,,,,,,,,,,,,,,,,	37
1841	Gm31191	chr13	113454427	113454927	25316	-0.8	0.000124	0.000643	6.26	5.46	0	,,,	271,,,,	273,,,	272,,,,	273,,,,	133,243,,,,,,,,,,,,,,	133,243,,,,,,,,,,,,,	132,244,,,,,,,,,,,,,,,,,	3,,,,,,,,,,,,,,,,,,,	27
1842	Rab3c	chr13	110251422	110251922	29074	-0.8	0.000187	0.000925	6.05	5.25	0	,,,	,,,,	,,,	,,,,	,,,,	268,,,,,,,,,,,,,,,	268,,,,,,,,,,,,,,	,,,,,,,,,,,,,,,,,,	256,,,,,,,,,,,,,,,,,,,	NA
1843	Tacc2	chr7	130645283	130645783	67845	-0.8	0.000189	0.000934	6.49	5.7	0	,,,	,,,,	,,,	,,,,	,,,,	63,228,289,,,,,,,,,,,,,	63,228,,,,,,,,,,,,,	62,,,,,,,,,,,,,,,,,,	,,,,,,,,,,,,,,,,,,,	NA
1844	Mesd	chr7	83902539	83903039	18073	-0.8	0.000204	0.001	6.38	5.58	0	105,227,,	225,,,,	227,,,	226,,,,	105,227,,,	261,425,477,,,,,,,,,,,,,	261,425,,,,,,,,,,,,,	260,,,,,,,,,,,,,,,,,,	,,,,,,,,,,,,,,,,,,,	33
1845	Usp46	chr5	74029724	74030224	38207	-0.8	0.000204	0.001	6.31	5.5	0	,,,	,,,,	,,,	,,,,	,,,,	253,,,,,,,,,,,,,,,	25,,,,,,,,,,,,,,	26,254,,,,,,,,,,,,,,,,,	115,254,256,,,,,,,,,,,,,,,,,	NA
1846	Ptk6	chr2	181201528	181202028	761	-0.8	0.000247	0.00119	7.09	6.29	0	,,,	,,,,	223,,,	,,,,	,,,,	253,277,419,,,,,,,,,,,,,	253,419,,,,,,,,,,,,,	254,276,,,,,,,,,,,,,,,,,	15,254,276,,,,,,,,,,,,,,,,,	30
1847	Gm49091	chr15	34057165	34057665	4047	-0.8	0.000341	0.00158	6.05	5.24	0	,,,	103,,,,	,,,	104,,,,	,,,,	295,,,,,,,,,,,,,,,	,,,,,,,,,,,,,,	294,,,,,,,,,,,,,,,,,,	318,,,,,,,,,,,,,,,,,,,	190
1848	Tmem26	chr10	68897477	68897977	173831	-0.8	0.000361	0.00165	6.12	5.32	0	,,,	,,,,	,,,	,,,,	,,,,	256,423,,,,,,,,,,,,,,	256,423,,,,,,,,,,,,,	22,257,424,,,,,,,,,,,,,,,,	257,408,,,,,,,,,,,,,,,,,,	NA
1849	Gm7791	chr10	25268480	25268980	16980	-0.8	0.000361	0.00166	6.18	5.38	0	,,,	,,,,	,,,	,,,,	,,,,	251,382,,,,,,,,,,,,,,	251,382,,,,,,,,,,,,,	252,381,,,,,,,,,,,,,,,,,	,,,,,,,,,,,,,,,,,,,	NA
1850	Gnpda1	chr18	38354138	38354638	-15135	-0.8	0.000367	0.00168	6.31	5.51	0	345,,,	347,,,,	345,,,	,,,,	345,,,,	232,,,,,,,,,,,,,,,	,,,,,,,,,,,,,,	,,,,,,,,,,,,,,,,,,	214,231,,,,,,,,,,,,,,,,,,	113
1851	Rpl10-ps5	chr8	94269378	94269878	46385	-0.8	0.000381	0.00173	5.93	5.13	0	,,,	,,,,	,,,	,,,,	,,,,	100,246,,,,,,,,,,,,,,	100,105,,,,,,,,,,,,,	99,267,,,,,,,,,,,,,,,,,	37,267,,,,,,,,,,,,,,,,,,	NA
1852	Ube2l3-ps1	chr3	35568357	35568857	22463	-0.8	0.000384	0.00175	6.07	5.26	0	,,,	,,,,	,,,	,,,,	,,,,	221,,,,,,,,,,,,,,,	221,,,,,,,,,,,,,,	220,,,,,,,,,,,,,,,,,,	220,419,,,,,,,,,,,,,,,,,,	NA
1853	Zfp74	chr7	29954714	29955214	-625	-0.8	0.000412	0.00186	6.81	6.01	0	,,,	,,,,	,,,	,,,,	,,,,	167,240,302,,,,,,,,,,,,,	240,297,302,,,,,,,,,,,,	241,,,,,,,,,,,,,,,,,,	29,168,241,261,,,,,,,,,,,,,,,,	NA
1854	Snx18	chr13	113555231	113555731	62833	-0.8	0.000427	0.00192	6.14	5.34	0	448,,,	450,,,,	448,,,	449,,,,	448,,,,	,,,,,,,,,,,,,,,	,,,,,,,,,,,,,,	,,,,,,,,,,,,,,,,,,	80,247,,,,,,,,,,,,,,,,,,	201
1855	Gm3926	chr13	75542512	75543012	-18164	-0.8	0.000474	0.0021	6.09	5.29	0	,,,	,,,,	,,,	130,,,,	,,,,	,,,,,,,,,,,,,,,	,,,,,,,,,,,,,,	,,,,,,,,,,,,,,,,,,	,,,,,,,,,,,,,,,,,,,	NA
1856	Fam160a1	chr3	85814171	85814671	2620	-0.8	0.000494	0.00218	6.62	5.82	0	282,,,	280,,,,	282,,,	281,,,,	282,,,,	141,323,,,,,,,,,,,,,,	323,,,,,,,,,,,,,,	322,,,,,,,,,,,,,,,,,,	,,,,,,,,,,,,,,,,,,,	40
1857	Atp6v0e	chr17	26638599	26639099	-37297	-0.8	0.000509	0.00223	5.97	5.17	0	,,,	,,,,	,,,	390,,,,	,,,,	,,,,,,,,,,,,,,,	,,,,,,,,,,,,,,	,,,,,,,,,,,,,,,,,,	244,,,,,,,,,,,,,,,,,,,	146
1858	Zfp608	chr18	55234007	55234507	-243827	-0.8	0.000543	0.00236	6.05	5.25	0	356,,,	,,,,	,,,	,,,,	,,,,	133,298,420,,,,,,,,,,,,,	133,219,298,,,,,,,,,,,,	132,220,271,299,,,,,,,,,,,,,,,	28,140,419,,,,,,,,,,,,,,,,,	NA
1859	Gm12274	chr11	62073543	62074043	-99193	-0.8	0.000562	0.00243	6.06	5.26	0	,,,	,,,,	,,,	,,,,	,,,,	258,277,,,,,,,,,,,,,,	258,277,,,,,,,,,,,,,	253,257,,,,,,,,,,,,,,,,,	213,253,,,,,,,,,,,,,,,,,,	NA
1860	Gm8062	chr13	73835693	73836193	5761	-0.8	0.000719	0.003	5.77	4.98	0	,,,	,,,,	,,,	,,,,	,,,,	242,453,,,,,,,,,,,,,,	242,453,,,,,,,,,,,,,	243,452,,,,,,,,,,,,,,,,,	243,,,,,,,,,,,,,,,,,,,	NA
1861	Atf7ip	chr6	136554756	136555256	48589	-0.8	0.000796	0.00327	5.81	5.01	0	,,,	,,,,	,,,	,,,,	,,,,	27,236,248,,,,,,,,,,,,,	236,248,,,,,,,,,,,,,	26,247,,,,,,,,,,,,,,,,,	247,,,,,,,,,,,,,,,,,,,	NA
1862	Wdr11	chr7	129847084	129847584	255221	-0.8	0.00083	0.00339	6.14	5.34	0	,,,	,,,,	,,,	,,,,	,,,,	263,,,,,,,,,,,,,,,	263,,,,,,,,,,,,,,	,,,,,,,,,,,,,,,,,,	210,,,,,,,,,,,,,,,,,,,	NA
1863	Bach2	chr4	32375807	32376307	137003	-0.8	0.00084	0.00342	6.72	5.92	0	230,,,	228,,,,	,,,	229,282,,,	230,283,,,	205,251,,,,,,,,,,,,,,	251,,,,,,,,,,,,,,	252,,,,,,,,,,,,,,,,,,	252,,,,,,,,,,,,,,,,,,,	21
1864	Rsu1	chr2	13206385	13206885	64530	-0.8	0.0011	0.00432	5.73	4.94	0	286,,,	284,,,,	,,,	285,,,,	286,,,,	,,,,,,,,,,,,,,,	,,,,,,,,,,,,,,	,,,,,,,,,,,,,,,,,,	379,,,,,,,,,,,,,,,,,,,	93
1865	Amd-ps4	chr4	51533257	51533757	-279230	-0.8	0.00123	0.00477	6.32	5.52	0	,,,	,,,,	,,,	,,,,	,,,,	127,232,266,,,,,,,,,,,,,	127,232,,,,,,,,,,,,,	126,231,,,,,,,,,,,,,,,,,	126,212,393,395,,,,,,,,,,,,,,,,	NA
1866	Tmem163	chr1	127568583	127569083	110465	-0.8	0.00126	0.00489	5.73	4.94	0	,,,	,,,,	,,,	,,,,	,,,,	,,,,,,,,,,,,,,,	,,,,,,,,,,,,,,	,,,,,,,,,,,,,,,,,,	321,,,,,,,,,,,,,,,,,,,	NA
1867	Gng4	chr13	13723338	13723838	-60221	-0.8	0.00129	0.00498	5.61	4.82	0	,,,	,,,,	,,,	,,,,	,,,,	265,483,,,,,,,,,,,,,,	239,,,,,,,,,,,,,,	266,,,,,,,,,,,,,,,,,,	266,484,,,,,,,,,,,,,,,,,,	NA
1868	Pja1	chrX	99340177	99340677	130596	-0.8	0.00154	0.0058	5.65	4.84	0	,,,	,,,,	,,,	,,,,	,,,,	216,,,,,,,,,,,,,,,	,,,,,,,,,,,,,,	215,,,,,,,,,,,,,,,,,,	215,,,,,,,,,,,,,,,,,,,	NA
1869	G0s2	chr1	193301618	193302118	-28401	-0.8	0.00188	0.00688	5.82	5.01	0	,,,	356,454,,,	,,,	455,,,,	358,456,,,	133,,,,,,,,,,,,,,,	133,,,,,,,,,,,,,,	,,,,,,,,,,,,,,,,,,	,,,,,,,,,,,,,,,,,,,	223
1870	Sbno2	chr10	80092578	80093078	12493	-0.8	0.00193	0.00706	6.14	5.34	0	,,,	,,,,	,,,	,,,,	,,,,	104,215,,,,,,,,,,,,,,	215,,,,,,,,,,,,,,	103,216,,,,,,,,,,,,,,,,,	103,245,,,,,,,,,,,,,,,,,,	NA
1871	Fcho2	chr13	98813481	98813981	1468	-0.8	0.00205	0.00743	5.64	4.84	0	328,,,	326,,,,	,,,	327,,,,	,,,,	57,,,,,,,,,,,,,,,	,,,,,,,,,,,,,,	373,,,,,,,,,,,,,,,,,,	56,222,258,373,,,,,,,,,,,,,,,,	46
1872	Klhl30	chr1	91354846	91355346	3830	-0.8	0.00209	0.00754	5.82	5.02	0	211,215,,	213,213,,,	,,,	212,214,,,	,,,,	187,282,286,292,,,,,,,,,,,,	286,292,,,,,,,,,,,,,	188,281,291,,,,,,,,,,,,,,,,	281,457,,,,,,,,,,,,,,,,,,	24
1873	Gm5904	chr7	136430613	136431113	-226096	-0.8	0.00241	0.00853	6	5.2	0	,,,	,,,,	,,,	,,,,	,,,,	235,275,,,,,,,,,,,,,,	235,275,,,,,,,,,,,,,	234,274,,,,,,,,,,,,,,,,,	234,,,,,,,,,,,,,,,,,,,	NA
1874	Sh3rf1	chr8	61283807	61284307	59935	-0.8	0.00252	0.00885	5.86	5.06	0	210,480,,	212,482,,,	210,,,	211,481,,,	210,480,,,	,,,,,,,,,,,,,,,	,,,,,,,,,,,,,,	,,,,,,,,,,,,,,,,,,	,,,,,,,,,,,,,,,,,,,	NA
1875	Slc38a4	chr15	97041934	97042434	13522	-0.8	0.00256	0.00897	5.61	4.81	0	243,352,,	241,260,354,,	352,,,	242,261,353,,	352,,,,	,,,,,,,,,,,,,,,	,,,,,,,,,,,,,,	255,394,,,,,,,,,,,,,,,,,	255,,,,,,,,,,,,,,,,,,,	5
1876	Zfp36l2	chr17	84180687	84181187	6760	-0.8	0.00261	0.00913	5.5	4.7	0	,,,	271,,,,	273,,,	272,,,,	273,,,,	,,,,,,,,,,,,,,,	,,,,,,,,,,,,,,	,,,,,,,,,,,,,,,,,,	,,,,,,,,,,,,,,,,,,,	NA
1877	Antxr1	chr6	87222822	87223322	112499	-0.8	0.00267	0.00929	5.67	4.87	0	,,,	,,,,	,,,	,,,,	189,,,,	,,,,,,,,,,,,,,,	64,,,,,,,,,,,,,,	63,,,,,,,,,,,,,,,,,,	231,305,,,,,,,,,,,,,,,,,,	42
1878	Dusp27	chr1	166089605	166090105	37817	-0.8	0.00277	0.00962	6.07	5.27	0	,,,	,,,,	,,,	,,,,	,,,,	449,473,,,,,,,,,,,,,,	,,,,,,,,,,,,,,	448,474,,,,,,,,,,,,,,,,,	,,,,,,,,,,,,,,,,,,,	NA
1879	Gm44431	chr6	126327107	126327607	-9260	-0.8	0.00281	0.00974	5.83	5.03	0	223,,,	225,,,,	223,277,,	224,,,,	223,,,,	316,419,468,,,,,,,,,,,,,	468,,,,,,,,,,,,,,	467,,,,,,,,,,,,,,,,,,	467,,,,,,,,,,,,,,,,,,,	39
1880	Kdsr	chr1	106760906	106761406	-1179	-0.8	0.00299	0.0103	5.5	4.7	0	,,,	,,,,	,,,	,,,,	,,,,	189,274,,,,,,,,,,,,,,	189,,,,,,,,,,,,,,	190,,,,,,,,,,,,,,,,,,	166,190,230,,,,,,,,,,,,,,,,,	NA
1881	Ubl3	chr5	148570807	148571307	-18018	-0.8	0.00343	0.0116	5.73	4.93	0	,,,	,,,,	,,,	,,,,	,,,,	394,,,,,,,,,,,,,,,	,,,,,,,,,,,,,,	393,,,,,,,,,,,,,,,,,,	189,393,,,,,,,,,,,,,,,,,,	NA
1882	Lcp1	chr14	75173497	75173997	42396	-0.8	0.00365	0.0122	5.37	4.56	0	231,,,	199,233,,,	231,,,	198,232,,,	197,231,,,	98,301,,,,,,,,,,,,,,	98,,,,,,,,,,,,,,	99,183,,,,,,,,,,,,,,,,,	304,321,,,,,,,,,,,,,,,,,,	14
1883	Rpgrip1	chr14	52118702	52119202	7998	-0.8	0.00395	0.013	5.6	4.8	0	,,,	,,,,	,,,	,,,,	,,,,	,,,,,,,,,,,,,,,	,,,,,,,,,,,,,,	,,,,,,,,,,,,,,,,,,	249,,,,,,,,,,,,,,,,,,,	NA
1884	Gm12808	chr4	109758965	109759465	-4148	-0.8	0.0042	0.0137	5.37	4.57	0	,,,	,,,,	,,,	,,,,	,,,,	239,,,,,,,,,,,,,,,	107,239,,,,,,,,,,,,,	240,305,,,,,,,,,,,,,,,,,	240,310,,,,,,,,,,,,,,,,,,	NA
1885	Gnb4	chr3	32658701	32659201	-42116	-0.8	0.00429	0.014	5.35	4.55	0	,,,	170,,,,	,,,	171,,,,	172,,,,	,,,,,,,,,,,,,,,	269,,,,,,,,,,,,,,	268,,,,,,,,,,,,,,,,,,	268,351,458,,,,,,,,,,,,,,,,,	96
1886	Otulin	chr15	27575841	27576341	54352	-0.8	0.00454	0.0147	5.86	5.06	0	385,430,,	205,387,432,,	385,430,,	204,386,431,,	203,385,,,	216,,,,,,,,,,,,,,,	,,,,,,,,,,,,,,	,,,,,,,,,,,,,,,,,,	,,,,,,,,,,,,,,,,,,,	11
1887	Gapdh-ps14	chr8	41592069	41592569	17100	-0.8	0.00492	0.0157	5.26	4.46	0	192,,,	190,,,,	192,,,	191,,,,	192,,,,	360,,,,,,,,,,,,,,,	235,360,,,,,,,,,,,,,	236,361,,,,,,,,,,,,,,,,,	211,361,,,,,,,,,,,,,,,,,,	19
1888	Gm47686	chr12	89640026	89640526	-851099	-0.8	0.00581	0.0181	5.07	4.27	0	,,,	,,,,	,,,	,,,,	,,,,	,,,,,,,,,,,,,,,	,,,,,,,,,,,,,,	252,,,,,,,,,,,,,,,,,,	252,,,,,,,,,,,,,,,,,,,	NA
1889	Rps2-ps6	chr14	76292161	76292661	-54616	-0.8	0.00598	0.0186	5.37	4.57	0	,,,	,,,,	,,,	,,,,	,,,,	,,,,,,,,,,,,,,,	,,,,,,,,,,,,,,	,,,,,,,,,,,,,,,,,,	,,,,,,,,,,,,,,,,,,,	NA
1890	Timm21	chr18	85139971	85140471	-188447	-0.8	0.006	0.0187	5.78	4.98	0	,,,	,,,,	,,,	,,,,	,,,,	162,238,,,,,,,,,,,,,,	,,,,,,,,,,,,,,	237,,,,,,,,,,,,,,,,,,	161,237,249,,,,,,,,,,,,,,,,,	NA
1891	Adamts15	chr9	30905676	30906176	16276	-0.8	0.00604	0.0187	5.28	4.48	0	271,,,	,,,,	,,,	88,270,,,	87,,,,	226,,,,,,,,,,,,,,,	,,,,,,,,,,,,,,	227,,,,,,,,,,,,,,,,,,	227,,,,,,,,,,,,,,,,,,,	43
1892	Serpina4-ps1	chr12	104069586	104070086	-10563	-0.8	0.00644	0.0198	5.22	4.43	0	183,,,	185,,,,	183,,,	184,,,,	183,,,,	,,,,,,,,,,,,,,,	,,,,,,,,,,,,,,	,,,,,,,,,,,,,,,,,,	175,,,,,,,,,,,,,,,,,,,	8
1893	Fgf1	chr18	38940363	38940863	-10959	-0.8	0.00672	0.0205	5.15	4.36	0	,,,	,,,,	,,,	,,,,	,,,,	286,,,,,,,,,,,,,,,	,,,,,,,,,,,,,,	285,,,,,,,,,,,,,,,,,,	,,,,,,,,,,,,,,,,,,,	NA
1894	AC122306.1	chr18	18274534	18275034	445715	-0.8	0.00688	0.0209	5.22	4.42	0	,,,	,,,,	,,,	,,,,	,,,,	265,271,417,,,,,,,,,,,,,	271,,,,,,,,,,,,,,	266,270,,,,,,,,,,,,,,,,,	243,,,,,,,,,,,,,,,,,,,	NA
1895	Fbn2	chr18	58206752	58207252	2674	-0.8	0.00771	0.023	5.16	4.36	0	85,,,	87,,,,	85,,,	86,,,,	85,,,,	20,,,,,,,,,,,,,,,	20,172,,,,,,,,,,,,,	21,,,,,,,,,,,,,,,,,,	27,370,,,,,,,,,,,,,,,,,,	58
1896	Gm6392	chr15	60516730	60517230	48606	-0.8	0.00774	0.0231	6.32	5.52	0	,,,	,,,,	,,,	,,,,	,,,,	215,272,323,400,,,,,,,,,,,,	153,215,272,400,,,,,,,,,,,	214,273,,,,,,,,,,,,,,,,,	,,,,,,,,,,,,,,,,,,,	NA
1897	Spry2	chr14	105767003	105767503	129316	-0.8	0.00844	0.0249	5.04	4.23	0	215,,,	217,,,,	215,,,	216,,,,	215,,,,	236,,,,,,,,,,,,,,,	236,,,,,,,,,,,,,,	237,,,,,,,,,,,,,,,,,,	188,,,,,,,,,,,,,,,,,,,	19
1898	Srebf1	chr11	60178494	60178994	43587	-0.8	0.00847	0.0249	5.91	5.11	0	,,,	218,,,,	,,,	217,,,,	216,,,,	60,284,450,,,,,,,,,,,,,	60,284,450,,,,,,,,,,,,	91,451,,,,,,,,,,,,,,,,,	69,,,,,,,,,,,,,,,,,,,	66
1899	Kcnab1	chr3	65239700	65240200	130316	-0.8	0.00849	0.025	4.91	4.1	0	,,,	,,,,	58,,,	57,,,,	58,,,,	276,299,,,,,,,,,,,,,,	276,299,,,,,,,,,,,,,	,,,,,,,,,,,,,,,,,,	,,,,,,,,,,,,,,,,,,,	218
1900	Bcl2l14	chr6	134236249	134236749	-159569	-0.8	0.0113	0.0319	5.01	4.22	0	,,,	,,,,	462,,,	,,,,	462,,,,	174,215,,,,,,,,,,,,,,	215,,,,,,,,,,,,,,	214,,,,,,,,,,,,,,,,,,	,,,,,,,,,,,,,,,,,,,	247
1901	Gm16114	chr3	40677441	40677941	-18275	-0.8	0.0115	0.0322	4.76	3.95	0	,,,	,,,,	,,,	,,,,	,,,,	246,262,308,,,,,,,,,,,,,	308,,,,,,,,,,,,,,	48,247,263,307,,,,,,,,,,,,,,,	48,247,,,,,,,,,,,,,,,,,,	NA
1902	Usp12	chr5	146762469	146762969	32037	-0.8	0.0131	0.036	4.78	3.98	0	,,,	,,,,	,,,	,,,,	,,,,	169,216,234,,,,,,,,,,,,,	169,216,234,,,,,,,,,,,,	170,215,235,,,,,,,,,,,,,,,,	170,215,,,,,,,,,,,,,,,,,,	NA
1903	Cog7	chr7	121934532	121935032	46679	-0.8	0.0133	0.0364	5.55	4.75	0	,,,	,,,,	,,,	,,,,	,,,,	273,,,,,,,,,,,,,,,	,,,,,,,,,,,,,,	218,,,,,,,,,,,,,,,,,,	313,,,,,,,,,,,,,,,,,,,	NA
1904	Gins2	chr8	120574844	120575344	13960	-0.8	0.0133	0.0365	4.77	3.97	0	326,,,	324,,,,	326,,,	325,,,,	326,,,,	206,210,,,,,,,,,,,,,,	206,210,,,,,,,,,,,,,	205,211,,,,,,,,,,,,,,,,,	,,,,,,,,,,,,,,,,,,,	113
1905	Gm12435	chr4	48380897	48381397	-35667	-0.8	0.0136	0.0372	4.7	3.91	0	,,,	,,,,	,,,	,,,,	,,,,	205,261,406,452,,,,,,,,,,,,	205,261,452,,,,,,,,,,,,	453,,,,,,,,,,,,,,,,,,	,,,,,,,,,,,,,,,,,,,	NA
1906	Mpp1	chrX	75128542	75129042	1974	-0.8	0.0138	0.0375	4.78	3.98	0	6,,,	,,,,	,,,	,,,,	,,,,	236,,,,,,,,,,,,,,,	236,451,,,,,,,,,,,,,	237,,,,,,,,,,,,,,,,,,	237,,,,,,,,,,,,,,,,,,,	NA
1907	Gpx4-ps2	chr10	46011830	46012330	136539	-0.8	0.0141	0.0383	4.72	3.92	0	,,,	35,,,,	,,,	,,,,	,,,,	216,262,,,,,,,,,,,,,,	216,,,,,,,,,,,,,,	217,,,,,,,,,,,,,,,,,,	217,484,,,,,,,,,,,,,,,,,,	181
1908	Rps13-ps8	chr2	72546391	72546891	1179	-0.8	0.0143	0.0387	4.65	3.84	0	,,,	,,,,	,,,	,,,,	,,,,	66,258,,,,,,,,,,,,,,	258,,,,,,,,,,,,,,	259,,,,,,,,,,,,,,,,,,	138,245,259,,,,,,,,,,,,,,,,,	NA
1909	Sox9	chr11	112543548	112544048	-238176	-0.8	0.0144	0.0389	5.75	4.95	0	,,,	,,,,	,,,	,,,,	,,,,	253,309,,,,,,,,,,,,,,	309,,,,,,,,,,,,,,	308,,,,,,,,,,,,,,,,,,	308,,,,,,,,,,,,,,,,,,,	NA
1910	Rpl7-ps7	chr5	82346633	82347133	9782	-0.8	0.0155	0.0413	5.34	4.54	0	388,,,	390,,,,	388,,,	389,,,,	388,,,,	245,,,,,,,,,,,,,,,	,,,,,,,,,,,,,,	,,,,,,,,,,,,,,,,,,	,,,,,,,,,,,,,,,,,,,	143
1911	AC091332.1	chr17	79292440	79292940	-34391	-0.8	0.0155	0.0413	4.95	4.15	0	437,,,	439,,,,	437,,,	438,,,,	437,,,,	,,,,,,,,,,,,,,,	,,,,,,,,,,,,,,	,,,,,,,,,,,,,,,,,,	,,,,,,,,,,,,,,,,,,,	NA
1912	Gm18960	chr13	93360565	93361065	60251	-0.8	0.0156	0.0415	5.04	4.25	0	,,,	,,,,	,,,	,,,,	,,,,	191,358,,,,,,,,,,,,,,	191,,,,,,,,,,,,,,	192,,,,,,,,,,,,,,,,,,	182,,,,,,,,,,,,,,,,,,,	NA
1913	Prom1	chr5	44095685	44096185	5847	-0.8	0.0161	0.0427	4.82	4.01	0	,,,	221,,,,	,,,	222,,,,	223,,,,	18,206,245,,,,,,,,,,,,,	18,245,,,,,,,,,,,,,	17,207,246,,,,,,,,,,,,,,,,	136,,,,,,,,,,,,,,,,,,,	14
1914	Zzz3	chr3	152393843	152394343	-1130	-0.8	0.0163	0.043	5.59	4.79	0	181,,,	179,,,,	181,,,	180,,,,	181,,,,	202,226,245,,,,,,,,,,,,,	245,,,,,,,,,,,,,,	203,227,246,,,,,,,,,,,,,,,,	227,246,,,,,,,,,,,,,,,,,,	21
1915	Cdk19	chr10	40381357	40381857	41793	-0.8	0.0172	0.0452	5.31	4.5	0	,,,	,,,,	,,,	,,,,	,,,,	249,255,,,,,,,,,,,,,,	249,,,,,,,,,,,,,,	254,,,,,,,,,,,,,,,,,,	,,,,,,,,,,,,,,,,,,,	NA
1916	Gtf2a1l	chr17	88651943	88652443	-16217	-0.8	0.0183	0.0474	4.96	4.16	0	,,,	,,,,	,,,	,,,,	,,,,	241,,,,,,,,,,,,,,,	,,,,,,,,,,,,,,	,,,,,,,,,,,,,,,,,,	341,417,,,,,,,,,,,,,,,,,,	NA
1917	Epha2	chr4	141289344	141289844	-11396	-0.8	0.0187	0.0483	4.61	3.81	0	,,,	,,,,	,,,	,,,,	,,,,	179,272,276,413,,,,,,,,,,,,	272,276,,,,,,,,,,,,,	178,271,277,,,,,,,,,,,,,,,,	178,271,,,,,,,,,,,,,,,,,,	NA
1918	Jdp2	chr12	85622571	85623071	23544	-0.8	0.0199	0.0509	5.18	4.39	0	,,,	,,,,	,,,	,,,,	,,,,	195,278,318,451,,,,,,,,,,,,	195,278,451,,,,,,,,,,,,	319,452,,,,,,,,,,,,,,,,,	319,,,,,,,,,,,,,,,,,,,	NA
1919	5730409E04Rik	chr4	126600308	126600808	-9010	-0.8	0.0246	0.0605	4.56	3.76	0	,,,	,,,,	,,,	124,,,,	125,,,,	,,,,,,,,,,,,,,,	,,,,,,,,,,,,,,	276,,,,,,,,,,,,,,,,,,	134,,,,,,,,,,,,,,,,,,,	9
1920	Gm14472	chr2	153426767	153427267	12918	-0.8	0.025	0.0614	4.84	4.04	0	,,,	,,,,	,,,	,,,,	,,,,	,,,,,,,,,,,,,,,	433,,,,,,,,,,,,,,	207,,,,,,,,,,,,,,,,,,	167,,,,,,,,,,,,,,,,,,,	NA
1921	Ndfip1	chr18	38383713	38384213	-34762	-0.8	0.0258	0.0628	6.44	5.64	0	,,,	,,,,	,,,	,,,,	,,,,	38,226,,,,,,,,,,,,,,	38,226,,,,,,,,,,,,,	39,225,,,,,,,,,,,,,,,,,	39,176,225,,,,,,,,,,,,,,,,,	NA
1922	Gm16485	chr9	8964457	8964957	-6834	-0.8	0.0283	0.0679	5.14	4.34	0	,,,	,,,,	,,,	,,,,	,,,,	151,240,,,,,,,,,,,,,,	151,240,,,,,,,,,,,,,	152,241,,,,,,,,,,,,,,,,,	430,,,,,,,,,,,,,,,,,,,	NA
1923	Zmat2	chr18	36802786	36803286	8863	-0.8	0.0318	0.0747	5.22	4.42	0	,,,	,,,,	,,,	328,,,,	329,,,,	63,222,,,,,,,,,,,,,,	,,,,,,,,,,,,,,	,,,,,,,,,,,,,,,,,,	,,,,,,,,,,,,,,,,,,,	106
1924	Gm10577	chr4	100927600	100928100	92596	-0.8	0.032	0.0751	4.51	3.72	0	,,,	,,,,	,,,	,,,,	,,,,	,,,,,,,,,,,,,,,	,,,,,,,,,,,,,,	,,,,,,,,,,,,,,,,,,	,,,,,,,,,,,,,,,,,,,	NA
1925	Gm5865	chr5	44593858	44594358	-187265	-0.8	0.0337	0.0784	4.35	3.55	0	,,,	,,,,	,,,	,,,,	,,,,	223,,,,,,,,,,,,,,,	209,223,,,,,,,,,,,,,	210,222,,,,,,,,,,,,,,,,,	222,,,,,,,,,,,,,,,,,,,	NA
1926	Arhgef37	chr18	61538062	61538562	-1526	-0.8	0.0374	0.0853	4.72	3.92	0	,,,	,,,,	,,,	,,,,	,,,,	11,17,244,291,473,,,,,,,,,,,	17,244,291,473,,,,,,,,,,,	18,245,290,474,,,,,,,,,,,,,,,	206,245,290,478,,,,,,,,,,,,,,,,	NA
1927	Siah3	chr14	75375183	75375683	-80299	-0.8	0.0389	0.0881	4.79	3.99	0	,,,	,,,,	,,,	,,,,	,,,,	214,255,,,,,,,,,,,,,,	255,,,,,,,,,,,,,,	256,,,,,,,,,,,,,,,,,,	64,232,256,,,,,,,,,,,,,,,,,	NA
1928	Plcxd2	chr16	46022474	46022974	-12256	-0.8	0.0426	0.0949	4.75	3.95	0	,,,	,,,,	,,,	,,,,	,,,,	212,,,,,,,,,,,,,,,	,,,,,,,,,,,,,,	,,,,,,,,,,,,,,,,,,	,,,,,,,,,,,,,,,,,,,	NA
1929	Ihh	chr1	74976394	74976894	-24722	-0.8	0.0429	0.0953	4.6	3.8	0	,,,	,,,,	,,,	,,,,	,,,,	234,275,350,,,,,,,,,,,,,	257,275,,,,,,,,,,,,,	274,,,,,,,,,,,,,,,,,,	,,,,,,,,,,,,,,,,,,,	NA
1930	Tbc1d8	chr1	39504191	39504691	-25436	-0.8	0.0654	0.134	4.13	3.33	0	,,,	,,,,	,,,	,,,,	,,,,	211,,,,,,,,,,,,,,,	211,246,,,,,,,,,,,,,	212,247,,,,,,,,,,,,,,,,,	216,,,,,,,,,,,,,,,,,,,	NA
1931	Gm9130	chr14	66816691	66817191	-18313	-0.79	7.53e-20	1.17e-17	8.54	7.75	0	212,333,,	214,335,,,	212,333,,	213,334,,,	212,333,,,	2,36,69,293,,,,,,,,,,,,	2,36,69,230,293,,,,,,,,,,	1,35,59,68,292,348,,,,,,,,,,,,,	1,35,59,64,292,,,,,,,,,,,,,,,	13
1932	Fam167a	chr14	63448521	63449021	12127	-0.79	7.83e-11	1.71e-09	7.49	6.7	0	265,425,,	263,294,427,,	265,425,,	264,426,,,	265,425,,,	200,242,,,,,,,,,,,,,,	200,242,455,,,,,,,,,,,,	201,286,454,,,,,,,,,,,,,,,,	201,207,,,,,,,,,,,,,,,,,,	8
1933	Sh3rf3	chr10	58972072	58972572	158713	-0.79	9.18e-10	1.59e-08	8.05	7.26	0	286,,,	288,,,,	,,,	237,287,,,	,,,,	216,242,255,307,481,,,,,,,,,,,	216,242,307,,,,,,,,,,,,	241,256,306,,,,,,,,,,,,,,,,	306,,,,,,,,,,,,,,,,,,,	4
1934	Gm18722	chr16	9149712	9150212	-41942	-0.79	6.96e-09	1e-07	7.59	6.8	0	155,,,	157,,,,	,,,	156,,,,	155,,,,	33,236,306,,,,,,,,,,,,,	33,116,,,,,,,,,,,,,	115,237,307,,,,,,,,,,,,,,,,	307,,,,,,,,,,,,,,,,,,,	39
1935	Sergef	chr7	46554580	46555080	84727	-0.79	5.05e-08	6.05e-07	7.59	6.8	0	,,,	,,,,	,,,	,,,,	,,,,	110,173,,,,,,,,,,,,,,	173,,,,,,,,,,,,,,	172,,,,,,,,,,,,,,,,,,	117,259,370,433,,,,,,,,,,,,,,,,	NA
1936	Gm17907	chr7	55891617	55892117	11194	-0.79	2.38e-07	2.43e-06	7	6.2	0	,,,	,,,,	,,,	,,,,	,,,,	230,277,,,,,,,,,,,,,,	230,,,,,,,,,,,,,,	229,,,,,,,,,,,,,,,,,,	414,,,,,,,,,,,,,,,,,,,	NA
1937	Gm12926	chr4	123588895	123589395	-40900	-0.79	3.34e-07	3.28e-06	7.41	6.62	0	179,366,,	177,368,,,	366,,,	367,,,,	366,,,,	112,249,,,,,,,,,,,,,,	112,249,,,,,,,,,,,,,	111,250,,,,,,,,,,,,,,,,,	111,250,486,,,,,,,,,,,,,,,,,	65
1938	Cdyl	chr13	35435126	35435626	-224207	-0.79	4.93e-07	4.67e-06	7.04	6.25	0	313,,,	311,,,,	313,,,	246,312,,,	313,,,,	103,264,,,,,,,,,,,,,,	264,,,,,,,,,,,,,,	263,,,,,,,,,,,,,,,,,,	,,,,,,,,,,,,,,,,,,,	17
1939	Ypel5	chr17	72828183	72828683	-7770	-0.79	1.14e-06	9.92e-06	7.12	6.33	0	,,,	,,,,	,,,	374,,,,	,,,,	95,226,261,,,,,,,,,,,,,	95,226,,,,,,,,,,,,,	96,227,262,,,,,,,,,,,,,,,,	262,,,,,,,,,,,,,,,,,,,	112
1940	Gm12492	chr4	43798821	43799321	934	-0.79	1.19e-06	1.03e-05	6.94	6.15	0	455,,,	457,,,,	455,,,	456,,,,	455,,,,	,,,,,,,,,,,,,,,	,,,,,,,,,,,,,,	,,,,,,,,,,,,,,,,,,	397,,,,,,,,,,,,,,,,,,,	58
1941	Nsmaf	chr4	6477046	6477546	-22775	-0.79	1.39e-06	1.19e-05	7.37	6.57	0	336,,,	338,,,,	336,,,	337,,,,	336,,,,	64,228,258,,,,,,,,,,,,,	64,228,344,,,,,,,,,,,,	63,259,,,,,,,,,,,,,,,,,	259,370,,,,,,,,,,,,,,,,,,	6
1942	Lpp	chr16	24390519	24391019	-2488	-0.79	4.91e-06	3.68e-05	6.68	5.89	0	233,,,	235,,,,	,,,	234,,,,	233,,,,	184,261,,,,,,,,,,,,,,	184,261,,,,,,,,,,,,,	134,183,191,260,,,,,,,,,,,,,,,	58,183,260,,,,,,,,,,,,,,,,,	25
1943	Gm17528	chr13	28692556	28693056	-134067	-0.79	5.82e-06	4.27e-05	6.76	5.97	0	,,,	,,,,	,,,	383,,,,	,,,,	354,490,,,,,,,,,,,,,,	354,490,,,,,,,,,,,,,	489,,,,,,,,,,,,,,,,,,	123,269,397,,,,,,,,,,,,,,,,,	14
1944	Smarcb1	chr10	75918986	75919486	2131	-0.79	6.28e-06	4.56e-05	6.88	6.09	0	,,,	,,,,	,,,	,,,,	,,,,	227,,,,,,,,,,,,,,,	227,,,,,,,,,,,,,,	450,,,,,,,,,,,,,,,,,,	,,,,,,,,,,,,,,,,,,,	NA
1945	Camkk2	chr5	122763140	122763640	15769	-0.79	8.63e-06	6.06e-05	6.64	5.85	0	233,,,	235,,,,	233,,,	234,,,,	233,,,,	117,142,243,285,,,,,,,,,,,,	117,142,,,,,,,,,,,,,	141,244,,,,,,,,,,,,,,,,,	,,,,,,,,,,,,,,,,,,,	8
1946	AC105304.2	chr17	9895142	9895642	-52195	-0.79	8.81e-06	6.16e-05	7.9	7.11	0	,,,	,,,,	,,,	267,,,,	266,317,,,	372,,,,,,,,,,,,,,,	372,424,,,,,,,,,,,,,	371,,,,,,,,,,,,,,,,,,	202,204,371,,,,,,,,,,,,,,,,,	54
1947	Gm4971	chr7	73624172	73624672	61929	-0.79	1.73e-05	0.000112	6.87	6.09	0	203,,,	201,,,,	203,,,	202,,,,	203,,,,	232,265,273,425,,,,,,,,,,,,	273,425,,,,,,,,,,,,,	233,272,424,,,,,,,,,,,,,,,,	233,,,,,,,,,,,,,,,,,,,	29
1948	Gm5069	chr1	180389247	180389747	-58697	-0.79	2.25e-05	0.000142	6.47	5.67	0	,,,	312,,,,	,,,	311,,,,	310,,,,	191,286,459,,,,,,,,,,,,,	191,459,,,,,,,,,,,,,	287,460,,,,,,,,,,,,,,,,,	363,,,,,,,,,,,,,,,,,,,	23
1949	Gm8580	chr10	93672592	93673092	-6746	-0.79	2.31e-05	0.000145	7.29	6.5	0	,,,	121,,,,	,,,	122,,,,	123,,,,	111,,,,,,,,,,,,,,,	111,,,,,,,,,,,,,,	112,,,,,,,,,,,,,,,,,,	68,,,,,,,,,,,,,,,,,,,	9
1950	Arrdc4	chr7	68726241	68726741	22500	-0.79	2.37e-05	0.000149	6.57	5.78	0	356,,,	,,,,	,,,	,,,,	,,,,	206,,,,,,,,,,,,,,,	,,,,,,,,,,,,,,	,,,,,,,,,,,,,,,,,,	186,,,,,,,,,,,,,,,,,,,	NA
1951	H2afy	chr13	56113876	56114376	21985	-0.79	2.84e-05	0.000175	6.46	5.66	0	,,,	,,,,	,,,	,,,,	,,,,	272,,,,,,,,,,,,,,,	272,,,,,,,,,,,,,,	273,323,,,,,,,,,,,,,,,,,	273,,,,,,,,,,,,,,,,,,,	NA
1952	Slc12a2	chr18	57757941	57758441	-120237	-0.79	4.75e-05	0.000275	6.37	5.57	0	8,336,,	10,46,338,338,	8,336,,	9,45,337,339,	8,44,336,,	292,456,,,,,,,,,,,,,,	,,,,,,,,,,,,,,	,,,,,,,,,,,,,,,,,,	,,,,,,,,,,,,,,,,,,,	44
1953	Gm47811	chr13	71612673	71613173	11801	-0.79	7.87e-05	0.00043	6.55	5.77	0	,,,	,,,,	,,,	,,,,	,,,,	,,,,,,,,,,,,,,,	,,,,,,,,,,,,,,	,,,,,,,,,,,,,,,,,,	237,283,342,389,,,,,,,,,,,,,,,,	NA
1954	Lpar6	chr14	73238389	73239314	494	-0.79	8.5e-05	0.000461	6.25	5.46	0	,,,	,,,,	,,,	,,,,	,,,,	56,,,,,,,,,,,,,,,	,,,,,,,,,,,,,,	,,,,,,,,,,,,,,,,,,	73,103,,,,,,,,,,,,,,,,,,	NA
1955	Adrb1	chr19	56660668	56661168	-61204	-0.79	0.000108	0.000568	6.35	5.56	0	,,,	,,,,	,,,	,,,,	,,,,	49,290,485,,,,,,,,,,,,,	49,290,,,,,,,,,,,,,	289,,,,,,,,,,,,,,,,,,	,,,,,,,,,,,,,,,,,,,	NA
1956	Gm8512	chr10	92072882	92073382	150092	-0.79	0.000114	0.000597	6.24	5.45	0	144,,,	142,,,,	144,,,	143,,,,	144,,,,	99,272,454,,,,,,,,,,,,,	272,454,,,,,,,,,,,,,	100,273,453,,,,,,,,,,,,,,,,	,,,,,,,,,,,,,,,,,,,	42
1957	Zfp217	chr2	170192782	170193282	-44679	-0.79	0.000153	0.000778	6.16	5.37	0	,,,	,,,,	,,,	390,,,,	,,,,	272,351,,,,,,,,,,,,,,	272,,,,,,,,,,,,,,	218,,,,,,,,,,,,,,,,,,	350,,,,,,,,,,,,,,,,,,,	39
1958	Gm47909	chr14	25267995	25268495	-177589	-0.79	0.000171	0.000854	6.32	5.53	0	,,,	129,,,,	,,,	128,,,,	127,,,,	122,,,,,,,,,,,,,,,	122,,,,,,,,,,,,,,	121,,,,,,,,,,,,,,,,,,	,,,,,,,,,,,,,,,,,,,	5
1959	Cdyl	chr13	35486125	35486625	-173208	-0.79	0.000199	0.000979	6.39	5.6	0	,,,	,,,,	,,,	47,56,,,	,,,,	243,428,456,,,,,,,,,,,,,	243,428,456,,,,,,,,,,,,	244,427,,,,,,,,,,,,,,,,,	138,273,427,,,,,,,,,,,,,,,,,	82
1960	Gm10356	chr3	46875247	46875747	175892	-0.79	0.000207	0.00101	6.38	5.59	0	,,,	,,,,	,,,	,,,,	,,,,	224,253,430,,,,,,,,,,,,,	,,,,,,,,,,,,,,	252,,,,,,,,,,,,,,,,,,	136,225,419,463,,,,,,,,,,,,,,,,	NA
1961	Fgf1	chr18	39075154	39075654	-145750	-0.79	0.000239	0.00115	6.6	5.8	0	,,,	,,,,	,,,	,,,,	,,,,	306,,,,,,,,,,,,,,,	11,,,,,,,,,,,,,,	,,,,,,,,,,,,,,,,,,	319,,,,,,,,,,,,,,,,,,,	NA
1962	Wdr92	chr11	17170907	17171407	-10700	-0.79	0.000244	0.00117	7.63	6.83	0	,,,	,,,,	,,,	,,,,	,,,,	182,197,405,419,,,,,,,,,,,,	98,182,197,405,,,,,,,,,,,	183,196,406,418,,,,,,,,,,,,,,,	183,196,418,,,,,,,,,,,,,,,,,	NA
1963	Smim8	chr4	34769518	34770018	8405	-0.79	0.000294	0.00138	6.65	5.86	0	,,,	1,,,,	,,,	0,,,,	,,,,	164,174,201,469,,,,,,,,,,,,	,,,,,,,,,,,,,,	200,228,470,,,,,,,,,,,,,,,,	165,,,,,,,,,,,,,,,,,,,	163
1964	Parn	chr16	13611143	13611643	56527	-0.79	0.000309	0.00145	6.09	5.3	0	,,,	,,,,	220,421,,	420,,,,	421,,,,	,,,,,,,,,,,,,,,	,,,,,,,,,,,,,,	262,,,,,,,,,,,,,,,,,,	,,,,,,,,,,,,,,,,,,,	42
1965	Gm9385	chr9	115995088	115995588	45476	-0.79	0.000337	0.00156	6	5.21	0	462,,,	464,,,,	462,,,	463,,,,	462,,,,	247,279,,,,,,,,,,,,,,	279,,,,,,,,,,,,,,	278,,,,,,,,,,,,,,,,,,	199,,,,,,,,,,,,,,,,,,,	183
1966	Uaca	chr9	60764925	60765425	-29117	-0.79	0.000427	0.00192	6.57	5.78	0	386,,,	384,,,,	386,,,	385,,,,	386,,,,	246,286,456,,,,,,,,,,,,,	246,456,,,,,,,,,,,,,	245,455,,,,,,,,,,,,,,,,,	245,437,,,,,,,,,,,,,,,,,,	51
1967	Fam20a	chr11	109746583	109747083	-24304	-0.79	0.000511	0.00224	6.64	5.84	0	195,,,	197,,,,	195,,,	196,,,,	195,,,,	241,,,,,,,,,,,,,,,	241,,,,,,,,,,,,,,	242,,,,,,,,,,,,,,,,,,	242,,,,,,,,,,,,,,,,,,,	44
1968	Picalm	chr7	90147083	90147583	16870	-0.79	0.000558	0.00241	5.87	5.07	0	,,,	,,,,	,,,	281,,,,	,,,,	269,,,,,,,,,,,,,,,	269,,,,,,,,,,,,,,	268,,,,,,,,,,,,,,,,,,	237,,,,,,,,,,,,,,,,,,,	12
1969	Gm48403	chr10	116701255	116701755	61963	-0.79	0.000583	0.00251	6.4	5.61	0	,,,	172,,,,	,,,	,,,,	,,,,	249,257,,,,,,,,,,,,,,	257,,,,,,,,,,,,,,	256,,,,,,,,,,,,,,,,,,	248,,,,,,,,,,,,,,,,,,,	76
1970	Vdac3	chr8	22596381	22597344	-2568	-0.79	0.000602	0.00257	6.01	5.22	0	693,,,	695,947,,,	,,,	694,946,,,	693,945,,,	208,755,,,,,,,,,,,,,,	755,,,,,,,,,,,,,,	268,,,,,,,,,,,,,,,,,,	396,822,,,,,,,,,,,,,,,,,,	60
1971	Ppfibp1	chr6	146885924	146886424	-2063	-0.79	0.000616	0.00262	5.96	5.17	0	,,,	,,,,	,,,	,,,,	,,,,	65,69,237,,,,,,,,,,,,,	65,69,202,237,,,,,,,,,,,	64,70,238,,,,,,,,,,,,,,,,	238,,,,,,,,,,,,,,,,,,,	NA
1972	Irx3	chr8	91908671	91909171	-106604	-0.79	0.000693	0.00291	6.19	5.4	0	,,,	,,,,	,,,	161,,,,	,,,,	220,,,,,,,,,,,,,,,	,,,,,,,,,,,,,,	221,,,,,,,,,,,,,,,,,,	221,237,,,,,,,,,,,,,,,,,,	59
1973	Gm12550	chr4	86202295	86202795	239546	-0.79	0.000759	0.00314	6.32	5.54	0	,,,	,,,,	,,,	,,,,	,,,,	250,468,,,,,,,,,,,,,,	250,,,,,,,,,,,,,,	242,251,,,,,,,,,,,,,,,,,	,,,,,,,,,,,,,,,,,,,	NA
1974	Anxa5	chr3	36449378	36449878	26016	-0.79	0.000842	0.00343	6.01	5.23	0	166,,,	168,183,,,	166,,,	167,,,,	166,,,,	361,455,,,,,,,,,,,,,,	248,455,,,,,,,,,,,,,	249,360,456,,,,,,,,,,,,,,,,	,,,,,,,,,,,,,,,,,,,	65
1975	Sh3bp4	chr1	89122269	89122769	51854	-0.79	0.000922	0.00372	6.57	5.79	0	,,,	,,,,	,,,	,,,,	,,,,	107,207,271,,,,,,,,,,,,,	,,,,,,,,,,,,,,	272,,,,,,,,,,,,,,,,,,	,,,,,,,,,,,,,,,,,,,	NA
1976	4930447A16Rik	chr15	37458852	37459352	33298	-0.79	0.00102	0.00405	5.87	5.07	0	,,,	,,,,	,,,	,,,,	,,,,	266,292,,,,,,,,,,,,,,	266,292,,,,,,,,,,,,,	,,,,,,,,,,,,,,,,,,	,,,,,,,,,,,,,,,,,,,	NA
1977	Elovl6	chr3	129590467	129590967	58112	-0.79	0.00118	0.00462	5.77	4.98	0	,,,	,,,,	,,,	,,,,	,,,,	189,248,426,,,,,,,,,,,,,	248,426,,,,,,,,,,,,,	249,425,,,,,,,,,,,,,,,,,	188,249,425,,,,,,,,,,,,,,,,,	NA
1978	Cry1	chr10	85189242	85189742	-4178	-0.79	0.00122	0.00475	5.91	5.13	0	,,,	,,,,	,,,	261,,,,	,,,,	,,,,,,,,,,,,,,,	203,,,,,,,,,,,,,,	204,,,,,,,,,,,,,,,,,,	,,,,,,,,,,,,,,,,,,,	57
1979	Slc35e3	chr10	117731121	117731621	14744	-0.79	0.00125	0.00483	6.95	6.16	0	,,,	312,,,,	,,,	311,,,,	310,,,,	217,232,408,478,,,,,,,,,,,,	217,232,237,478,,,,,,,,,,,	218,,,,,,,,,,,,,,,,,,	,,,,,,,,,,,,,,,,,,,	73
1980	Pgc	chr17	47730587	47731087	3745	-0.79	0.00137	0.00523	5.92	5.13	0	,,,	298,,,,	,,,	299,,,,	300,,,,	218,408,,,,,,,,,,,,,,	218,304,408,,,,,,,,,,,,	217,407,,,,,,,,,,,,,,,,,	217,312,407,,,,,,,,,,,,,,,,,	4
1981	Fosl2	chr5	32120641	32121141	-14660	-0.79	0.00139	0.0053	6.18	5.39	0	,,,	,,,,	,,,	,,,,	,,,,	31,224,,,,,,,,,,,,,,	224,,,,,,,,,,,,,,	30,,,,,,,,,,,,,,,,,,	,,,,,,,,,,,,,,,,,,,	NA
1982	2200002D01Rik	chr7	29248248	29248748	0	-0.79	0.00147	0.00557	5.88	5.09	0	207,,,	209,,,,	207,,,	208,,,,	207,,,,	322,,,,,,,,,,,,,,,	,,,,,,,,,,,,,,	323,430,,,,,,,,,,,,,,,,,	,,,,,,,,,,,,,,,,,,,	113
1983	Gm9855	chr10	42149604	42150104	-94298	-0.79	0.00154	0.00579	6.14	5.35	0	410,,,	,,,,	,,,	,,,,	,,,,	400,,,,,,,,,,,,,,,	400,,,,,,,,,,,,,,	399,,,,,,,,,,,,,,,,,,	336,,,,,,,,,,,,,,,,,,,	NA
1984	Elmsan1	chr12	84212214	84212714	6167	-0.79	0.00159	0.00595	5.58	4.79	0	,,,	250,,,,	,,,	251,,,,	252,,,,	223,,,,,,,,,,,,,,,	223,,,,,,,,,,,,,,	224,,,,,,,,,,,,,,,,,,	,,,,,,,,,,,,,,,,,,,	26
1985	Ube2q2	chr9	55139986	55140486	-8368	-0.79	0.00206	0.00744	6.14	5.35	0	,,,	,,,,	,,,	246,,,,	,,,,	154,,,,,,,,,,,,,,,	154,342,,,,,,,,,,,,,	153,343,,,,,,,,,,,,,,,,,	21,343,,,,,,,,,,,,,,,,,,	92
1986	1700080O16Rik	chrX	52024095	52024595	-51323	-0.79	0.00208	0.00751	5.59	4.8	0	124,,,	122,,,,	124,,,	123,,,,	124,,,,	32,46,457,,,,,,,,,,,,,	457,,,,,,,,,,,,,,	0,458,,,,,,,,,,,,,,,,,	0,112,458,,,,,,,,,,,,,,,,,	10
1987	A930035D04Rik	chr6	47455168	47455668	-848	-0.79	0.0022	0.00787	5.69	4.9	0	119,,,	,,,,	,,,	,,,,	,,,,	275,315,,,,,,,,,,,,,,	275,,,,,,,,,,,,,,	187,276,,,,,,,,,,,,,,,,,	,,,,,,,,,,,,,,,,,,,	NA
1988	Actn2	chr13	12311156	12311656	29104	-0.79	0.00228	0.00812	5.75	4.97	0	373,,,	375,,,,	373,,,	374,,,,	373,,,,	24,241,248,,,,,,,,,,,,,	,,,,,,,,,,,,,,	203,249,,,,,,,,,,,,,,,,,	249,336,465,467,,,,,,,,,,,,,,,,	37
1989	Cd47	chr16	49886260	49886760	85727	-0.79	0.00228	0.00814	5.88	5.1	0	,,,	,,,,	,,,	,,,,	,,,,	208,,,,,,,,,,,,,,,	,,,,,,,,,,,,,,	209,,,,,,,,,,,,,,,,,,	209,,,,,,,,,,,,,,,,,,,	NA
1990	Stat4	chr1	51992130	51992630	4982	-0.79	0.00245	0.00865	5.82	5.03	0	339,477,,	475,,,,	397,477,,	338,349,396,476,	348,397,477,,	40,216,257,390,,,,,,,,,,,,	21,40,216,257,390,,,,,,,,,,	41,256,,,,,,,,,,,,,,,,,	250,,,,,,,,,,,,,,,,,,,	6
1991	Pik3r1	chr13	101760952	101761452	6765	-0.79	0.00315	0.0108	5.59	4.8	0	,,,	,,,,	,,,	,,,,	,,,,	10,212,,,,,,,,,,,,,,	10,,,,,,,,,,,,,,	,,,,,,,,,,,,,,,,,,	294,,,,,,,,,,,,,,,,,,,	NA
1992	Gm15989	chr5	110911356	110911856	6112	-0.79	0.00323	0.011	5.39	4.6	0	263,,,	265,,,,	263,,,	264,394,,,	263,,,,	250,,,,,,,,,,,,,,,	250,,,,,,,,,,,,,,	249,,,,,,,,,,,,,,,,,,	249,,,,,,,,,,,,,,,,,,,	13
1993	Atp6v1b2	chr8	69027678	69028178	-60468	-0.79	0.00364	0.0122	5.3	4.51	0	271,,,	269,,,,	,,,	270,324,,,	271,,,,	224,,,,,,,,,,,,,,,	224,,,,,,,,,,,,,,	225,,,,,,,,,,,,,,,,,,	,,,,,,,,,,,,,,,,,,,	44
1994	Ssh2	chr11	77214666	77215166	-1121	-0.79	0.00398	0.0131	5.48	4.69	0	,,,	,,,,	,,,	,,,,	,,,,	46,,,,,,,,,,,,,,,	,,,,,,,,,,,,,,	,,,,,,,,,,,,,,,,,,	,,,,,,,,,,,,,,,,,,,	NA
1995	Fat2	chr11	55378287	55378787	-41723	-0.79	0.00413	0.0136	5.38	4.6	0	,,,	,,,,	,,,	,,,,	,,,,	56,411,,,,,,,,,,,,,,	56,,,,,,,,,,,,,,	412,,,,,,,,,,,,,,,,,,	114,,,,,,,,,,,,,,,,,,,	NA
1996	Ccdc90b	chr7	91849302	91849802	-711347	-0.79	0.00428	0.014	5.44	4.65	0	227,,,	225,,,,	,,,	226,,,,	227,,,,	214,262,,,,,,,,,,,,,,	262,,,,,,,,,,,,,,	263,,,,,,,,,,,,,,,,,,	263,,,,,,,,,,,,,,,,,,,	11
1997	Hmg20a	chr9	56470706	56471206	52097	-0.79	0.00435	0.0142	5.37	4.58	0	9,342,,	7,,,,	9,342,,	8,343,,,	9,342,,,	224,,,,,,,,,,,,,,,	,,,,,,,,,,,,,,	225,,,,,,,,,,,,,,,,,,	225,309,,,,,,,,,,,,,,,,,,	33
1998	Clic6	chr16	92518638	92519138	32902	-0.79	0.00487	0.0156	5.48	4.69	0	,,,	,,,,	,,,	,,,,	194,,,,	242,417,,,,,,,,,,,,,,	242,,,,,,,,,,,,,,	243,247,416,,,,,,,,,,,,,,,,	416,,,,,,,,,,,,,,,,,,,	48
[truncated: 51,177 more rows]
