# Supplementary material for: Differential chromatin binding of the lung lineage transcription factor NKX2-1 resolves opposing murine alveolar cell fates in vivo
Source: Nat Commun. 2021 May 4;12:2509. doi: 10.1038/s41467-021-22817-6 (PMC8096971; doi:10.1038/s41467-021-22817-6)
Supplement: Supplementary file 8 — Supplementary Data 5 [file 41467_2021_22817_MOESM8_ESM.xlsx]

## Sheet: SYT_cAT1vmAT1
Supplementary Data 5: Curated AT1 and AT2 genes and scRNA-seq analysis (MAST differential expression) in Fig. 5.
gene lists		YT Sox9 AT1 mutant/control			YT Sox9 AT2 mutant/control			YT Sox9 AT2 mutant/AT1 control			monocle trajectory heatmap		Genes associated with decreased binding in YT Sox9 E18.5				Genes associated with increased binding n YT Sox9 E18.5
AT1	AT2	GNAME	avg_logFC	p_val_adj	GNAME	avg_logFC	p_val_adj	GNAME	avg_logFC	p_val_adj	GNAME	clusters in heatmap order	GNAME	chr	start	end	GNAME	chr	start	end
Rtkn2	Slc34a2	Xist	8.89689	0	Xist	8.28616	0	Xist	8.93064	0	Nbeal1	1	Erbin	chr13	103963089	103963589	Gm42786	chr3	39809426	39809926
Wnt3a	Sftpa1	Eif2s3y	-3.50197	7.35357e-158	Eif2s3y	-6.30994	0	Dmkn	6.8599	0	Stk36	1	Gm12520	chr4	56009430	56009930	Irx5	chr8	92156886	92157386
Hopx	Sftpc	Rpl29	1.15699	3.0292e-155	Ddx3y	-5.35038	8.46321e-275	Retnla	6.4978	0	B3gnt7	1	Sema3a	chr5	13173387	13173887	Ccdc83	chr7	90212872	90213372
Col4a3	Sftpb	Retnla	2.35659	5.95705e-82	Enpep	3.63284	8.36196e-251	Enpep	6.19177	0	Tor3a	1	Sox6	chr7	115630599	115631099	Cybrd1	chr2	71118677	71119177
Ager	Lamp3	Ccnd2	1.73624	8.18156e-70	Dmkn	2.77134	2.29289e-250	Il33	6.17698	0	Trp53bp2	1	Gm13566	chr2	60578997	60579497	Gm13665	chr2	73055213	73055713
Scnn1g	Ppp1r14c	Igfbp6	-0.580762	1.31848e-65	Ager	-1.35219	4.24293e-224	Pon1	5.6202	0	Ptpn14	1	Adam17	chr12	21388279	21388779	Gm37616	chr3	9049453	9049953
Sema3a	Napsa	Sftpc	0.737274	5.49029e-63	Ctsh	-0.864185	1.8347e-222	Lrp2	5.54001	0	Sptan1	1	Fam8a1	chr13	46695210	46695710	a	chr2	154821274	154821774
Clic5	HC	Rps19	-0.30075	6.13234e-60	Rpl29	1.2239	1.33845e-203	Lcn2	5.27056	0	Rbms1	1	Zfp579	chr7	4988213	4988713	Gm47973	chr12	65619819	65620319
Wnt7a	Etv5	Rps8	-0.300115	1.75135e-59	Hopx	-1.74276	6.75211e-200	C2cd4b	5.26747	0	Osbpl6	1	Gm8863	chr9	46777541	46778041	Gm5267	chr1	41705587	41706087
Msn	Fabp12	Rps7	-0.46119	2.24241e-57	Gm17669	-0.803821	1.92514e-188	C6	5.25777	0	Arhgap1	1	Gm12058	chr11	22790567	22791067	Corin	chr5	72486392	72486892
Vefa	Abca3	Cox6c	0.448263	2.86956e-54	Romo1	0.83082	2.70188e-188	Chsy1	5.25227	0	Flrt3	1	Gm7931	chr5	46883574	46884074	Gpc6	chr14	117070614	117071114
Samhd1	Cxcl15	Gm17669	-0.624593	5.4423e-52	Retnla	1.55616	1.3557e-187	Mme	5.11513	0	Tgm2	1	Tbc1d7	chr13	43235493	43235993	Nin	chr12	70102317	70102817
Pmp22	Cd36	Rpl26	-0.315771	3.1498e-50	Scgb1a1	2.26574	6.91765e-172	Hdc	5.07189	0	Lama5	1	Ehbp1	chr11	22342753	22343253	Timm23	chr14	32200466	32200966
Akap5	Chil1	Ddx3y	-5.05276	1.82993e-49	Napsa	-0.671498	4.89631e-170	S100g	5.0118	0	Tsc22d3	1	Tshb	chr3	102758399	102758899	Gm5597	chr7	76392585	76393085
Timp3	Rab27a	Rps14	-0.326923	3.39597e-49	Rpl21	-0.392597	1.92456e-157	Lyz1	5.01156	0	Cdkl5	1	Kcnh8	chr17	52347043	52347543	Galnt6	chr15	100732559	100733059
Aqp5	Soat1	Rpl7	-0.348824	4.86644e-49	Selenbp1	-0.794456	2.71918e-146	Car8	4.96816	0	Rnf13	1	Gm6869	chr12	97906604	97907104	Aasdh	chr5	76910147	76910647
Qk	Lcn2	Mal	0.479284	6.45079e-48	Rgcc	-1.34882	4.32924e-139	Adam19	4.95172	0	Fam198b	1	Mgll	chr6	88769710	88770210	Setd4	chr16	93396245	93396745
Emp2	Fasn	Atox1	0.545184	3.47758e-46	H2afj	0.485477	4.88738e-137	Akr1c19	4.92555	0	Txnip	1	Gosr2	chr11	103716859	103717359	Snrpe	chr1	133571218	133571718
Cav1	Egfl6	Aqp1	-0.347708	6.60657e-46	Rps19	-0.417974	2.50299e-135	Tspan11	4.81105	0	Tspan2	1	Zfp410	chr12	84311232	84311732	Tbc1d24	chr17	24205303	24205803
Ahnak	Sftpd	Rpl21	-0.266528	4.47905e-44	Rps16	-0.431882	2.16568e-134	Hc	4.80951	0	Ppp3ca	1	Gpbar1	chr1	74268306	74268806	Slc44a1	chr4	53440484	53440984
Agrn	Glrx	Serf2	0.384548	1.81824e-43	Rps8	-0.358836	1.08098e-133	Spink5	4.72489	0	Rusc2	1	Gm11577	chr1	60680843	60681343	Gm12271	chr11	61411835	61412335
Pdpn	Mid1ip1	Rps3a1	-0.338993	1.83032e-43	Npnt	-1.16446	1.3613e-132	Tmem163	4.68803	0	Ccdc107	1	Vmn1r-ps6	chr6	3120610	3121110	Gm13213	chr4	133633324	133633824
Lmo7	Il33	Rgcc	-0.435931	1.67429e-40	Rpl7	-0.401378	6.23178e-129	Lamp3	4.68606	0	Akap2	1	Rusc1	chr3	89085235	89085735	Kcnc1	chr7	46445745	46446245
Sdpr	Lyz1	Tpt1	-0.259335	2.66223e-40	Rpl18a	-0.423799	8.20417e-128	Serpinf1	4.68317	0	Ptprf	1	Gm18838	chr6	60995526	60996026	Krtdap	chr7	30776033	30776533
Tspan8	Lyz2	Fbln5	0.374595	1.10987e-39	mt-Nd4l	0.798863	1.25848e-127	Rab27a	4.59323	0	Macf1	1	Gm10604	chr4	12030400	12030900	Btbd11	chr10	85481061	85481561
Igfbp2	Cebpa	Rps16	-0.30832	2.13934e-39	Rps7	-0.581854	6.92846e-125	Arhgef38	4.56625	0	Sema3e	1	Nisch	chr14	31212496	31212996	Prpf18	chr2	4572471	4573390
Spock2		mt-Cytb	0.434785	3.27059e-39	Uty	-5.1998	1.09039e-124	Nupr1	4.5323	0	Mxd4	1	Slc12a2	chr18	57931897	57932397	Nfkbiz	chr16	55801605	55802105
Scel		Rps10	-0.286177	2.58585e-38	Tmem213	-0.759319	3.72855e-124	Cxcl15	4.52896	0	Stard13	1	Gm5983	chr3	157200570	157201070	Rgs9	chr11	109254982	109255482
Bdnf		Rack1	-0.358516	3.07448e-38	Rpl3	-0.536311	1.78357e-119	Bex2	4.46054	0	Cped1	1	Gm8054	chr8	78898453	78898953	Ffar4	chr19	38096162	38096662
Ankrd1		Gm10076	0.661048	4.61014e-38	Mien1	0.69523	7.61543e-119	Arg2	4.45746	0	Magi1	1	Gm44844	chr8	6470894	6471394	Gm15599	chr17	5206654	5207154
Ctgf		mt-Nd4l	0.625566	6.57768e-38	Fam162a	0.873215	1.50805e-117	Inpp4b	4.44657	0	Wnk1	1	Marco	chr1	120532946	120533446	Mtg1	chr7	140126795	140127295
		H3f3b	-0.319411	1.35155e-37	Rps14	-0.365913	2.58651e-117	Met	4.44584	0	2810474O19Rik	1	Gm12508	chr4	55232180	55232680	Slc38a7	chr8	95852269	95852769
		Tmem176a	0.473694	3.2553e-37	Uqcrq	0.538252	4.5772e-117	Gdpd2	4.41061	0	Tmem160	1	Angpt1	chr15	42568307	42568807	Clpb	chr7	101695383	101695883
		Rps15a	-0.282242	3.58267e-37	Clic3	-1.20871	4.75266e-117	Slc34a2	4.40532	0	Arhgef1	1	Apaf1	chr10	91073223	91073723	Gm13217	chr2	8991260	8991760
		Rps5	-0.336033	7.81867e-37	mt-Cytb	0.569843	2.71919e-115	Kcnj13	4.29445	0	Rabac1	1	Gm43615	chr5	144081371	144081871	Nadk	chr4	155540519	155541019
		S100a11	0.362008	2.14901e-35	Tpt1	-0.288024	9.34908e-115	Sftpa1	4.23091	0	Lrrk1	1	Tcap	chr11	98379231	98379731	AC139573.2	chr16	90190390	90190890
		Rpl5	-0.344562	3.98503e-35	Rpl10a	-0.467963	4.95999e-113	Fabp5	4.20136	0	Igf1r	1	Gm48070	chr13	97658122	97658622	Clic6	chr16	92548620	92549120
		Rps4x	-0.326672	6.03809e-35	Naca	-0.393253	1.03026e-111	C3	4.15863	0	Mfge8	1	Kcnb2	chr1	15397618	15398118	Mn1	chr5	111553610	111554110
		Uqcr11	0.328952	6.2904e-35	Rpl26	-0.314016	2.76849e-111	Auts2	4.14035	0	Apbb1	1	Gm43564	chr5	85697178	85697678	Myo5c	chr9	75264976	75265476
		Ndufa4	0.290283	9.1412e-35	Rps26	-0.432462	1.06376e-110	Dlk1	4.13494	0	Cdipt	1	Scaf11	chr15	96383598	96384098	Prmt8	chr6	127798678	127799178
		Rpl27	-0.42274	5.63266e-34	Cd44	2.20816	3.72287e-109	Mgst2	4.12461	0	Utrn	1	Gm5865	chr5	44553831	44554331	Zfp442	chr2	150438961	150439461
		Gde1	0.357554	6.84652e-34	Rpl17	-0.37047	7.8211e-109	Bcl2a1b	4.07373	0	Gja1	1	Ctnnb1	chr9	121015739	121016239	1700016C15Rik	chr1	177614096	177614596
		Rpl9	-0.301168	3.80654e-33	Rack1	-0.361409	9.47469e-108	Areg	4.05484	0	Agpat3	1	Gm6904	chr14	59233580	59234080	Pard3	chr8	127078718	127079218
		Lyz1	1.23685	5.10927e-33	Tspan1	0.929103	2.36584e-107	Col6a1	4.05114	0	Gadd45b	1	Mov10	chr3	104820543	104821043	Ccdc112	chr18	46378533	46379033
		Rps24	-0.279074	2.04845e-32	Eif3e	-0.612903	2.6442e-106	Adora2b	4.04112	0	Zfp703	1	Gm7560	chr1	12150555	12151055	Pisd	chr5	32761616	32762116
		Rps23	-0.264427	2.76786e-31	Gm10076	0.699482	6.4333e-106	Piwil4	4.03182	0	Rab11fip1	1	Rnf32	chr5	28919619	28920119	Gm14247	chr2	156896251	156896751
		Rpl10a	-0.287309	3.08492e-31	Eef1a1	-0.337537	1.75048e-104	Mlc1	4.02387	0	Rnf150	1	Gm11411	chr4	81945894	81946394	Tmem230	chr2	132232367	132232867
		Rpl18a	-0.256008	3.96412e-31	Col4a2	-0.873605	5.56506e-103	Col6a2	4.01648	0	Cmtm4	1	Mecom	chr3	30292311	30292811	Pank3	chr11	35776425	35776925
		Rpl34	-0.301112	4.38308e-31	Igfbp7	-1.39253	2.19017e-101	Fabp12	3.97538	0	2310022B05Rik	1	Spats2l	chr1	57873799	57874299	Stc1	chr14	69007375	69007875
		Cxcl15	1.06698	5.6692e-31	Kdm5d	-4.63142	2.64095e-101	Cbr2	3.9724	0	Itgb1	1	Gm340	chr19	41548971	41549471	Amfr	chr8	93974755	93975255
		Tacstd2	1.07613	2.85436e-30	Cox5b	0.424446	5.30135e-101	Acot7	3.96423	0	Selenok	1	Dnm3	chr1	162416376	162416876	Izumo2	chr7	44722035	44722535
		Rps27	-0.254046	9.8407e-30	Scd1	-0.817962	2.63153e-100	Slco4c1	3.9467	0	Fermt2	1	C030005K15Rik	chr10	97925517	97926017	Grb2	chr11	115692798	115693298
		Rpl17	-0.274658	1.44577e-29	Rpl27	-0.4125	4.76604e-100	Lyz2	3.8915	0	Slc44a2	1	Gm6510	chr3	156105753	156106253	Slc41a3	chr6	90569682	90570182
		Rpl32	-0.243618	4.54485e-29	Sftpd	-0.68551	6.22108e-99	Sftpb	3.8038	0	Mindy2	1	Gm3571	chr10	93799803	93800303	C8b	chr4	104619496	104619996
		H2afj	0.406839	1.95276e-28	Prdx6	-0.747237	2.66623e-98	Scd1	3.78744	0	Tns3	1	Cacng5	chr11	108118133	108118633	Anapc13	chr9	102623437	102623937
		Fau	-0.217923	2.54246e-28	Pgd	1.17097	6.18498e-98	Stx19	3.77098	0	Egfr	1	Pdia5	chr16	35501054	35501554	Bicdl1	chr5	115703562	115704062
		Rpl23	-0.20618	9.48191e-28	Lrp2	1.73819	8.4224e-97	Sftpc	3.76773	0	Sptbn1	1	Ift43	chr12	86097622	86098122	Mylip	chr13	45376191	45376691
		Ndufc2	0.34856	5.16893e-27	Atp1a1	0.579787	1.2046e-96	Ttc36	3.76234	0	Wnt3a	1	Gm35412	chr12	98069053	98069553	Ccdc71l	chr12	32427753	32428253
		Rpl4	-0.379012	7.54231e-27	Ndufc2	0.451765	3.28876e-96	Cd36	3.73927	0	Mprip	1	Osbpl3	chr6	50484194	50484694	Actr1a	chr19	46390827	46391327
		Col4a4	-0.400933	1.04043e-26	Tacstd2	1.58448	2.5158e-95	Cftr	3.73073	0	Epn2	1	Gm18183	chr1	142064004	142064504	Gm18155	chr15	70850412	70850912
		Cavin2	-0.280871	1.61976e-26	Idh2	-0.732601	3.32288e-95	Mmp15	3.65891	0	Itga3	1	Gdi2	chr13	3501051	3501551	Kremen1	chr11	5346750	5347250
		Ddc	-1.11476	1.74411e-26	Rps6	-0.358126	5.12232e-95	Lbp	3.59266	0	Timp2	1	Rassf2	chr2	132047558	132048058	Myo5b	chr18	74557977	74558477
		Uqcr10	0.379111	6.3936e-26	Rpl5	-0.368679	6.64568e-94	5330417C22Rik	3.55857	0	Pxdc1	1	Ism1	chr2	139717654	139718154	Bhlhe41	chr6	145865296	145865796
		Rpl28	-0.228276	9.20977e-26	Cybrd1	1.57093	3.81781e-93	St6galnac4	3.51289	0	Atxn1	1	Tshz1	chr18	83580441	83580941	Sstr2	chr11	113614060	113614560
		Tmsb10	0.446364	1.08842e-25	Rpl32	-0.341578	6.02926e-93	Rab27b	3.48087	0	Ctsl	1	Arl15	chr13	113972337	113972837	Gm15712	chr16	43235143	43235643
		Col4a2	0.453379	1.19593e-25	Serf2	0.342417	1.97854e-92	Bambi	3.47188	0	Laptm4a	1	Tead1	chr7	112731396	112731896	Nfatc2	chr2	168633352	168633852
		Fabp5	1.10806	2.75765e-25	Rpl4	-0.369529	1.49535e-91	Slc26a9	3.46259	0	Arhgap5	1	Bahcc1	chr11	120194112	120194612	Rpl32	chr6	115801754	115802254
		Col4a1	0.419775	3.1244e-25	Tgoln1	0.70947	2.48414e-90	Aldh1a7	3.46202	0	Mpp5	1	Gm12475	chr4	52335608	52336108	Nxn	chr11	76398923	76399423
		Rpl10	-0.296414	4.87904e-25	8430408G22Rik	-1.3536	3.70303e-90	Chil1	3.45527	0	Flvcr2	1	Gm48862	chr10	30885890	30886390	Acss1	chr2	150668044	150668544
		Tmem176b	0.301084	4.91371e-25	Il33	1.38063	5.23995e-90	Cd200	3.41104	0	Mtmr12	1	9230112D13Rik	chr14	34532476	34532976	Rassf10	chr7	112852424	112852924
		Rps20	-0.19392	7.37732e-25	Rps12	-0.336812	8.75848e-90	Scgb1a1	3.3649	0	Retreg1	1	Prex2	chr1	10933072	10933572	Zadh2	chr18	84322193	84322693
		Atp5g1	0.312029	7.71927e-25	Cldn10	0.76458	4.37498e-89	Trf	3.35265	0	Fbxl7	1	Rab11fip4	chr11	79647473	79647973	Grem1	chr2	113773221	113773721
		Aplp2	0.490685	2.02277e-24	Rps4x	-0.434961	1.12646e-88	Rapgef5	3.32891	0	Ank	1	Ccl20	chr1	83101114	83101614	Ankrd53	chr6	83768651	83769151
		Elob	0.307463	2.53636e-24	Lrg1	3.29609	4.60888e-88	Lamb1	3.24335	0	Nrbp2	1	Gm18183	chr1	142108755	142109255	Ubr1	chr2	120933140	120933640
		Sfn	0.935985	1.31088e-23	Thbs1	1.71084	1.66925e-87	Elf5	3.22381	0	Plec	1	Ust	chr10	8387280	8387780	Tsr1	chr11	74901026	74901526
		Zfyve21	-0.427968	1.64975e-23	Ckmt1	1.35516	2.63891e-87	Pla2g1b	3.20292	0	Myh9	1	Diras2	chr13	52284740	52285240	Kcnh1	chr1	192349605	192350105
		Rps6	-0.255053	2.82094e-23	Clic1	0.542724	4.72916e-87	Grk3	3.18557	0	Tuba1a	1	Ctnnd2	chr15	30373113	30373613	Pdzrn4	chr15	92554939	92555439
		Rpl24	-0.21568	3.85666e-23	Rps3a1	-0.366154	1.29292e-86	Cd44	3.1554	0	Arhgap31	1	Bbs10	chr10	111313197	111313697	Gm13664	chr2	73156749	73157249
		F3	-0.48267	4.94564e-23	Rpl28	-0.308151	2.35813e-86	Rgs10	3.14796	0	Nectin3	1	Gm14780	chrX	93547380	93547880	Gm13754	chr1	63970479	63970979
		Atp6v0e	0.327459	6.14055e-23	Col4a1	-0.729791	5.12041e-86	Ccdc68	3.11848	0	Cxadr	1	Pten	chr19	32909906	32910406	Apobec2	chr17	48429120	48429620
		Kdm5d	-5.14057	1.66201e-22	Ahcyl2	1.47728	2.03812e-85	Apoc1	3.07045	0	Tmem63b	1	Etfa	chr9	55484042	55484542	Gm5599	chr7	113084895	113085395
		Cox7a2l	-0.363938	1.79054e-22	Rpl12	-0.369595	2.44954e-84	Prps2	3.00785	0	Svil	1	Ska2l-ps	chr1	150731591	150732091	B430306N03Rik	chr17	48316875	48317375
		Pdpn	0.257385	2.06539e-22	Socs2	-0.665671	1.26511e-83	Adgrg1	3.00052	0	Lims2	1	St8sia3	chr18	64191194	64191694	Gm48836	chr10	5254903	5255403
		Tspan8	-0.289368	5.65281e-22	Eif3h	-0.419467	5.88265e-83	Cd164l2	2.99278	0	Malat1	1	Cd47	chr16	49814272	49814772	Gm6673	chr5	17275807	17276307
		Ndufa3	0.484366	6.80085e-22	Npm1	-0.418015	6.34688e-83	Cela1	2.97687	0	Ddb1	1	Gm5338	chr7	111491496	111491996	Hectd1	chr12	51767433	51767933
		Hes1	0.596926	9.56679e-22	Rps5	-0.388106	7.50283e-83	Cebpa	2.96762	0	Tjp2	1	Anxa3	chr5	96797421	96797921	Gm13338	chr2	22677019	22677519
		Atp5j	0.239612	1.50793e-21	Gclc	1.32013	4.1151e-82	Dpp4	2.9486	0	Tm9sf3	1	Gsta3	chr1	21235309	21235809	Plec	chr15	76204163	76204663
		Uty	-3.88004	1.51758e-21	Rpl10	-0.349038	6.02445e-81	Dram1	2.88469	0	Nrp2	2	Akap2	chr4	57762918	57763418	Col6a1	chr10	76675203	76675703
		Ubl5	0.304974	4.74619e-21	Mapk13	0.912228	6.65377e-81	Hp	2.8769	0	Tns1	2	Mrpl23	chr7	142523124	142523624	Gm5857	chr3	144390629	144391129
		Rps26	-0.215343	5.24024e-21	Col6a3	2.54409	2.40586e-80	Cybrd1	2.87609	0	Tmbim1	2	Chst1	chr2	92681941	92682441	Rgs10	chr7	128388921	128389421
		Rps27rt	-0.700796	7.4415e-21	Uqcr11	0.369953	1.14669e-79	Soat1	2.76558	0	Prkag3	2	Gm49355	chr14	12218688	12219188	Gm38332	chr1	183930309	183930809
		Romo1	0.427823	7.68308e-21	Fau	-0.328396	3.75759e-79	Pglyrp1	2.75778	0	Col4a4	2	Gm48349	chr13	95011838	95012338	Gip	chr11	96020587	96021087
		Atp5k	0.361034	2.25532e-20	Fgfbp1	-1.15441	3.94482e-79	Kctd14	2.58527	0	Col4a3	2	Akap2	chr4	57645806	57646306	Nr4a3	chr4	47983538	47984038
		Rpl35a	-0.204741	2.25747e-20	Cox6c	0.338373	4.244e-79	Rab15	2.54953	0	Sh3bp4	2	Gm31663	chr7	92981812	92982312	Fkbp1a	chr2	151536443	151536943
		Rpl37a	-0.188259	3.71167e-20	Chsy1	1.07232	1.20497e-78	Emb	2.50916	0	2310007B03Rik	2	Gm8596	chr1	133507787	133508287	Sdhaf2	chr19	10510695	10511195
		Pkm	0.298853	7.17181e-20	Ramp1	0.996899	2.39193e-78	Tfrc	2.49896	0	Lamc2	2	AC115692.2	chr18	14273365	14273865	Dclre1b	chr3	103801775	103802275
		Atp5j2	0.200501	7.30155e-20	Adk	-0.625008	2.98443e-78	Ank3	2.47922	0	Lamc1	2	Gcnt2	chr13	40870080	40870580	Abhd12b	chr12	70137601	70138101
		Dmkn	3.15726	7.62068e-20	Uqcr10	0.432631	8.27279e-78	Pi4k2b	2.47679	0	4930523C07Rik	2	Adra2a	chr19	54110319	54110819	Gm9273	chr3	104420770	104421270
		Rps3	-0.221198	1.28909e-19	Mmp15	1.52918	7.07985e-77	Trp53inp2	2.47356	0	F11r	2	Stk32c	chr7	139216415	139216915	Gm13545	chr2	58328994	58329494
		Dlk2	-0.657808	1.33612e-19	Cox7a2l	-0.4166	8.70127e-77	Ppp1r14c	2.46489	0	Capn2	2	Gm11880	chr4	22105754	22106254	Auts2	chr5	132534324	132534824
		Spock2	0.329434	1.63417e-19	Tmsb10	0.496797	9.87173e-77	Acsl4	2.45247	0	Ppp2r5a	2	Gtpbp10	chr5	5561267	5561767	Pip4k2b	chr11	97737412	97737912
		Rtkn2	-0.0630186	2.10804e-19	Veph1	-2.49694	1.5041e-76	Fasn	2.45014	0	Lamb3	2	Dgkk	chrX	6894388	6894888	Dbx1	chr7	49447053	49447553
		Rps11	-0.187688	2.24377e-19	Slc15a2	-0.803597	9.56128e-76	Rmdn2	2.39818	0	Celf2	2	Gm14314	chr2	178926632	178927132	CT025671.2	chr17	66211573	66212073
		Mthfd1	-0.331775	3.16916e-19	Sftpa1	-0.518109	4.98614e-75	Me1	2.38984	0	Itgb6	2	Wdr63	chr3	146060590	146061090	Gm15846	chr5	122457903	122458403
		Eef1a1	-0.222827	3.65971e-19	Rps3	-0.313963	1.17739e-74	Egfl6	2.36536	0	Prr5l	2	Tbc1d2	chr4	46651920	46652420	Shd	chr17	55977283	55977783
		Rps21	-0.237551	4.10225e-19	Rpl13	-0.28411	1.34216e-74	Smim6	2.34091	0	Hck	2	Rims2	chr15	39424611	39425111	Gm19208	chr9	61857833	61858333
		Cckar	2.55541	4.69646e-19	Dynll1	0.528843	7.21337e-74	Tgoln1	2.31353	0	Samhd1	2	Gm5105	chr3	138104911	138105411	Foxi3	chr6	70973368	70973868
		Bmp4	-0.454811	9.12981e-19	Rgs10	1.25548	8.21369e-73	Snx7	2.31235	0	Eya2	2	Slc39a8	chr3	135767512	135768012	Degs2	chr12	108646856	108647356
		Rpl36a	-0.241397	1.1094e-18	Gng5	0.337849	1.53855e-72	Nectin1	2.2632	0	Pard6b	2	Tgfbrap1	chr1	43066430	43066930	L3mbtl3	chr10	26347972	26348472
		Atp5e	0.282641	1.5179e-18	Ptp4a1	0.600478	1.8574e-72	Etv5	2.26283	0	Slc6a14	2	Gm45209	chr7	100737630	100738130	Bfsp1	chr2	143864585	143865085
		Pdgfa	-0.2761	1.52332e-18	Cldn7	0.6688	2.2566e-72	Lgi3	2.24237	0	Mpp1	2	Spock1	chr13	57984519	57985019	Spry1	chr3	37633200	37633700
		Eif3h	-0.281648	1.72164e-18	Rps10	-0.307073	3.9219e-72	Gclc	2.22303	0	Arxes2	2	Pim1	chr17	29448233	29448733	Pigu	chr2	155333819	155334319
		Rps12	-0.210571	2.11514e-18	Col4a4	-1.95605	2.51269e-71	Fgfr2	2.2118	0	Col4a5	2	Cfap299	chr5	98357458	98357958	Smad6	chr9	63983614	63984114
		Col4a3	-0.260607	2.7417e-18	Smim6	0.851665	3.99254e-71	Cited2	2.20903	0	Acot9	2	Gm43955	chr6	85098983	85099483	Mxra7	chr11	116826452	116826952
		Ndufa1	0.376134	3.75394e-18	Erp29	0.473162	2.82296e-70	Unc119	2.20528	0	Mbnl1	2	Gm8705	chr15	38264109	38264609	Gm9747	chr1	82214191	82214691
		Rplp2	-0.228612	6.17785e-18	Man1a	1.21912	5.45823e-70	Nucb2	2.14793	0	Arhgef26	2	Amn1	chr6	149238935	149239435	Gm5261	chr1	127002453	127002953
		Rps27a	-0.186635	7.83157e-18	Ndufa4	0.375565	5.58959e-70	Glrx	2.14183	0	Smc4	2	Xpr1	chr1	155438561	155439061	Psd3	chr8	67936802	67937302
		Epb41l4aos	-0.889156	9.62736e-18	Serpinf1	0.852918	6.19831e-70	Npc1	2.139	0	Rusc1	2	Gm28980	chr1	64316991	64317491	Rad51b	chr12	79545050	79545550
		Rpl36al	-0.368046	1.13435e-17	Rps15a	-0.307346	2.46553e-69	Vcpkmt	2.13711	0	Efna1	2	Gc	chr5	89234592	89235092	Dact1	chr12	71438264	71438764
		Mt1	0.885938	1.18443e-17	Mme	1.65596	3.5419e-69	Tmem164	2.10475	0	Cers2	2	Gm44666	chr7	67916951	67917451	Sec14l4	chr11	4027062	4027562
		Rpl13	-0.169921	1.2998e-17	Sh3bgrl3	0.581809	3.82812e-69	Lrrk2	2.00315	0	F3	2	Gm5055	chr9	40478603	40479103	Cdkal1	chr13	29777172	29777672
		Eid1	-0.488807	1.40626e-17	Rpsa	-0.383389	2.92891e-68	Itga9	1.98343	0	Fnbp1l	2	Stradb	chr1	59010163	59010663	Wfdc18	chr11	83720638	83721138
		Rpl19	-0.168144	1.44183e-17	Atp11a	0.649962	3.21593e-68	Abca3	1.97801	0	Tspan5	2	Adk	chr14	21235368	21235868	Gm3329	chr19	15575814	15576314
		Uqcrq	0.328059	1.45664e-17	Nnat	-1.19252	5.17387e-66	Dcxr	1.93226	0	Wwp1	2	Gm10481	chr5	12973617	12974117	Gm15753	chr5	137705126	137705626
		Bex4	-0.356917	1.87364e-17	Usmg5	0.397451	7.01042e-66	Ctsc	1.92318	0	Tln1	2	Cstf2t	chr19	31260544	31261044	Trat1	chr16	48788783	48789283
		Igfbp2	1.52052	2.22582e-17	Rps27a	-0.304905	1.22243e-65	Tmem243	1.91185	0	Epb41l4b	2	Gsn	chr2	35263556	35264056	A930009A15Rik	chr10	115550132	115550632
		Rpl23a	-0.295341	2.70318e-17	Trp53inp2	1.25457	3.42739e-65	Lpcat1	1.89998	0	Eva1b	2	Ninj2	chr6	120089264	120089764	Borcs5	chr6	134702921	134703421
		Naca	-0.218419	3.685e-17	Adora2b	1.28027	6.95074e-65	Pon3	1.86722	0	Zbtb8b	2	Gm3160	chr8	14231302	14231802	Gm2574	chr3	143280605	143281105
		Gsta4	0.425732	4.34079e-17	Gm47283	0.796341	8.27637e-65	Oat	1.83869	0	Tinagl1	2	Gm11591	chr1	61306339	61306839	Man1a	chr10	54025056	54025556
		H2afz	0.283982	4.68398e-17	Ldhb	-0.648556	9.57473e-65	Tspan1	1.83496	0	Fam46b	2	Hacd1	chr2	13960044	13960544	Rps11-ps5	chr7	96662620	96663120
		Tspan15	0.0971906	5.47625e-17	Ehf	2.57117	1.20649e-64	Cldn10	1.82669	0	Hspg2	2	Tspan5	chr3	138767001	138767501	Bnip3l	chr14	67018967	67019467
		Ndufc1	0.317472	7.33584e-17	Alcam	0.511356	5.26166e-64	Atp6v1c2	1.82656	0	Pink1	2	Scnn1g	chr7	121741553	121742053	Ncoa6	chr2	155472421	155472921
		Ndufs5	0.194109	7.33698e-17	Unc119	0.662012	6.35048e-64	Abhd5	1.81054	0	Nbl1	2	Adcy1	chr11	6963485	6963985	CT010524.1	chr16	42592856	42593356
		Rpl6	-0.183518	8.65561e-17	Atox1	0.367599	9.72049e-64	Scp2	1.79006	0	Tnfrsf4	2	Gm3544	chr5	20614806	20615306	Fstl4	chr11	52870951	52871451
		Rpl12	-0.219975	8.81118e-17	1810010H24Rik	-1.62904	1.63714e-63	Hacd3	1.78463	0	Fgfbp1	2	Vps35	chr8	85337592	85338092	Plbd1	chr6	136645750	136646250
		Atpif1	0.153205	9.57434e-17	Ly6e	1.44814	3.37139e-63	Mid1ip1	1.72963	0	Limch1	2	Olfr1402	chr3	97363246	97363746	Lef1	chr3	131092370	131092870
		Wfdc2	0.315384	1.21875e-16	Rpl9	-0.391359	4.91523e-63	Slc31a1	1.7103	0	Shroom3	2	Gm18557	chr10	16367481	16367981	Riox1	chr12	83950938	83951438
		Smdt1	0.274852	1.31885e-16	Serpinb6b	-0.767076	5.97481e-63	Ramp1	1.70626	0	Fras1	2	Gm5356	chr8	89761015	89761515	Gm12216	chr11	53858912	53859412
		Rpl27a	-0.15346	1.56627e-16	Kctd14	1.15359	6.90137e-63	Ptp4a1	1.70175	0	Fbxw8	2	Gm6841	chr12	92244383	92244883	Msi2	chr11	88643502	88644002
		Areg	2.68217	2.03289e-16	Uqcc2	0.511816	7.35014e-63	H2afj	1.67949	0	Pcolce	2	Gm11989	chr11	8444696	8445196	Tfcp2l1	chr1	118580321	118580821
		Lmo1	-0.887194	2.60032e-16	Rpl15	-0.306838	1.16558e-62	Gsap	1.60852	0	Cttnbp2	2	Nr5a2	chr1	137085464	137085964	Bhlhe41	chr6	145886221	145886721
		Cav2	-0.230424	3.56902e-16	Sult1a1	-1.13675	4.57907e-62	Dbi	1.58302	0	Tmem140	2	Rnf112	chr11	61445099	61445599	Bcl6	chr16	23995551	23996051
		Usmg5	0.260999	5.135e-16	Cela1	1.0083	4.86499e-62	Fam162a	1.56702	0	Creb3l2	2	Gm45208	chrX	7722804	7723304	Atp6v1g3	chr1	138291988	138292488
		Srsf5	-0.284551	5.23236e-16	Igfbp5	1.85532	1.41274e-61	Tmem110	1.49767	0	Tmem176a	2	Hfm1	chr5	106942261	106942761	St3gal4	chr9	35123372	35123872
		Tomm7	0.259101	5.35631e-16	Igfbp6	-1.00239	1.56429e-61	Rnase4	1.46619	0	Tmem150a	2	Gm12518	chr4	56283825	56284325	Gm18643	chr13	37106004	37106504
		Ndufa5	0.26936	7.02297e-16	Rasl11a	-1.1311	1.90902e-61	Ccz1	1.43417	0	Slc4a5	2	Rnf32	chr5	28947385	28947885	Gm49515	chr16	23787237	23787737
		Ctsc	0.743308	8.16039e-16	H3f3b	-0.273941	3.12682e-61	Hmgn2	1.42271	0	Arl6ip5	2	Gm11229	chr4	71288592	71289092	Msh5	chr17	35043670	35044170
		Akr1c14	0.516133	8.30281e-16	Htra4	6.4925	8.34809e-61	Npc2	1.41181	0	Mlf2	2	Ttll5	chr12	85942824	85943324	Setd1a	chr7	127775495	127775995
		Rpl22	-0.197783	1.14878e-15	Tmem30a	0.588768	2.07007e-60	Mien1	1.4038	0	Cdkn1b	2	Triml2	chr8	43177065	43177565	0610040J01Rik	chr5	63830446	63830946
		Tshb	-0.468114	1.14918e-15	Rab15	1.09727	2.29688e-60	Mtch2	1.3928	0	Slc1a5	2	Stat5b	chr11	100835184	100835684	Tns3	chr11	8629293	8629793
		Scnn1g	0.105276	1.27055e-15	Ubl5	0.334471	6.41136e-60	Cat	1.35837	0	Gipr	2	Slc25a13	chr6	6241241	6241741	Pdia6	chr12	17285041	17285541
		Gapdh	0.228978	2.16606e-15	Sparc	-0.576575	6.4424e-60	Stmn1	1.31215	0	Actn4	2	Selenok	chr14	29970001	29970501	Mtpn	chr6	35651393	35651893
		Eef1b2	-0.248399	2.31591e-15	Pglyrp1	0.901623	7.30328e-60	Exosc7	1.28953	0	Nav2	2	Phf3	chr1	30908746	30909246	Gm4908	chrX	47517729	47518229
		Arpc2	-0.313492	2.6425e-15	Phlda1	-0.650725	1.26789e-59	Tmem30a	1.25961	0	Fam174b	2	Pdk2	chr11	95034792	95035292	Lpin1	chr12	16583961	16584461
		Ssr2	0.157908	3.01911e-15	Slc25a5	0.365148	1.3146e-58	Cmtm8	1.22868	0	Slco3a1	2	Gm44011	chr6	85013883	85014383	AC154260.1	chr17	75891490	75891990
		Nsa2	-0.347844	3.20649e-15	Nectin2	0.689957	1.59141e-58	Btg1	1.22071	0	Akap13	2	Spx	chr6	142411969	142412469	Gm8143	chr6	53124759	53125259
		Anxa1	0.306219	5.08114e-15	Ppic	-0.445865	2.83249e-58	Emc6	1.20549	0	Abhd17c	2	Gm15618	chr1	152456317	152456817	Nfkbia	chr12	55459132	55459632
		Rpl18	-0.192041	5.44631e-15	Lrrk2	0.789145	3.19734e-58	Romo1	1.19566	0	Map6	2	Crhr2	chr6	55133396	55133896	Mthfd2l	chr5	90977181	90977681
		Mgst1	0.0456448	6.25518e-15	Cstb	0.515658	5.18502e-58	Ces1d	1.1824	0	Serpinh1	2	Gm13854	chr6	33592245	33592745	Gm18643	chr13	37099287	37099787
		Nectin2	0.452405	7.25027e-15	Rps23	-0.251143	5.26163e-58	Mgst1	1.11508	0	Trim3	2	Tpt1-ps2	chr4	54563034	54563534	Proz	chr8	13073125	13073625
		Eif3e	-0.309045	8.32839e-15	Cyr61	-1.91031	6.27158e-58	Sec61b	1.10519	0	Scnn1b	2	Gm10181	chr9	25075867	25076367	Grik1	chr16	88078902	88079402
		Ndufa13	0.197227	8.86406e-15	Rps18	-0.281387	9.89592e-58	Napsa	1.06046	0	Htra1	2	AC151267.1	chr17	51516661	51517161	Dnajc1	chr2	18423538	18424038
		Rps13	-0.185402	9.67982e-15	Ucp2	0.546542	1.23509e-56	Atox1	1.05555	0	Eps8l2	2	Egfr	chr11	16787400	16787900	Parp8	chr13	116990186	116990686
		mt-Nd1	0.239668	1.00525e-14	Aldh2	-0.391784	7.01747e-56	Ift20	1.03474	0	Cd81	2	Cd93	chr2	148542329	148542829	Trim62	chr4	128889408	128889908
		Tinagl1	-0.169268	1.56698e-14	Tagln2	0.454326	1.088e-55	Ube2i	0.8606	0	Smpdl3a	2	Gm6058	chr1	157265062	157265562	Slc46a2	chr4	59925112	59925612
		Eif3k	-0.288339	1.90419e-14	Rpl23	-0.228203	3.41802e-55	Ndufc2	0.817062	0	Lims1	2	Gm3150	chr15	72951885	72952385	Gm49374	chr12	13839106	13839606
		Rps9	-0.205511	2.37688e-14	Cotl1	1.01884	4.46729e-55	Atp6v1g1	0.813807	0	Rtkn2	2	Sypl	chr12	32974833	32975333	Gm18730	chr10	121423233	121423733
		Cox5b	0.262416	2.38891e-14	Met	0.834893	8.35989e-55	Ftl1	0.788047	0	Mmp11	2	Cavin2	chr1	51277848	51278348	Gm16061	chr5	135690840	135691340
		Tspo	0.244979	2.52592e-14	Rprm	-0.901028	1.89024e-54	Ptma	0.64828	0	Fstl3	2	Thbs1	chr2	118179904	118180404	Tshz1	chr18	83950089	83950589
		Pxdn	0.266815	2.58798e-14	Gpc3	-0.760172	2.35259e-54	Rpl10a	-0.717843	0	Syn3	2	Stab1	chr14	31181075	31181575	Naa30	chr14	49155556	49156056
		Wfdc1	0.385763	2.7854e-14	Tmem163	0.813696	5.51524e-54	Eif3h	-0.725511	0	Atp2b1	2	Gm8675	chr5	151092815	151093315	AI606181	chr19	41597442	41597942
		mt-Atp8	0.446059	2.85031e-14	Gnmt	-0.812378	6.53934e-54	Eif3e	-0.76785	0	Mdm2	2	Tm9sf4	chr2	153140153	153140653	Cnbp	chr6	87868753	87869253
		Clic1	0.14321	2.88669e-14	Gm13305	-4.21675	1.06233e-53	Hmgn1	-0.771044	0	Col4a1	2	Ebf1	chr11	44720562	44721062	Rsph1	chr17	31285971	31286471
		Ier3	0.168107	3.18229e-14	Eif3m	-0.451134	1.27394e-53	Cystm1	-0.785053	0	Col4a2	2	Pstpip1	chr9	56094418	56094918	Slc1a2	chr2	102764969	102765469
		App	0.212686	3.48663e-14	Vnn1	-0.856723	1.2812e-53	Bnip3l	-0.7852	0	Asah1	2	Pusl1	chr4	155884299	155884799	Gm5528	chr1	72014484	72014984
		Calm2	-0.244521	4.7943e-14	Clic5	-1.62379	1.86252e-53	Myl6	-0.83015	0	Wwc2	2	Dap	chr15	30912358	30912858	Prmt8	chr6	127789966	127790466
		Coq7	0.53315	5.02127e-14	C3	1.0747	2.4848e-53	Hsp90ab1	-0.843804	0	Bst2	2	4930432M17Rik	chr3	121678877	121679377	Bcl2l1	chr2	152810118	152810618
		Dcxr	0.606725	5.03531e-14	Akap5	-1.93813	2.59632e-53	Anxa2	-0.866738	0	2210011C24Rik	2	Phox2b	chr5	67004591	67005091	Fam3b	chr16	97517979	97518479
		Lamp1	0.188581	7.30285e-14	Asah1	-0.530963	4.45688e-53	Hdgf	-0.905365	0	Wfdc1	2	Gm18292	chr9	80445882	80446382	Serpind1	chr16	17331015	17331515
		Map1lc3b	0.194057	8.04107e-14	Elob	0.295522	1.1052e-52	Actb	-0.930961	0	Vcl	2	Gm12469	chr4	54067271	54067771	Mxi1	chr19	53269642	53270142
		Slc39a8	0.405742	8.89149e-14	Net1	0.937881	4.76121e-52	Myl12a	-0.932566	0	Arhgap22	2	Gm17981	chr7	16558832	16559332	Ssr1	chr13	37967576	37968076
		Cldn7	0.317031	1.29188e-13	Pkdcc	1.39606	9.56327e-52	Rhoa	-0.93463	0	Slc7a7	2	Rps13-ps8	chr2	72557718	72558218	Tmem42	chr9	123007148	123007648
		Gm47283	0.591239	1.32934e-13	Cox6a1	0.391615	1.81065e-51	Gm17669	-0.950361	0	Mmp14	2	Rnf32	chr5	29166909	29167409	Ctdp1	chr18	80436970	80437470
		Ucp2	0.439603	1.349e-13	Rps9	-0.282105	4.15264e-51	Capzb	-0.959484	0	Ajuba	2	Gm49351	chr13	37653056	37653556	Shtn1	chr19	59090399	59090899
		mt-Nd4	0.184099	1.41657e-13	Rpl34	-0.28861	6.03782e-51	Ctsh	-0.988234	0	S1pr2	2	Degs2	chr12	108675528	108676028	Zfp664	chr5	124922911	124923411
		Eif3f	-0.257236	1.48989e-13	St3gal4	1.74888	6.9152e-51	S100a11	-1.02161	0	Esam	2	Pin1rt1	chr2	104727387	104727887	Gm48955	chr14	78011518	78012018
		Nedd8	0.16541	1.51758e-13	Ndufa1	0.371291	8.40873e-51	Cnn2	-1.02555	0	Tmod3	2	AC170998.1	chr17	28722079	28722579	Ano6	chr15	95821873	95822373
		Scgb1a1	1.04057	1.66458e-13	C6	1.20647	9.0658e-51	Serpinh1	-1.0282	0	Plscr2	2	AC102745.1	chr17	15886025	15886525	Rybp	chr6	100287701	100288201
		Gm13305	-4.63925	1.90413e-13	Soat1	0.488988	1.12282e-50	Rps19	-1.03148	0	Tfdp2	2	Mfge8	chr7	79161853	79162353	Kbtbd4	chr2	90903348	90903848
		Prdx6	-0.258691	2.00012e-13	Mid1ip1	-0.463592	1.20002e-50	Cd81	-1.0367	0	Amotl2	2	Gm12520	chr4	56008252	56008752	Alpk2	chr18	65395380	65395880
		Spint2	0.119127	2.74914e-13	Rpl22	-0.260566	1.28858e-50	Wnk1	-1.05713	0	Tmem108	2	Grin2b	chr6	135843694	135844194	Cog5	chr12	31671788	31672288
		Minos1	0.216561	3.64552e-13	Slc4a8	2.73976	7.75485e-50	Calm2	-1.06029	0	Dusp7	2	Col4a4	chr1	82569389	82569889	Fam169b	chr7	68311481	68311981
		Cox6a1	0.203749	5.4099e-13	Ccz1	0.40656	8.04118e-50	Fdx1	-1.06404	0	Parp3	2	Xylt1	chr7	117429375	117429875	Gm7537	chr13	16696123	16696623
		Rps18	-0.157566	6.68895e-13	5330417C22Rik	1.14582	3.18268e-49	Tpm3	-1.06631	0	Sema3b	2	Gm18003	chr15	31870278	31870778	Cers6	chr2	68884522	68885022
		Neat1	-0.249644	7.28709e-13	Cldn3	0.351305	3.42275e-49	Cldn18	-1.07176	0	Dag1	2	Abhd17c	chr7	84184733	84185233	Slc35g1	chr19	38397252	38397752
		Fgfbp1	-0.360265	7.49281e-13	Epb41l4aos	-0.783699	3.57367e-49	Nedd4l	-1.10447	0	Lamb2	2	Smad1	chr8	79371124	79371624	Zfp697	chr3	98417288	98417788
		Rpl3	-0.189595	7.54409e-13	Rpl35a	-0.217571	5.85469e-49	Rbms1	-1.1123	0	Nbeal2	2	Lcp1	chr14	75172616	75173116	Stk32a	chr18	43250291	43250791
		Pqlc1	-0.519908	8.56364e-13	Bmp4	-0.999056	1.24135e-48	Ypel3	-1.13515	0	Efemp1	2	Rapgef2	chr3	79180084	79180584	Crtc3	chr7	80628547	80629047
		Pim3	-0.32728	1.08371e-12	Msn	-0.919245	1.36474e-48	Selenok	-1.14549	0	Rtn4	2	Arl14epl	chr18	46931279	46931779	Minar2	chr18	59087511	59088011
		Lama3	0.368749	1.20693e-12	Eif3f	-0.314376	2.39723e-48	Rab25	-1.16223	0	Fgf18	2	Trdmt1	chr2	13553902	13554402	Cyb561	chr11	105952798	105953298
		Plxnb2	0.542928	1.45318e-12	Cox7c	0.266153	2.74805e-48	Ctnna1	-1.16263	0	Wwc1	2	Dgkh	chr14	78730281	78730781	Epas1	chr17	86776406	86776906
		Cbr2	1.76767	1.46511e-12	Nrp1	-0.583444	2.90285e-48	Arpc2	-1.16395	0	Sar1b	2	Gm12864	chr4	118992088	118992588	Arl6ip4	chr5	124172876	124173376
		Ager	-0.102042	1.76684e-12	Lrpap1	-0.677906	3.31692e-48	Bsg	-1.16828	0	Trim16	2	Gm9287	chr14	97227827	97228327	Itprid1	chr6	55843133	55843633
		AU021092	0.174438	2.30224e-12	Rpl24	-0.218343	9.11969e-48	Mrpl14	-1.17978	0	Tmem88	2	Arhgap21	chr2	21028447	21028947	Ntf3	chr6	126018271	126018771
		Sec61b	0.198143	2.63873e-12	mt-Atp8	0.585766	9.72411e-48	Mcl1	-1.21068	0	Pitpnm3	2	Adra2c	chr5	35233103	35233603	B4galnt1	chr10	127156054	127156554
		Bcap31	0.14937	3.09852e-12	Tma7	0.315309	1.3426e-47	Rap1b	-1.21362	0	Myo1c	2	Gm18393	chr8	9228985	9229485	Klf7	chr1	64104591	64105091
		Ndufa11	0.18776	3.40068e-12	Arpp19	0.462245	2.32678e-47	Selenof	-1.26271	0	Crlf3	2	Gm14460	chr2	78290715	78291215	Aqp1	chr6	55350505	55351005
		Gas6	-0.246425	3.5484e-12	Gsap	0.657555	3.353e-47	Commd2	-1.29178	0	Dusp14	2	Ptn	chr6	36875755	36876255	Rerg	chr6	137144693	137145193
		Dbi	0.189218	3.94006e-12	Rbpjl	-0.603326	7.02915e-47	Myl12b	-1.3041	0	Fzd2	2	Gm18398	chr14	27835320	27835820	Gm11449	chr2	161782678	161783178
		Sec61g	0.214081	4.10938e-12	Krt8	0.668031	8.56245e-47	Krt8	-1.30733	0	2410004I01Rik	2	Aipl1	chr11	72013903	72014403	A530084C06Rik	chr13	31559707	31560207
		Esam	-0.277993	4.20202e-12	Sec61b	0.354175	1.15481e-46	Ostf1	-1.33485	0	Arf2	2	Pdgfa	chr5	139043402	139043902	Gm16138	chr15	37296854	37297354
		Chchd2	0.133024	4.90243e-12	Tecrl	-1.54186	2.01425e-46	Cd9	-1.35437	0	Llgl2	2	Plekhf2	chr4	11028936	11029436	Gm2387	chr15	52139328	52139828
		2010111I01Rik	-0.363532	5.40374e-12	Echdc3	-1.10331	1.00897e-45	Rtn4	-1.38548	0	Evpl	2	Ppargc1a	chr5	51511748	51512248	Gm5357	chr8	116272949	116273449
		Gnmt	-0.970914	6.17806e-12	Rps13	-0.253619	1.16698e-45	Anxa1	-1.39071	0	Sphk1	2	E030024N20Rik	chr19	16160632	16161132	Tbata	chr10	61186939	61187439
		Tulp1	-0.614722	6.82562e-12	Rps2	-0.262174	1.37347e-45	AU021092	-1.40327	0	Arhgdia	2	Gm45173	chr7	43855755	43856255	Gm29068	chr1	76043446	76043946
		Prdx2	0.128342	8.6306e-12	Spint2	0.278259	1.5405e-45	Ppic	-1.41125	0	Klf6	2	Lyplal1	chr1	186375987	186376487	Gstm3	chr3	107968696	107969196
		Lims1	-0.372522	8.75214e-12	Lpcat1	-0.324631	1.91161e-45	Sptbn1	-1.41828	0	Gcnt2	2	Neil3	chr8	53626833	53627333	Slc35f5	chr1	125508984	125509484
		Osbpl6	-0.42567	8.88898e-12	Id1	0.693706	1.95427e-45	Hpcal1	-1.4295	0	Phactr1	2	Dapk1	chr13	60435483	60435983	Abtb1	chr6	88820892	88821392
		Chchd10	0.247228	9.81674e-12	Rps24	-0.258669	7.22021e-45	Cux1	-1.43992	0	Pde8b	2	Gm11203	chr11	79816206	79816706	Gm4587	chr7	132431499	132431999
		Pdia6	-0.253989	1.00739e-11	Txn1	0.324469	1.27074e-44	Klf6	-1.45243	0	F2r	2	Cox6c	chr15	36006901	36007401	Gm11034	chr8	72215842	72216342
		Qk	-0.198266	1.31027e-11	Pdpn	-1.61157	1.4062e-44	Wwtr1	-1.47297	0	Fam49a	2	App	chr16	85180700	85181200	Slc6a6	chr6	91729797	91730297
		Psma3	0.146795	1.5014e-11	Rps28	-0.207893	2.42489e-44	Atp2b1	-1.49676	0	Pxdn	2	Gm9376	chr14	118319944	118320444	Galnt7	chr8	57641076	57641576
		Pde7a	-0.173572	1.57404e-11	Myh7	-0.780768	3.8109e-44	Tmod3	-1.52554	0	Stxbp6	2	Adsl	chr15	80915826	80916326	Rpl31	chr1	39420920	39421420
		Cavin4	-0.584801	1.64496e-11	Tmem37	-0.999314	4.0912e-44	Fzd2	-1.52593	0	Frmd6	2	Gpc5	chr14	115094660	115095160	Slc43a1	chr2	84845231	84845731
		Cav1	-0.0503421	1.65682e-11	mt-Nd4	0.360528	8.24444e-44	Mal2	-1.52681	0	Actn1	2	Fam69a	chr5	107972719	107973219	Gm10309	chr17	86436606	86437106
		Sub1	0.153229	1.74208e-11	Lmo7	-0.984055	1.58725e-43	Plp2	-1.53024	0	Fbln5	2	Tjp1	chr7	65482098	65482598	Acly	chr11	100536476	100536976
		Rsrp1	-0.205715	1.83209e-11	Adamts9	-0.841984	2.03187e-43	Krt18	-1.53902	0	Mok	2	Cpne9	chr6	113270599	113271099	Gm5175	chr10	102762356	102762856
		Bex3	0.260773	1.91454e-11	mt-Nd1	0.419551	2.04194e-43	Pdlim2	-1.55633	0	Sema5a	2	Gm9570	chr14	66978228	66978728	Sox6	chr7	115879655	115880155
		Scd2	0.222621	2.25434e-11	Adgrg1	0.805182	3.1448e-43	Serpinb6a	-1.57371	0	Dennd3	2	Cldn34-ps	chrX	77607740	77608240	Rtl1	chr12	109551056	109551556
		Crlf3	-0.274553	3.30362e-11	Lasp1	1.01277	1.21711e-42	4930523C07Rik	-1.60019	0	Tef	2	Gm2574	chr3	143303220	143303720	Gm42593	chr3	121847195	121847695
		Pls3	0.475511	3.44613e-11	Rpl30	-0.210807	1.4754e-42	Tspan2	-1.60963	0	Pacsin2	2	Gm14586	chrX	52775177	52775677	Cenpv	chr11	62509507	62510007
		Psma2	0.15658	5.41257e-11	Apobec3	0.950081	1.61304e-42	Lamc1	-1.61085	0	Tuba1b	2	Gm5839	chr18	48756076	48756576	Sh3bgrl2	chr9	83616209	83616709
		Mrc2	0.452185	6.16491e-11	Rplp2	-0.245098	1.67264e-42	Crip2	-1.63772	0	Amhr2	2	Wdr25	chr12	108868344	108868844	Zfhx3	chr8	108596040	108596540
		Tpm3	-0.23164	6.40338e-11	Map1lc3a	0.473471	7.35782e-42	Lims1	-1.63941	0	Snn	2	Gm2361	chr15	51317998	51318498	Rora	chr9	68620394	68620894
		Vegfa	0.0119619	7.31024e-11	Rpl8	-0.23421	9.41609e-42	Rassf7	-1.67633	0	Abcc5	2	Rundc3b	chr5	8541677	8542177	Gm43901	chr6	81591724	81592224
		Ndufb7	0.143313	7.98629e-11	Hdc	1.38469	1.5569e-41	F11r	-1.6878	0	Liph	2	Popdc3	chr10	45181181	45181681	Gpr155	chr2	73395591	73396091
		Sparc	0.200677	8.09171e-11	Sesn3	0.923938	2.58382e-41	Flot1	-1.699	0	Anks1	2	Gm42584	chr6	21655658	21656158	Mmaa	chr8	79273842	79274342
		Bcam	0.148132	9.34556e-11	St3gal1	1.35866	2.85191e-41	Asah1	-1.70365	0	Ddr1	2	Mad2l1bp	chr17	46156631	46157131	Kalrn	chr16	34370727	34371227
		Muc1	0.392675	1.07523e-10	Smdt1	0.278419	3.24487e-41	Tspan8	-1.70393	0	Tjap1	2	Ankfn1	chr11	89854885	89855385	Oser1	chr2	163420443	163420943
		1110008F13Rik	-0.325524	1.07713e-10	Pim1	1.40736	3.82529e-41	Anxa5	-1.7084	0	Dlk2	2	Ndel1	chr11	68818241	68818741	Galnt2	chr8	124250194	124250694
		Nedd4	0.187103	1.09988e-10	Uqcrb	0.256294	8.2741e-41	Tmem213	-1.70958	0	Mpp7	2	Gm8100	chr8	28593190	28593690	A930033H14Rik	chr10	69218746	69219246
		Cldn10	0.482297	1.23944e-10	Atp5j2	0.246209	8.79415e-41	Wwp1	-1.7425	0	Lama3	2	Gm12851	chr4	98857267	98857767	Pdgfc	chr3	81051246	81051746
		Ndufa7	0.109477	1.25046e-10	Col4a3	-1.66471	1.31344e-40	Lama3	-1.80379	0	Ndst1	2	Mrps11	chr7	78769216	78769716	Spaca4	chr7	45727523	45728023
		Gadd45b	0.348956	1.3678e-10	Msln	-1.33046	1.95209e-40	Tjp1	-1.80415	0	Nedd4l	2	Commd2	chr3	57664657	57665157	Nsmce2	chr15	59446851	59447351
		Tuba1a	0.400123	1.43016e-10	Bcl2l15	2.6437	1.97984e-40	Timp2	-1.83604	0	Smad7	2	Gmpr	chr13	45685762	45686262	Pdgfc	chr3	81211701	81212201
		Cd81	0.0911979	1.59566e-10	Ptges	3.28648	2.23873e-40	2010111I01Rik	-1.85122	0	Ltbp3	2	Tns1	chr1	74049255	74049755	Gm18996	chr9	57321377	57321877
		Ndufs6	0.164077	1.70747e-10	Ndufa12	0.371912	4.07465e-40	Ctdspl	-1.88465	0	Ehd1	2	Gm28631	chr1	34040962	34041462	Sh2d4b	chr14	40897910	40898410
		Clic3	-0.132408	1.86218e-10	Dpysl2	-1.10277	1.48649e-39	Tead1	-1.89036	0	Fam189a2	2	Ghr	chr15	3463480	3463980	Gm43510	chr5	100632773	100633273
		Akr1a1	0.199957	2.4711e-10	Aldoa	0.352878	4.40307e-39	Fads3	-1.92334	0	Slc1a1	2	Tmem185b	chr1	119550468	119550968	Zbtb42	chr12	112680801	112681301
		Anp32a	0.169955	2.82261e-10	Cd200	0.86675	4.73825e-39	Dag1	-1.9674	0	Myof	2	Gm13588	chr2	38438723	38439223	Adra2a	chr19	54199513	54200013
		Arpp19	0.283752	3.2628e-10	Gm6213	-1.76038	6.52386e-39	Lamb2	-1.96757	0	Agrn	2	Col2a1	chr15	98033308	98033808	Plxdc2	chr2	16491190	16491690
		Txn1	0.209312	3.48484e-10	Nsa2	-0.381631	6.81975e-39	Mthfd1	-2.00622	0	Sema3a	2	Dmrta2	chr4	109907762	109908262	Svil	chr18	4975140	4975640
		Tmod3	-0.242616	4.0652e-10	Col6a1	0.663632	9.60851e-39	Anxa3	-2.01824	0	Tead1	2	Catsperg2	chr7	29708820	29709320	Rpl3	chr15	80103654	80104154
		2210011C24Rik	-0.339351	4.55935e-10	Rpl6	-0.209699	1.2416e-38	Tfdp2	-2.0605	0	Scnn1g	2	Gm43125	chr6	126974418	126974918	Gm46453	chr14	48839485	48839985
		Rpl8	-0.147492	4.65182e-10	Psmb3	0.301008	1.58926e-38	Tinagl1	-2.06234	0	Ctgf	2	AC126040.1	chr17	27863751	27864251	Gm20587	chr1	20834660	20835160
		Atp1b1	0.10793	5.01382e-10	Rps25	-0.227403	2.35388e-38	Lrpap1	-2.06769	0	Spock2	2	Itsn1	chr16	91826883	91827383	Mtpn	chr6	35646742	35647242
		Cdkn2b	-0.166924	5.34382e-10	Pon1	0.989708	3.23811e-38	Retreg1	-2.07229	0	Myrf	2	Psip1	chr4	83460058	83460558	Gjb1	chrX	101379809	101380309
		Rpl11	-0.133506	5.69916e-10	Mrpl20	0.359522	4.2356e-38	Bcam	-2.07687	0	Il18r1	3	Gm9722	chr1	185987530	185988030	Gm10312	chr13	60728352	60728852
		Mmp15	2.01068	7.11498e-10	Cdkn1a	1.42138	4.5314e-38	Icam1	-2.08473	0	Cavin2	3	1700129C05Rik	chr14	59084439	59084939	Tmem132c	chr5	127147266	127147766
		Erp29	0.184836	7.13468e-10	Eef1b2	-0.281927	6.28864e-38	Ndst1	-2.09108	0	Spats2l	3	Psd3	chr8	68054219	68054719	Tlr2	chr3	83865109	83865609
		Ap2s1	0.15133	7.48019e-10	Rpl22l1	-0.255715	7.28984e-38	Selenbp1	-2.10692	0	Arpc2	3	Gm5369	chr9	94132388	94132888	Gm26976	chr10	118988264	118988764
		Wdr45	-0.218123	7.57255e-10	Hacd3	0.665763	8.95897e-38	Col4a1	-2.11479	0	Arl4c	3	Nsmce2	chr15	59415969	59416469	Thbs1	chr2	117905396	117905896
		Fstl1	0.0201896	7.63077e-10	Atxn10	-0.351643	9.8785e-38	Mmp14	-2.11912	0	Tmem37	3	Cavin2	chr1	51271263	51271763	Gm16546	chr10	43271196	43271696
		Naxd	-0.262769	8.07349e-10	Tulp1	-1.20326	1.19607e-37	Lamc2	-2.13244	0	Prdx6	3	Osbpl6	chr2	76512793	76513293	Gm10051	chr5	133375949	133376449
		Ndufb3	0.208101	8.28075e-10	Npdc1	1.84429	1.28627e-37	Rab12	-2.14633	0	Tgfb2	3	Fam189a2	chr19	24123850	24124350	Iqsec1	chr6	91016325	91016825
		Id2	0.398019	8.28904e-10	Mrpl32	0.361237	1.40496e-37	Tns1	-2.17727	0	Gm32200	3	Pet117	chr2	144375300	144375800	Tll2	chr19	41205235	41205735
		Tmbim6	0.132694	9.41726e-10	Ppp1r14b	0.432336	3.70727e-37	Crlf3	-2.2029	0	Bend7	3	Gm7537	chr13	16670265	16670765	Trim62	chr4	128891037	128891537
		Flot1	-0.241592	9.68606e-10	Npr3	3.5619	4.50078e-37	Col4a2	-2.23917	0	Traf1	3	Aga	chr8	53566152	53566652	Gm45042	chr8	10910487	10910987
		Pebp1	0.129765	1.00538e-09	Atp6v0e	0.274718	6.00858e-37	Qk	-2.25582	0	Mal	3	Cubn	chr2	13497415	13497915	Gm8435	chr10	88645024	88645524
		Ctnnb1	0.306002	1.00719e-09	Cycs	0.41284	8.72416e-37	Wwc2	-2.3113	0	Manbal	3	Gm5983	chr3	157202786	157203286	Mrps18a	chr17	46104196	46104696
		Tmem37	-0.140515	1.39401e-09	AU021092	-0.451021	9.46846e-37	Fgfbp1	-2.32564	0	Edn3	3	Cd180	chr13	102784563	102785063	Zfp740	chr15	102198788	102199288
		Rnaset2a	-0.525436	1.46435e-09	Tspan11	0.541285	9.80037e-37	Emp2	-2.32787	0	Plp2	3	Hacl1	chr14	31702594	31703094	Ntf3	chr6	126033646	126034146
		Sfta2	-0.0949264	1.55104e-09	2020-03-05	0.579177	1.41099e-36	Fam174b	-2.33326	0	Pgrmc1	3	Zmynd8	chr2	165831590	165832090	Cbx2	chr11	119021675	119022175
		Cd63	0.120689	1.56681e-09	Scd2	-0.323471	1.43496e-36	Prdx6	-2.33982	0	Fhl1	3	Setx	chr2	29162657	29163157	Syne2	chr12	75816881	75817381
		Rps28	-0.153791	1.74664e-09	Bax	0.54275	1.63028e-36	Zfyve21	-2.35593	0	Pde7a	3	Eno1b	chr18	48100679	48101179	Tomm20	chr8	126807284	126807784
		Rpl30	-0.137134	1.7775e-09	Cd164l2	0.766522	1.69926e-36	Ddr1	-2.36061	0	Nceh1	3	Hephl1	chr9	15119455	15119955	Gm47864	chr10	111658572	111659072
		Mpc2	0.185572	1.92353e-09	Rhou	1.44984	2.11063e-36	Pdgfa	-2.36164	0	Gnb4	3	Gm7063	chr1	45541105	45541605	Morc3	chr16	93851168	93851668
		Ctsh	-0.184823	1.9616e-09	St3gal6	-0.532143	2.23472e-36	S100a14	-2.36944	0	Anxa5	3	Gm18398	chr14	27902157	27902657	Gm47753	chr13	37619999	37620499
		Cmtm4	0.43819	1.97684e-09	Nceh1	-1.29411	2.39768e-36	Arxes2	-2.37284	0	Tpm3	3	Stk36	chr1	74626016	74626516	Apoa1	chr9	46217248	46217748
		Npnt	-0.154521	2.0746e-09	Kcne2	-0.81762	2.64304e-36	Pgrmc1	-2.37809	0	S100a14	3	Rad51b	chr12	79514637	79515137	Pde10a	chr17	8505968	8506468
		Sema3a	0.212881	2.23494e-09	Ndufa2	0.283933	2.67251e-36	Gsn	-2.39517	0	S100a10	3	Ankfn1	chr11	89672476	89672976	Coq8a	chr1	180108904	180109404
		Mical2	0.602483	2.30436e-09	Prr15l	0.359229	4.21171e-36	Timp3	-2.39873	0	Tshb	3	Hormad2	chr11	4404204	4404704	Gm6062	chrX	70945884	70946384
		Cox7c	0.197404	2.81838e-09	Corin	3.19608	5.46525e-36	Il18r1	-2.3995	0	Sike1	3	Olfr750	chr14	51072627	51073127	Gm7334	chr17	50736059	50736559
		Klf13	-0.444382	2.83999e-09	Cystm1	0.333903	6.83212e-36	Lgals3	-2.40774	0	Magi3	3	Hipk2	chr6	38900643	38901143	Vps13c	chr9	67971259	67971759
		Atp1a1	0.242466	2.91555e-09	Hc	0.453621	7.0176e-36	Tef	-2.41336	0	Hs2st1	3	CT009702.1	chr16	53185367	53185867	Gap43	chr16	42337591	42338091
		Ctsl	-0.0535534	3.36626e-09	Paqr8	1.19524	7.72371e-36	Tspan15	-2.42899	0	Gng5	3	Gm45173	chr7	43854964	43855464	Dpysl2	chr14	66847445	66847945
		Insig1	-0.603624	4.18468e-09	Bsg	-0.237582	8.66083e-36	Pde7a	-2.45337	0	Gipc2	3	Boc	chr16	44637043	44637543	Vcpkmt	chr12	69574852	69575352
		Tst	0.142594	4.29644e-09	Pbx1	0.630857	1.29849e-35	Serpinb6b	-2.4646	0	Bag1	3	Gm16260	chr14	100072705	100073205	Kif2a	chr13	107022138	107022638
		Malat1	-0.13216	4.29862e-09	Atpif1	0.273692	1.31064e-35	Myh14	-2.47151	0	Tmod1	3	Gm6056	chr13	51317381	51317881	Col27a1	chr4	63278736	63279236
		Akap5	-0.115568	4.49484e-09	Las1l	1.08265	1.64809e-35	Myo1c	-2.47294	0	Cavin4	3	Zp1	chr19	10909517	10910017	Gm5689	chr18	42155561	42156061
		Akap2	-0.294378	4.77641e-09	Ndufb2	0.270159	1.70032e-35	Nectin3	-2.56611	0	Cdkn2b	3	Gtf2a1	chr12	91653759	91654259	Gm18942	chr10	18412105	18412605
		Gmpr	1.43064	4.91007e-09	Phpt1	-0.619875	1.9607e-35	Eps8l2	-2.5675	0	Ctps	3	Rptor	chr11	119593883	119594383	Rps6-ps2	chr8	88865384	88865884
		Ptgr1	0.832393	5.17088e-09	Eif4g2	0.401239	2.37754e-35	Sparc	-2.57494	0	Sh3d21	3	Gm12509	chr4	55169408	55169908	Gm18132	chr13	36009727	36010227
		Tceal9	0.223387	5.35719e-09	Cirbp	-0.598091	3.10988e-35	Ano1	-2.62796	0	Capzb	3	Erbb4	chr1	68943137	68943637	Lrrc8b	chr5	105418187	105418687
		Scnn1a	0.0936242	5.70969e-09	Atp5j	0.230151	3.20073e-35	Capn2	-2.63489	0	Eno1	3	Gm36758	chr13	34571993	34572493	Gm12717	chr4	104183971	104184471
		Uqcrb	0.12773	5.7467e-09	Cdh1	0.468604	3.76997e-35	Hspg2	-2.65689	0	Prkcz	3	Gm45207	chr7	49235374	49235874	Pde1c	chr6	56388231	56388731
		Pomp	0.154907	6.19399e-09	Ssr4	0.278718	3.84955e-35	Samhd1	-2.66663	0	Mmp23	3	Gm31663	chr7	92977353	92977853	Adssl1	chr12	112621798	112622298
		F11r	-0.172214	6.35456e-09	Aqp5	-1.1878	4.46709e-35	Phyh	-2.6708	0	Lrpap1	3	Gm12161	chr11	45260411	45260911	Cables1	chr18	11956470	11956970
		S100a14	-0.274886	6.421e-09	Piwil4	0.728788	4.95226e-35	Npnt	-2.7018	0	Usp46	3	Ephb3	chr16	21256721	21257221	Creb3l1	chr2	92024354	92024854
		Dad1	0.106201	6.45859e-09	Areg	0.850785	5.00804e-35	Arhgef26	-2.70921	0	Anxa3	3	Chic2	chr5	74966433	74966933	Gm37692	chr3	50137445	50137945
		Mpc1	-0.200748	6.49996e-09	Bmf	0.975819	5.65923e-35	F3	-2.74905	0	Rhof	3	Gm4335	chr15	93191373	93191873	Slc2a2	chr3	28721761	28722261
		Rpl15	-0.162158	6.90409e-09	Bmp2	1.20463	5.80133e-35	Pard6b	-2.76344	0	Hspb1	3	Wdr25	chr12	108879060	108879560	St8sia6	chr2	13708562	13709062
		Hsp90b1	0.163653	7.2676e-09	Rpl36a	-0.221892	6.63422e-35	Vegfa	-2.76726	0	Cux1	3	Mrpl13	chr15	55629395	55629895	Nfatc1	chr18	80651288	80651788
		Timp2	0.199459	7.71192e-09	Rps20	-0.180156	7.49259e-35	Scnn1a	-2.7808	0	Pdgfa	3	Gm17230	chr10	20671417	20671917	Krt1	chr15	101852471	101852971
		Npm1	-0.186951	8.16174e-09	Tmem258	0.302362	1.04419e-34	Krt19	-2.80993	0	2610001J05Rik	3	Gm49037	chr14	33356061	33356561	Hvcn1	chr5	122211876	122212376
		Hpcal1	-0.17939	8.22525e-09	Slc39a8	0.515183	1.87849e-34	Wdr45	-2.81319	0	Tes	3	Gm16134	chr13	63416664	63417164	Epha7	chr4	28929918	28930418
		Dag1	0.202463	8.50369e-09	Ctdspl	-0.611861	2.14206e-34	Ier3	-2.81962	0	Cav2	3	Cacng5	chr11	108118743	108119243	H2al2a	chr2	17956010	17956510
		Id3	0.290025	8.60777e-09	Col6a2	0.590427	2.79216e-34	Amotl2	-2.82116	0	Hipk2	3	Dscaml1	chr9	45518244	45518744	Bcl2l11	chr2	128281917	128282417
		Napsa	-0.307415	8.81672e-09	Btg3	0.649246	3.03152e-34	Adrb2	-2.82705	0	Aqp1	3	Ktn1	chr14	47817376	47817876	Gm10604	chr4	12009173	12009673
		Mrpl34	0.242123	9.23637e-09	Aard	2.6777	3.41711e-34	Hs2st1	-2.83407	0	Ndnf	3	Tmem168	chr6	13630569	13631069	Gjb3	chr4	127332347	127332847
		Gm10260	0.213814	9.70934e-09	Rps27	-0.213452	3.50515e-34	Fam189a2	-2.85263	0	Atoh8	3	Gm5839	chr18	48498377	48498877	D130043K22Rik	chr13	24862002	24862502
		Dynll1	0.206935	1.06987e-08	Ndufa5	0.317634	3.76512e-34	2200002D01Rik	-2.90615	0	Fxyd4	3	Gm20445	chr6	65904903	65905403	Itgal	chr7	127303020	127303520
		Tma7	0.229011	1.119e-08	Cd59a	1.26777	4.33104e-34	F2r	-2.9207	0	Ptms	3	Gm16060	chr3	138816821	138817321	Bmf	chr2	118540220	118540720
		Sftpb	1.00091	1.12788e-08	Tfcp2l1	0.889381	5.82185e-34	Cavin1	-2.96202	0	Scnn1a	3	Zc3h7b	chr15	81739270	81739770	Ncoa6	chr2	155473687	155474187
		Atp5g2	0.0421172	1.14219e-08	Ndufc1	0.297785	6.58796e-34	Gprc5a	-2.96802	0	Cd9	3	Snx2	chr18	53133521	53134021	Zfhx3	chr8	108198132	108198632
		Cstb	0.313829	1.17358e-08	Rpl18	-0.215878	6.74213e-34	Cttnbp2	-2.9929	0	Ddx47	3	Gm7656	chr7	70686910	70687410	Usp42	chr5	143696230	143696730
		Cyba	0.0273932	1.31443e-08	Cfi	2.65551	8.66937e-34	Agrn	-2.99718	0	Gprc5a	3	Zfp831	chr2	174687604	174688104	Ecscr	chr18	35726552	35727052
		Lamp3	1.58472	1.50905e-08	Mpst	-0.505127	8.93497e-34	Krt7	-3.07745	0	Emp1	3	Gm17981	chr7	16554236	16554736	Gm9970	chr5	31241290	31241790
		Hnrnpa0	-0.260115	1.67344e-08	Sftpb	-0.192771	1.01747e-33	Limch1	-3.08257	0	Ube2s	3	Ddc	chr11	11863590	11864090	Garnl3	chr2	33170188	33170688
		Hck	-0.14693	1.72364e-08	Stard10	0.448225	1.09602e-33	Esam	-3.10871	0	Zfp579	3	Psat1	chr19	15960685	15961185	Zfp704	chr3	9538437	9538937
		Cryab	-0.0378582	1.85883e-08	Pfdn5	-0.23762	1.39009e-33	Mmp11	-3.1172	0	Ehd2	3	Zfp423	chr8	87907521	87908021	Gm47324	chr7	101199779	101200279
		Klf6	-0.206551	1.91515e-08	Rpl13a	-0.367379	1.70481e-33	Mrc2	-3.11742	0	Calm3	3	Tfr2	chr5	137582676	137583176	Meltf	chr16	31878524	31879024
		Sema3e	0.229109	2.06451e-08	Cryab	-1.35571	2.56497e-33	Nceh1	-3.11742	0	Bcam	3	Scnn1g	chr7	121782082	121782582	Sh3pxd2a	chr19	47349051	47349551
		Fam189a2	0.307262	2.2144e-08	Adam19	0.901534	2.57815e-33	Dapk2	-3.12062	0	Ltbp4	3	Gm13477	chr2	44513592	44514092	Gm14494	chr2	153812593	153813093
		Pdlim2	-0.19232	2.21461e-08	Secisbp2l	0.54279	5.37061e-33	Galnt18	-3.15186	0	Fxyd3	3	Gm4585	chr7	131660681	131661181	Tfcp2l1	chr1	118589670	118590170
		Myh14	0.228754	2.71919e-08	Selenoh	-0.395716	5.47879e-33	Cdkn2b	-3.23313	0	Wtip	3	Gsto2	chr19	47885149	47885649	Cul3	chr1	80305561	80306061
		Cst3	0.0371009	2.99911e-08	Ctsc	-0.21681	6.2185e-33	Msn	-3.24017	0	Myh14	3	Klhl8	chr5	103837175	103837675	Prlr	chr15	10236022	10236522
		Npepl1	-0.363935	3.46356e-08	Bex4	-0.289904	6.30283e-33	Fras1	-3.27084	0	Tjp1	3	Rrm2	chr12	24712315	24712815	AC165079.1	chr16	34049295	34049795
		Fads3	0.0883729	3.76571e-08	St8sia6	4.04034	7.97598e-33	Sema3e	-3.27366	0	Pgap2	3	Gm48080	chr12	29044212	29044712	Gm12175	chr11	47095699	47096199
		Gprc5a	0.0488837	3.96576e-08	D8Ertd738e	0.280796	1.28555e-32	Clic3	-3.29444	0	Rhog	3	Tpt1-ps2	chr4	54523263	54523763	Gm13835	chr6	31106389	31106889
		H2-D1	0.152809	4.27293e-08	Man2a1	0.956181	1.36785e-32	Slco3a1	-3.30717	0	Cavin3	3	Gm9722	chr1	185687640	185688140	AC104103.1	chr17	83019182	83019682
		Serpinh1	0.177039	4.35433e-08	Ppp3ca	0.58079	1.45752e-32	Ndnf	-3.37007	0	Lmo1	3	Gm48390	chr13	59969370	59969870	Gm18671	chr10	40462044	40462544
		Selenof	-0.00528461	4.41404e-08	Sfn	1.15505	1.63471e-32	Aqp1	-3.37571	0	Galnt18	3	Gm18722	chr16	9165864	9166364	Prdm11	chr2	93027687	93028187
		Psmb3	0.161113	4.42383e-08	Tmem167	0.405643	1.71551e-32	Lmo7	-3.39175	0	Parva	3	Fbxl7	chr15	26883566	26884066	Gm18146	chr14	62774994	62775494
		Nav2	-0.23919	4.54735e-08	Atp5g1	0.314368	1.73225e-32	Ahnak	-3.41397	0	Ypel3	3	Artn	chr4	118030115	118030615	Tek	chr4	94749727	94750227
		Tuba1b	-0.125705	4.55873e-08	Fgf1	-0.879086	1.7484e-32	Cav2	-3.42078	0	Tacc2	3	Ado	chr10	67598333	67598833	Chaf1b	chr16	93859898	93860398
		Coa3	0.228653	5.84291e-08	Emc6	0.277351	2.01286e-32	Rgcc	-3.43233	0	Rassf7	3	Vps9d1	chr8	123284476	123284976	Gm3045	chr13	56396707	56397207
		Ndufv2	0.242269	6.26834e-08	Cox7a2	0.262258	2.10225e-32	Cyr61	-3.44378	0	Ano1	3	Slc7a13	chr4	19827765	19828265	Met	chr6	17488197	17488697
		Amhr2	-0.514547	6.31134e-08	Galnt18	-1.02626	2.5121e-32	Cavin3	-3.44955	0	Perp	3	Hecw2	chr1	54187675	54188175	Gm2000	chr1	156393126	156393626
		Ppp1r14c	0.579247	6.48328e-08	Lyz1	0.282886	2.69378e-32	Igfbp6	-3.52998	0	Stx7	3	Gm5395	chrX	151618884	151619384	Mocs1	chr17	49432444	49432944
		Cldn3	0.107215	6.63359e-08	Ndnf	-0.725741	3.61055e-32	Tmem37	-3.59893	0	Msl3l2	3	Gm47466	chr10	108531608	108532108	Timm21	chr18	85464710	85465210
		Lamb3	0.346919	6.70355e-08	Pfn1	0.239344	3.70686e-32	Tgfb2	-3.60399	0	Tspan15	3	Gm47721	chr13	20481173	20481673	Golm1	chr13	59676838	59677338
		Ufc1	0.286527	6.72342e-08	Kras	-0.320563	3.92553e-32	Sh3d21	-3.60521	0	Bsg	3	Plpp7	chr2	32111083	32111583	Slc41a3	chr6	90558216	90558716
		Agrn	0.0992629	6.79685e-08	Polr2f	0.320061	4.99449e-32	Arhgap22	-3.62174	0	Cnn2	3	Sf3a1	chr11	4161425	4161925	Pja2	chr17	64143100	64143600
		Psmb5	0.190911	7.22531e-08	Atp2a3	1.36467	5.19083e-32	Edn3	-3.63456	0	Arhgap45	3	Srpx2	chrX	133929187	133929687	Iqsec1	chr6	91013916	91014416
		Oaz1	-0.0114529	7.68039e-08	Atp6v0a4	-0.482849	7.30824e-32	Dpysl2	-3.63702	0	Timp3	3	Agl	chr3	116798893	116799393	Mab21l3	chr3	101828536	101829036
		Lamtor2	0.175968	7.68446e-08	Esam	-1.08689	9.6594e-32	S100a6	-3.69772	0	Rap1b	3	Rasgrp1	chr2	117573050	117573550	Prmt8	chr6	127792896	127793396
		Psmb6	0.179255	8.09209e-08	H2afv	-0.264932	1.21567e-31	Itgb6	-3.71662	0	Gm26532	3	Ehd2	chr7	15961158	15961658	Slc4a8	chr15	100762653	100763153
		Spcs2	-0.00534975	8.21118e-08	Rtkn2	-1.81893	1.2682e-31	Pmp22	-3.77145	0	Chst5	3	Atxn1l	chr8	109756823	109757323	Gm9118	chr10	56518282	56518782
		Cystm1	0.13446	9.18438e-08	Cst3	0.286984	1.38936e-31	Tnfrsf4	-3.77909	0	Aprt	3	Gm7393	chr17	14926015	14926515	Gm45473	chr7	112573457	112573957
		Ube2l3	0.125602	9.39176e-08	Rps27rt	-0.507385	2.82721e-31	Ehd2	-3.79991	0	Dpysl2	3	Gm38274	chr3	42194945	42195445	Pdgfc	chr3	81149021	81149521
		Bend7	-0.26725	9.63019e-08	Gsn	-0.481163	3.72496e-31	Ager	-3.842	0	Bnip3l	3	Gm44404	chr6	65972416	65972916	Fignl2	chr15	101078665	101079165
		Rpl36	-0.107533	9.81253e-08	Cavin2	-1.6966	4.12246e-31	Plb1	-3.84918	0	Icam1	3	Fam184a	chr10	53911324	53911824	Btaf1	chr19	37025906	37026406
		1810037I17Rik	0.121695	9.94843e-08	Echs1	-0.3142	4.19845e-31	Mok	-3.8712	0	Tbrg1	3	Gm15182	chr1	75618192	75618692	Grpel2	chr18	61730661	61731161
		Atp5o.1	0.123175	1.04174e-07	Glod5	1.64951	5.45703e-31	Akr1c14	-3.89434	0	Hspb2	3	Gm8181	chr18	43143094	43143594	Slc6a3	chr13	73501805	73502305
		S100a10	0.239572	1.18471e-07	Myl12b	-0.355482	7.49358e-31	Gramd2	-3.89886	0	Pkm	3	Gm14460	chr2	78291597	78292097	Gm3121	chr9	101270352	101270852
		Emb	1.1043	1.20063e-07	Tmem56	1.37138	8.63346e-31	Rhof	-3.89989	0	Gramd2	3	Ckmt2	chr13	91932043	91932543	Gm20144	chr6	64354018	64354518
		Sesn3	0.68897	1.20885e-07	Rpn1	0.579666	1.36934e-30	Hck	-3.91719	0	Paqr5	3	Gm5983	chr3	157211020	157211520	Grem1	chr2	113701622	113702122
		Pard6b	-0.148549	1.2221e-07	Srp14	0.248288	1.53274e-30	Nbl1	-3.92596	0	Pias1	3	Gm8365	chr5	106762649	106763149	Spats2	chr15	99130298	99130798
		Cct5	-0.221078	1.45931e-07	Minos1	0.240272	1.68584e-30	2310007B03Rik	-3.96218	0	Anxa2	3	Kank1	chr19	25297212	25297712	AC136921.1	chr17	12291698	12292198
		F2r	0.0902951	1.50292e-07	Plk2	-0.80063	1.8327e-30	2210011C24Rik	-4.09801	0	Cldn18	3	Rasgrp3	chr17	75472334	75472834	1700025G04Rik	chr1	151968130	151968630
		Ppic	0.0446148	1.68646e-07	Sema3a	-1.4047	2.28882e-30	Sec14l3	-4.09849	0	Rhoa	3	Pbx4	chr8	69847657	69848157	Gm17070	chr14	44795179	44795679
		Ccnd1	1.18863	1.74701e-07	Rpl11	-0.174308	2.33265e-30	Cav1	-4.12147	0	Ctdspl	3	Gm49342	chr14	50938296	50938796	Astn1	chr1	158579622	158580122
		Rbx1	0.145158	1.74732e-07	Selenof	-0.264297	2.36315e-30	Wfdc1	-4.12572	0	Sec14l3	3	Ccdc177	chr12	80774768	80775268	Lipe	chr7	25401878	25402378
		Pdzk1ip1	0.411202	1.85046e-07	Tceanc	1.62254	2.64721e-30	Igfbp7	-4.12799	0	Tbc1d10a	3	Gm27036	chr13	44525900	44526400	Cog2	chr8	124539381	124539881
		Slc34a2	1.10239	2.05613e-07	Lztr1	0.745204	2.6884e-30	Sema3a	-4.12846	0	Ddc	3	Elavl4	chr4	110293254	110293754	Gm8756	chr13	97387492	97387992
		Ptma	0.239951	2.10556e-07	Gkn2	3.18972	2.72748e-30	Gipc2	-4.15332	0	Pmp22	3	Ube2s	chr7	4814260	4814760	Emid1	chr11	5162027	5162527
		Tfdp2	-0.202652	2.12463e-07	Calm1	0.288192	3.62709e-30	Fbln5	-4.19028	0	Arhgap44	3	Nfkb1	chr3	135745344	135745844	Gm12416	chr4	84207664	84208164
		Icam1	0.187104	2.1399e-07	Chchd2	0.211005	4.50763e-30	Aqp5	-4.19099	0	Thra	3	Dscaml1	chr9	45543094	45543594	Coro2a	chr4	46591783	46592283
		Limch1	0.0833461	2.26919e-07	Abracl	0.344237	5.51794e-30	Hopx	-4.34766	0	Jup	3	4930550C14Rik	chr9	53458612	53459112	Mindy4	chr6	55230690	55231190
		D8Ertd738e	0.181257	2.64559e-07	Sord	-0.89246	6.96234e-30	Cryab	-4.35255	0	Cavin1	3	Gm5537	chr3	58075055	58075555	Sprtn	chr8	124911917	124912417
		Wwtr1	0.264831	2.69358e-07	Cct5	-0.361236	7.10954e-30	Ctgf	-4.36111	0	Mrc2	3	Gm11011	chr2	169390628	169391128	Galnt2	chr8	124328927	124329427
		Cox6b1	0.127109	2.72292e-07	Pon3	0.353764	7.21301e-30	Pxdn	-4.39834	0	Unc13d	3	Scmh1	chr4	120413402	120413902	Ubr4	chr4	139387609	139388109
		Anxa3	-0.097627	2.7872e-07	Gpx2	3.60783	7.22164e-30	Plscr2	-4.44279	0	Akr1c14	3	Esco2	chr14	65830890	65831390	Gm49193	chr14	87252772	87253272
		Tsix	2.13333	2.83326e-07	Snx7	0.364697	7.35704e-30	Scnn1g	-4.4593	0	Serpinb9	3	Gm8317	chr14	45810582	45811082	Gm18829	chr1	59942248	59942748
		Ndufb11	0.0439337	3.00392e-07	Zmat4	-1.19047	7.7994e-30	Msln	-4.49318	0	Serpinb6a	3	Med24	chr11	98718822	98719322	Adora2b	chr11	62221233	62221733
		Ltbp4	-0.387917	3.01628e-07	Rps15	-0.226405	9.57608e-30	Lims2	-4.50132	0	H2afy	3	Capn12	chr7	28903338	28903838	Fmnl2	chr2	52884960	52885460
		Rab15	1.28199	3.18373e-07	Mpc2	0.283218	9.66972e-30	Pdpn	-4.51297	0	2010111I01Rik	3	Gm12515	chr4	55085930	55086430	Larp4b	chr13	9073747	9074247
		Asah1	-0.124965	3.31934e-07	Pigu	0.902716	1.00828e-29	Spock2	-4.51814	0	Snx18	3	Ankrd1	chr19	36217500	36218000	Pcnx	chr12	81984770	81985270
		Aes	0.209377	3.38536e-07	Ptpn22	2.10658	1.01934e-29	Cped1	-4.57612	0	Tspan13	3	Tenm3	chr8	49207281	49207781	1500015O10Rik	chr1	43735316	43735816
		Rpl22l1	-0.115099	3.68075e-07	Hp	0.665002	1.38676e-29	Clic5	-4.67157	0	Mthfd1	3	Ctnnd2	chr15	30147955	30148455	Mtnr1b	chr9	16114752	16115252
		Sftpd	0.851301	3.70747e-07	Fam19a4	3.14632	1.63386e-29	Col4a3	-4.68434	0	Foxn3	3	Gm18393	chr8	9230533	9231033	Arglu1	chr8	8690340	8690840
		Tle4	-0.373609	3.82231e-07	Crip1	0.374342	2.34652e-29	Gm33489	-4.73374	0	Wars	3	Tmem214	chr5	30848495	30848995	Gm47811	chr13	71623556	71624056
		Tuba1c	-0.560616	3.96653e-07	Cyb5b	0.502064	2.81399e-29	Cavin2	-4.75438	0	Zfyve21	3	Ilk	chr7	105721939	105722439	Fmnl2	chr2	52943633	52944133
		Mrps21	0.152193	3.98384e-07	Klf6	-0.733707	2.91544e-29	Tshb	-4.80815	0	Snhg18	3	4933411K16Rik	chr19	42054819	42055319	Bcl6	chr16	24151248	24151748
		2010107E04Rik	0.193279	4.03864e-07	Eif3k	-0.268577	3.01237e-29	Col4a4	-4.85707	0	Mal2	3	Gm13471	chr2	47926566	47927066	Gm47909	chr14	24921506	24922006
		Galnt18	-0.216287	4.05637e-07	Igf2r	0.820311	3.13218e-29	Akap5	-4.91395	0	Igfbp6	3	Nxt1	chr2	148575414	148575914	Abcc4	chr14	118654843	118655343
		Itgb1	0.0869926	4.1336e-07	Dapk2	-0.941227	4.01102e-29	Rtkn2	-4.95785	0	Calcoco1	3	Sh3bp4	chr1	89150742	89151242	Gm42647	chr3	149233482	149233982
		Cped1	-0.367025	4.29713e-07	Rps27l	0.267989	4.3592e-29	Scnn1b	-5.00544	0	Emp2	3	AC132911.2	chr17	73574143	73574643	Rassf6	chr5	90681830	90682330
		Klf15	-0.471356	4.48919e-07	Lcn2	0.618415	4.71266e-29	Dlk2	-5.048	0	Tekt5	3	Ikzf2	chr1	69727874	69728374	Arl5c	chr11	97997853	97998353
		Magi3	-0.213667	4.96009e-07	Sult2b1	1.44358	5.41955e-29	Eif2s3y	-6.64163	0	Fstl1	3	Gm29641	chr1	62081025	62081525	Abca1	chr4	53107854	53108354
		Arl4d	-0.878643	5.06808e-07	Ube2i	0.227389	7.25357e-29	Txlng	1.83734	5.96406403720802e-319	Ifngr2	3	Ankfn1	chr11	89659014	89659514	Col6a3	chr1	90875873	90876373
		Prcd	-0.227807	5.16816e-07	Mical2	0.7688	7.34363e-29	Sphk1	-3.84974	9.89040619503664e-317	Qk	3	Gm12830	chr4	114688567	114689067	Slc16a10	chr10	40180856	40181356
		Son	-0.0370323	5.65408e-07	Ezr	0.370353	9.17245e-29	Fut8	2.05141	1.16070626270797e-315	Msln	3	Gm18753	chr5	150358868	150359368	Ccnj	chr19	40809760	40810260
		Alad	-0.219853	5.82947e-07	Macc1	-1.23934	9.72448e-29	Calm3	-1.06302	1.53023967045338e-314	Tulp1	3	Gm19252	chr6	14063730	14064230	Lrrk2	chr15	91643998	91644498
		Pdia3	0.186275	6.01199e-07	Dpp4	0.476855	1.17327e-28	C77080	3.53208	1.82795580708407e-314	Pbx2	3	Tcf23	chr5	31000103	31000603	Gm15387	chr15	74233938	74234438
		Hspg2	0.240763	6.18777e-07	A2ml1	2.59176	1.84252e-28	Serpine2	1.39294	2.05868556447019e-314	Flot1	3	Gm14140	chr2	150014974	150015474	Rpl13-ps2	chr13	58778597	58779097
		Lrrc26	2.11825	6.77993e-07	Cadm1	-0.371911	1.86897e-28	Cdipt	-1.63771	2.53999547237961e-314	Mad2l1bp	3	Ust	chr10	8466244	8466744	Gm16179	chr8	61161440	61161940
		Hs2st1	0.0647797	7.00497e-07	1810037I17Rik	0.262091	2.82921e-28	Meg3	1.04651	5.56796072417685e-314	Ralbp1	3	Pcgf5	chr19	36236501	36237001	Amfr	chr8	94004462	94004962
		Cox7a2	0.101692	7.11733e-07	Id3	0.770449	3.03649e-28	Thbs1	2.66754	7.78617506153563e-314	Rab12	3	Popdc3	chr10	45180270	45180770	Il33	chr19	29905908	29906408
		Itm2b	-0.0844781	7.25008e-07	Tgfb2	-1.38633	3.15872e-28	S100a16	-1.25977	4.04465328415606e-313	Calm2	3	Lcor	chr19	41523710	41524210	Gm19170	chr8	68392453	68392953
		Mrpl30	-0.193788	7.85444e-07	Il18r1	-0.694326	3.21567e-28	Srebf1	1.40322	1.30239989969755e-312	Ctnna1	3	Marcks	chr10	37263525	37264025	Taco1	chr11	106057992	106058492
		Tmpo	-0.210773	8.29198e-07	Usp9x	0.524225	3.29085e-28	Acly	1.46255	5.52977451196475e-312	Cystm1	3	Tln2	chr9	67570486	67570986	Rab3gap2	chr1	185215528	185216028
		Plp2	-0.207029	8.72935e-07	Cyb5r3	0.298376	3.37728e-28	Drap1	-0.687373	1.62845858072715e-311	Fgf1	3	Gm12053	chr11	22620772	22621272	Stkld1	chr2	26941492	26941992
		Ndufb10	0.0755033	8.76832e-07	Khdrbs3	1.24958	3.44448e-28	Wtip	-1.56486	3.30925461655079e-311	Eif1a	3	Rp31-ps19	chr9	111087829	111088329	Asb16	chr11	102263416	102263916
		Timm13	0.177085	8.9307e-07	Maf	1.85125	3.65829e-28	Nbeal1	-1.30615	1.32316685914206e-310	Adrb2	3	Gm9633	chr13	118035560	118036060	1300017J02Rik	chr9	103294449	103294949
		Mtdh	-0.276134	9.00394e-07	Cav1	-1.27632	4.4196e-28	Akap13	-1.38869	7.15073895597803e-310	Ahnak	3	Gm11037	chr2	131140101	131140601	2020-03-03	chr18	56891324	56891824
		Laptm4a	0.0830959	9.67972e-07	Akr1b3	0.794299	4.56268e-28	Osbpl6	-1.84089	9.48755432088898e-310	Fads3	3	Prkd1	chr12	50535092	50535592	Gm14111	chr2	146688034	146688534
		Wwp1	-0.0473854	1.01606e-06	Zfp36	-0.488332	4.75252e-28	Rps8	-0.455906	0	Psat1	3	Gatad1	chr5	3722312	3722812	Utp20	chr10	88797655	88798155
		Arpc1a	0.0846232	1.0761e-06	Etv5	-0.383781	5.01157e-28	Tfcp2l1	2.28818	0	Cep78	3	Zfp366	chr13	99237028	99237528	Fndc3b	chr3	27765779	27766279
		H2afv	-0.0796731	1.11157e-06	Fasn	0.360905	5.1416e-28	Man1a	2.01437	1.72438e-307	Ostf1	3	Wnt3a	chr11	59265442	59265942	Me1	chr9	86713373	86713873
		Cdh1	0.237079	1.11929e-06	Cpq	-0.620577	8.99336e-28	Tmbim1	-1.80886	2.70744e-307	Klf9	3	Syne2	chr12	75967168	75967668	Gm5903	chr7	130256912	130257412
		Rassf1	-0.267394	1.13465e-06	mt-Atp6	0.327166	1.02389e-27	H2afy	-0.841629	4.30293e-307	Ablim1	3	Gm10240	chr15	68300931	68301431	Chga	chr12	102616832	102617332
		Rasl11a	0.446815	1.14793e-06	Tpm4	0.416605	1.2365e-27	Psat1	-2.18415	2.10176e-306	Msn	3	Klf14	chr6	31028271	31028771	Gm3508	chr1	119217234	119217734
		2410015M20Rik	0.0924617	1.15968e-06	Heatr1	1.72654	1.34839e-27	Ociad2	1.79771	3.79826e-305	Wwtr1	3	Gm11511	chr11	90517737	90518237	Gm16134	chr13	63234082	63234582
		Eif3m	-0.187917	1.24083e-06	Atp5k	0.267246	1.40517e-27	St3gal6	3.25212	1.13184e-303	Cyr61	3	Rspo2	chr15	43054685	43055185	Cnn3	chr3	121452386	121452886
		Akap13	-0.185078	1.26329e-06	Pak3	3.37524	1.67963e-27	Ints6l	2.29515	3.99187e-302	Pdpn	3	Zfp426	chr9	20499285	20499785	Col23a1	chr11	51378680	51379180
		Mrpl57	0.315709	1.33469e-06	Eef1d	-0.312997	1.70509e-27	Chia1	5.30477	3.53171e-301	Shh	3	Slc24a5	chr2	124749601	124750101	D630033A02Rik	chr10	123019526	123020026
		Srsf9	0.135513	1.3904e-06	Rpl39	-0.177516	1.80946e-27	Akap7	2.56752	6.34371e-301	Cav1	3	Adgra3	chr5	50064147	50064647	Gm4792	chr10	94282223	94282723
		Dctn3	0.17227	1.41862e-06	Gstk1	-0.543038	2.3215e-27	Mal	-0.970993	8.55994e-301	Tspan8	3	Brd7	chr8	88324623	88325123	Tlr5	chr1	182957300	182957800
		Tmem14c	0.10024	1.44007e-06	Creg1	-0.396508	2.57211e-27	Higd1a	0.874311	1.04908e-300	Lmo7	3	Hecw2	chr1	54001996	54002496	Mllt3	chr4	87880259	87880759
		4930523C07Rik	-0.231112	1.58565e-06	2010107E04Rik	0.205767	3.04057e-27	Col4a5	-2.03285	2.43015e-300	Aqp5	3	Gm8968	chr5	13826642	13827142	Vim	chr2	13675457	13675957
		Tmem59	-0.101704	1.60933e-06	Prcd	-0.371574	3.7071e-27	Tax1bp3	-0.913885	1.09337e-298	Krt8	3	Gm6330	chr15	26774792	26775292	Gm16273	chr5	66483080	66483580
		Tns1	0.039853	1.63512e-06	Cyc1	0.31526	4.57411e-27	Pgd	1.55458	2.46381e-298	Krt18	3	Lrrtm2	chr18	35240193	35240693	Gm11372	chr13	31344322	31344822
		Fam174b	0.0464962	1.65394e-06	Rnf149	0.456823	4.77276e-27	Ehd1	-1.68798	3.308e-298	Ier3	3	Nckap5	chr1	126679313	126679813	Gm17230	chr10	20600282	20600782
		Gsn	-0.0688123	1.69959e-06	Arg2	0.738088	4.78671e-27	Tspan13	-1.64103	6.71607e-298	Clic5	3	Drp2	chrX	134357865	134358365	2410015M20Rik	chr17	56611305	56611805
		Gm33489	-0.289312	1.79303e-06	Sec14l3	-1.27942	5.6465e-27	Ralgapa2	1.96443	5.70436e-297	Vegfa	3	Mb21d2	chr16	28890538	28891038	Itgav	chr2	83724416	83724916
		Taf10	0.175187	1.80413e-06	Pmepa1	0.827026	5.70908e-27	Gnb4	-3.04447	1.8882e-295	Ass1	4	Arhgap42	chr9	9172695	9173195	Tmem150b	chr7	4724311	4724811
		Psma7	-0.00502236	1.8752e-06	Camsap3	0.994717	7.922e-27	S100a10	-1.05557	4.81364e-295	Nnat	4	Gm11759	chr2	145575898	145576398	Gm7985	chr12	71854243	71854743
		Tmem243	0.0783666	1.93891e-06	Rab12	-0.59194	7.93243e-27	Ldha	0.817463	6.47298e-294	Matn4	4	Traf3ip2	chr10	39524265	39524765	Adcyap1r1	chr6	55477045	55477545
		Fxyd3	0.043208	2.02689e-06	Mettl7a1	-0.436291	8.49359e-27	Ralbp1	-0.895569	1.22524e-293	Selenbp1	4	Gm49017	chr14	98520935	98521435	Gm8250	chr19	18551037	18551537
		Klf9	-0.229988	2.10398e-06	Cib1	0.382658	8.78781e-27	Dusp14	-2.7975	2.31887e-292	Npnt	4	Adam10	chr9	70701389	70701889	Insig1	chr5	28042018	28042518
		Pet100	0.467266	2.14195e-06	Rpl27a	-0.14814	9.32154e-27	Wnk4	5.601	5.96939e-292	Selenof	4	Lmbr1	chr5	29375257	29375757	Gm7129	chrX	13351230	13351730
		Dpp4	1.20075	2.24286e-06	Naxd	-0.298507	1.1777e-26	Zdhhc3	1.00214	9.61011e-292	Atp6v0a4	4	AC154179.1	chr16	63155348	63155848	Atrnl1	chr19	57552064	57552564
		Ehd2	0.148932	2.66286e-06	Rpl36al	-0.256772	1.45054e-26	Kcnc3	2.65467	1.57854e-291	Tmem213	4	Gm12058	chr11	22797965	22798465	Gm44754	chr7	66586561	66587061
		Tmed9	0.0183375	2.76589e-06	Btf3	-0.207415	1.6377e-26	Cers2	-0.957167	2.05937e-291	Bmp4	4	Ppp1r16b	chr2	158680441	158680941	Slit3	chr11	35076020	35076520
		Dtna	1.23025	2.7896e-06	Ndufv3	0.272334	2.114e-26	Anpep	4.87141	9.12758e-291	Rgcc	4	Ehd2	chr7	15958961	15959461	Baiap2l1	chr5	144372179	144372679
		Lrpap1	-0.142861	2.79774e-06	Ccdc71l	0.636986	2.14585e-26	Smpdl3a	-1.47225	1.09433e-290	Elovl5	4	Gm10240	chr15	68394167	68394667	Gm43744	chr3	123142255	123142755
		Ctgf	0.0910284	2.88878e-06	Hspe1	-0.305167	3.06003e-26	Gpx4	-0.619332	7.90396e-290	Ctsh	4	Gm13328	chr2	20291499	20291999	Gm45789	chr8	113705415	113705915
		Atp6v0a4	-0.280122	2.97818e-06	Ndufa11	0.247212	7.06007e-26	Nrp2	-2.47844	1.58306e-289	Sparc	4	Igsf3	chr3	101474197	101474697	Mink1	chr11	70585399	70585899
		Scx	-0.336705	2.99579e-06	Cdh16	-0.776506	7.25586e-26	Cotl1	1.77041	2.65601e-289	AU021092	4	Polb	chr8	22660299	22660799	Hexa	chr9	59537558	59538058
		Ndufb2	0.209769	3.01607e-06	Slc22a19	-0.768273	7.39741e-26	Bend7	-1.3878	7.27492e-289	Eif2s3y	4	Slc16a12	chr19	34778036	34778536	Itgb1bp1	chr12	21287120	21287620
		Gpx8	0.423228	3.10177e-06	Manf	0.434229	8.95477e-26	Tmem63b	-1.16972	3.66427e-288	Ppic	4	Os9	chr10	127126603	127127103	Gm9955	chr18	24870123	24870623
		Ddb1	0.281254	3.23116e-06	Rbpms	-0.517944	9.16321e-26	Fgf18	-4.13653	1.03673e-287	Ager	4	Arhgap21	chr2	20936749	20937249	Ube2f	chr1	91231760	91232260
		Tra2a	-0.2174	3.26386e-06	Atp6v0d1	0.320046	1.03213e-25	Rps7	-0.709971	1.70578e-287	Rpl37a	5	Cep63	chr9	102634314	102634814	Mkl1	chr15	81155202	81155702
		Rps15	-0.114267	3.30449e-06	Pde7a	-0.681231	1.06278e-25	Serpinb9	-2.11957	2.92359e-287	AA986860	5	Ide	chr19	37320854	37321354	Plekha6	chr1	133231423	133231923
		Msn	-0.042838	3.3734e-06	0610040J01Rik	0.939334	1.23859e-25	Flrt3	-2.39655	7.24562e-287	Phyh	5	Qk	chr17	10324314	10324814	Bach2	chr4	32301725	32302225
		Lmo7	-0.0191203	3.4713e-06	Fut8	0.656021	1.33474e-25	Bag1	-0.729036	1.87659e-286	Gsn	5	Creb3l2	chr6	37388867	37389367	Gm14106	chr2	147683738	147684238
		Slc7a7	0.360848	3.56455e-06	Kcnj13	0.625602	1.42694e-25	Pkm	-0.88613	2.97111e-286	Rassf2	5	Ddc	chr11	11952950	11953450	Sag	chr1	87806480	87806980
		Snhg18	0.327534	3.57936e-06	mt-Nd3	0.393285	1.46321e-25	Secisbp2l	1.16486	1.61298e-284	Cebpb	5	Ablim3	chr18	61929055	61929555	Ccdc61	chr7	18893542	18894042
		Ssr4	-0.0142668	3.65931e-06	Plxnb2	0.634222	1.50076e-25	Ass1	-0.919076	3.13748e-284	Wdr45	5	Runx1	chr16	92734974	92735474	AC154381.1	chr16	27843540	27844040
		Rhoa	-0.139494	3.7152e-06	Ptp4a3	0.864228	1.52941e-25	Actn4	-0.950904	4.06745e-284	Tmsb4x	5	Fam84b	chr15	60833757	60834257	Adamts15	chr9	30855469	30855969
		Abracl	0.19633	3.85493e-06	Mrps21	0.303221	2.02575e-25	Gjb6	5.50265	1.14242e-283	Commd2	5	Zfp488	chr14	33993930	33994430	Gm15703	chr16	31917691	31918191
		AA986860	0.213121	3.89545e-06	St14	0.65945	2.09836e-25	Pkdcc	3.20498	3.02962e-283	Hdgf	5	Gm35648	chr5	147878338	147878838	Gm47937	chr12	32621689	32622189
		mt-Nd2	0.108867	4.11945e-06	Vsig2	-0.391421	2.2345e-25	Acaca	1.69136	1.17994e-282	Rab25	5	B330016D10Rik	chr4	141565204	141565704	Tec	chr5	72857663	72858163
		Cd47	-0.16969	4.40688e-06	Ndufab1	0.241615	2.28348e-25	Unc13d	-2.84247	1.3693e-282	S100a16	5	Mib1	chr18	10785299	10785799	Hlf	chr11	90390702	90391202
		Ppib	0.0307864	4.48666e-06	Matn4	-0.428961	2.60968e-25	Klk13	4.67233	1.56825e-282	S100a6	5	BC067074	chr13	113325626	113326126	Atp7b	chr8	22019481	22019981
		Sulf2	2.01899	4.62748e-06	Txndc5	0.438316	2.63294e-25	Stx7	-1.30737	1.73287e-281	S100a11	5	Ctdspl	chr9	118949588	118950088	Ccr3	chr9	124037716	124038216
		Clic5	-0.05017	4.82265e-06	Syt7	1.18831	3.49259e-25	Hibadh	1.18339	1.74246e-281	Mcl1	5	Abca1	chr4	53197729	53198229	Minar2	chr18	59079744	59080244
		Psmb2	0.194051	4.8274e-06	Scnn1a	-0.610784	3.51933e-25	Akap2	-4.47979	2.62523e-281	Rps8	5	Gm7959	chr12	71244668	71245168	Nipal1	chr5	72648900	72649400
		Fasn	0.546632	4.89817e-06	Nfs1	0.767025	3.86497e-25	Rpl37a	-0.452889	6.02754e-281	Id3	5	Nog	chr11	89356399	89356899	Mindy4	chr6	55243832	55244332
		Scp2	0.263724	4.99257e-06	Sap18	0.366279	4.04817e-25	Degs1	1.14404	2.38536e-280	Sri	5	Gm17935	chr3	21625947	21626447	Gm33543	chr10	95777563	95778063
		Adgrg6	0.859257	5.09235e-06	Prdx1	0.262979	5.63287e-25	Entpd1	4.80217	3.98131e-280	Plb1	5	Gm43380	chr5	143048603	143049103	Prex1	chr2	166651303	166651803
		Atp2b1	-0.128786	5.35501e-06	Timm8b	0.29739	6.39079e-25	Ddc	-3.82385	1.0224e-279	Fgfr3	5	Tmem117	chr15	94689123	94689623	Cdc14a	chr3	116361870	116362370
		Fras1	0.0847052	5.37411e-06	mt-Co3	0.297744	6.45005e-25	Rabac1	-0.718934	3.95348e-279	Igfbp7	5	Pnlip	chr19	58663243	58663743	Gipc2	chr3	152186059	152186559
		Klf4	-0.761838	5.46369e-06	Sec61a1	0.546292	7.9861e-25	Trim3	-2.39558	8.64748e-279	Actb	5	Hspg2	chr4	137503404	137503904	Tubd1	chr11	86561190	86561690
		Txndc17	-0.169916	5.81607e-06	Slc35g1	1.07809	9.06241e-25	Fhl1	-2.62355	1.23122e-278	Rasl11a	5	Pacsin2	chr15	83467265	83467765	Bmp2k	chr5	96979157	96979657
		Maff	-0.442365	6.22824e-06	Itga9	0.421472	9.39807e-25	Efna1	-1.70522	2.51245e-278	Vamp8	5	Gm13484	chr2	50704773	50705273	Rps11-ps4	chr12	51250187	51250687
		Dpysl2	-0.128487	6.41638e-06	Ndufb7	0.249613	9.5642e-25	Cebpd	1.96089	5.80489e-277	Klc3	5	Kdm3b	chr18	34780672	34781172	Gm20587	chr1	20827975	20828475
		Ftl1	0.197872	6.49521e-06	Acoxl	-0.780937	1.16733e-24	Ifitm2	1.23288	1.19812e-276	Rps19	5	Cux2	chr5	122043480	122043980	Atrnl1	chr19	57894664	57895164
		Ncf1	1.0125	6.93823e-06	Rpl19	-0.166074	1.42872e-24	Eif4h	0.779193	1.08576e-275	2200002D01Rik	5	Gm11352	chr13	26088645	26089145	Gm20091	chr10	96342418	96342918
		Ube2i	0.159016	7.1391e-06	Emb	0.43858	1.58933e-24	Slc1a5	-1.33543	1.57853e-274	Prep	5	Stag2	chrX	42187583	42188083	Traf3ip3	chr1	193195460	193195960
		Siva1	-0.329883	7.15115e-06	Hs2st1	-0.703704	1.64945e-24	Slc12a2	1.09555	5.63988e-274	Gpx4	5	Zfp579	chr7	4996849	4997349	Glrx3	chr7	137458194	137458694
		Ndnf	0.135225	7.22124e-06	Aig1	-0.450799	1.906e-24	Rrbp1	1.02548	1.79789e-273	Myl6	5	AC163715.1	chr17	5463806	5464306	Max	chr12	77085823	77086323
		Tbrg1	-0.280331	7.8134e-06	Sod1	0.534111	2.66562e-24	Tspan12	2.34081	3.00844e-273	Dpep1	5	Polm	chr11	5835144	5835644	Rps14	chr18	60763654	60764154
		Suclg1	-0.0226519	8.27515e-06	Ttc36	0.796578	2.92013e-24	Slc44a2	-1.26502	3.59372e-273	Pdlim2	5	Cpsf3	chr12	21220441	21220941	Tmem59	chr4	107151215	107151715
		Kdm3b	-0.641919	8.44593e-06	Tcf4	0.760812	2.98098e-24	2410004I01Rik	-5.24935	6.43292e-273	Fdx1	5	Trub1	chr19	57467238	57467738	Ly6i	chr15	74972291	74972791
		Tmem258	0.256092	8.80933e-06	Grb14	0.534276	2.98489e-24	Fkbp4	0.995744	1.04846e-272	Dapk2	5	1700123L14Rik	chr6	96495215	96495715	Tox	chr4	6914869	6915369
		Meg3	-0.165077	8.86451e-06	Alkal1	1.91571	3.34461e-24	Creb3l1	4.43664	2.38384e-272	Gsta4	5	Gm9619	chr8	91660929	91661429	Sstr3	chr15	78542317	78542817
		Lyz2	0.483756	8.90428e-06	Ets2	0.734497	3.42685e-24	Ang	2.1179	4.98688e-271	Tax1bp3	5	Gm13567	chr2	60639575	60640075	Gm7494	chr5	76769510	76770010
		Slc12a2	0.568429	9.23048e-06	Polr1c	0.337716	3.93691e-24	St3gal1	4.1417	9.43304e-271	Krt19	5	AC165151.1	chr16	55888548	55889048	Socs1	chr16	10676614	10677114
		Psma6	0.00960892	9.60039e-06	Muc1	0.307825	4.06446e-24	Cyb5b	1.29074	1.01697e-270	1810010H24Rik	5	Marco	chr1	120529816	120530316	Rnf144a	chr12	26398478	26398978
		Esd	-0.137733	9.61988e-06	Brd7	-0.310439	4.53199e-24	Net1	1.68338	1.58817e-270	Actg1	5	Gm46424	chr13	64225658	64226158	Cyp26b1	chr6	84691899	84692399
		Trim16	0.472165	9.79911e-06	Edn3	-1.05231	5.25894e-24	Deptor	2.34483	9.8274e-270	Serpinb6b	5	Cped1	chr6	22000713	22001213	Cadps2	chr6	23791773	23792273
		Hacd1	0.0529028	9.88978e-06	P4hb	0.38519	8.26192e-24	Svil	-1.35778	2.07683e-269	Gm33489	5	Gm5843	chr3	14683286	14683786	Fkbp15	chr4	62348250	62348750
		Cavin3	-0.0307555	1.01901e-05	Rpl7a	-0.163665	9.04738e-24	Creb3l2	-1.78055	2.28743e-269	Hpcal1	5	Kmt2e	chr5	23489250	23489750	Ppcdc	chr9	57420566	57421066
		Atp8a1	0.298752	1.12328e-05	Insig1	-0.363017	9.11156e-24	Itga3	-2.17922	1.09089e-268	Rps7	5	Flrt3	chr2	140759708	140760208	Gm12864	chr4	119031081	119031581
		Tmem256	0.177245	1.13259e-05	Akr1b8	2.1975	1.15638e-23	Mprip	-1.29525	1.29712e-268	Crip2	5	Gm32025	chr10	71117779	71118279	Sh2d4b	chr14	40921249	40921749
		Mdh2	-0.0375693	1.14804e-05	Cygb	-0.878049	1.15829e-23	Bmp2	4.15399	3.10215e-268	Eif3h	5	Dhx36	chr3	62468728	62469228	Gm12502	chr3	108022614	108023114
		Mrpl33	0.139237	1.19534e-05	1500015O10Rik	3.68906	1.42654e-23	Fhdc1	3.46498	3.41083e-268	Krt7	5	Gm44419	chr6	65155506	65156006	Gm10443	chr6	86325592	86326092
		Ccnd3	0.347737	1.20275e-05	Jun	-0.479116	1.79286e-23	Muc1	0.852766	1.45066e-267	Hes1	5	Gm48172	chr10	37606925	37607425	Slc25a33	chr4	149780502	149781002
		Arf3	0.374833	1.23615e-05	Eif4b	-0.344944	1.87195e-23	Fermt2	-0.973755	1.63283e-267	Hmgn1	5	Smad1	chr8	79365354	79365854	Fam3c	chr6	22339649	22340149
		Smap1	-0.314394	1.25472e-05	Rpl23a	-0.211199	1.96996e-23	Ube2s	-0.687506	1.79953e-266	Rpl10a	5	Dnah9	chr11	66190619	66191119	Podn	chr4	108065196	108065696
		Tmem147	0.252978	1.332e-05	Map1lc3b	0.251449	2.03762e-23	Kcnj15	1.48553	1.89084e-266	Hsp90ab1	5	Clnk	chr5	38890091	38890591	Mall	chr2	127741114	127741614
		Idi1	-0.449147	1.33645e-05	Ifitm3	0.886245	2.57083e-23	Trp53bp2	-1.97187	1.60765e-265	Mrpl14	5	Hmcn2	chr2	31319144	31319644	Wnt16	chr6	22300148	22300648
		Mrpl20	0.246472	1.36943e-05	Pmvk	0.988031	3.35556e-23	Ctsb	0.904806	4.83073e-265	Ccnd3	5	Mb21d2	chr16	28868815	28869315	Cyc1	chr15	76340925	76341425
		Id1	0.266607	1.40027e-05	Mdh2	0.239926	4.5284e-23	Id3	-1.0358	6.23875e-265	Myl12b	5	Gm20397	chr9	117113539	117114039	Gm11797	chr4	6006606	6007106
		Pfdn1	0.0531483	1.44579e-05	Ptbp3	0.522328	4.88494e-23	Id2	1.05491	1.00837e-264	Myl12a	5	Sema3e	chr5	14098632	14099132	Ap5b1	chr19	5565769	5566269
		Ass1	-0.198369	1.49502e-05	Sdc4	-0.229371	7.79225e-23	Ssbp4	1.42745	2.58135e-264	Drap1	5	Gm12550	chr4	86326590	86327090	Gm18996	chr9	57300756	57301256
		B2m	0.524766	1.53565e-05	Fgl1	3.55445	8.53604e-23	Jmjd1c	1.3919	9.21824e-264	Anxa1	5	Gm7128	chr8	16025484	16025984	Lrch1	chr14	74903050	74903550
		Rbms1	-0.0209264	1.54087e-05	Cluh	0.907351	1.06942e-22	Atp11a	0.913504	8.33244e-263	Clic3	5	Hacd4	chr4	88476718	88477218	Gm43629	chr6	22802272	22802772
		Spink4	0.923334	1.56781e-05	Fuca1	0.450859	1.12396e-22	Tulp1	-2.7987	2.73451e-262	Hopx	5	Fbxw7	chr3	84779154	84779654	Gna14	chr19	16378529	16379029
		Serinc5	0.661799	1.58867e-05	Rad21	0.457092	1.15755e-22	S100a13	-0.706893	2.42314e-261	Lgals3	5	Gm48973	chr14	106570852	106571352	Afdn	chr17	13687604	13688104
		Rplp0	-0.0812178	1.78403e-05	Akr1c19	0.632654	1.28455e-22	Atp6v0a4	-1.53195	1.62882e-260	Cryab	5	Ppp1r16b	chr2	158702241	158702741	Ccdc90b	chr7	92441609	92442109
		Acbd3	-0.363484	1.80367e-05	Reep6	0.867731	1.31858e-22	Magi3	-1.85711	6.36007e-260	Akap5	5	Csrnp1	chr9	119986590	119987090	Dusp1	chr17	26497485	26497985
		Psat1	-0.243933	1.86724e-05	Fxyd3	0.613408	1.35538e-22	Rps6ka3	1.36941	1.08861e-259	Hspe1	6	Hpse	chr5	100722464	100722964	Gm28996	chr9	104377101	104377601
		Creb3l2	0.131844	1.93394e-05	Tmem110	0.362125	1.51483e-22	Perp	-1.82259	1.11512e-259	Ptma	6	Zfp984	chr4	147808485	147808985	Gm19095	chr13	75236346	75236846
		Map2k2	0.108492	1.94237e-05	Clint1	0.460717	1.76373e-22	Avpi1	0.957379	1.70959e-259	Selenoh	6	Gm11353	chr13	26552133	26552633	Gm15618	chr1	152543849	152544349
		Ppp1ca	0.0898512	2.12109e-05	Srp9	0.266838	1.78885e-22	Cox6c	0.518886	1.18335e-258	Tceal9	6	Hecw2	chr1	54077999	54078499	Gm18881	chr13	27996577	27997077
		Zscan26	0.0614666	2.14614e-05	Higd2a	0.279234	1.8149e-22	Arl6ip5	-1.12181	1.54591e-258	Hadh	6	Epb41l4b	chr4	57121901	57122401	Nrip1	chr16	76260245	76260745
		Cd2ap	0.0489835	2.23337e-05	Phyh	-0.759349	1.87814e-22	Myof	-1.6947	5.62671e-258	Hmgn2	6	Lpin2	chr17	71169629	71170129	Acvr1	chr2	58540214	58540714
		Arxes2	0.0476857	2.2403e-05	Gprc5a	-0.573022	2.01178e-22	Prdx1	0.662297	1.54178e-257	Ctsc	6	Elavl4	chr4	110269957	110270457	Txndc5	chr13	38551954	38552454
		Ybx1	-0.0227347	2.31724e-05	Gdpd2	0.602655	2.17818e-22	Cthrc1	3.91047	6.95952e-257	Snrpf	6	Rab3gap2	chr1	185232830	185233330	Stk40	chr4	126109492	126109992
		Tomm20	0.0499942	2.31847e-05	Greb1	-0.713827	2.69524e-22	Scarb2	0.99051	2.24136e-256	Socs2	6	Nrp1	chr8	128470000	128470500	Rpl23a-ps13	chrX	11789488	11789988
		Dlk1	0.671605	2.45982e-05	Cers4	-0.657704	3.03214e-22	Ly6e	2.21943	3.09452e-256	Mt1	6	Lyplal1	chr1	186342886	186343386	Pmepa1	chr2	173382078	173382578
		Sftpa1	0.695722	2.49763e-05	Fbln5	-1.16421	3.52353e-22	Rpl7	-0.502586	4.1811e-256	Sfta2	6	Gm7656	chr7	70601064	70601564	Fasn	chr11	120820576	120821076
		Ctsz	0.169444	2.55178e-05	Tmco3	0.810536	3.94787e-22	Tsn	0.978003	4.51202e-256	Slco4c1	7	Tet1	chr10	62854943	62855443	Pbx3	chr2	34257595	34258095
		Mien1	0.363815	2.5977e-05	Rab38	-0.789196	4.26498e-22	Txn1	0.664433	6.4191e-256	Tsn	7	Lims1	chr10	58365014	58365514	E330009J07Rik	chr6	40431405	40431905
		Polr1d	-0.0525137	2.59813e-05	Hmgn1	-0.224705	4.9486e-22	Sar1b	-0.914918	7.38506e-256	Dbi	7	Ckmt2	chr13	91928535	91929035	Gpbp1	chr13	111509277	111509777
		Pnisr	-0.235688	2.76479e-05	Gapdh	0.203389	4.96825e-22	Dpp9	1.4022	8.60265e-256	Slc26a9	7	Gng2	chr14	19988422	19988922	Gm16433	chr6	108432798	108433298
		Gja1	-0.260235	2.85825e-05	Dpp9	0.553485	6.08488e-22	Ajuba	-3.22287	1.15528e-255	Pfdn2	7	Cacna1c	chr6	119204268	119204768	Gm11679	chr11	111913286	111913786
		Srrm2	-0.270183	2.88131e-05	Polr2j	0.29037	6.85518e-22	Aprt	-0.821207	1.12415e-254	Cdc42bpa	7	Tdrd3	chr14	87426419	87426919	Tnfsf13b	chr8	10033189	10034100
		Gadd45g	-0.203739	3.01066e-05	Basp1	2.30627	7.19633e-22	Abhd17c	-1.70082	5.66886e-254	Srp9	7	Tgif1-ps	chr3	60371586	60372086	Rgs8	chr1	153691034	153691534
		Hmgn1	-0.0623044	3.10081e-05	Dctn3	0.223753	7.20349e-22	Sri	-0.812539	6.00926e-254	1110008P14Rik	7	Zfp13	chr17	23587902	23588402	Dll4	chr2	119330163	119330663
		Rps27l	0.079378	3.11086e-05	Krt7	-0.572697	7.98497e-22	Arl4c	-2.00855	1.58102e-252	Cd302	7	Snx24	chr18	53240963	53241463	Cep295nl	chr11	118347590	118348090
		Aldh6a1	-0.201057	3.13573e-05	Ndufs5	0.193933	9.69206e-22	Slc4a5	-2.77515	1.61889e-252	Map3k20	7	Tpt1-ps2	chr4	54539811	54540311	Pygl	chr12	70283594	70284094
		Use1	-0.291561	3.1446e-05	Pfkfb4	-0.625332	1.09344e-21	Scgb1c1	3.76415	3.79024e-252	Zfp385b	7	Gm48255	chr9	24919663	24920163	Ffar4	chr19	38087143	38087643
		Dram1	0.57169	3.1462e-05	Sfpq	0.402283	1.41777e-21	Nipal1	3.44415	1.38542e-251	Mtch2	7	Ehd2	chr7	15962576	15963076	Slc35b4	chr6	34178137	34178637
		0610012G03Rik	0.27925	3.18474e-05	Adamts1	-0.661204	1.41918e-21	Uhrf1bp1l	1.43475	3.00927e-250	Cat	7	Gm6485	chr3	104748159	104748659	Ppp2r1b	chr9	50883887	50884387
		Ost4	0.142574	3.47149e-05	Sec61g	0.259017	1.68679e-21	Phactr1	-3.54174	1.62214e-249	Prnp	7	Arhgef11	chr3	87630923	87631423	Btg4	chr9	51043414	51043914
		Mrpl32	0.125832	3.51582e-05	Gramd2	-1.22869	1.71724e-21	Psme1	0.699734	2.17788e-249	Gzf1	7	Rbfox2	chr15	77221998	77222498	Igbp1	chrX	100475795	100476295
		Idh2	-0.120618	3.5474e-05	Bphl	-0.43649	2.17228e-21	Bmp4	-2.00099	2.93086e-249	Cst8	7	Basp1	chr15	25482279	25482779	Aatf	chr11	84371421	84371921
		Nbl1	0.165555	3.59934e-05	Ldha	0.262691	2.20209e-21	Qpct	1.66253	8.79488e-249	Cox4i2	7	Slco3a1	chr7	74436641	74437141	Dip2b	chr15	100083962	100084462
		Rnf187	-0.218072	3.66345e-05	Icam1	-0.521625	2.61456e-21	Sec11c	1.17945	8.62484e-248	Lbp	7	Arhgap35	chr7	16568898	16569398	Sncaip	chr18	52837542	52838042
		Eef1d	-0.179313	3.7402e-05	Itgb1bp1	0.356947	2.62305e-21	Cxadr	-1.19871	1.09921e-247	Sdc4	7	Aqp1	chr6	55322907	55323407	Gm11367	chr13	30079911	30080411
		Rnaset2b	-0.432094	3.84619e-05	Ube2a	0.302724	3.50165e-21	Eno1	-1.21936	1.66558e-246	Ctsz	7	Tpt1-ps2	chr4	54556332	54556832	Gm45215	chr6	91598914	91599414
		Cirbp	-0.304136	3.85049e-05	Cd74	-0.851966	3.65177e-21	Uqcrq	0.699079	4.88758e-246	Ints6l	7	Eri3	chr4	117561754	117562254	Egfem1	chr3	29207371	29207871
		Cnbp	-0.238686	3.96636e-05	Pcx	0.597011	4.01204e-21	Lrg1	6.66653	3.36977e-245	Renbp	7	Tnrc18	chr5	142769540	142770040	Ccdc84	chr9	44412899	44413399
		Pfdn5	-0.0998734	4.02104e-05	Atp6v1c2	-0.347413	4.34924e-21	Ctsl	-0.872041	1.16742e-244	Gk	7	Cdh8	chr8	99360119	99360619	Gm12033	chr11	20352463	20352963
		Ank3	0.893925	4.12521e-05	Rhpn1	1.60934	4.79359e-21	Epas1	2.63966	1.46078e-244	Bex2	7	Nsd1	chr13	55224337	55224837	Dennd2d	chr3	106488759	106489259
		Skp1a	0.216136	4.17823e-05	Slc25a39	0.356742	4.94041e-21	Emp1	-2.44289	1.78618e-244	Bex4	7	Mctp2	chr7	72416542	72417042	Proca1	chr11	78211463	78211963
		Rps25	-0.135467	4.40924e-05	Grk3	0.494336	5.13132e-21	Vamp8	-0.56849	3.8247e-244	Acsl4	7	Ddx47	chr6	135019560	135020060	Gm45042	chr8	10927540	10928040
		Prelid1	0.18739	4.59446e-05	Pop5	0.27981	5.14743e-21	Hipk2	-1.72842	1.01586e-242	Tmem164	7	Gm12097	chr11	30607724	30608224	Rpl10-ps3	chr9	50395943	50396443
		Slc6a14	0.398144	4.75201e-05	Trappc2l	0.290776	7.27213e-21	Tmsb4x	-0.461127	2.34525e-242	S100g	7	Olfr1342	chr4	118687008	118687508	Slc4a8	chr15	100767755	100768255
		Pafah1b1	-0.0648174	4.8851e-05	Zfp57	-1.03718	7.68445e-21	Bmp1	1.36091	4.76705e-242	Gemin8	7	Wasf2	chr4	133125363	133125863	Kif5c	chr2	49562026	49562526
		Ptpn13	0.504831	5.02858e-05	Isyna1	0.652762	7.75284e-21	Cstb	0.979268	5.50163e-242	Gpm6b	7	Gm44446	chr6	14559699	14560199	Tex29	chr8	11913189	11913689
		Mrps33	0.161627	5.08328e-05	Aldh3a2	0.698997	8.03365e-21	Paqr5	-3.19386	1.98173e-241	Rab9	7	Prickle4	chr17	47706732	47707232	Ins1	chr19	52466938	52467438
		Prdx1	0.0688329	5.08682e-05	H2afz	0.263568	8.71554e-21	Nnat	-1.53122	1.00224e-240	Egfl6	7	Lyve1	chr7	110914540	110915040	Pdgfrl	chr8	41019243	41019743
		Taldo1	0.0981022	5.19609e-05	Acer3	1.00583	8.92167e-21	Ccdc71l	1.74666	1.08636e-240	Prps2	7	Msl3l2	chr10	56112847	56113347	Crtc3	chr7	80744189	80744689
		Itgb3	1.26611	5.21005e-05	Bpifb5	-1.16552	9.48614e-21	Arhgap45	-2.05896	2.82847e-240	Mrps28	7	Ccny	chr18	9442277	9442777	Cdc14a	chr3	116421035	116421535
		Tagln2	0.176615	5.36072e-05	Ndufs3	0.273529	1.00732e-20	Dennd3	-2.409	3.66574e-240	Fabp5	7	Prdm11	chr2	93024615	93025115	Atxn1	chr13	45963918	45964418
		Cebpb	-0.119465	5.40931e-05	Rnaset2b	-0.339768	1.09402e-20	Tmem50b	1.09407	4.43746e-240	Actl6a	7	Gnas	chr2	174273947	174274447	Gm3436	chr9	70897246	70897746
		Ptgs1	0.280228	5.72835e-05	mt-Nd2	0.297486	1.16797e-20	Paqr8	2.6752	1.37694e-239	Mgst2	7	Gm5384	chrX	19906665	19907165	Lhfpl3	chr5	22795306	22795806
		Epcam	-0.0699091	5.84438e-05	Rtraf	-0.282377	1.33724e-20	Reep6	2.66803	4.95657e-238	Muc1	7	Cemip	chr7	84023188	84023688	Col23a1	chr11	51291484	51291984
		Aprt	-0.160086	6.09422e-05	Ndufa3	0.276561	1.59721e-20	Tmem150a	-1.52696	6.4656e-238	Slc50a1	7	Coro2a	chr4	46624726	46625226	Kcnq1	chr7	143118107	143118607
		Slco3a1	0.0111467	6.32481e-05	Ephb3	0.993811	1.71525e-20	Cd302	2.0464	1.75209e-237	Ptgfrn	7	Wapl	chr14	34672205	34672705	Rpl23a-ps2	chr11	70894189	70894689
		Ddhd2	-0.779288	6.42732e-05	Vcp	0.309189	1.84543e-20	Lmo1	-2.96326	3.13016e-237	Snx7	7	Gmfg	chr7	28431935	28432435	Rab3gap2	chr1	185151287	185151787
		Cenpx	0.332104	6.46396e-05	Tram1	0.482147	2.18793e-20	Gm32200	-4.78083	4.28579e-237	Abcd3	7	Polr2d	chr18	31784982	31785482	Gm43233	chr3	107775688	107776188
		Gipc2	-0.106581	6.52104e-05	Morf4l2	0.325347	2.9772e-20	Efemp1	-3.65348	4.6078e-237	Arhgef38	7	Mob2	chr7	142045349	142045849	Sdccag8	chr1	176818734	176819234
		Cldn18	0.0893984	6.58037e-05	Mal2	-0.313222	3.22797e-20	Ndufb2	0.792513	7.47335e-237	Chchd7	7	Gm7931	chr5	46790496	46790996	Tex29	chr8	11938945	11939445
		mt-Co2	0.140853	6.60898e-05	Slc25a35	1.4387	3.36171e-20	Mlph	1.73944	1.03971e-236	Epha7	7	N4bp2l2	chr5	150654475	150654975	Lrrc66	chr5	73573751	73574251
		Lifr	0.407624	6.80061e-05	Macrod1	-0.431264	4.67654e-20	Ggcx	1.65065	1.42108e-236	Sec61b	7	Zhx2	chr15	57750204	57750704	Sorl1	chr9	42097571	42098071
		S100g	1.0665	6.83043e-05	Atf5	1.21708	5.23698e-20	Malat1	-0.717831	2.27783e-236	Slc31a1	7	Opcml	chr9	28049156	28049656	Klhl11	chr11	100479027	100479527
		Smarca4	0.66814	7.35013e-05	Vkorc1	-0.479167	5.62067e-20	Arpc5	-0.683444	3.48011e-236	Atp6v1g1	7	Scel	chr14	103500866	103501366	2700081O15Rik	chr19	7417773	7418273
		Pink1	-0.15553	7.57938e-05	Cnbp	-0.299913	6.50092e-20	Msl3l2	-3.13477	7.45771e-236	Plin2	7	Gm12902	chr4	124002699	124003199	Gm16228	chr5	99403282	99403782
		Psme1	0.05404	7.59257e-05	Arl3	0.431651	6.54469e-20	Rpl18a	-0.494166	1.9137e-235	Pgm2	7	Sptan1	chr2	29971826	29972326	Tnf	chr17	35201801	35202301
		Rpl13a	-0.230003	7.68405e-05	Gm16933	4.11593	6.54803e-20	Cst8	5.84785	6.41677e-235	Oma1	7	D630039A03Rik	chr4	57842421	57842921	Gm10974	chr7	66277991	66278491
		Itga3	0.34735	7.9539e-05	Mrpl54	0.262621	7.29786e-20	Cebpb	-0.753656	2.89114e-234	Scp2	7	Gm30694	chr1	157143227	157143727	Serpinb12	chr1	106943628	106944128
		Ndufb5	0.0370825	7.97244e-05	Nop10	0.248963	9.16056e-20	Tacc2	-2.4921	8.9573e-234	Prdx1	7	Rpl37a	chr1	72755637	72756137	Gm47074	chr14	63467623	63468123
		Arpc5l	0.133528	8.4855e-05	Mgea5	0.694256	1.05843e-19	Rtkn	1.41804	1.06648e-233	Stmn1	7	Tpi-rs2	chr3	66157916	66158416	Cyfip1	chr7	55845811	55846311
		Col4a5	0.207588	8.98784e-05	Chchd1	0.267333	1.16896e-19	Ceacam1	5.04839	1.6204e-233	Tmem243	7	Rhpn2	chr7	35347852	35348352	Mtnr1b	chr9	16167754	16168254
		Parva	0.259325	9.05338e-05	Zfyve21	-0.555318	1.23288e-19	Angptl8	5.52224	1.16877e-232	Cd36	7	Mpp1	chrX	75127660	75128160	Gm3436	chr9	70812436	70812936
		Atp5l	0.0306653	9.32505e-05	Prelid1	0.311059	1.31541e-19	Trim16	-3.38932	2.13119e-232	Insig1	7	Mcts1	chrX	38589738	38590238	Smad2	chr18	76354618	76355118
		Cytl1	-2.22375	9.34672e-05	Elovl5	-0.597553	1.38516e-19	Timm10b	-0.807514	8.27357e-232	Pi4k2b	7	Rad51b	chr12	79512553	79513053	Lmf1	chr17	25596934	25597434
		Cd9	-0.079372	9.46845e-05	Car8	0.394727	1.39386e-19	0610040J01Rik	2.62875	1.41452e-231	Atp8a1	7	Cog7	chr7	121938917	121939417	Zc3h12a	chr4	125115468	125115968
		Atp5h	0.054248	9.62197e-05	Birc6	0.398239	1.43223e-19	Mlf2	-0.825551	2.56544e-231	Nipal1	7	Zfp831	chr2	174688279	174688779	Gm37732	chr1	164543332	164543832
		Pgrmc1	-0.0267492	9.76843e-05	Bex3	-0.258123	1.44478e-19	Ptms	-0.535545	3.15759e-231	Pla2g1b	7	Gm15750	chr5	4950686	4951186	Fryl	chr5	73189788	73190288
		Prkag3	-0.35792	9.83031e-05	Mrpl34	0.286314	1.90238e-19	Llgl2	-1.52115	8.29386e-231	Taok3	7	Psat1	chr19	15958592	15959092	Slc25a19	chr11	115634066	115634566
		Rab25	-0.138805	0.000100158	Psmb6	0.168721	1.95549e-19	Cox7a2l	-0.578132	9.06571e-231	Atp2a2	7	Zzef1	chr11	72804527	72805027	Cmss1	chr16	57647196	57647696
		Pdcd5	0.142679	0.000100341	Nupr1	0.724433	1.97393e-19	Slc35g1	3.83305	1.06975e-229	P2rx4	7	Cdk5rap2	chr4	70466137	70466637	Ints2	chr11	86232968	86233468
		Hdlbp	0.223533	0.000101796	Hmgb1	-0.19285	2.44632e-19	Crb3	-0.655638	1.7238e-229	Auts2	7	Garem1	chr18	21237585	21238085	Ttc27	chr17	74677973	74678473
		Btf3	-0.102036	0.00010307	Slc38a1	1.10832	2.47583e-19	Pmepa1	1.887	2.30617e-229	Eif4h	7	Shroom3	chr5	92752340	92752840	Gm4478	chr10	121275334	121275834
		Naxe	0.319954	0.000103844	Tle3	1.21334	2.7738e-19	Ssr1	0.977263	2.65441e-229	Ccz1	7	Gm12924	chr4	123413837	123414337	Krtdap	chr7	30782738	30783238
		Ndufab1	0.236794	0.000104408	Gipc2	-1.24752	2.84047e-19	Cavin4	-3.21346	2.81116e-229	Bri3	7	Frk	chr10	34541088	34541588	Cc2d2b	chr19	40687454	40687954
		2200002D01Rik	0.163922	0.00010489	Reep3	0.407504	2.8934e-19	Hk2	1.6167	4.87366e-229	Arpc1b	7	Hprt	chrX	53062459	53062959	Gm4332	chr3	119368314	119368814
		Ddx5	0.124162	0.000106156	Ncf1	0.716944	3.02603e-19	Rbm47	1.23501	8.98601e-229	Pon3	7	Gm17988	chr7	71766626	71767126	Gm8756	chr13	97380333	97380833
		Scand1	0.134944	0.000108954	C2cd4b	0.665729	3.88073e-19	Sec61g	0.739404	4.83155e-228	Cftr	7	Trpm6	chr19	18738770	18739270	Cpb2	chr14	75222330	75222830
		Atp5c1	0.0308005	0.000110748	Ssbp4	0.480031	4.57205e-19	Slc6a14	-2.41953	8.73718e-228	Snd1	7	Zfp395	chr14	65335551	65336051	Slc22a15	chr3	101948469	101948969
		Fdx1	0.0386901	0.000119497	Wwc2	-0.582955	5.62943e-19	Matn4	-1.01073	1.97653e-227	Ndufb2	7	Traf6	chr2	101751179	101751679	AC125156.1	chr18	13315805	13316305
		Ctdspl	-0.142188	0.000124056	Pdcd5	0.198756	6.68269e-19	Sytl2	5.9622	6.02504e-227	Hibadh	7	Gm28385	chr1	77704552	77705052	Akr1b8	chr6	34350240	34350740
		Cyb5r3	0.22842	0.000124472	Ece1	0.67271	6.91123e-19	Ptov1	-0.6078	7.71359e-227	Ggcx	7	Sema3e	chr5	14111316	14111816	Gm26729	chr7	75707382	75707882
		Mpst	-0.266544	0.000127441	Degs1	0.281535	8.76622e-19	Sms	1.2703	2.0472e-226	Hk2	7	Inka2	chr3	105735193	105735693	Tor3a	chr1	156658626	156659126
		Ptprf	0.0384223	0.000131298	Mrps18c	0.336608	8.79444e-19	Actg1	-0.556485	4.55189e-226	Rtkn	7	Clic5	chr17	44217145	44217645	Alpk1	chr3	127769099	127769599
		Calu	0.228547	0.000131909	Lrrn1	-1.85759	9.72783e-19	Uqcc2	0.886932	5.00957e-226	Txnrd3	7	Gm13726	chr2	78116344	78116844	Gm15572	chr6	52825508	52826008
		Ppp3ca	0.0758858	0.000134235	Mrpl23	-0.279513	9.99414e-19	Bmf	1.71147	7.51792e-226	Tspan11	7	Gm44690	chr7	70123843	70124343	Arl15	chr13	113799256	113799756
		Mtch1	0.0152477	0.000134728	Pik3c2a	0.581788	1.03946e-18	Tmem140	-2.981	1.02528e-224	Fkbp4	7	Ino80e	chr7	126867592	126868092	Gm19560	chr5	72401716	72402216
		Aurkaip1	0.171698	0.000150492	Adgrl1	0.865545	1.05667e-18	Rap1a	-0.648688	1.42313e-224	H2afj	7	Cyp51	chr5	4060232	4060732	Gm18822	chr3	8634945	8635445
		Srp14	0.0879102	0.000152083	Lrat	3.46537	1.12622e-18	Sdc1	0.630417	2.62022e-224	Eps8	7	Arhgap5	chr12	52493177	52493677	Rpl9-ps7	chr2	70297402	70297902
		Dpm2	0.252164	0.000154269	1810022K09Rik	0.272032	1.1885e-18	Epb41l4b	-2.66806	4.05702e-224	Mgst1	7	4933412E24Rik	chr15	60111931	60112431	Psmc6	chr14	45325353	45325853
		Pmp22	-0.0413796	0.000165322	Ctgf	-1.29925	1.23022e-18	Mxd4	-0.87704	6.7318e-224	Ldhb	7	Gm13486	chr2	50368292	50368792	Maf	chr8	116029363	116029863
		Cavin1	0.0308295	0.000167862	Pdgfa	-0.476112	1.26278e-18	Ctsz	0.732612	8.41885e-224	Vasp	7	Gm47387	chr13	63699593	63700093	Gpr153	chr4	152226259	152226759
		Mmp11	0.323669	0.0001703	Jmjd1c	0.51287	1.27536e-18	Tbrg1	-0.851528	1.26323e-223	Klk13	7	Sh3rf2	chr18	42061847	42062347	Col6a3	chr1	90723661	90724161
		Fis1	-0.0126289	0.000170513	Eloc	0.30471	1.29001e-18	Irf2bp2	0.885851	1.48563e-223	Kcnc3	7	Tmem185b	chr1	119541565	119542065	Gm5855	chr3	131017808	131018308
		Cox5a	0.0243	0.00017115	Sec11a	0.194141	1.38867e-18	Naxd	-0.645484	1.61815e-223	Ftl1	7	Arid1b	chr17	5047935	5048435	Ppm1h	chr10	122782650	122783150
		Sfpq	0.300049	0.000179974	Car2	-0.219189	1.41229e-18	Lama5	-1.13143	2.92536e-223	Selenos	7	Stim2	chr5	54026757	54027257	Asns	chr6	7672523	7673023
		Crip1	0.0344908	0.000180451	Itm2b	-0.149122	1.42335e-18	Cdc42bpa	1.54044	7.39615e-223	Nucb2	7	Gm9913	chr2	125382797	125383297	Jun	chr4	95068237	95068737
		Sult1a1	-0.341316	0.000180823	Ahnak	-0.697348	1.55031e-18	Mtus1	2.06066	9.3917e-223	Arhgap17	7	Gm48769	chr13	36242210	36242710	Trrap	chr5	144797095	144797595
		Hsp90ab1	-0.101412	0.000185608	Myh14	-0.51838	1.56323e-18	Pde7b	3.62794	2.0477e-222	Fgfr2	7	Cemip	chr7	84090721	84091221	Ppargc1a	chr5	51830624	51831124
		Cox7b	0.109304	0.000186227	Ptms	0.214176	1.80577e-18	Urah	3.00476	3.32219e-222	Oat	7	Ccser1	chr6	61224255	61224755	Prpf18	chr2	4636610	4637110
		Gnb4	-0.29511	0.000194779	Tmem147	0.263149	1.98785e-18	Ahcyl2	1.58452	5.94132e-222	Echs1	7	Cep57	chr9	13806818	13807318	Sec22a	chr16	35308654	35309154
		Rpl39	-0.0486925	0.000196556	Gadd45b	0.556678	2.00118e-18	Selenop	0.916343	1.40083e-221	Scgb1c1	7	AC154774.1	chr16	51717493	51717993	Rpl13a-ps1	chr19	50303314	50303814
		Mprip	0.244513	0.00020252	Tmem176b	0.238775	2.04484e-18	Pigu	1.73011	1.93411e-221	Cited2	7	Gm11460	chr2	165727166	165727666	Gm43247	chr5	113046307	113046807
		Dapk2	0.127759	0.000203232	Dll4	1.68155	2.43845e-18	Adgrf5	0.920734	2.52052e-221	Akap7	7	Gm44690	chr7	70041104	70041604	Mxi1	chr19	53316931	53317431
		Srsf11	-0.203464	0.000203754	R3hdm4	0.374127	2.48693e-18	Nrip1	1.30368	2.7971e-221	Sowahc	7	Gm12468	chr4	53952209	53952709	Aptx	chr4	40700249	40700749
		Ccdc12	-0.232518	0.000209123	Slc1a4	1.98633	2.5414e-18	Snx25	1.30751	3.6883e-221	Ank3	7	Gm13581	chr2	61201331	61201831	Dchs2	chr3	83217617	83218117
		Cdkn1c	-0.016809	0.000216561	Phf20l1	0.414456	2.79441e-18	St3gal4	3.0442	1.59537e-220	Ggt5	7	AC132127.1	chr16	87017097	87017597	Ampd1	chr3	103068876	103069376
		Tjp1	-0.124181	0.000220659	Rab11a	0.323836	2.90181e-18	Eif1ax	-0.82484	3.64755e-220	Col6a2	7	Tra2a	chr6	49268057	49268557	Rap1gap	chr4	137650857	137651357
		Cct4	-0.22818	0.000224294	Entpd1	0.726934	2.96064e-18	Wwc1	-1.38294	3.77274e-220	Col6a1	7	Ptprm	chr17	67226947	67227447	Barx2	chr9	31919740	31920240
		Pygl	0.112187	0.000232311	Ugp2	-0.315349	2.98748e-18	S1pr2	-2.32463	6.84931e-220	Col18a1	7	Rbpms	chr8	33879837	33880337	Tmem159	chr7	120117912	120118412
		Paip2	0.0464858	0.000234696	Klf7	1.12804	3.09836e-18	Arpc1b	0.869487	8.67372e-220	Polr2e	7	Mmp21	chr7	133668898	133669398	Pmvk	chr3	89449540	89450040
		Rab7	-0.0731539	0.000238967	Mrpl33	0.233061	3.19887e-18	Eif1a	-1.18646	1.08655e-219	Dram1	7	Gm7560	chr1	12141269	12141769	Gm11719	chr11	107298823	107299323
		Lamc2	0.16747	0.000241656	Pdgfc	1.24079	3.25282e-18	Gstt3	1.55629	1.57197e-219	Uhrf1bp1l	7	Haus8	chr8	71282599	71283099	Sh3bgrl2	chr9	83607353	83607853
		Igbp1	-0.151122	0.000242837	Cdk6	-1.11175	3.2835e-18	Tceal9	0.555214	1.88987e-219	Cyp4v3	7	Phldb2	chr16	45848867	45849367	Igfbp3	chr11	7473335	7473835
		BC031181	-0.0350986	0.000243529	Dynlrb1	0.275381	3.31073e-18	Tmprss4	4.69958	4.03521e-219	Snx25	7	Hk3	chr13	55051842	55052342	Kctd14	chr7	97438863	97439363
		Dynlrb1	0.121291	0.000262532	Ociad2	0.366056	3.38022e-18	Rpl32	-0.471507	5.36363e-219	Atp6v1b2	7	Ythdf1	chr2	180910885	180911385	Gm26915	chr16	76242828	76243328
		Ddr1	0.246154	0.000269289	Pde8b	-1.37927	3.40668e-18	Gpm6b	3.10339	6.43636e-219	Inpp4b	7	Wnt7b	chr15	85568306	85568806	Gm4383	chr15	97355635	97356135
		Gramd2	-0.0327656	0.000273846	Cds1	0.416575	3.45576e-18	Vcl	-1.68151	1.12318e-218	Nfix	7	Gm49309	chr14	31729473	31729973	Rapgef5	chr12	117517191	117517691
		Lamc1	0.0355971	0.00027766	Ndufs4	0.239809	3.52789e-18	Fnbp1l	-1.31619	8.46509e-218	Irx5	7	Abca12	chr1	71310593	71311093	Fmnl2	chr2	52930045	52930545
		Rpl37	-0.082207	0.000278303	Spry2	-0.455416	3.65558e-18	Rps26	-0.504354	1.76744e-217	Ces1d	7	Rpl17-ps2	chr12	95575290	95575790	AC109261.2	chr17	67043705	67044205
		Reep5	0.265553	0.00028133	Dapk1	0.367233	4.12304e-18	Ldhb	1.28576	4.8424e-217	Hp	7	Twistnb	chr12	33435689	33436189	Gucy2g	chr19	55232187	55232687
		Arglu1	-0.287104	0.000292185	Ascc2	0.976791	4.63677e-18	Cldn3	0.558235	6.45109e-217	Irf2bp2	7	Gm11985	chr11	7129559	7130059	Gm8398	chr7	98912903	98913403
		Nfia	-0.159887	0.00029768	Yae1d1	-0.365419	5.67321e-18	Zfp579	-1.78796	6.60031e-217	Tkt	7	Spock2	chr10	60118465	60118965	Gm48836	chr10	5112032	5112532
		Rpl35	0.129422	0.000304165	Ttc9	0.763081	5.70622e-18	Epha7	2.67017	1.13209e-216	Rnase4	7	Prr18	chr17	8330030	8330530	Cand2	chr6	115774367	115774867
		Cyc1	0.0939213	0.000310079	Tmem54	2.47231	5.84976e-18	Eid1	-0.866171	4.09717e-216	Ang	7	Stk36	chr1	74624101	74624601	Ankrd22	chr19	34178184	34178684
		Tmem160	0.255052	0.000310754	Churc1	0.360583	6.02972e-18	Tmem245	1.00149	1.51117e-215	Psme1	7	Mok	chr12	110808731	110809231	Gm43744	chr3	123163373	123163873
		Nfkbia	0.155344	0.000312587	Wdr45	-0.579617	6.04454e-18	Tprgl	-0.745951	2.02736e-215	Lgi3	7	Dpf3	chr12	83136482	83136982	Arg1	chr10	24908684	24909184
		Bri3	-0.00125859	0.000316522	S100a1	0.400464	6.45643e-18	Add3	1.30863	5.51689e-215	Reep4	7	Gm46507	chr15	60226229	60226729	Hdac4	chr1	92105752	92106252
		Cd74	1.30489	0.000328033	Itpr1	1.14315	7.19962e-18	Gne	2.49547	1.86807e-214	Rab27a	7	Cldn34-ps	chrX	77603521	77604021	Gpn3	chr5	122366932	122367432
		Mdh1	0.201301	0.00033269	Lyplal1	-0.680654	7.64864e-18	Pgap2	-1.18574	2.08198e-214	Fam46a	7	Cnot2	chr10	116528854	116529354	Gm15664	chr10	105516725	105517225
		Ndufa2	0.170798	0.000335102	Taf10	0.17998	7.89959e-18	Mindy2	-1.42259	2.43768e-214	Me1	7	Fbn2	chr18	58074980	58075480	Gm14485	chrX	11083026	11083526
		Sh3bgrl3	0.0827231	0.000335997	Polr2l	0.689155	7.94888e-18	Rab9	0.926469	1.076e-213	Bcl2a1a	7	Etnk1	chr6	143895795	143896295	Ncoa1	chr12	4463635	4464135
		Tgm2	-0.0973056	0.000344083	Tox3	1.9295	9.6685e-18	Slc50a1	1.29693	1.51853e-213	Bcl2a1b	7	Gm6291	chr18	6407087	6407587	Gm45252	chr8	30822034	30822534
		Smco4	-0.273805	0.000372165	Acot7	0.4535	1.01617e-17	Tmod1	-2.89994	2.38288e-213	Cmtm8	7	Rnf220	chr4	117503684	117504184	Anks4b	chr7	120180444	120180944
		Atp11a	0.363618	0.000385997	Sytl2	1.02893	1.01895e-17	Bcl2a1a	2.75218	4.46842e-213	Higd1a	7	Tm6sf1	chr7	81874567	81875067	Cxcr5	chr9	44581212	44581712
		Hmgb1	-0.0779863	0.000403061	Snx4	-0.312004	1.11496e-17	Vdac2	-0.552831	8.33687e-213	Abhd5	7	Ninj2	chr6	120135372	120135872	Gm32256	chr19	16607569	16608069
		Timp3	0.223093	0.000417619	Ceacam1	0.972126	1.25777e-17	Atp2a2	0.979995	8.87333e-213	Gm9856	7	AC147227.1	chr18	4804522	4805022	Ehf	chr2	103303109	103303609
		Arf5	-0.00671068	0.000420325	Glul	0.450417	1.27872e-17	Rps14	-0.426025	1.19803e-212	Zdhhc3	7	Naaladl2	chr3	25145114	25145614	Tns3	chr11	8553284	8553784
		Pygb	0.587143	0.000427667	Lamp3	0.208184	1.41405e-17	Tuba1b	-0.928159	1.62935e-212	Exosc7	7	Gm12477	chr4	54761091	54761591	Klb	chr5	65364673	65365173
		Senp6	-0.210903	0.000465574	Cbr2	0.784475	1.64059e-17	Grb14	1.20873	1.82063e-212	Xbp1	7	Nr1h2-ps	chr9	74333919	74334419	Ccnd1	chr7	145017528	145018028
		Lars2	0.0796681	0.000471562	Snapc5	0.428046	1.76217e-17	Slc7a7	-2.55799	2.31811e-212	Sec61g	7	Clmn	chr12	104883872	104884372	Stat4	chr1	51996052	51996552
		Park7	0.172625	0.000472388	Efhd2	0.633247	1.76981e-17	Tc2n	1.12876	2.96876e-212	Atox1	7	Gm48568	chr13	80989738	80990238	AC123624.1	chr16	52603158	52603658
		Tecr	-0.104102	0.00047895	Ptgds	-1.71031	1.8738e-17	Macf1	-1.27121	3.28352e-212	Srebf1	7	Gm18393	chr8	9098577	9099077	Gm11084	chr2	72984152	72984652
		Svil	-0.219642	0.000495048	Nt5c3b	-0.530148	1.88589e-17	Ppp2r5a	-1.01132	3.99432e-212	Emc6	7	Atm	chr9	53472763	53473263	Gm5673	chr15	57037143	57037643
		Tmem150a	-0.224267	0.000499	Vsig1	3.1183	1.8907e-17	Col6a3	2.73722	7.04769e-212	Rilp	7	Tgm2	chr2	158169373	158169873	Rft1	chr14	30678949	30679449
		Rpsa	-0.101055	0.000507985	Add3	0.502194	2.08774e-17	Arhgdia	-0.704232	7.88953e-211	Ift20	7	Stard4	chr18	33185333	33185833	Rin3	chr12	102309156	102309656
		Slc15a2	-0.285453	0.000515351	9530077C05Rik	1.69404	2.12168e-17	Col18a1	2.69474	1.5214e-210	Acaca	7	Gm15844	chr5	103530147	103530647	Akr1a1	chr4	116655070	116655570
		Cd36	1.08411	0.000521641	Grpel1	0.288681	2.17584e-17	Cdkn1b	-1.43886	1.93027e-210	Atp5g1	7	Ust	chr10	8541439	8541939	Sar1b	chr11	51796219	51796719
		Igfbp7	0.13573	0.000527126	Csrp1	0.547558	2.32736e-17	Cct5	-0.665269	6.48179e-210	Acly	7	Gm29774	chr10	67739151	67739651	Tfdp1	chr8	13346281	13346781
		Pdcd10	-0.126453	0.000531914	Rock1	0.379664	2.39668e-17	Uqcr11	0.557217	1.19114e-209	Pgs1	7	Sema3a	chr5	13355498	13355998	Abca15	chr7	120283818	120284318
		Ezr	0.146997	0.000533973	Bcam	-0.310463	2.45242e-17	Parva	-1.33295	6.00343e-209	Dcxr	7	Gm12038	chr11	20954412	20954912	Nhlrc2	chr19	56621765	56622265
		Emc6	0.269481	0.000538496	Nckap1	0.428193	2.54229e-17	Pbx1	0.996905	7.50744e-209	Stard3nl	7	Gm34417	chr14	101479021	101479521	Mrpl39	chr16	84727887	84728387
		Yipf4	-0.20249	0.000549376	Tmem150a	-0.466856	2.64852e-17	Fgf1	-2.14977	1.29745e-208	Ssr1	7	Rgma	chr7	73400611	73401111	Kcns1	chr2	164123679	164124179
		Eef1g	-0.108667	0.000556606	Cbr3	1.31184	2.76567e-17	Sgms1	1.16586	2.15165e-208	Isca1	7	Ptprm	chr17	67386342	67386842	Chmp6	chr11	119915566	119916066
		Anxa8	0.795701	0.000578169	Scnn1g	-1.35151	2.9261e-17	Rps27	-0.433787	7.9283e-208	Lpcat1	7	Gm19855	chr8	44466664	44467164	Meiob	chr17	24818546	24819046
		Tpi1	-0.0688225	0.00058183	Rps21	-0.164847	3.22282e-17	Slc16a7	2.87598	8.58706e-208	Atp6v1c2	7	Gm6227	chr6	117514805	117515305	Gm15766	chr6	147333054	147333554
		Arid5b	-0.332798	0.00058941	Txlna	0.728015	3.41568e-17	Ndufa4	0.530173	2.51206e-207	Cpsf3	7	Aoah	chr13	20804425	20804925	Krt80	chr15	101374804	101375304
		Slc25a5	0.106558	0.000649702	Togaram2	2.80118	3.51919e-17	Sypl	-0.793121	6.64771e-207	Iah1	7	Gm12475	chr4	52368479	52368979	Cyb5b	chr8	107153137	107153637
		Txnip	-0.14583	0.000668688	Psma4	0.222061	3.7486e-17	Polr1c	0.946376	8.29597e-207	Lamb1	7	4930526A20Rik	chr17	28047345	28047845	Gm13359	chr2	26744227	26744727
		Stbd1	0.478983	0.000687619	mt-Co2	0.244904	3.90958e-17	Arhgef1	-1.26444	1.41623e-206	Nemf	7	Igfbp2	chr1	72778784	72779284	Ocstamp	chr2	165401941	165402441
		Ubc	-0.02483	0.000712598	Nedd4l	-0.312848	4.59325e-17	Mrpl32	0.809522	2.12327e-206	Arf6	7	Memo1	chr17	74264457	74264957	Yipf5	chr18	40060662	40061162
		B4galt5	1.28378	0.000748633	Rnaset2a	-0.296934	4.9537e-17	Pgs1	0.849997	2.98375e-206	Vcpkmt	7	Gnas	chr2	174273067	174273567	Thrsp	chr7	97418600	97419100
		Phb2	0.004962	0.000763412	Plb1	-1.13243	5.07173e-17	Clic4	1.2228	3.04521e-206	Dhrs7	7	Rtkn2	chr10	67966982	67967482	Fbxw7	chr3	84962188	84962688
		Lamtor4	0.213365	0.000766357	Fam178b	-0.885825	5.41221e-17	Tmem56	5.06337	3.85991e-206	Arg2	7	Dnm2	chr9	21451284	21451784	Armc10	chr5	21648598	21649098
		Snrpe	0.0692257	0.000768275	Krt18	0.437326	5.51583e-17	Agpat3	-0.836346	2.89121e-205	Acot1	7	Gm7666	chr15	6670299	6670799	Stambpl1	chr19	34192344	34192844
		Sec14l3	0.0842436	0.00077367	Wnk4	0.739903	5.74622e-17	Ccdc107	-0.85028	3.07677e-205	Npc2	7	Gm31931	chr10	56808895	56809395	Pappa	chr4	65217584	65218084
		Rnase4	-0.458816	0.000777253	Sec11c	0.325249	5.97916e-17	Abcd3	0.883657	6.16306e-205	Ccdc88c	7	Gm47185	chr9	124455861	124456361	Gm18935	chr9	118548711	118549211
		Ndst1	0.0918561	0.00078434	Blvrb	-0.35447	6.5646e-17	Ptprg	1.54653	1.24235e-204	Meg3	7	Dennd1a	chr2	38241976	38242476	Tspan11	chr6	127953906	127954406
		Mt2	2.00345	0.00079136	Desi1	0.720401	6.66745e-17	Clmn	1.90598	1.80884e-204	Mirg	7	Gas1	chr13	60368060	60368560	Gm47555	chr12	71551140	71551640
		Rbm3	0.0525429	0.000824265	Ctsb	0.259375	6.80086e-17	Rpl29	0.965102	2.51002e-204	Rapgef5	7	Gm15784	chr6	149375084	149375584	Vrk1	chr12	106177233	106177733
		Pcbp1	0.11312	0.000832657	Cpm	-0.362428	7.09931e-17	Kcnk1	1.34131	3.64268e-204	Sub1	7	Ubl5	chr9	20616739	20617239	Degs2	chr12	108653959	108654459
		Pfdn2	0.199118	0.000837736	Adgrl2	0.853385	8.68107e-17	Mapk13	1.05078	7.06785e-204	Azin1	7	Trdd1	chr14	54107134	54107634	Cdhr3	chr12	33082675	33083175
		Rbm39	-0.0861249	0.000853179	Rrbp1	0.29275	8.68429e-17	Ehf	5.47017	7.34675e-204	Cthrc1	7	Snx13	chr12	35207392	35207892	Tinf2	chr14	55685720	55686220
		Rps17	-0.0848883	0.000863728	Jtb	0.260574	8.81382e-17	Reep3	0.927943	8.3228e-204	Mlc1	7	Cdcp1	chr9	123214162	123214662	Ppp1r3b	chr8	35423793	35424293
		Fermt2	-0.0243494	0.000873495	Aff4	0.470319	8.83715e-17	Syt7	3.41186	1.1789e-203	Snx29	7	Igfbp2	chr1	72780710	72781210	Gm12608	chr4	89402921	89403421
		Snrpb	-0.158468	0.000956685	Rap1b	-0.329373	8.93256e-17	Lpin2	1.07121	1.3594e-203	Tfrc	7	Gm7507	chr6	84892852	84893352	Pard3	chr8	127198326	127198826
		Tmem167	0.184299	0.000970871	Cyba	0.215732	9.55789e-17	Tln1	-1.3876	2.5035e-203	St3gal6	7	Gm9575	chr16	50745638	50746138	C1galt1	chr6	7848116	7848616
		Snrnp27	0.110682	0.000994868	Mgat4a	1.02959	9.63997e-17	Fbxw8	-1.86628	3.16891e-203	Stx19	7	Rapgef5	chr12	117255937	117256437	Cd93	chr2	148492860	148493360
		Rap1b	-0.172131	0.00100774	Ddx3x	0.453367	1.00439e-16	Glul	1.14322	5.28086e-203	Tmem50b	7	Adcy5	chr16	35116265	35116765	Prkg2	chr5	99287576	99288076
		Sumo2	0.097272	0.00103346	Mcl1	-0.300527	1.0111e-16	Sp5	3.35917	6.99744e-203	Abca3	7	Gm18815	chr15	93024173	93024673	Mbl1	chr14	41156966	41157466
		Pabpn1	-0.39095	0.0010593	Klhl13	1.2553	1.01409e-16	Manbal	-1.16728	1.90475e-202	Ube2i	7	Gm19095	chr13	75261586	75262086	Vangl2	chr1	172015965	172016465
		Spcs1	-0.0371507	0.00107139	Rps11	-0.134631	1.02107e-16	Snhg18	-1.33823	1.99151e-202	Mtch1	7	Rpl17-ps2	chr12	95519897	95520397	Aagab	chr9	63659970	63660470
		Aldoa	0.181885	0.00107247	Galnt1	0.663299	1.03524e-16	Mirg	1.52661	2.06094e-202	Adgrf5	7	Sox5	chr6	144510060	144510560	Gm18448	chr1	107836612	107837112
		Arhgef26	-0.116846	0.00108219	Tbc1d8	0.906063	1.0583e-16	B430010I23Rik	3.57383	2.97677e-202	Lpin2	7	Bin2	chr15	100657833	100658333	Vwa5b1	chr4	138669199	138669699
		Rtraf	-0.0265239	0.00111734	Arpc5l	0.223975	1.24394e-16	Itgb1bp1	1.03688	3.42635e-202	Qpct	7	D630039A03Rik	chr4	57834252	57834752	Sacm1l	chr9	123511035	123511535
		Atp5f1	-0.0348148	0.00113738	Nrp2	-0.734843	1.26229e-16	Mpp5	-1.711	4.9427e-202	Rmdn2	7	Gm18685	chr15	93103372	93103872	Gm19170	chr8	68377874	68378374
		Ncl	0.146984	0.00114807	Sema3c	0.974771	1.41323e-16	Nemf	0.969408	7.87499e-202	Mcfd2	7	Chst1	chr2	92735502	92736002	Myo15	chr11	60472182	60472682
		Vdac3	-0.00158033	0.00115058	Txnl4a	0.401733	1.55679e-16	Pim3	-0.819194	9.37116e-202	Slc12a2	7	Gm6921	chr8	127927802	127928302	Mrps27	chr13	99364204	99364704
		Tm2d2	-0.0944252	0.0011722	Msl3l2	-1.18303	1.55866e-16	Sema5a	-3.13012	3.93813e-201	Afap1l1	7	Egfem1	chr3	29069990	29070490	D6Ertd527e	chr6	87076053	87076553
		Arpc3	0.0111728	0.00119036	Krtcap2	0.187091	1.70594e-16	Cct4	-0.661191	1.01984e-200	Sec11c	7	Ppp6r3	chr19	3556910	3557410	Pabpc1l	chr2	164020538	164021038
		Slc25a4	0.147016	0.00119259	Rpl37a	-0.13058	1.71465e-16	Ccdc12	-0.606518	4.54201e-200	Ccdc68	7	Scel	chr14	103509467	103509967	Zfp326	chr5	105872632	105873132
		Lpp	0.332347	0.00121213	Polr1d	0.199697	1.84541e-16	Sptan1	-1.45797	2.56819e-199	Rab27b	7	Gm7707	chr14	32260862	32261362	Gm18759	chr13	115150587	115151087
		Cycs	0.248459	0.00122695	Atp5e	0.161975	1.85987e-16	Mbnl1	-0.918325	4.76651e-199	Cndp2	7	Gm6433	chr5	141704359	141704859	Gm2939	chr3	151913810	151914310
		Dnajc21	-0.234836	0.00123052	Erh	0.355825	1.94055e-16	Eva1b	-1.09773	5.09838e-199	Rps6ka4	7	Atp6v0d2	chr4	19882959	19883459	Oxgr1	chr14	119972078	119972578
		Il18r1	-0.142993	0.0012412	Igsf8	0.891558	2.06497e-16	Arhgap1	-1.31599	7.8452e-199	Fads1	7	Gpr157	chr4	150070114	150070614	4930421P07Rik	chr5	38621170	38621670
		Emp2	-0.0453237	0.00124231	Plet1	1.48412	2.1568e-16	Pink1	-1.46344	1.62306e-198	Tmem258	7	Timp3	chr10	86328712	86329212	Meox1	chr11	101870008	101870508
		Phyh	-0.231003	0.00127328	Cmtm6	0.524821	2.27862e-16	Ptgfrn	1.51722	1.91837e-198	Gif	7	Rasl10b	chr11	83408919	83409419	Msh5	chr17	35047557	35048057
		Wasl	-0.263289	0.00128186	Zwint	0.516334	3.03832e-16	Tmem258	0.693727	2.27925e-198	Aldh1a7	7	Magi1	chr6	94300599	94301099	Col23a1	chr11	51342490	51342990
		Edf1	0.0670604	0.00131201	Mtus1	0.732771	3.0877e-16	Txndc17	-0.585512	4.49347e-197	Sgms1	7	Gm42927	chr3	120477246	120477746	Col23a1	chr11	51370770	51371270
		Selenok	-0.0735673	0.00133135	Abhd11	0.357723	3.42041e-16	Aimp1	-0.845325	1.5043e-196	Cpn1	7	Prdm14	chr1	13168302	13168802	Gm13316	chr2	14858255	14858755
		Lsm6	0.237877	0.00133996	Brd2	0.463102	3.45435e-16	Hes1	-1.36345	1.69061e-196	Scd1	7	Gm11362	chr13	28838191	28838691	Ica1	chr6	8770872	8771372
		Shb	-0.284587	0.00137765	Tc2n	0.436736	3.47964e-16	Ica1	2.44294	1.73034e-196	Prdx3	7	Sema6d	chr2	124456962	124457462	Gm18393	chr8	9238935	9239435
		Cox14	0.169562	0.00141977	Gpm6b	-0.472916	3.50829e-16	Shh	-1.4399	1.74468e-196	Chil1	7	Gm15733	chr5	9426006	9426506	Cyp17a1	chr19	46658786	46659286
		Hdgf	-0.116063	0.00143941	Bad	0.312527	3.77051e-16	Laptm4a	-0.571404	2.55873e-196	Soat1	7	Pcm1	chr8	41246859	41247359	Gm35960	chr5	73397831	73398331
		Spint1	0.180714	0.00148524	Cckar	1.01381	4.00215e-16	Tm9sf3	-0.754445	2.76082e-196	Lcn2	7	Gm5530	chr1	81718188	81718688	Sptbn2	chr19	4712549	4713049
		Ildr2	1.33915	0.00155752	Fgfr3	-0.463442	4.21364e-16	Tmem108	-3.4554	1.12656e-195	Hc	7	Fam49a	chr12	12278473	12278973	Tom1	chr8	75039713	75040213
		Aqp5	0.0150395	0.00156043	Sdhb	0.218696	4.47416e-16	Nsa2	-0.545723	1.38948e-195	Sp5	7	Stard7	chr2	127292146	127292646	Gm5261	chr1	127027311	127027811
		Tpm1	0.151686	0.00161693	Siva1	-0.347396	4.70942e-16	Ak1	3.32048	9.09012e-195	Elf5	7	Gm5706	chr1	182399812	182400312	Gm12164	chr11	45831694	45832194
		Ube2b	-0.0118112	0.00163221	Mogat1	1.49624	4.84573e-16	Rpl13	-0.389643	1.78908e-194	Mid1ip1	7	Rhof	chr5	123130364	123130864	Tmem11	chr11	60876324	60876824
		Cfl1	0.149929	0.00164543	Plxdc2	1.70384	4.9985e-16	Uqcr10	0.632647	3.09067e-194	Fabp12	7	AC164165.1	chr16	92127668	92128168	Myh13	chr11	67368576	67369076
		Itgb6	0.0130277	0.00164999	Ndufv2	0.221943	5.86058e-16	Tmem176a	-0.658699	5.19006e-194	Cxcl15	7	Gm4951	chr18	59828572	59829072	Arhgef38	chr3	133227232	133227732
		Stmn1	0.436035	0.0016644	Wtip	-0.380495	6.29552e-16	Eef1d	-0.568419	5.39431e-194	Sftpb	7	Gm6066	chr14	60506190	60506690	Klk1b2-ps	chr7	43961170	43961670
		Smad7	0.12479	0.00167933	Eif4g1	0.376951	6.47783e-16	Stxbp6	-3.11708	5.75609e-194	Cebpa	7	Gm9397	chr3	130356181	130356681	Hs3st6	chr17	24746764	24747264
		Csrp1	0.210759	0.00173522	Tinagl1	-0.338038	7.48978e-16	Sowahc	1.9048	1.27689e-193	Napsa	7	Gm47930	chr10	25889904	25890404	Gm13216	chr2	5655176	5655676
		Acot9	-0.358737	0.00175124	Vcpkmt	0.412932	7.58021e-16	Nfkbiz	1.84967	1.88445e-193	Ppp1r14c	7	Tmem108	chr9	103640647	103641147	Psma1	chr7	114293911	114294411
		Hsbp1	0.160151	0.00175278	Emp2	0.168734	8.10982e-16	Fstl1	-0.678233	3.04701e-193	Lyz2	7	Samd4b	chr7	28587631	28588131	Itga9	chr9	118608688	118609188
		Ywhaz	0.12095	0.0017881	Guk1	0.472705	8.19395e-16	Smagp	1.22542	4.40947e-193	Lyz1	7	Gm3687	chr5	63723999	63724499	Prpf40b	chr15	99288116	99288616
		Ndufb9	-0.0509399	0.00181534	Bex1	-0.466053	8.56409e-16	Tmem159	1.21289	8.97471e-193	Sftpa1	7	Herc4	chr10	63293522	63294022	Zfp647	chr15	76929392	76929892
		Polr2l	0.905197	0.00183207	Ndrg2	1.23445	8.98684e-16	Mpst	-0.827336	1.77471e-192	Sftpc	7	Ptpn9	chr9	57014842	57015342	Prss8	chr7	127922427	127922927
		Scarb2	0.40669	0.00187023	Hipk3	0.589794	9.07676e-16	Ltbp4	-2.55701	1.80063e-192	Fasn	7	Actn4	chr7	28969718	28970218	Heatr1	chr13	12408563	12409063
		Myl12b	-0.0791113	0.00187619	Rab11fip1	0.871724	9.59553e-16	Wars	-1.67841	1.04537e-191	Glrx	7	Zfp532	chr18	65625549	65626049	Gm17229	chr10	20511339	20511839
		Msmo1	-0.457044	0.00187878	Txlng	0.454526	9.65456e-16	Eya2	-2.59983	1.31466e-191	Id2	7	Gm15913	chr14	13411568	13412068	Olfr1398-ps1	chr3	52210894	52211394
		Fbxl7	-0.55722	0.00193368	Mark2	0.490506	1.09464e-15	Crlf1	-0.777204	3.10937e-191	Dlk1	7	Fam198b	chr3	79907326	79907826	Abcd4	chr12	84614467	84614967
		Jtb	0.0797444	0.00194594	Cct4	-0.301375	1.11563e-15	Celf2	-1.5981	5.76055e-191	Lamp3	7	AC148336.1	chr18	4436094	4436594	Mgat5	chr1	127224974	127225474
		Ube2d3	0.0361889	0.00199467	Ralgapa2	0.565174	1.15986e-15	Txnip	-0.799083	1.32966e-190	Etv5	7	Zfp353-ps	chr8	42162380	42162880	Mfsd13a	chr19	46344996	46345496
		Eps8l2	-0.128737	0.00205408	Tshb	-1.79087	1.32409e-15	Dpep1	-3.28793	1.53224e-190	Retnla	7	Trak1	chr9	121329079	121329579	Mtus1	chr8	41138397	41138897
		Itpr1	0.830365	0.00208798	Tm2d2	0.284173	1.33777e-15	Prnp	0.952289	3.9092e-190	Slc34a2	7	Slc12a2	chr18	57845687	57846187	Mink1	chr11	70583814	70584314
		Akap9	-0.160401	0.00216619	Atp5d	-0.172299	1.37048e-15	Ddb1	-0.963482	5.55595e-190	Ptp4a1	8	Mael	chr1	166231226	166231726	1700021F07Rik	chr2	173408487	173408987
		Atp6v1f	0.0635989	0.0021694	Pon2	0.244724	1.51094e-15	Echs1	0.855872	9.3664e-190	Fam117b	8	Pmch	chr10	88106105	88106605	Yju2	chr17	55956095	55956595
		Rps2	-0.0522105	0.00221419	Lamb3	-0.404764	1.52089e-15	Prkcz	-1.41622	1.66137e-189	Serpine2	8	Arf1	chr11	59241836	59242336	Trappc5	chr8	3679639	3680139
		Anxa5	-0.0299179	0.00222468	Plekhd1	1.04711	1.5244e-15	Birc3	1.84505	1.70391e-189	Kcnj13	8	Usp49	chr17	47648966	47649466	Gm14111	chr2	146696891	146697391
		Rpn2	0.274658	0.00223542	Cisd2	0.354965	1.72531e-15	Mtch1	0.604186	7.6917e-189	Mlph	8	Maob	chrX	16748835	16749335	Gm47949	chr10	127977648	127978148
		Rtn4	0.00531887	0.0023205	Tceal9	-0.170973	1.91408e-15	Smco4	-1.13121	9.83405e-189	Tfcp2l1	8	Cox6c	chr15	35835766	35836266	Rcbtb2	chr14	73172588	73173088
		Ywhaq	-0.0722173	0.00233799	Gm33489	-1.71487	1.93634e-15	C1galt1	1.04548	1.67901e-188	Tmem163	8	Rassf10	chr7	112923771	112924271	Stau2	chr1	16461751	16462251
		Abhd14a	-0.599982	0.00234204	Polr2k	0.301543	1.98916e-15	Tmem160	-0.825956	2.14785e-188	Mpc2	8	Gm10420	chr6	122675073	122675573	Tsku	chr7	98385131	98385631
		Eif3i	-0.103713	0.0023685	Trir	0.22744	2.23449e-15	Afap1l1	1.32331	2.78531e-188	Degs1	8	Lekr1	chr3	65766339	65766839	Kcnmb1	chr11	33927828	33928328
		Cetn3	-0.205968	0.00241285	Sema3e	-0.909892	2.27209e-15	Itgb1	-0.716715	9.65881e-188	St6galnac4	8	Sorbs1	chr19	40530402	40530902	Nupr1	chr7	126625335	126625835
		Agfg2	-1.3451	0.00244107	Galk1	-0.359608	2.28531e-15	Fam13a	1.50752	1.31809e-187	Ak1	8	Rnf32	chr5	29033489	29033989	Gm11510	chr11	88400111	88400611
		Ptov1	-0.0580962	0.00244484	Tusc3	-0.262376	2.36381e-15	Ddx3y	-5.32849	1.79658e-187	Dpp4	8	Tenm3	chr8	49357579	49358079	Arhgef38	chr3	133165121	133165621
		Ube2e3	-0.127201	0.00250224	Nav2	-0.371765	2.60515e-15	Jup	-1.10103	2.21651e-187	Grb14	8	Ppp1r3c	chr19	36680213	36680713	Gm15678	chr8	15124118	15124618
		Wtip	-0.168758	0.00256561	Snhg12	-0.247457	2.6057e-15	Slc25a4	-0.574891	2.24022e-187	Lrp2	8	St8sia2	chr7	74164952	74165452	Pde7b	chr10	20689821	20690321
		Myo5c	0.33474	0.00258516	Cdkn1c	-0.113981	2.79434e-15	Reep4	1.24464	3.0231e-187	Creb3l1	8	Gm46415	chr13	55121742	55122242	Gm10639	chr9	78299119	78299619
		Mecom	-0.188585	0.00260618	Epas1	0.688817	2.84059e-15	Anks1	-1.91397	1.19564e-186	Myef2	8	Gm6298	chrX	140091397	140091897	Cops7b	chr1	86590346	86590846
		Krt7	0.0851493	0.00267186	Mrpl57	0.221046	2.94355e-15	Snx29	1.5431	1.30922e-186	Secisbp2l	8	Prl7a2	chr13	27660667	27661167	Gm8783	chr19	40665736	40666236
		Higd1a	0.0645394	0.00276108	Aldh1a7	0.295491	3.18679e-15	Syn3	-2.48187	2.52637e-186	Hdc	8	Ddr1	chr17	35731322	35731822	Rdh16f2	chr10	127875972	127876472
		Anapc7	-0.48158	0.00276257	Ascc1	-0.427921	3.18684e-15	Lamb3	-1.26595	3.96291e-186	Rrbp1	8	Gm6298	chrX	140093848	140094348	Gm3531	chr1	97997009	97997509
		Wwc2	-0.0546846	0.0027788	Smagp	0.420526	3.2506e-15	Arhgap31	-0.957134	4.43169e-186	Ralgapa2	8	Nrp1	chr8	128219469	128219969	Snx4	chr16	33241986	33242486
		Vamp5	0.398055	0.00282796	Stbd1	-0.309679	3.39034e-15	Rhog	-1.26518	5.21218e-186	Fam110a	8	Mbd2	chr18	70628558	70629058	Oxsr1	chr9	119330439	119330939
		Mb21d2	-0.304657	0.00284615	Spg21	-0.27915	3.4367e-15	Htra1	-3.04017	5.55849e-186	Map1lc3a	8	Lyrm7	chr11	54849866	54850366	Ankrd60	chr2	173613658	173614158
		Fcho2	-0.121753	0.00286375	Igsf5	0.754387	3.63222e-15	Nbeal2	-2.61145	6.73062e-186	Pigu	8	Epha4	chr1	77538644	77539144	Zbtb34	chr2	33426961	33427461
		Atxn1	-0.189132	0.00293544	Nckap5	-0.361823	3.65297e-15	Utrn	-1.38404	7.61867e-186	Romo1	8	4930526A20Rik	chr17	28008702	28009202	Hdc	chr2	126643766	126644266
		Irf2bp2	0.083706	0.00294007	Prrg3	-0.253137	3.66385e-15	Stard3	-1.06786	9.11705e-186	C1galt1c1	8	Gm10945	chr10	6848817	6849317	Gm7624	chr8	65392904	65393404
		Cbx6	0.347896	0.00304685	Osgep	-0.321754	4.05778e-15	Pitpnm3	-2.75839	1.21577e-185	Yipf6	8	Gm13038	chr4	143157859	143158359	Cst11	chr2	148772657	148773157
		Plin3	-0.234734	0.00310332	Col4a5	-0.56205	4.08801e-15	Ltbp3	-1.24145	2.42426e-185	Gdpd2	8	Fam124b	chr1	80223089	80223589	Gm43744	chr3	123149410	123149910
		Trir	0.170464	0.00322447	Eif5	0.323585	4.54067e-15	Rpl26	-0.378353	2.57169e-185	Xist	8	Itprid2	chr2	79652497	79652997	Adora2b	chr11	62207610	62208110
		Ndufa8	0.0804424	0.00323268	Spint1	0.34077	4.57809e-15	Tuba1a	-1.75071	4.16616e-185	Sms	8	Gm12864	chr4	119018355	119018855	1700113H08Rik	chr10	87050515	87051015
		Prpf38b	-0.188752	0.00327344	Marveld1	0.549182	4.71846e-15	Cndp2	0.995486	1.57699e-184	Rps6ka3	8	Crls1	chr2	132860683	132861183	Gm43347	chr3	82637873	82638373
		Ndufb4	0.034994	0.00327465	Ehd2	-0.963105	5.07054e-15	Dapk1	0.84127	2.02262e-184	Txlng	8	Adamtsl1	chr4	85468942	85469442	Actl7a	chr4	56768888	56769388
		Psmb1	-0.0028273	0.00330259	Nedd9	0.541798	5.12906e-15	2310022B05Rik	-1.9385	3.43046e-184	Tpd52	8	Timp3	chr10	86231501	86232001	Gm28282	chr1	108029927	108030427
		Hadh	0.367038	0.00333163	Ppa2	-0.32368	5.36047e-15	Usp46	-1.22176	3.66976e-184	Maml3	8	Itga11	chr9	62637921	62638421	Gm7993	chr5	96064382	96064882
		Snhg6	-0.305647	0.00348808	H13	0.432041	5.49249e-15	Birc6	0.886981	6.88968e-184	Fhdc1	8	Rpl21-ps1	chr1	184442691	184443191	AC132099.1	chr16	90105082	90105582
		Car2	-0.0581286	0.00349594	Npc1	0.324151	5.67856e-15	Vps28	-0.615531	8.26813e-184	Hipk1	8	Fam110b	chr4	5627855	5628355	Cyb561d1	chr3	108204230	108204730
		Psmc6	0.0298231	0.00349796	Bambi	0.320795	5.74119e-15	Nsun7	3.67249	3.78281e-183	Chia1	8	Arhgef11	chr3	87661206	87661706	Tmem41a	chr16	21964654	21965154
		Platr22	-0.518251	0.00350802	Ppib	-0.149207	7.07635e-15	Hspb2	-3.67037	4.30138e-183	Dram2	8	Polg	chr7	79473718	79474218	Sipa1l1	chr12	82064936	82065436
		Vnn1	0.49064	0.00352267	Rab3c	1.35761	7.37962e-15	Slc43a2	1.9195	5.33007e-183	Tmem56	8	Gm28883	chr1	135857052	135857552	Gm43833	chr3	153761291	153761791
		Lamb2	0.148197	0.00353887	Nsmce4a	-0.249211	8.17825e-15	Clint1	0.840456	6.70362e-183	Cth	8	Lrrtm2	chr18	35192188	35192688	Abtb1	chr6	88850457	88850957
		Cux1	0.0236667	0.00355135	Clic4	0.480285	8.72995e-15	Ift43	-0.717199	1.1014e-182	Car8	8	Gm5921	chr9	115430224	115430724	Cdk12	chr11	98223170	98223670
		Hint1	-0.019589	0.0035914	Gjb1	1.69801	8.73093e-15	Prkag3	-5.06521	1.2594e-182	Gne	8	Sipa1l1	chr12	82247452	82247952	Ciart	chr3	95878972	95879472
		Zfp703	0.0363848	0.0035994	Ndufs6	0.195294	9.32405e-15	Actl6a	0.891764	4.64006e-182	Tmem245	8	D2hgdh	chr1	93837472	93837972	Themis	chr10	28392598	28393098
		Mcrip1	-0.0797081	0.00361503	Kcnj15	0.422519	9.46885e-15	Snd1	1.05082	6.63017e-182	Txn1	8	Pabpn1l	chr8	122635858	122636358	Proser2	chr2	6096252	6096752
		Nectin3	-0.128201	0.00364361	Creb3l1	0.733471	1.00409e-14	Dram2	0.781629	7.65974e-182	Tmem268	8	Amn	chr12	111233729	111234229	Spata18	chr5	73731435	73731935
		Anks1	0.165966	0.00365884	Jund	-0.280309	1.00486e-14	Pqlc1	-1.07272	1.22155e-181	Lrrc42	8	Akap5	chr12	76336519	76337019	Dnmbp	chr19	43904320	43904820
		Mrps14	0.115892	0.00371985	Cthrc1	-0.178	1.05323e-14	Fam46b	-4.56194	3.97801e-181	Tspan1	8	Zfp804a	chr2	81842067	81842567	Mcu	chr10	59657962	59658462
		Bax	0.19463	0.0037199	Dbnl	-0.320917	1.1427e-14	Gif	4.35626	1.48173e-180	C77080	8	Impad1	chr4	4666158	4666658	Itga9	chr9	118622310	118622810
		Vdac1	0.0568401	0.00378898	Arhgap24	0.766912	1.21033e-14	Acot9	-1.74815	1.69659e-180	Cd164l2	8	Gm7507	chr6	84903684	84904184	Hivep2	chr10	13939484	13939984
		Mok	-0.319763	0.00380459	Vars	0.816467	1.24518e-14	Klf9	-1.2377	1.81426e-180	Clic4	8	Msl3l2	chr10	56129563	56130063	Gm17132	chr5	127784772	127785272
		Cers2	-0.0631497	0.00383087	Fam213a	-0.444239	1.28431e-14	Gk	2.24389	1.11922e-179	Camk2n1	8	Zfp827	chr8	79077116	79077616	Pus7l	chr15	94532123	94532623
		Fam198b	-0.0208852	0.00387477	Mysm1	-0.273869	1.30903e-14	Atp2a3	3.05533	1.33305e-179	Ddi2	8	Serp2	chr14	76515923	76516423	Glud-ps	chr7	124728589	124729089
		Fhl1	0.238519	0.00395275	Atp6v1f	0.19715	1.3324e-14	Igf1r	-1.83832	1.57302e-179	Acot7	8	Atmin	chr8	116942103	116942603	Hnmt	chr2	24042826	24043326
		Med30	-0.129019	0.00400049	Rhof	-1.45625	1.40389e-14	Cth	2.62265	2.66962e-179	Gsap	8	Pik3r4	chr9	105670821	105671321	1700056E22Rik	chr1	184274666	184275166
		Unc13d	-0.127786	0.00414857	Pam	1.55143	1.57583e-14	Nav2	-1.18883	3.6326e-179	Rbm47	8	Ttc7b	chr12	100506897	100507397	Gm8724	chr6	128533271	128533771
		Bola2	0.361622	0.00418334	Tmbim4	0.280475	1.64855e-14	Cycs	0.815154	4.41996e-179	Nsun7	8	Smarcd3	chr5	24617209	24617709	Capza2	chr6	17573138	17573638
		Gabarap	-0.0532822	0.00423281	D230025D16Rik	0.416516	1.64935e-14	Gata6	-0.927478	7.01046e-179	Scarb2	8	Gm13484	chr2	50779313	50779813	Slc16a14	chr1	84935656	84936156
		Trappc4	-0.0690014	0.00428514	Cavin4	-1.11583	1.70914e-14	Nap1l1	-0.84306	1.02807e-178	Grk3	8	Gm37330	chr3	66189500	66190000	Zfp618	chr4	63040062	63040562
		Tsc22d3	-0.023542	0.00432253	Prdx3	0.211596	1.74384e-14	Pdcd6	-0.668801	1.41315e-178	Cldn3	8	Sh2b2	chr5	136326516	136327016	Cdh26	chr2	178596628	178597128
		Perp	0.251903	0.00432302	Ufm1	0.330412	1.95111e-14	Gsta4	-0.936171	4.87938e-178	Pon1	8	Gm15981	chr5	74310042	74310542	Bphl	chr13	34053035	34053535
		Arl6ip1	0.0262372	0.00434164	Qk	-0.43436	1.95955e-14	Sike1	-1.15291	1.04207e-177	Pon2	8	Serpinb6b	chr13	32956480	32956980	Arhgap26	chr18	38601880	38602380
		Tmem50a	-0.0488741	0.00435875	Cux1	-0.271846	1.98282e-14	Cox4i2	1.86566	1.13239e-177	C1galt1	8	Otulinl	chr15	27739915	27740415	Gm15352	chr8	13010255	13010755
		Bnip3	-0.495826	0.00439924	Ndufs2	-0.264391	2.08288e-14	Ppp3ca	-0.768133	1.58789e-177	Ica1	8	Gm5449	chr13	53664550	53665050	Mark2	chr19	7335592	7336092
		Ddx3x	0.488769	0.00443584	D17Wsu92e	0.530135	2.26344e-14	Bcap31	-0.609552	2.10652e-177	Met	8	Gm47406	chr13	10067141	10067641	Socs1	chr16	10771966	10772466
		Gatad2b	-0.331492	0.00444372	Arl6ip1	-0.21822	2.3071e-14	Mt1	1.37078	3.097e-177	Tspan12	8	Ccdc63	chr5	122144771	122145271	Dlg5	chr14	24164677	24165177
		Sypl	-0.145762	0.00444457	Arfip1	-0.485652	2.32657e-14	Mast4	1.4564	3.78454e-177	Cycs	8	Gm11207	chr11	80820101	80820601	Arid5b	chr10	68173615	68174115
		Ldlr	-0.149444	0.00444821	Cdkn2b	-0.761796	2.36828e-14	Tsc22d3	-0.909009	3.85499e-177	Fam13a	8	Tns1	chr1	73994007	73994507	Btla	chr16	45287771	45288271
		Leng8	-0.0891856	0.00447222	9530003J23Rik	-1.02624	2.58376e-14	Rps5	-0.476179	4.90312e-177	Tigd2	8	Mbnl2	chr14	120242608	120243108	Gm20702	chr12	101891924	101892424
		Edn3	-0.195353	0.00448253	Zcrb1	0.218942	2.68993e-14	Oma1	1.57139	9.70658e-177	Tgoln1	8	Zfp42-ps1	chr15	93651323	93651823	Spata13	chr14	60663204	60663704
		Morf4l1	-0.0319249	0.00448852	Agps	0.62157	2.81769e-14	Ddx47	-1.45026	2.77892e-176	Gfpt1	8	Usp22	chr11	61183706	61184206	Gm47406	chr13	9929866	9930366
		Fam162a	0.377507	0.00456378	Mrc2	-0.771306	2.99898e-14	Vdac1	-0.588394	4.53266e-176	Foxp1	8	Dmrt1	chr19	25497245	25497745	Me2	chr18	73804825	73805325
		Rsl1d1	0.211327	0.00462037	Mospd2	0.474945	3.16133e-14	Yipf6	0.818902	5.2766e-176	Rerg	8	Elf4	chrX	48467451	48467951	Rpl11	chr4	136055947	136056447
		Nfe2l2	0.156421	0.00478526	Dusp16	0.786176	3.3598e-14	Amhr2	-2.09437	6.1858e-176	Pglyrp1	8	Twist2	chr1	91920257	91920757	Acaa2	chr18	74814804	74815304
		Eif4h	-0.0356551	0.00500272	B4galnt1	1.57695	3.37138e-14	Ifngr2	-1.27168	6.69641e-176	Apoc1	8	Gm6074	chr3	147353121	147353621	Klf2	chr8	72359927	72360427
		Gabarapl2	0.0341923	0.00503129	BC018473	1.60014	3.3941e-14	Prep	-1.79232	2.8072e-175	Ldha	8	Spock2	chr10	60114316	60114816	Stox2	chr8	47230016	47230516
		Cdc42	0.0669905	0.00507345	Psme4	0.539891	3.47971e-14	Pdcd10	-0.635078	3.26932e-175	Chsy1	8	Ckmt2	chr13	91873907	91874407	Ksr1	chr11	79119019	79119519
		Chchd5	-0.046282	0.00510232	Myof	-0.447177	3.4854e-14	Tmem268	1.93704	3.36929e-175	Anpep	8	Cldn18	chr9	99792612	99793112	Rps2-ps9	chr17	27758059	27758559
		Srp9	0.115076	0.00513009	Fth1	0.173145	3.51286e-14	Rps3a1	-0.444549	4.1031e-175	Ndufc2	8	Fam198b	chr3	79977588	79978088	Cad	chr5	31052297	31052797
		Gtf2h5	0.197926	0.00515801	Brwd3	0.62937	3.52728e-14	Atxn1	-1.17548	5.23647e-175	Tmem159	8	Sbno2	chr10	80091359	80091859	Gm48557	chr12	15929554	15930054
		Izumo4	-0.541717	0.00527394	Calm2	-0.185177	3.8882e-14	Rpl5	-0.421355	9.79738e-175	Nupr1	8	Ctnnd1	chr2	84597071	84597571	Dio3	chr12	110254991	110255491
		Cdk4	0.272732	0.00535007	Anxa1	0.223878	4.08587e-14	Tgm2	-3.05885	9.9399e-175	Urah	8	Psap	chr10	60273687	60274187	Ptp4a2	chr4	129793861	129794361
		Nr3c1	-0.232402	0.00546567	Adam9	0.837395	4.32127e-14	Traf1	-1.77201	1.34143e-174	Pex3	8	Map4k3	chr17	80808129	80808629	Serpinb12	chr1	106942472	106942972
		Clu	0.362897	0.0054749	Atp5o.1	0.180462	4.54332e-14	Ptprf	-0.655992	2.10333e-174	Pde7b	8	Clic3	chr2	25452800	25453300	Gm13064	chr4	149883909	149884409
		Polr2g	0.121817	0.00551162	Abr	1.08378	4.68234e-14	Rps4x	-0.512342	2.85791e-174	Reep3	8	Gm47466	chr10	108498817	108499317	Rhbdl3	chr11	80303145	80303645
		Rer1	0.0097292	0.00559858	Ptgs1	0.467322	4.74383e-14	Cyp4v3	2.6315	6.3475e-174	Jmjd1c	8	Gm9958	chr5	90404590	90405090	Dhrs9	chr2	69391447	69391947
		Ndufa6	-0.111665	0.00566585	Hexim1	0.63371	5.60436e-14	Ppp1r1a	3.33173	1.27189e-173	Gstt3	8	Max	chr12	76951681	76952181	Gm4587	chr7	132428221	132428721
		Ltbp3	0.0473269	0.00566953	Hibadh	0.211492	5.6233e-14	Camk2n1	0.950153	7.60523e-173	R3hdm4	8	Traf6	chr2	101722979	101723479	CT010584.2	chr16	48356371	48356871
		Anp32b	-0.149409	0.00568629	Galnt7	1.0887	5.97436e-14	Gja1	-0.872037	8.25126e-173	Reep6	8	Grap2	chr15	80569167	80569667	Gm2345	chr3	50262541	50263041
		Tead1	-0.0486658	0.00572969	Spp1	3.11903	6.10667e-14	Isyna1	1.27611	8.6437e-173	Btg1	8	Gm7931	chr5	46791046	46791546	Map2k3	chr11	60954377	60954877
		Mydgf	0.0681909	0.00616497	Tcf25	0.338048	6.21703e-14	Igfbp5	1.83253	8.91547e-173	Slc16a7	8	Gm16147	chr18	5853556	5854056	Tpt1-ps3	chr6	100037139	100037639
		Mal2	0.116737	0.00622591	Hnrnpa1	-0.252845	6.58192e-14	Rps6ka4	1.35249	1.31272e-172	Atp11a	8	Arhgap22	chr14	33312318	33312818	Gm8444	chr15	81832238	81832738
		Cyb5a	-0.00387737	0.00627632	Scarb2	0.267097	6.78073e-14	Mrpl23	-0.524767	2.21396e-172	Atp7b	8	Myh10	chr11	68682421	68682921	Pgd	chr4	149173587	149174087
		Fgf18	-0.302758	0.00627778	Gm19412	1.56688	8.96259e-14	Rnf13	-1.05389	4.7702e-172	Mtus1	8	Pid1	chr1	84472208	84472708	Wwox	chr8	114765268	114765768
		Sec62	0.0291503	0.00630202	Rabac1	0.156764	9.92495e-14	Ddi2	1.42129	6.04808e-172	B430010I23Rik	8	Ice2	chr9	69170055	69170555	Zfp282	chr6	47887796	47888296
		Ndufa12	0.196041	0.00631454	Npffr2	1.99629	9.92703e-14	Arhgap17	1.02826	6.42443e-172	Sh3rf1	8	Gm17213	chr3	69469482	69469982	4930404H24Rik	chr2	153475529	153476029
		Ssu72	0.0753105	0.00632936	Ccnd2	0.803803	9.93922e-14	Eif3k	-0.45984	6.81459e-172	Isyna1	8	AC115692.2	chr18	14239878	14240378	AI413582	chr17	27576528	27577028
		Radil	0.767929	0.00635816	Ankrd37	0.816609	1.01333e-13	2610001J05Rik	-1.03115	1.31626e-171	Cpne2	8	Lrrc72	chr12	36235034	36235534	Ceacam18	chr7	43637026	43637526
		Mrpl36	0.263195	0.00638004	Crym	3.05485	1.13735e-13	Maml3	1.57375	1.55902e-171	Adgrg1	8	Medag	chr5	149381915	149382415	Gpx2	chr12	76805629	76806129
		Ypel3	-0.045806	0.00638416	Sqstm1	0.516707	1.16389e-13	Btf3	-0.449312	1.65506e-171	Cyb5b	8	Kdm3b	chr18	34782309	34782809	Lsg1	chr16	30580714	30581214
		Clta	-0.0973113	0.00647499	Xbp1	0.313146	1.22152e-13	Gng5	-0.397127	3.40525e-171	Ptprg	8	Trim8	chr19	46489379	46489879	Gm37239	chr1	189648734	189649234
		Nagk	-0.374361	0.00650315	Ltbp3	-0.392986	1.23197e-13	Rnh1	-0.596167	2.09574e-170	Tmem110	8	Rab11fip2	chr19	59862409	59862909	Ckmt1	chr2	121369292	121369792
		Phka2	-0.536284	0.00663562	Hsd17b10	-0.245273	1.25618e-13	Gemin8	2.24896	8.56766e-170	Ddhd1	8	Rbbp9	chr2	144545890	144546390	Ccdc62	chr5	123949386	123949886
		Zfhx3	-0.0251569	0.00675747	Snhg6	-0.272586	1.26877e-13	Bri3	0.527781	8.96253e-170	Gjb6	8	Hmgb3-ps	chr14	9672637	9673137	Gm11363	chr13	29403123	29403623
		Zfp24	0.378474	0.00679714	Pitpna	0.318188	1.31627e-13	Sema3b	-2.52378	1.17874e-169	Ctsb	8	Rassf10	chr7	112864115	112864615	Slc26a8	chr17	28657939	28658439
		Gata6	-0.133812	0.0068423	Tnfsf13os	1.14987	1.35597e-13	Fads1	2.45563	1.45713e-169	Bmp1	8	Crlf3	chr11	80056167	80056667	Cdc42bpa	chr1	179984143	179984643
		Tmed10	-0.0519778	0.00684426	Rabgap1l	0.564003	1.36768e-13	Sdc4	0.511026	2.60254e-169	Tbc1d4	8	Ndufb4	chr16	37665349	37665849	Fyn	chr10	39373913	39374413
		Sf3b1	-0.17951	0.00702295	Serp1	0.324245	1.37996e-13	Rilp	1.50594	3.63977e-169	Cldn10	8	Gm7498	chr6	84181457	84181957	Mab21l1	chr3	55651814	55652314
		Bnip3l	-0.122843	0.00705184	Tmem245	0.283871	1.42164e-13	Rpsa	-0.460721	4.63685e-169	Birc3	8	Ext1	chr15	53306643	53307143	Gm33543	chr10	95779828	95780328
		Prr15l	0.172479	0.00710794	Actg1	-0.148557	1.48403e-13	Usp8	0.933402	4.91945e-169	Piwil4	8	Kcnk2	chr1	189485456	189485956	Uchl4	chr9	64242215	64242715
		Rnf10	0.230229	0.00731297	Foxn3	-0.391648	1.53398e-13	Dusp7	-2.01221	8.89808e-169	Angptl8	8	Fat2	chr11	55302326	55302826	Bag3	chr7	128518109	128518609
		Bcat2	-0.290098	0.00733041	Lamtor4	0.157048	1.69111e-13	Chmp2a	-0.503529	9.06076e-169	Nectin1	8	Sumo1	chr1	59663390	59663890	Gm16433	chr6	108491876	108492376
		Hmgn2	0.606052	0.00736317	Trip11	0.514473	1.71085e-13	Atp6v1b2	0.776047	1.05516e-168	Ttc36	8	Zcchc9-ps	chr2	141299146	141299646	Flcn	chr11	59817851	59818351
		Acaa2	0.183027	0.00738711	Ccdc141	-0.25643	1.76377e-13	Tor3a	-1.23178	1.58595e-168	Tmprss4	8	Ifngr2	chr16	91545882	91546382	Hic1	chr11	75136816	75137316
		Anapc13	0.0352208	0.0073944	Dcxr	0.293522	1.97918e-13	Camsap3	1.57009	2.08023e-168	Hacd3	8	Mfhas1	chr8	35591609	35592109	Ocstamp	chr2	165402782	165403282
		Tsc22d1	-0.0286614	0.00742354	Psmb5	0.169375	2.07003e-13	Arhgap5	-0.822292	2.69218e-168	Usp3	8	Mb21d2	chr16	28904146	28904646	Gm28631	chr1	34103608	34104108
		Sdc1	0.10625	0.00751469	Ccdc83	1.10624	2.07637e-13	Plin2	1.1479	4.31407e-168	C2cd4b	8	Gm11928	chr4	32115864	32116364	Cnnm2	chr19	46784535	46785035
		Ube2n	0.180612	0.00751854	Bnip3l	-0.209113	2.09978e-13	Irx5	0.747995	4.53742e-168	Tmem30a	8	Gm19566	chr5	106014285	106014785	Gm8302	chr18	38847160	38847660
		Nop10	0.154157	0.00769522	Por	0.408417	2.10792e-13	Cox7a2	0.487564	4.62886e-168	Trf	8	Lin28a	chr4	134011282	134011782	Aco1	chr4	40163582	40164082
		Bcar3	0.439967	0.00775266	Amotl2	-0.691813	2.15381e-13	Zfp266	-0.804815	5.92463e-168	Itga9	8	Stat5b	chr11	100844217	100844717	Coq8a	chr1	180197925	180198425
		Iyd	1.76746	0.00795952	Nop53	-0.310904	2.1579e-13	Etnk1	0.835757	6.289e-168	Clint1	8	Rpl36a-ps2	chr3	145827524	145828024	Gm11975	chr11	6563903	6564403
		H2afy	-0.0784456	0.0079901	Gm32200	-2.15205	2.33405e-13	Fxyd3	-0.867299	7.87918e-168	Adam19	8	AI597479	chr1	43127792	43128292	Gm18884	chr14	34188564	34189064
		Mbip	-0.000475252	0.00808238	Gnai2	0.275261	2.36591e-13	Fau	-0.373537	1.16576e-167	Uqcrq	8	Gm11522	chr11	95474553	95475053	Oma1	chr4	103321472	103321972
		Eif5a	-0.0709147	0.0081215	Tmem243	0.171494	2.82155e-13	Dhrs7	0.876071	1.18136e-167	Serpinf1	8	Gm7525	chr10	12703488	12703988	Mthfd2l	chr5	90968534	90969034
		Myo1e	-0.182925	0.00816685	Mrps15	0.272034	2.89805e-13	Klf13	-0.995111	1.22292e-167	Slc43a2	8	Gm44548	chr7	131842869	131843369	Dyrk1a	chr16	94566075	94566575
		Hcfc1r1	0.0879813	0.00826592	Mrps24	0.109492	3.11303e-13	AA986860	-1.4987	1.5203e-167	Unc119	8	Esrrg	chr1	187796259	187796759	Dchs2	chr3	83155492	83155992
		Tbcb	0.137598	0.00830314	Jdp2	-0.840018	3.18645e-13	Hcfc1r1	-0.600098	1.80898e-167	Prr15l	8	Plk2	chr13	110436517	110437017	Gm2367	chr1	192902666	192903166
		Mrpl52	0.0571506	0.00835593	Scand1	0.206435	3.29369e-13	Ccdc88c	1.46414	2.0379e-167	Mien1	8	Mcc	chr18	44655843	44656343	Gm5216	chr15	70275234	70275734
		Capn2	0.146542	0.00851855	Tomm7	0.146939	3.30201e-13	Smad7	-1.30355	2.72774e-167	Wnk4	8	Gm44879	chr7	77107563	77108063	Stim2	chr5	53962060	53962560
		Fbxw8	0.0169692	0.00861281	Uba1	0.46714	3.35225e-13	Gm47283	0.725784	4.03796e-167	Kcnj2	8	Tgfb2	chr1	186667909	186668409	Snapc5	chr9	64202399	64202899
		Vapa	-0.06736	0.00862484	Sdf2	0.255937	3.43759e-13	Rusc1	-1.98463	4.94292e-167	Smim6	8	Gm15798	chr16	18970742	18971242	Gm47717	chr9	30653855	30654355
		Chmp4b	-0.112149	0.00870562	Adh5	-0.258759	3.56301e-13	Rerg	3.73023	6.39327e-167	Akr1c19	8	Sulf2	chr2	166126235	166126735	Git2	chr5	114793182	114793682
		Alcam	0.00442631	0.0087168	Tcea3	-0.454392	3.57284e-13	Sub1	0.523245	9.51229e-167	Tubb2a	8	Slc48a1	chr15	97778716	97779216	Zscan29	chr2	121177257	121177757
		Rnh1	0.0731829	0.0087542	Pfdn2	0.196686	3.81708e-13	Pias1	-1.21958	5.55006e-166	Nfil3	8	Phgdh	chr3	98355649	98356149	Gm28155	chr13	9140046	9140546
		Eif4a2	-0.165346	0.00900291	Safb2	0.597365	3.83241e-13	Phf20l1	0.890993	6.96753e-166	Dapk1	8	Fcmr	chr1	130870788	130871288	Dixdc1	chr9	50742650	50743150
		Aldh2	-0.0681821	0.009202	Pgc	1.77576	3.92572e-13	Taok3	0.752176	9.16766e-166	Mast4	8	Vdac2	chr14	21826740	21827240	Sox9	chr11	112557409	112557909
		Msln	0.0702466	0.00921472	Pcsk6	-0.949878	3.94356e-13	Fam46a	2.3517	1.18576e-165	Emb	8	Cep41	chr6	30676721	30677221	Rbm15b	chr9	106878759	106879259
		Cct2	-0.113109	0.00947383	Serpine2	0.328789	4.00176e-13	Rps27rt	-0.80195	1.39617e-165	Sdc1	8	Rpl17-ps4	chr4	63967222	63967722	Gm7593	chr1	13489268	13489768
		Sptlc2	-0.0844586	0.00952667	Meg3	-0.146557	4.04687e-13	P2rx4	1.301	1.78662e-165	Itgb1bp1	8	Grxcr2	chr18	41984966	41985466	Gm3436	chr9	70854879	70855379
		Ppia	0.0885873	0.00955676	Ftl1	0.213108	4.28501e-13	Pon2	0.771465	3.37745e-165	Ccdc71l	8	Gm2448	chr8	8446488	8446988	Cux2	chr5	122016185	122016685
		Ppdpf	-0.0691294	0.00959397	Mpp7	-0.310298	4.3116e-13	Klf5	-0.835832	4.42983e-165	Fut8	8	Gm42776	chr3	121826330	121826830	Gm26657	chr4	56698670	56699170
		Sf3b5	0.0465846	0.00964528	Ppa1	0.405614	4.50629e-13	Rad21	0.665111	2.26201e-164	Tc2n	8	Pou5f1	chr17	35505459	35505959	Fer1l6	chr15	58475843	58476343
		Ndufb8	0.047834	0.00973208	Crlf3	-0.387943	4.59403e-13	Ndufs2	-0.555925	4.80873e-164	Slc24a4	8	Gm18761	chr14	46517125	46517625	L3mbtl1	chr2	162939782	162940282
		Tgfb2	0.105096	0.00976154	Trabd	0.357959	4.97147e-13	Slc24a4	4.47861	6.16175e-164	Clmn	8	Arhgef26	chr3	62379976	62380476	Gm19637	chr1	54729306	54729806
		Tmem234	-0.0394497	0.00987176	Mlph	0.531211	5.36368e-13	Zdhhc6	1.04753	9.84843e-164	Selenop	8	Fam174b	chr7	73785782	73786282	Smtn	chr11	3566003	3566503
		mt-Nd5	0.0796036	0.0100366	Sms	0.32476	5.37086e-13	Man2a1	1.2711	2.6022e-163	C6	8	Pik3cb	chr9	99131886	99132386	Cdh24	chr14	54641246	54641746
		Cox4i1	-0.0861154	0.0102181	Rps6ka1	0.774313	5.42029e-13	Gadd45b	-0.904422	3.75369e-163	Rad21	8	Nudt6	chr3	37479682	37480182	Gm3011	chr9	23795660	23796160
		Csnk1d	0.466359	0.0103168	Scoc	0.592841	5.4318e-13	Eif3m	-0.4892	6.1159e-163	Deptor	8	1700063K16Rik	chr16	76785669	76786169	Rapgef2	chr3	79148626	79149126
		Ctsd	0.286754	0.010365	Dbi	0.221756	5.9326e-13	Ggt5	4.05764	8.93924e-163	Phf20l1	8	Ripor2	chr13	24570080	24570580	Stk24	chr14	121241623	121242123
		Rhog	0.268509	0.0105849	Tjp3	0.564289	6.0015e-13	Rbpms	-0.844013	1.0631e-162	H1f0	8	Gm5537	chr3	58038749	58039249	Ky	chr9	102513464	102513964
		Tcp1	0.139498	0.0107296	Cfap20	0.217863	6.13827e-13	Rhou	2.06178	1.09298e-162	Lrrk2	8	Gm49134	chr14	47125530	47126030	Egr3	chr14	70024621	70025121
		Rhof	-0.272564	0.0110983	Ddah2	0.343495	6.20843e-13	Csf2	4.55586	1.3415e-162	Smagp	8	Catspere2	chr1	177901522	177902022	Atp10d	chr5	72278821	72279321
		S100a9	-0.401641	0.0111787	Rflnb	0.468654	6.22477e-13	Usp3	0.949665	1.50965e-162	Cela1	8	Fbxl13	chr5	21635675	21636175	Gm8091	chr5	100368987	100369487
		Gm5617	0.534086	0.011247	Clcn5	0.752532	6.4114e-13	Gzf1	1.40102	1.93197e-161	Ppp1r1a	8	Laptm4a	chr12	8900035	8900535	Auts2	chr5	132399643	132400143
		Prdx5	-0.0953015	0.0115851	Amhr2	-0.681343	6.56078e-13	Khdrbs3	2.21467	1.9513e-161	Cebpd	8	Usp6nl	chr2	6368082	6368582	Larp1	chr11	58008966	58009466
		C77080	1.72159	0.0116036	Aes	0.166068	6.62918e-13	Azin1	0.822914	2.53678e-161	Muc4	8	Nod2	chr8	88643495	88643995	Yipf5	chr18	40048010	40048510
		Kcmf1	0.19741	0.0118052	Ranbp1	0.219832	6.75818e-13	Kcnj2	4.46943	3.01119e-161	Kalrn	8	Btbd9	chr17	30470914	30471414	Ece1	chr4	137857087	137857587
		Mapkapk2	0.280228	0.0118111	Fos	-0.47015	7.59182e-13	Sugt1	-0.747639	3.56758e-161	Fam162a	8	Tmem160	chr7	16444779	16445279	Adrm1	chr2	180196946	180197446
		Fam241a	-0.106607	0.011822	Cox5a	0.168412	8.03869e-13	Thra	-1.23579	4.22317e-161	Nfkbiz	8	Zfp366	chr13	99124779	99125279	Myo1g	chr11	6507127	6507627
		Atp5d	-0.0919544	0.0118283	Pik3r3	0.911806	8.06469e-13	Muc4	4.81698	4.36232e-161	Nrip1	8	Cd101	chr3	101005353	101005853	Pik3cg	chr12	32212072	32212572
		Myo1c	-0.0794759	0.0121167	Cavin1	-0.555258	8.70742e-13	Tcn2	0.877929	6.0885e-161	Polr1c	8	Gm1943	chr8	109252417	109252917	Uaca	chr9	60912107	60912607
		Ndfip2	-0.110104	0.0122677	Naa10	-0.308331	8.84008e-13	Pex3	1.16874	7.27626e-161	Dpp9	8	Bdh1	chr16	31533380	31533880	Glud-ps	chr7	124672363	124672863
		Wnt3a	0.359281	0.0122786	Apbb2	-0.310505	9.45823e-13	Rpl15	-0.420505	7.44439e-161	C3	8	Rnf144b	chr13	47277086	47277586	Rab11a	chr9	64687980	64688480
		Arpc4	0.0297188	0.0123191	Fgd6	-0.629495	9.55713e-13	Myh9	-0.817322	9.11731e-161	Birc6	8	Gm2505	chr3	143985181	143985681	Fitm1	chr14	55569419	55569919
		Wwc1	0.289256	0.0123261	Tpd52	0.299447	1.01222e-12	Parp3	-1.91611	1.68042e-160	Mta3	8	Gm37007	chr3	52964054	52964554	Mnt	chr11	74839840	74840340
		Alkbh1	-0.728621	0.0123432	Clptm1	0.447444	1.1131e-12	Gfpt1	1.07497	2.08397e-160	Epas1	8	Slc52a3	chr2	151998422	151998922	Scaf4	chr16	90275409	90275909
		Eif4g2	0.182829	0.0123813	Chd4	0.381007	1.11493e-12	Cyp2f2	2.83576	2.21883e-160	Bambi	8	Kif27	chr13	58371433	58371933	Cd44	chr2	102968096	102968596
		Arhgap31	-0.0846124	0.0125124	Gm15401	1.95665	1.18206e-12	Map1lc3a	0.820907	2.7131e-160	Npc1	8	Olfr1331	chr4	118876124	118876624	Gpcpd1	chr2	132607645	132608145
		Tmem63b	0.0418344	0.0125175	Npm3	-0.336418	1.20414e-12	Cpsf3	0.953627	2.93194e-160	Spink5	8	Fundc1	chrX	17553450	17553950	Gpr156	chr16	37976192	37976692
		mt-Nd3	0.115159	0.0125879	Rpl36	-0.128176	1.20422e-12	Glod5	4.99282	6.32392e-160	Gstp3	8	Rnf182	chr13	43619855	43620355	Gm43157	chr3	122120274	122120774
		Ostc	-0.0248052	0.0126682	Myo5c	0.329159	1.23606e-12	Hadh	0.892997	7.89353e-160	Slc3a2	8	AC158772.1	chr18	14526305	14526805	Bzw1	chr1	58401430	58401930
		Arrdc4	-0.227592	0.0131805	Mccc1	-0.339131	1.29931e-12	Pip5k1b	1.09486	7.99747e-160	Pip5k1b	8	Cped1	chr6	22033072	22033572	Nuak1	chr10	84401709	84402209
		Met	1.67477	0.0132541	Thrsp	2.86503	1.30181e-12	Dctn2	-0.467458	2.1153e-159	Entpd1	8	Ptpn1	chr2	167902224	167902724	Mad1l1	chr5	140206968	140207468
		Mrpl21	-0.120226	0.0132749	Slc6a9	1.11286	1.324e-12	Socs2	1.03546	3.30005e-159	Sox9	8	Cit	chr5	115900701	115901201	Tmem169	chr1	72287857	72288357
		Lrrc75a	-0.224954	0.0132925	Dram2	0.312237	1.35497e-12	Pcolce	-3.14869	4.66325e-159	Nfe2l2	9	Pla2g4e	chr2	120231885	120232385	Crybb1	chr5	112265502	112266002
		Tmem88	-0.413994	0.0135865	Bmp1	0.407259	1.35963e-12	Ccnd3	-1.01641	5.1728e-159	Ociad2	9	Dip2c	chr13	9310770	9311270	Bhlhe41	chr6	145882505	145883005
		Wbp1l	0.654742	0.0136158	Actr1b	0.528874	1.37455e-12	C1galt1c1	0.846133	6.51762e-159	Areg	9	Gm9913	chr2	125387034	125387534	Tango6	chr8	106704771	106705271
		Retreg1	-0.110547	0.0136942	Traf1	-0.328514	1.38086e-12	Wnt3a	-4.67133	8.32395e-159	Ndufa4	9	Ppp4r4	chr12	103515563	103516063	Itprid1	chr6	55838498	55838998
		Cnpy2	0.142297	0.0137867	Cfl1	0.192514	1.43005e-12	Fam117b	1.34821	9.46261e-159	Ndufab1	9	Myo10	chr15	25609222	25609722	Slc16a7	chr10	125369920	125370420
		Kras	-0.0682724	0.0138353	Dync1h1	0.447288	1.5143e-12	Nol7	-0.56453	1.39584e-158	Ifitm2	9	Wipf2	chr11	98866017	98866517	Tfcp2l1	chr1	118591111	118591611
		Sar1b	-0.116501	0.0139357	Esd	-0.195358	1.525e-12	1810010H24Rik	-2.30033	2.65512e-158	Cstb	9	Crtc1	chr8	70407287	70407787	AC125156.1	chr18	13326545	13327045
		Trp53inp2	1.15049	0.0140686	Gm10260	0.102855	1.52665e-12	Tjp2	-1.26252	3.25041e-158	Uqcr11	9	Adam10	chr9	70698853	70699353	Svil	chr18	4994268	4994768
		Prnp	0.248731	0.0141945	Slc9a3r1	0.490308	1.66114e-12	Tmem50a	-0.640345	4.40403e-158	Ndufa12	9	Adamtsl1	chr4	85695338	85695838	4930512M02Rik	chr11	11558545	11559045
		Sptbn1	0.0789623	0.0142898	Ttll7	0.631243	1.91383e-12	Ets2	1.09016	6.23323e-158	Ssbp4	9	Mdfic	chr6	15639285	15639785	Foxk1	chr5	142425033	142425533
		Efemp1	-0.233691	0.0143286	Arl2bp	0.555278	1.96633e-12	Rpl27	-0.430069	6.79887e-158	Kcnk1	9	Gm16409	chr14	73772892	73773392	Riiad1	chr3	94498370	94498870
		Gpx1	-0.0879586	0.0144485	Spock2	-1.21462	2.09821e-12	Xbp1	0.786415	1.0654e-157	Cox7a2	9	Arid5a	chr1	36335733	36336233	Rpl9-ps7	chr2	70315929	70316429
		Elf5	0.939988	0.0146352	Eif4ebp1	0.675809	2.14496e-12	Nt5dc2	-0.536961	5.53782e-157	Uqcr10	9	D630039A03Rik	chr4	57829085	57829585	Zfp90	chr8	106444526	106445026
		Iqgap1	0.0697991	0.0148431	Dnaja1	-0.221558	2.20622e-12	Tpbg	2.72651	5.77617e-157	Cbr2	9	Gm48255	chr9	24923443	24923943	Cds1	chr5	101851777	101852277
		Pgls	-0.0259537	0.0148435	Uqcc3	0.237423	2.26429e-12	Rusc2	-2.53568	7.85022e-157	Mrpl32	9	Phf19	chr2	34903623	34904123	Chd9	chr8	90892425	90892925
		Cxadr	0.13503	0.0148983	Surf4	0.36151	2.28404e-12	Tnfrsf1a	1.03274	1.23195e-156	Uqcrb	9	4933412E24Rik	chr15	60071769	60072269	Agtpbp1	chr13	59547002	59547502
		Gm11627	-0.561749	0.0153294	Gnb2	0.146497	2.41628e-12	Kalrn	2.77531	3.68099e-156	Irx1	9	Spdye4b	chr5	143196718	143197218	Nrde2	chr12	100166816	100167316
		Psma1	0.138098	0.0153802	Gm26917	0.607993	2.52982e-12	Magi1	-1.60397	4.44628e-156	Cox6c	9	Olfr856-ps1	chr9	19645169	19645669	Tchp	chr5	114735740	114736240
		Tekt5	-0.56755	0.015425	Ddx6	0.353792	2.55308e-12	Cluh	1.49444	5.13809e-156	Atp5j	9	Gm15916	chr14	18704235	18704735	A2ml1	chr6	128586172	128586672
		Iah1	0.0552645	0.0155467	Syngr1	-0.352132	2.71021e-12	Med30	-0.793738	5.88579e-156	Kcnj15	9	4930526A20Rik	chr17	28022722	28023222	Ephx1	chr1	180999241	180999741
		Tm9sf3	0.00982773	0.0155537	Rab1a	0.329348	2.72045e-12	Mrps28	0.870647	7.69834e-156	Uqcc2	9	Gm46193	chr10	111713620	111714120	Gm48725	chr14	57187739	57188239
		P4hb	0.174746	0.01605	Kcnk2	1.03184	2.90216e-12	Cpne2	3.53814	7.76586e-156	Avpi1	9	Ndufb4	chr16	37670809	37671309	Gm17229	chr10	20505484	20505984
		Wnk1	0.0414541	0.0161794	Ptprz1	3.53575	2.95936e-12	Zfp706	-0.427354	9.07679e-156	Usmg5	9	Brf2	chr8	27140355	27140855	Ghsr	chr3	27456461	27456961
		Selenow	0.11925	0.0164305	Fmn1	1.94082	2.97249e-12	Stard3nl	0.77137	1.05418e-155	Paqr8	10	Tspan8	chr10	115758708	115759208	Pf4	chr5	90772248	90772748
		Tjap1	-0.289172	0.0168815	Lamc2	-0.375588	3.0909e-12	Sh3rf1	1.8287	1.11704e-155	Cox5b	10	Il15	chr8	82325991	82326491	Med8	chr4	118417308	118417808
		Hnrnpa1	-0.0874723	0.0168824	Mrps12	0.206361	3.2997e-12	Cd47	-0.604007	4.76485e-155	Igfbp5	10	Ucma	chr2	4987282	4987782	Rnf157	chr11	116418808	116419308
		Nudc	-0.00845175	0.0169884	Trip12	0.373254	3.3904e-12	Tanc2	0.811969	5.15441e-155	Col6a3	10	Prss48	chr3	86010582	86011082	Slc52a3	chr2	152010190	152010690
		Aamp	0.0563754	0.0170709	Ywhae	0.185396	3.49326e-12	Zfp385b	3.91226	6.89318e-155	Ramp1	10	AC164970.1	chr16	25445103	25445603	Lrrc31	chr3	30697903	30698403
		Csnk2a1	0.09356	0.0170917	Pls3	0.547828	3.51437e-12	Mpc2	0.595054	8.43847e-155	Glul	10	Ice2	chr9	69128307	69128807	Slc34a2	chr5	53023860	53024360
		Rassf7	-0.193073	0.0170959	Mfap3l	-0.589751	3.78909e-12	Myef2	1.07823	8.56031e-155	Pbx1	10	Gm2495	chr9	92617883	92618383	1700056E22Rik	chr1	184275727	184276227
		Bmp1	0.622692	0.0172399	Psma7	0.188147	3.83459e-12	Pttg1ip	-0.785998	9.44997e-155	Cybrd1	10	Osbpl11	chr16	33187921	33188421	Gm13459	chr2	24678467	24678967
		Stt3a	0.371986	0.0174948	Gm26522	-0.382235	3.94304e-12	Usmg5	0.55466	1.12571e-154	Cd44	10	Ttc41	chr10	86708600	86709100	BC048403	chr10	121809437	121809937
		Ergic3	-0.0653321	0.0177472	Chchd5	-0.475428	4.11783e-12	Il10rb	-0.888197	1.36275e-154	Ehf	10	Abca1	chr4	53227114	53227614	Azin1	chr15	38412318	38412818
		Tvp23b	-0.194416	0.017749	Ffar4	2.29643	4.24198e-12	Kxd1	-0.645117	1.711e-154	Cd59a	10	Tmem11	chr11	60890674	60891174	Lzts1	chr8	69137485	69137985
		Fbxw2	-0.251185	0.0177526	Cldn1	3.59366	4.34499e-12	Eif3f	-0.426429	1.86732e-154	Thbs1	10	Gm17956	chr3	104095828	104096328	Smim3	chr18	60495034	60495534
		Mtus1	1.08046	0.0177593	Fkbp1a	0.169814	4.42586e-12	Nfix	0.855394	2.19942e-154	Bmf	10	Gm4874	chr6	81668871	81669371	Fat3	chr9	16255192	16255692
		Acot2	-0.0911984	0.018155	Pbxip1	0.57666	4.47226e-12	Stbd1	0.625833	2.40127e-154	Bmp2	10	Csnk1g3	chr18	53832484	53832984	Zfp202	chr9	40207238	40207738
		Cybrd1	1.13197	0.0184634	Qdpr	-0.296178	4.47457e-12	Chpt1	-0.763005	3.10137e-154	Trp53inp2	10	Gm7726	chr7	74747661	74748161	Clec3b	chr9	123175074	123175574
		Prep	0.310535	0.0188046	Aurkaip1	0.148594	4.59589e-12	Tigd2	0.945515	6.23335e-154	Pmepa1	10	Ahnak	chr19	9019262	9019762	Basp1	chr15	25128223	25128723
		Mrpl14	-0.0774482	0.0188161	Oxct1	-0.248492	4.70738e-12	Klc3	-1.16105	6.80816e-154	Glod5	10	Gm6374	chr1	83346426	83346926	Gm16585	chr1	177766992	177767492
		Hp	1.21989	0.0188653	Usp34	0.350716	4.89764e-12	Ndufab1	0.603909	1.01106e-153	Las1l	10	AC105304.2	chr17	9825796	9826296	Gm11371	chr13	31004908	31005408
		2310007B03Rik	0.0822393	0.019036	Csf2rb	1.32325	4.99901e-12	Cmtm4	-1.24558	1.09485e-153	Tceanc	10	Gm49134	chr14	47107874	47108374	Gm6211	chr13	103216018	103216518
		Adk	-0.225167	0.0195593	B430010I23Rik	0.801155	5.01808e-12	Fam174a	-1.03957	1.92639e-153	Mme	10	Osbpl9	chr4	109136413	109136913	Serpine2	chr1	79867409	79867909
		Kif5b	0.103987	0.0199708	Ssbp1	0.203704	5.03859e-12	Usp9x	0.695226	2.02329e-153	Pmvk	10	Gm8603	chr17	13478981	13479481	Cbr3	chr16	93691460	93691960
		Psma4	0.141909	0.0209719	Plscr2	-1.71286	5.31287e-12	Srsf5	-0.454211	2.24595e-153	5330417C22Rik	10	Igf2bp1	chr11	95982448	95982948	Cobl	chr11	12517647	12518147
		Utrn	0.107239	0.0209962	Grasp	-0.609124	5.56216e-12	Pfdn5	-0.397816	2.28238e-153	Enpep	10	Gstz1	chr12	87141475	87141975	Usp25	chr16	77173377	77173877
		Agpat3	0.179932	0.021009	Cd63	-0.139857	6.75741e-12	Snx2	-0.630933	2.56948e-153	Pgd	10	Gm11600	chr1	62436274	62436774	Hivep2	chr10	14189090	14189590
		Selenbp1	-0.0676404	0.0212993	Tox	2.25024	7.24739e-12	Nckap5	-0.932755	6.96816e-153	0610040J01Rik	10	Mgst2	chr3	51744480	51744980	Gm13870	chr2	104544301	104544801
		Arhgap35	0.065134	0.0213168	Map2k1	0.529215	7.68484e-12	Wasl	-0.917991	7.67919e-153	Arhgap24	10	Slc45a1	chr4	150728870	150729370	Gm14208	chr2	119514202	119514702
		Abhd14b	-0.201702	0.021717	Rps17	-0.131225	7.95204e-12	Ddhd1	1.42076	1.51383e-152	Ahcyl2	10	Gm48546	chr10	19153958	19154458	Gm5364	chr9	43527184	43527684
		Pdcl3	-0.110506	0.0217834	Cox14	0.159304	7.97234e-12	Fam110a	1.32289	1.97138e-152	Akr1b3	10	Dock1	chr7	134681706	134682206	Omt2b	chr9	78337024	78337524
		Pbxip1	0.625935	0.0218274	Hist3h2ba	1.92874	8.01677e-12	Apbb1	-1.50543	2.11826e-152	Bhlhe41	10	Fndc11	chr2	181224050	181224550	Ndufb9	chr15	58978747	58979247
		Mrpl42	0.201909	0.0222538	Arhgap44	-0.478021	8.15142e-12	Ctps	-1.75825	4.14419e-152	Ceacam1	10	Esam	chr9	37532142	37532642	Cdr1	chrX	61211084	61211584
		Ahnak	-0.0646447	0.0224395	Chmp4b	0.225806	8.57089e-12	2810474O19Rik	-1.29434	4.41324e-152	Dmkn	10	AC151299.1	chr17	16252585	16253085	Sipa1l2	chr8	125518248	125518748
		Trim8	0.0690159	0.0225621	Fads3	-0.383986	8.79569e-12	Hipk1	0.864023	6.88214e-152	Sult2b1	10	Glns-ps1	chr11	19597474	19597974	Calm1	chr12	100319704	100320204
		Cd164	0.340385	0.0225986	Tsc22d4	0.379732	9.05028e-12	Kdsr	0.804286	8.62692e-152	Ccdc83	10	Tbc1d23	chr16	57243858	57244358	Gm8964	chr1	152130341	152130841
		Acaa1a	-0.124132	0.0227064	Nenf	-0.250923	9.63063e-12	Nexmif	1.41174	1.48461e-151	Sytl2	10	Bcas1	chr2	170365292	170365792	Jun	chr4	95215115	95215615
		Nol7	-0.0860213	0.0227469	Sh3bgrl	-0.343273	9.65777e-12	Tmco1	-0.692047	1.49474e-151	Kctd14	10	Batf	chr12	85706318	85706818	Celsr2	chr3	108407880	108408380
		Phpt1	-0.314581	0.0227621	Adam15	1.27233	1.01659e-11	Rab14	-0.463304	1.63251e-151	Stard10	10	Gm43408	chr3	145728312	145728812	Eno3	chr11	70662730	70663230
		Tgfbr2	0.0381984	0.0230071	Hadh	-0.256652	1.08845e-11	Cpn1	2.5802	1.64717e-151	Rgs10	10	Tes	chr6	17114535	17115035	Gm47721	chr13	20450851	20451351
		Rai14	0.161655	0.0231093	Rasgrf1	-1.24906	1.10258e-11	Pfdn2	0.617673	1.87361e-151	Man1a	10	Tshz3	chr7	37157257	37157757	Rps6-ps1	chr15	76340160	76340660
		Eif4b	-0.11436	0.0233844	Trpm6	-0.646821	1.15628e-11	Iqgap1	-0.537209	2.08716e-151	Camsap3	10	Bod1	chr11	31705182	31705682	Figla	chr6	86014740	86015240
		Mdm2	-0.150571	0.0234811	Hebp1	-0.37403	1.16543e-11	Eps8	1.34011	2.723e-151	Htra4	10	AC154457.3	chr17	65436326	65436826	Slc36a1	chr11	55264513	55265013
		C1d	0.165795	0.023827	Avpi1	0.126326	1.22775e-11	Pgm2	0.750021	2.90175e-151	Mmp15	10	Aup1	chr6	83052952	83053452	Sox5	chr6	144233776	144234276
		Arl4c	0.278766	0.0238301	Fhl2	3.18771	1.32669e-11	Fuca2	-0.811993	3.19983e-151	Cotl1	10	Tnfrsf21	chr17	42949655	42950155	Elmo2	chr2	165307715	165308215
		Prss8	0.207781	0.0241995	Gsta4	-0.238659	1.344e-11	Gnptab	1.07942	4.52232e-151	Rhou	10	Dhx32	chr7	133844669	133845169	Mgat4a	chr1	37568322	37568822
		Arl1	-0.0675584	0.0245303	Mrpl51	0.174557	1.35219e-11	Tkt	0.670013	6.05324e-151	St3gal4	10	Tgif1-ps	chr3	60345157	60345657	Man1a	chr10	54018019	54018519
		Arhgap45	-0.110956	0.0252577	Ppp1r11	0.334326	1.40635e-11	Sh3glb1	-0.582065	1.06777e-150	Gclc	10	Fbn2	chr18	58324363	58324863	Spns2	chr11	72496080	72496580
		Igf1r	0.325585	0.0253673	Sdcbp	0.247637	1.46989e-11	Gm9856	1.79881	1.07979e-150	Tpbg	10	Egfem1	chr3	29166369	29166869	Lmbrd1	chr1	24762301	24762801
		Rbm7	-0.173953	0.0253786	Arhgef26	-0.543936	1.4703e-11	Retsat	2.52883	1.2207e-150	Adora2b	10	Gm15744	chr7	89747866	89748366	Esrrg	chr1	187441824	187442324
		Abhd17a	0.0401079	0.0258972	B4galt3	0.431722	1.47128e-11	Chchd7	1.29311	1.63109e-150	Tnfsf13os	10	Gm13560	chr2	58909393	58909893	Treh	chr9	44691831	44692331
		Cope	0.15583	0.0259298	Atp5g2	-0.153073	1.52067e-11	Liph	-2.77616	2.58194e-150	Atp2a3	10	Gm11443	chr11	86054153	86054653	Arhgef2	chr3	88616044	88616544
		Psmd8	0.100472	0.0259572	Bhlhe41	0.995942	1.60462e-11	Vnn3	5.05912	2.74932e-150	Cluh	10	Pabpn1l	chr8	122636730	122637230	Plcb2	chr2	118728104	118728604
		Slc1a3	-1.79772	0.0262715	Coro1c	0.686027	1.61085e-11	Yif1b	-1.10832	3.38932e-150	Net1	10	Snapc3	chr4	83398504	83399004	Mrps10	chr17	47304205	47304705
		Mboat1	1.10767	0.0263436	Rerg	0.821028	1.80985e-11	Isca1	0.889588	3.7313e-150	Rab15	10	Fam198b	chr3	79881543	79882043	Lilra5	chr7	4238849	4239349
		Fibp	-0.254365	0.0264711	9230117E06Rik	-0.882657	1.81656e-11	Fstl3	-2.87124	5.54015e-150	St3gal1	10	Dgki	chr6	37267715	37268215	Gm9102	chr10	125494386	125494886
		Atp6v1c2	-1.24134	0.0270272	Hscb	-0.339786	1.87415e-11	Dync1i2	-0.672751	8.37018e-150	Khdrbs3	10	Ddr1	chr17	35720213	35720713	Sh3glb1	chr3	144718629	144719129
		Fntb	-0.446792	0.0271861	Sft2d1	-0.260166	1.90092e-11	Tmem128	-0.729474	8.39398e-150	Ly6e	10	Lbr	chr1	181848205	181848705	Map1lc3a	chr2	155314448	155314948
		Zkscan3	-0.139519	0.0272765	Smarca5	0.312067	1.91004e-11	Txnrd3	1.38811	1.15764e-149	Slc4a8	10	Tfdp2	chr9	96203583	96204083	Gm44024	chr6	92397454	92397954
		Ascc1	-0.0486267	0.0275065	Timm17a	0.231879	1.98022e-11	Cfl2	-0.711121	1.5377e-149	Cd200	10	Ryr3	chr2	113018209	113018709	Otx1	chr11	22035176	22035676
		Ctsb	0.12448	0.0276162	Rpl31	-0.130913	1.99955e-11	Mad2l1bp	-1.48708	1.82598e-149	Ets2	10	Kctd1	chr18	15214671	15215171	Zadh2	chr18	84119092	84119592
		Btbd7	-0.0818381	0.0276334	Stx8	-0.21866	2.00774e-11	Map3k20	1.39998	1.9661e-149	Mapk13	10	Braf	chr6	39717062	39717562	Gm49516	chr16	23833619	23834119
		Bag1	0.16567	0.0278155	Ogt	0.271772	2.12593e-11	Mfge8	-1.77027	2.4081e-149	Lrg1	10	Gm2961	chr8	62284665	62285165	Bcas3	chr11	85557206	85557706
		Plxnb1	0.465156	0.0282677	Zfp608	-0.283185	2.13049e-11	Slc4a8	5.35271	4.65217e-149	Man2a1	10	Tex22	chr12	113051967	113052467	Ttc9	chr12	81668323	81668823
		Pgd	0.467021	0.0289119	Mrpl18	0.198349	2.25551e-11	St14	0.573468	6.3078e-149	Pkdcc	10	Gm31931	chr10	56806839	56807339	Prmt8	chr6	127776432	127776932
		Ociad2	0.679083	0.0290052	Ube3a	0.344302	2.34712e-11	Selenos	0.770885	6.65446e-149	Tcf4	10	Gm6218	chr12	54598943	54599443	Sgms1	chr19	32298293	32298793
		Piezo1	0.421325	0.0292919	Etnk1	0.415813	2.36738e-11	Calcoco1	-1.81444	6.66882e-149	Pard6g	10	Lims1	chr10	58362694	58363194	Col14a1	chr15	55283601	55284101
		Mrps24	0.0990745	0.0293749	Fbn2	-0.482096	2.40295e-11	Atp7b	1.98926	7.02488e-149	Scgb1a1	10	Dpf3	chr12	83386037	83386537	Fam69c	chr18	84737022	84737522
		Hsd17b10	0.00898329	0.0303442	Gm15222	-0.949535	2.40785e-11	Rpl17	-0.36937	9.74269e-149	Syt7	10	Hecw1	chr13	14434070	14434570	Gm13882	chr2	104348177	104348677
		Snx3	0.0349682	0.0303986	Cdc42se1	0.372544	2.44072e-11	Fchsd2	1.70424	1.18228e-148	Il33	10	Msi2	chr11	88593830	88594330	Jdp2	chr12	85541148	85541648
		Dera	-0.477476	0.0312216	Tuba1b	-0.347042	2.62263e-11	Adamts1	2.89646	3.26584e-148	Slc35g1	10	Gm11935	chr4	33407625	33408125	Wwox	chr8	114629720	114630220
		Pglyrp1	0.894173	0.0312856	1110008F13Rik	-0.193017	2.67912e-11	Epb41l5	-0.913363	7.35515e-148	Add3	10	Trmt112-ps1	chr5	91718373	91718873	Auh	chr13	52905321	52905821
		Snx21	-0.139267	0.0324143	Ppp1r1b	1.08041	2.91552e-11	Atg13	1.33725	1.02907e-147			Anxa3	chr5	96639157	96639657	Akap6	chr12	52697682	52698182
		Dazap2	0.108848	0.032872	Gatsl3	-1.33956	2.93112e-11	Foxn3	-1.17226	1.21268e-147			Gm5513	chr19	15003407	15003907	Cracr2a	chr6	127567746	127568246
		Vmp1	0.375977	0.0329008	Adam10	0.46863	2.93209e-11	Smc4	-1.19751	1.84592e-147			AC154179.1	chr16	63049219	63049719	Abca14	chr7	120223443	120223943
		Hspb2	-0.364508	0.0331865	Hck	-1.28222	2.95796e-11	Rsu1	-0.835597	1.90872e-147			Msra	chr14	64288105	64288605	Bpifa5	chr2	154171715	154172215
		Tmbim1	-0.277433	0.0334989	Anxa11	0.469981	2.9607e-11	Slc38a1	2.3744	1.98082e-147			Il17ra	chr6	120418502	120419002	Ipp	chr4	116500012	116500512
		Ccl6	1.8871	0.0339385	Lman2	0.264858	3.13716e-11	Adgrl1	1.47441	2.37438e-147			Reg4	chr3	98233447	98233947	Myo5c	chr9	75185774	75186274
		Tpr	-0.0912895	0.0345353	Usp3	0.398669	3.19597e-11	Elovl5	-1.55977	2.47511e-147			Wtip	chr7	34134347	34134847	Trim8	chr19	46520021	46520521
		Rcn2	-0.196494	0.0347622	Atp6v1a	-0.249765	3.2451e-11	Il34	2.53765	2.68076e-147			Sema7a	chr9	57949124	57949624	Gm10447	chr11	53446063	53446563
		Ramp1	0.554725	0.0348344	Fras1	-0.778826	3.2822e-11	Mcfd2	0.809874	2.96711e-147			Fam124b	chr1	80250191	80250691	Gm17132	chr5	127800281	127800781
		Eif3g	-0.10756	0.0348878	Arpc1b	0.18052	3.28479e-11	Arg1	4.84259	3.43922e-147			Kcnd3	chr3	105511793	105512293	Rit1	chr3	88742405	88742905
		Sin3b	0.0831559	0.035366	Cebpa	-0.194435	3.30686e-11	Cckar	2.78864	3.68232e-147			Adamts14	chr10	61248568	61249068	Gm47072	chr13	55956309	55956809
		Elk4	0.587825	0.0354363	Gstp1	0.92382	3.32719e-11	Dap	0.814371	4.26893e-147			Gm2505	chr3	143649990	143650490	Laptm4a	chr12	8885759	8886259
		Vsig2	-0.0813006	0.0354372	Fyn	1.83079	3.34075e-11	Hspa9	0.844276	4.56378e-147			Zfp648	chr1	154143683	154144183	Rab4a	chr8	123763429	123763929
		Serpinb6a	-0.101825	0.036167	Wwc1	-0.337486	3.42385e-11	Tpd52	0.712073	5.10095e-147			Pepd	chr7	34917483	34917983	Zxdc	chr6	90360410	90360910
		Mpp6	-0.609964	0.0366974	Peak1	-0.652372	3.53936e-11	Dnajc15	0.796968	8.33098e-147			Fhl1	chrX	56729861	56730361	Gm17230	chr10	20614784	20615284
		Phc2	0.0546785	0.0379805	Ghitm	0.393861	3.61687e-11	Fam198b	-3.49329	9.08488e-147			Ifrd1	chr12	40341404	40341904	Ano10	chr9	122223269	122223769
		Pafah1b3	-0.147356	0.038356	Gnb4	-1.01027	3.65752e-11	Adk	-0.570925	1.25533e-146			Itpa-ps1	chr2	94387363	94387863	Gm43467	chr3	101324121	101324621
		Polr1c	0.125462	0.0383624	1110008P14Rik	0.232946	3.71808e-11	Gm26532	-1.90553	1.2772e-146			Gtf2a1l	chr17	88706342	88706842	Desi1	chr15	82023982	82024482
		Chmp5	-0.0501973	0.0385764	Csnk1a1	0.245021	3.78743e-11	Sema4f	2.17801	1.76227e-146			Rap1b	chr10	117957369	117957869	Txnrd1	chr10	82824533	82825033
		Txnl1	0.0418218	0.0393711	Foxp4	0.451522	3.95146e-11	Cox5b	0.450133	2.97006e-146			Helz	chr11	107591143	107591643	Map7	chr10	20153538	20154038
		Adgrg1	1.10312	0.0394127	Acsl5	-0.199948	4.32873e-11	Glrx3	-0.47901	4.11442e-146			Abca13	chr11	9429527	9430027	Bcl6	chr16	24089684	24090184
		Rpl10-ps3	-0.531786	0.0399977	Oaz2	0.252292	4.51029e-11	Fundc2	-0.830572	4.90197e-146			Tle4	chr19	14612370	14612870	Gm826	chr2	160318169	160318669
		Kdelc2	-0.0080616	0.0401304	Stat3	0.436712	4.61985e-11	Bst2	-1.64286	8.368e-146			Adam9	chr8	25012368	25012868	Fbrsl1	chr5	110420932	110421432
		Usp9x	0.393029	0.040206	Ube2e2	-0.379368	4.868e-11	Dnajc12	1.5824	8.41335e-146			Gm49511	chr16	15698687	15699187	Hbp1	chr12	31973506	31974006
		Plec	-0.00872896	0.0403797	Adamtsl1	-0.93235	4.97941e-11	Npm1	-0.421194	1.05683e-145			Trpm1	chr7	64219845	64220345	Myo5c	chr9	75255840	75256340
		Tmed2	-0.0559881	0.0403819	Stk39	0.478872	5.77282e-11	Dhrs3	0.647502	1.45198e-145			Gm12129	chr11	38694689	38695189	Arg1	chr10	24929998	24930498
		Ddx17	-0.0105993	0.0406469	Ormdl1	-0.284043	5.9067e-11	Limd1	0.908838	1.47665e-145			Filip1l	chr16	57383767	57384728	Gm16433	chr6	108412953	108413453
		Llgl2	0.213722	0.0412021	Mrpl55	0.338448	6.124e-11	Tmem88	-2.30871	4.23639e-145			Prex2	chr1	10932307	10932807	Chrm3	chr13	10480149	10480649
		Rsbn1l	-0.184073	0.0417548	C77080	0.545762	6.15239e-11	Hmox1	2.03117	1.20558e-144			Crlf3	chr11	80053112	80053612	Ell	chr8	70564675	70565175
		Klhl24	-0.142862	0.0418314	Ube2h	0.38448	6.35987e-11	Cep78	-2.10875	1.40246e-144			Atmin	chr8	116948025	116948525	Xpnpep1	chr19	53047076	53047576
		Cbx3	-0.0343959	0.0419182	Phactr2	-0.680064	6.38628e-11	Tbc1d10a	-1.68399	1.40876e-144			Scnn1b	chr7	121896638	121897138	Igf2r	chr17	12783172	12783672
		Dnajc8	-0.00458115	0.0419857	Metap2	0.176187	6.42021e-11	Bpgm	1.06847	1.41118e-144			Ptprc	chr1	137706527	137707027	Mfsd2a	chr4	122966022	122966522
		Tmem159	0.627799	0.0434032	Psma2	0.147734	6.59258e-11	Atp5d	-0.403538	1.50935e-144			Dag1	chr9	108239857	108240357	Phf20l1	chr15	66591012	66591512
		Arid4a	-0.47674	0.0436427	Polr2i	0.261408	6.73924e-11	Arl8b	0.867629	1.63901e-144			Gm6517	chr5	66862040	66862540	Actl7a	chr4	56768292	56768792
		Tacc2	-0.19192	0.043678	Adrb2	-0.529363	6.90126e-11	Cdc42ep4	1.40423	1.73323e-144			Fam124b	chr1	80236777	80237277	Thbs1	chr2	118044621	118045121
		Mid1ip1	0.0455184	0.0437547	Psmc1	0.417798	6.91304e-11	Rtraf	-0.460247	2.38814e-144			Gm47534	chr10	113369810	113370310	Gm14111	chr2	146725099	146725599
		Igf2r	0.558803	0.043938	Mpv17l	-0.722464	7.05469e-11	Rasl11a	-1.4212	2.55148e-144			Gm18393	chr8	8774719	8775219	Tgfbi	chr13	56626456	56626956
		Sri	0.0293647	0.0440582	1600002K03Rik	0.648291	7.23423e-11	Phlda2	2.96784	3.23847e-144			Gm20693	chr2	101495036	101495536	AC116484.1	chr16	24229072	24229572
		Zfp644	-0.190711	0.0458749	Bnip2	-0.283085	7.43597e-11	Slc44a3	-0.879547	4.80402e-144			Gm44795	chr7	65459062	65459562	Agtpbp1	chr13	59539930	59540430
		Ank	0.435434	0.0465365	Arpc2	-0.231773	7.58516e-11	Col23a1	2.54643	6.77746e-144			Gm8652	chr6	6362599	6363099	Ap3d1	chr10	80727687	80728187
		Nkx2-1	-0.0378958	0.0469143	Alkbh5	0.376411	7.80875e-11	Aox3	4.43554	8.88583e-144			Gm7726	chr7	74748577	74749077	Slc3a1	chr17	85052369	85052869
		Phlda1	0.169616	0.0469528	Slc16a6	2.62767	8.1141e-11	Gde1	-0.503408	1.28259e-143			Pheta1	chr5	121924222	121924722	Gm13921	chr2	102050025	102050525
		Nisch	0.0423696	0.0471053	Sh3pxd2a	0.777037	8.12875e-11	Sec61a1	0.728	1.86202e-143			Gm5983	chr3	157193114	157193614	Gm12125	chr11	36282818	36283318
		Fam173a	0.0187454	0.0473259	Eml4	0.439067	8.19292e-11	Mdm2	-1.32074	2.40404e-143			Col4a3	chr1	82603116	82603616	Amz2	chr11	109437478	109437978
		Raly	0.0294435	0.0478396	Sp140	-0.821574	8.35025e-11	Fitm2	1.27231	6.29591e-143			Nubpl	chr12	52186941	52187441	C8b	chr4	104804018	104804518
		Rbbp9	-0.372133	0.0483143	Bdh2	-0.65847	8.86642e-11	Nfil3	1.74571	7.07276e-143			Adam12	chr7	134033930	134034430	Flnc	chr6	29415372	29415872
		Lrp4	-0.228631	0.0492616	Ptges3	0.238563	8.93075e-11	Brk1	-0.409549	7.61836e-143			Arl14epl	chr18	46920119	46920619	Sncaip	chr18	52786335	52786835
		Sumo1	-0.0860088	0.0494701	Il1r1	-0.394757	9.11442e-11	Bex4	0.76134	8.46227e-143			Gm6305	chr16	11193181	11193681	Anapc5	chr5	122803770	122804270
		Flna	0.664525	0.0496008	Copb2	0.251513	9.4946e-11	Cd59a	1.76244	8.83475e-143			Map9	chr3	82348412	82348912	Klf7	chr1	64090510	64091010
		Fgfr2	0.432538	0.0497003	Tmed1	-0.304681	9.52185e-11	Hint1	-0.401016	1.67949e-142			Dnajc5b	chr3	19413873	19414373	Gm13459	chr2	24660806	24661306
		Atp5g3	0.0645802	0.0503934	Dab1	1.95918	1.00587e-10	Hexim1	1.2518	1.88377e-142			Pot1a	chr6	25775268	25775768	Slc3a1	chr17	85043472	85043972
		Dpy30	0.158846	0.0509217	Tor3a	0.652816	1.0266e-10	Actn1	-1.10438	5.1307e-142			Gm5901	chr7	105373485	105373985	Gm13608	chr2	31988130	31988630
		Zfp131	-0.486672	0.0510787	Rplp0	-0.116394	1.04029e-10	Snx18	-1.4593	6.90212e-142			1700012A03Rik	chr6	32257977	32258477	Fhdc1	chr3	84429256	84429756
		Ran	0.140939	0.0522416	Rassf3	0.554928	1.04236e-10	Tinag	0.602496	8.48142e-142			Med13l	chr5	119093730	119094230	Gm9038	chr6	139128557	139129057
		Wnt7b	0.39659	0.0557806	Acat2	-0.453141	1.04774e-10	Aif1l	3.94902	1.05034e-141			Sema3a	chr5	13353514	13354014	St3gal1	chr15	67217895	67218395
		Cnn2	0.0803863	0.0559828	Gm26669	-1.00094	1.07429e-10	Slc3a2	0.74313	1.14673e-141			Ntm	chr9	29850252	29850752
		Snx13	0.0188612	0.0561749	Bst2	-0.608431	1.07834e-10	Gcat	2.12821	1.20259e-141			Gm4950	chr18	51909266	51909766
		Jup	0.189908	0.0563531	Psmb7	0.196195	1.13085e-10	Evpl	-3.12115	1.36247e-141			Ripor3	chr2	167972794	167973294
		Tef	0.0530584	0.0567867	Atf4	0.396623	1.13344e-10	Ywhah	-0.674013	3.36451e-141			Nrep	chr18	33428973	33429473
		Tmem189	0.421797	0.0568567	Yipf6	0.351608	1.18058e-10	R3hdm4	0.674331	3.39115e-141			Ism1	chr2	139597220	139597720
		Stard3	-0.243786	0.0572356	Mtch2	0.204335	1.24396e-10	Ncf1	1.30364	5.0304e-141			Gm43564	chr5	85571397	85571897
		Usp18	-0.219917	0.0572659	Fdx1	-0.257764	1.30065e-10	Sftpd	1.84263	6.05816e-141			4930412O13Rik	chr2	9733970	9734470
		Smim13	0.445186	0.057386	Tvp23b	-0.177639	1.32974e-10	Cdkl5	-2.00781	9.83865e-141			Arhgef12	chr9	43084546	43085046
		Gm11361	-0.543746	0.0574863	Znrf2	0.834171	1.36288e-10	Pbld2	3.25296	1.13407e-140			Gas6	chr8	13516807	13517307
		Zfp579	0.0530831	0.0574952	Pgam1	0.165306	1.46536e-10	Hras	-0.513653	1.23805e-140			Gm47626	chr10	51861198	51861698
		Oard1	0.134501	0.057507	Pcca	-0.399271	1.46669e-10	Renbp	1.07133	1.32666e-140			Gm5724	chr6	141767471	141767971
		Ube2s	0.0666715	0.057579	Cldn2	2.73896	1.49614e-10	Prdx3	0.705526	2.28463e-140			Gm7729	chr18	27354613	27355113
		Wdr26	0.225333	0.0576046	Ppp1cb	0.295843	1.50622e-10	Marveld1	0.892285	3.77251e-140			Ust	chr10	8389075	8389575
		Purb	-0.020124	0.0576105	Lamc1	-0.363128	1.50685e-10	Foxa1	1.04939	3.89428e-140			Gm15812	chr13	42870618	42871118
		Plagl2	0.883089	0.0579571	Wfdc17	3.20131	1.54087e-10	Cd14	1.96003	4.18852e-140			Gm2448	chr8	8115349	8115849
		Klc3	0.102625	0.0584092	Gorasp2	0.440934	1.54556e-10	Tuba4a	1.20605	6.3956e-140			Osbpl9	chr4	109131272	109131772
		Nedd4l	-0.0315167	0.0586836	Cav2	-0.772464	1.60143e-10	Arhgap24	1.65477	1.43812e-139			Gm14300	chr2	179792362	179792862
		4931406P16Rik	0.185985	0.058738	Slc22a23	0.671517	1.63844e-10	Rps10	-0.36113	2.01492e-139			Samhd1	chr2	157145128	157145628
		Glrx3	-0.0363155	0.0590887	Chst5	-1.596	1.67447e-10	Ptpn14	-2.62063	2.10025e-139			Gm17813	chr1	33645732	33646232
		Dab2ip	0.0124129	0.0593832	Srsf5	-0.173613	1.67451e-10	Nr3c1	-0.934053	2.40275e-139			F11r	chr1	171435183	171435683
		Ctnna1	0.0729408	0.0601807	Osr2	2.36183	1.7009e-10	Klk14	4.21931	2.58164e-139			Tjp2	chr19	24163348	24163848
		Ube2q1	-0.129349	0.0607061	Cox6b1	0.141062	1.7148e-10	Adssl1	1.95514	2.98602e-139			Trp53bp2	chr1	182413794	182414294
		Rock1	0.0655082	0.061265	Asph	-0.410483	1.76513e-10	Hspb1	-1.12968	3.60756e-139			Atp2b1	chr10	98929266	98929766
		Ddost	0.203191	0.0622125	Rnf215	-0.426554	1.80849e-10	Iah1	0.722379	5.906e-139			Ptgds	chr2	25468379	25468879
		Ndufa10	0.0581785	0.0627792	Mal	0.281638	1.85232e-10	Snhg11	4.25134	6.65498e-139			Aurkb	chr11	69051677	69052177
		Stx19	1.36573	0.0632993	Ssbp2	0.442376	1.85631e-10	Mpp7	-1.28935	7.87175e-139			Slc7a13	chr4	19861713	19862213
		Ccz1	-0.02133	0.0650483	Hipk1	0.409731	1.86095e-10	Endog	1.28137	1.08707e-138			Ccdc110	chr8	45916386	45916886
		Arid4b	-0.218872	0.0650558	Atp5h	0.131579	1.88076e-10	Ppp1r3c	2.23427	1.118e-138			Eps8l2	chr7	141340483	141340983
		Plcb4	-0.286531	0.06619	Arf3	0.502763	1.93991e-10	1110008P14Rik	0.66279	1.13042e-138			Spesp1	chr9	62221979	62222479
		Eif1ax	-0.0745271	0.067292	Elmod3	-0.434286	1.96511e-10	Alad	-0.480843	2.00208e-138			Gm15772	chr5	3250227	3250727
		Fzd2	-0.0694722	0.0675784	Arg1	1.01404	1.97814e-10	Wls	-0.597873	3.58508e-138			Gm15733	chr5	9494383	9494883
		Ctdnep1	0.35823	0.067819	Anapc5	0.231667	1.98348e-10	Bhlhe41	2.81798	5.22238e-138			Atp10a	chr7	58647378	58647878
		Luc7l2	-0.118968	0.0679077	Idi1	-0.215711	2.13983e-10	Egfr	-3.1352	6.9113e-138			Gm17304	chr5	106572797	106573297
		Chchd1	0.185325	0.0683432	Kiz	-0.246383	2.20572e-10	Fam216a	1.16284	1.3733e-137			Gm37826	chr3	49935705	49936205
		Foxo3	-0.00420154	0.0686756	Hid1	1.01532	2.21642e-10	Rpl28	-0.353425	2.4354e-137			Rbfox2	chr15	77293412	77293912
		Sugt1	-0.133688	0.0687011	Tgm1	0.838301	2.24469e-10	Tmpo	-1.17115	2.51063e-137			Gm15981	chr5	74278647	74279147
		Capg	-0.0245942	0.0700015	Urah	0.615073	2.26547e-10	Smbd1	5.09387	4.44919e-137			Gm5706	chr1	182398839	182399339
		Mapre1	0.161774	0.0700862	Lrrc73	0.81996	2.37096e-10	Rcc2	1.00139	5.34137e-137			Pole4	chr6	82735356	82735856
		Arhgap27	0.818708	0.0707339	Itpr3	0.735854	2.42348e-10	Vmp1	0.672668	7.43515e-137			Plcb4	chr2	135727065	135727565
		Gtpbp2	-0.203217	0.0712995	Isoc1	-0.405682	2.46057e-10	Plekhd1	2.24739	6.70211e-136			Dcun1d1	chr3	35909984	35910484
		Sh2d4a	-0.140989	0.0713063	Polr2g	0.183294	2.47319e-10	Myrf	-3.12263	7.53903e-136			Timp3	chr10	86378735	86379235
		Mlf2	-0.00469295	0.0715615	Erbb3	0.425267	2.4989e-10	Zfp618	1.38542	9.31858e-136			Gm11984	chr11	6901165	6901665
		Vkorc1	-0.322546	0.0716491	Hdlbp	0.281159	2.5988e-10	Prkab1	0.601589	1.06655e-135			Ets1	chr9	32912090	32912590
		Ralbp1	-0.00510878	0.0730912	Hspb2	-1.37176	2.61399e-10	Fuca1	0.677351	1.12334e-135			Slc29a3	chr10	60762085	60762585
		Arl6ip4	-0.198087	0.0732084	Ifi27	-0.475443	2.64339e-10	Rpl39	-0.35529	1.1272e-135			Nsmce2	chr15	59386836	59387336
		Kctd10	0.196295	0.0737483	Tcp1	0.233215	2.65338e-10	Tekt5	-4.54844	1.29633e-135			Zbtb7c	chr18	76013310	76013810
		Srsf7	0.323209	0.0741218	Liph	-0.907757	2.6671e-10	Ndufa12	0.598949	1.50151e-135			Tubb6	chr18	67374944	67375444
		Wac	0.0932586	0.0742343	Tmem139	-0.475889	2.70959e-10	Syne4	1.73181	1.54135e-135			Trio	chr15	27934529	27935029
		Tprgl	-0.0545887	0.0742939	Fam57a	0.812473	2.77806e-10	Yae1d1	0.725939	3.72401e-135			Gm46443	chr14	23232395	23232895
		Tmed7	0.181828	0.0747186	Nit2	-0.37642	2.94163e-10	Brwd3	1.11829	3.86784e-135			Asah2	chr19	32064735	32065235
		Tecrl	-0.331753	0.0753706	Gm8186	0.792662	2.94214e-10	B830012L14Rik	1.96089	4.24274e-135			Gm48320	chr14	17852175	17852675
		Anxa7	-0.335856	0.0755663	Prkcsh	0.361113	3.05512e-10	Tspan5	-2.41752	5.63152e-135			Cdc14b	chr13	64288173	64288673
		Ogfr	0.185857	0.0760297	Scnn1b	-1.74223	3.1065e-10	Gcnt2	-2.8696	5.63549e-135			Gm5987	chr5	106139010	106139510
		Amotl2	0.157859	0.0768682	Sat1	-0.31407	3.11187e-10	Gstp3	3.92924	1.62494e-134			Gm37201	chr9	108136253	108136753
		Gdi2	0.0257938	0.0769325	Ibtk	0.672981	3.19322e-10	Uqcrb	0.392938	2.37482e-134			Cfap43	chr19	47920210	47920710
		Ccdc107	0.118145	0.0772016	Lama3	-0.281955	3.19868e-10	Thoc7	-0.457441	3.75096e-134			Gm46344	chr12	26571541	26572041
		Rora	-0.070665	0.0774983	Ndrg1	0.719169	3.22492e-10	Plec	-1.17131	4.72997e-134			Fam198b	chr3	79967353	79967853
		mt-Atp6	0.232858	0.077992	Cpne2	0.86157	3.3169e-10	Arf2	-1.58885	1.0957e-133			Gadd45g	chr13	52075583	52076083
		Sec24a	-0.14263	0.0780962	Llph	0.257874	3.34731e-10	Pacsin2	-1.18732	1.28713e-133			Prkaa2	chr4	105101204	105101704
		Slc25a3	0.00861962	0.0783195	P3h4	-0.40525	3.44024e-10	Tmco3	1.07662	1.38307e-133			Tmod3	chr9	75577518	75578018
		Tomm22	0.0661793	0.0784131	Fmc1	0.293791	3.83884e-10	Gpam	2.46653	1.62233e-133			Stk24	chr14	121253439	121253939
		Idh3b	-0.0839328	0.0786593	Mdfic	-0.354456	3.85246e-10	Rcn2	-0.823361	1.67503e-133			Snx20	chr8	88617724	88618224
		Atp2a2	0.536795	0.0787365	Arxes2	-0.574601	3.90093e-10	Vav2	1.16371	1.7932e-133			Gm4585	chr7	131762633	131763133
		Pigt	0.324167	0.0792257	Lzts2	0.40835	3.98538e-10	Acot1	0.78734	2.10243e-133			Ankrd28	chr14	31857188	31857688
		Dvl3	0.356129	0.079495	Lrp6	0.362965	4.09316e-10	mt-Nd4l	0.53451	2.82841e-133			Galnt18	chr7	111708527	111709027
		Csnk1a1	0.0609034	0.0797275	Pnkd	0.237336	4.1458e-10	Arhgap10	2.29221	2.83029e-133			Lrp2	chr2	69547400	69547900
		Cep295	0.414072	0.0803275	Scamp1	0.48995	4.36644e-10	Foxp1	0.547091	3.29437e-133			Gm11945	chr11	3468979	3469479
		Cox8a	0.0611872	0.0808977	Arpc3	0.112472	4.5033e-10	Tmem42	0.847529	3.33576e-133			Rtn4	chr11	29691474	29691974
		Echs1	-0.223201	0.0811113	1500011K16Rik	-0.280136	4.51725e-10	Rps16	-0.361658	3.39464e-133			Ier3	chr17	35803769	35804269
		Atg12	-0.134005	0.0821024	Agpat4	1.51053	4.58709e-10	Tmem176b	-0.470342	3.69612e-133			Srebf1	chr11	60173155	60173655
		Irx3	-0.234718	0.0828115	Nectin3	-0.622026	4.7241e-10	Pik3ca	0.610793	3.80087e-133			Col4a1	chr8	11381942	11382442
		Dpep1	-0.167122	0.0829888	Psmc5	0.178039	4.80915e-10	Tmtc2	2.28348	4.08998e-133			Gm9034	chr10	43746124	43746624
		Cxcl16	0.60549	0.0831738	Paip1	-0.199131	4.96636e-10	Chmp5	-0.43295	4.14835e-133			Otogl	chr10	107905216	107905716
		Nfix	-0.23299	0.083324	Aimp1	-0.246017	4.96782e-10	Rps15	-0.384814	5.22527e-133			Cnksr3	chr10	7258467	7258967
		Hnrnpm	0.0965257	0.0833502	Fggy	-0.947554	5.03541e-10	Arrdc1	-0.666392	9.34416e-133			Plekhm1	chr11	103393973	103394473
		Fbn2	0.251332	0.0843555	Hmgn2	0.311461	5.26351e-10	Vars	1.44126	1.27364e-132			Gm15703	chr16	31911163	31911663
		Apbb2	-0.23794	0.0848992	Tmem165	0.219563	5.3011e-10	Spop	-0.601825	3.86394e-132			Abcc5	chr16	20419652	20420152
		Prrc2b	0.456283	0.0857175	Dlk2	-1.7372	5.39798e-10	Rpl11	-0.323804	7.67716e-132			Arl4a	chr12	40085440	40085940
		Pnrc1	-0.140551	0.0858152	S1pr2	-0.636354	5.63657e-10	Lpin1	2.97704	8.65652e-132			Brinp2	chr1	158129263	158129763
		Scap	0.96628	0.0862512	Limch1	-0.618661	5.71334e-10	Scx	-1.51783	8.83708e-132			Unc5cl	chr17	48664654	48665154
		Psmb7	0.237764	0.0868706	Ankrd17	0.414641	5.71783e-10	Slc1a1	-3.43258	1.05083e-131			Agpat4	chr17	12051132	12051632
		Fundc2	-0.0203378	0.0891261	Cradd	-0.486782	5.76437e-10	Sesn3	0.868363	1.68746e-131			Dnajc5b	chr3	19428400	19428900
		Cdipt	-0.0123961	0.0895676	Pld6	2.68912	5.9284e-10	Crip1	-0.525273	1.91123e-131			Ninj2	chr6	120082170	120082670
		Mgst3	0.288593	0.0902129	Kif1b	0.554796	6.20209e-10	Sgpp2	3.77595	2.7921e-131			Phf6	chrX	52948369	52948869
		Mrps25	0.422109	0.0904361	Cox8a	0.169878	6.21477e-10	Pbx2	-1.21729	3.10625e-131			Sptlc2	chr12	87381319	87381819
		Arl6ip5	-0.0745641	0.0908532	Wdr26	0.245967	6.21607e-10	Fxyd4	-1.76767	3.67377e-131			Gm11203	chr11	79839880	79840380
		G3bp1	0.185057	0.0909491	Tmem41b	-0.339538	6.52314e-10	Shmt1	2.84073	5.80455e-131			Sox9	chr11	113070184	113070684
		Rab2a	-0.0617625	0.0917009	0610012G03Rik	0.20139	6.58245e-10	Stk39	1.01462	6.11844e-131			Gm8101	chr1	180719235	180719735
		Adam15	0.873712	0.0919868	Lpl	-0.315936	7.02451e-10	Pdia4	0.743688	6.27426e-131			Snx10	chr6	51702278	51702778
		Rflnb	0.087346	0.0929318	Foxa1	0.380626	7.21438e-10	Apobec3	0.919477	7.33554e-131			AC156981.1	chr18	31562905	31563405
		Vdac2	-0.0206431	0.0937671	Ybx1	0.168626	7.21952e-10	Tjap1	-1.6618	7.35222e-131			Smap1	chr1	23892043	23892543
		Isg20	0.0695241	0.0941271	Mmp11	-0.730047	7.23464e-10	Cirbp	-0.887652	9.8839e-131			Gm14025	chr2	129035385	129035885
		Chpt1	-0.128151	0.0944212	Ifitm2	0.199585	7.33788e-10	Sult1a1	-1.64142	1.21687e-130			Edn1	chr13	42306948	42307448
		Atp6v0b	0.00553005	0.095177	Slc45a4	0.91404	8.35917e-10	Gabarapl2	-0.401055	1.66208e-130			Gm11687	chr2	144143881	144144381
		Blvrb	-0.252066	0.0962324	Ptprk	0.365321	8.44033e-10	Arf6	0.897343	1.68947e-130			Tmem229b	chr12	79012470	79012970
		Sod1	0.293456	0.0964423	Ctnnbip1	0.308908	8.46548e-10	Polr2l	1.17024	2.21872e-130			Mtpap	chr18	4411019	4411519
		Tln1	-0.138544	0.0975898	Sipa1l1	0.66743	8.94581e-10	Shb	-1.05796	2.29972e-130			Arid2	chr15	96052683	96053183
		Vps13a	-0.0362201	0.0976126	Ass1	-0.154508	9.22042e-10	Fam111a	3.08222	2.30156e-130			Gm10295	chr7	71432994	71433494
		Egfr	-0.286255	0.0980945	Ube2d3	0.180364	9.44367e-10	Adgrl2	1.34151	6.84338e-130			Stxbp6	chr12	45031463	45031963
		Eloc	0.105522	0.0993472	Zfp36l2	0.597655	9.62007e-10	Rps19bp1	0.713095	1.9362e-129			Sult5a1	chr8	123164139	123164639
		Ing1	-0.219532	0.100236	Serinc3	0.324824	9.86139e-10	Pdgfc	2.57857	2.23165e-129			Dusp14	chr11	84061900	84062400
		Fus	0.164435	0.101331	Cacna1c	0.93684	1.00411e-09	Decr1	-0.841921	2.49101e-129			Gm9711	chr7	144780375	144780875
		Atp5b	0.00033737	0.101775	Atg13	0.593595	1.02922e-09	Ppdpf	-0.433306	3.22605e-129			Stom	chr2	35310132	35310632
		Mindy2	0.149952	0.102014	Eif2s3x	0.547206	1.03131e-09	Sfxn2	0.936828	4.05108e-129			Psma1	chr7	114299233	114299733
		Ndufs2	-0.000947577	0.103025	Ubl3	0.287195	1.06912e-09	Klhl13	3.20907	4.11819e-129			AC117241.2	chr17	7261829	7262329
		Rabac1	0.0442225	0.103129	H2-Ke6	-0.236055	1.09112e-09	Slc25a39	0.723431	1.26982e-128			Fancc	chr13	63532342	63532842
		Arhgdia	0.00647726	0.106191	Tnks1bp1	0.662809	1.09996e-09	Lrrc73	2.25566	1.57285e-128			Sh3rf3	chr10	58973728	58974228
		H2-K1	0.203297	0.106292	4833439L19Rik	0.490901	1.14309e-09	Spats2l	-2.17126	1.59446e-128			Supt3	chr17	44632377	44632877
		Cttnbp2nl	0.778744	0.106587	Ptprs	0.767698	1.1496e-09	Scpep1	1.34953	3.05485e-128			E330021D16Rik	chr6	136418394	136418894
		Tmem238	0.0578064	0.107321	Taldo1	0.206974	1.15133e-09	Dennd2d	1.85956	3.42719e-128			A630023A22Rik	chr14	34103729	34104229
		Tomm5	-0.0073487	0.108254	Nfe2l1	0.398521	1.15939e-09	Bccip	0.716762	3.91593e-128			Lax1	chr1	133694166	133694666
		Cldn4	0.535613	0.108509	Celf1	0.361331	1.18284e-09	Foxp4	0.738582	4.05768e-128			Por	chr5	135672350	135672850
		Flrt3	0.1199	0.109139	Zfp36l1	-0.271671	1.18773e-09	B3gnt7	-2.04715	5.85653e-128			Gm8268	chr8	34525131	34525631
		Dap	0.39594	0.109378	Fundc2	-0.300619	1.20745e-09	Hmgb3	0.787663	5.91177e-128			Myocd	chr11	65300672	65301172
		Ccnl1	-0.190017	0.111115	Rbbp7	0.322644	1.25967e-09	Ros1	5.20184	7.66459e-128			Megf9	chr4	70540681	70541181
		Dbnl	-0.102783	0.11172	Serpinb9	-0.401901	1.28572e-09	Emc4	-0.520184	8.71283e-128			Gm16016	chr3	57521717	57522217
		Borcs8	0.162941	0.112603	Srpr	0.391647	1.32548e-09	Pard6g	2.00267	1.12468e-127			Gm9132	chr7	110262634	110263134
		Tab2	-0.0861784	0.112839	Rab14	-0.17061	1.33626e-09	Gnptg	0.670025	1.79368e-127			Gm11677	chr11	111717320	111717820
		Trappc6b	-0.113962	0.113291	Fam3c	-0.306331	1.35795e-09	Cadm1	-0.597696	2.86198e-127			Gm6074	chr3	147033506	147034006
		Cd200	1.40559	0.113717	Arl5a	0.420621	1.36001e-09	Stat3	0.642751	3.45613e-127			Gm12568	chr11	46246349	46246849
		Eif2s3x	0.613136	0.113889	Dhrs1	0.331323	1.38419e-09	Stx17	0.863835	4.21978e-127
		Uqcrc2	0.0179079	0.114426	Mknk2	0.472904	1.43935e-09	Ccdc83	4.80939	5.11026e-127
		Lpl	-0.440238	0.115677	Mrfap1	0.0916358	1.44336e-09	1700025G04Rik	3.31468	6.73742e-127
		Tbca	-0.0191074	0.116329	Txnrd3	-0.362111	1.45612e-09	Gstt1	0.909776	7.97999e-127
		Vamp8	0.0328457	0.118022	Dpy30	0.182529	1.47053e-09	Lrrc42	0.684176	8.29087e-127
		Cadm1	0.0257167	0.118569	Tspan31	0.318614	1.49215e-09	Taf6l	0.43016	8.34435e-127
		2310022B05Rik	-0.13031	0.119245	H2-DMb1	-0.875454	1.505e-09	Txndc9	-0.466733	9.19263e-127
		Sfr1	0.0119738	0.119906	Gm37494	0.75085	1.50529e-09	H13	0.822721	1.03174e-126
		Alyref	0.217061	0.121007	Fam129a	0.843318	1.61997e-09	Syne2	-0.878715	1.56457e-126
		Trim3	0.182914	0.121282	Fam96a	0.232392	1.62524e-09	Prrg3	0.963805	1.74424e-126
		Serpinb9	0.172731	0.122034	Tfdp2	-0.2937	1.63326e-09	Dcaf11	0.617988	1.79496e-126
		Dsp	0.167924	0.122949	Tmod1	-0.635944	1.66806e-09	Slc24a5	0.87382	2.22789e-126
		Stk25	0.0770525	0.126162	Shmt1	0.818876	1.70658e-09	Dyrk2	1.49794	2.92631e-126
		Psenen	0.069048	0.127047	Pmp22	-0.803648	1.71447e-09	Ola1	0.599811	3.04543e-126
		Pin4	0.198616	0.127686	Cops9	0.185181	1.74921e-09	Nfkbia	-0.760996	3.32284e-126
		Lage3	0.123412	0.127999	Pet100	0.281209	1.75424e-09	Kcne2	2.23136	3.35211e-126
		Psmc5	0.131437	0.128153	Tmem176a	0.209653	1.76187e-09	Mtdh	-0.591018	3.7847e-126
		Bub3	-0.165502	0.132043	Ndufa13	0.123393	1.76835e-09	Rpl22l1	-0.368205	6.58313e-126
		Hmcn1	0.830765	0.132082	Mthfs	-0.33062	1.77594e-09	Mta3	0.817978	1.30918e-125
		Nipal2	0.407917	0.13288	Arcn1	0.313131	1.83015e-09	Maff	-1.18587	1.31485e-125
		Slco2a1	0.567873	0.136136	2020-03-06	0.43388	1.83019e-09	Rpl24	-0.316524	1.72627e-125
		Hras	-0.106625	0.136435	Col23a1	0.82445	1.88248e-09	Pde4d	1.44598	2.08341e-125
		Mcl1	-0.0490005	0.138702	Rnf7	0.0948687	1.92318e-09	Nxt1	1.04739	5.26806e-125
		Hbp1	-0.0417643	0.138834	Hacd1	0.19138	2.01752e-09	Bag2	-1.40939	5.88888e-125
		Mbd2	-0.257123	0.140471	Sdhd	-0.0233095	2.07799e-09	Tubb2a	0.886495	5.91115e-125
		Snx2	-0.132087	0.140505	Tmem184c	0.962287	2.11967e-09	Atp5j	0.38473	6.04467e-125
		Tcp11l2	-0.442838	0.141019	Gna13	0.359198	2.15459e-09	Fam241a	-1.30427	6.36003e-125
		Ptpn18	-0.201388	0.14607	Psme2	0.151622	2.26442e-09	Arhgap44	-1.362	7.06363e-125
		Sik1	-0.0632639	0.146881	F7	1.82698	2.2677e-09	Las1l	1.2713	9.32381e-125
		Dusp7	0.0489765	0.147841	Mapkapk3	0.819089	2.28073e-09	Gaa	0.633447	1.11818e-124
		Grpel1	-0.0636228	0.148363	Pxdn	-1.05147	2.29852e-09	Atp8a1	0.488749	1.23601e-124
		Svbp	-0.0500517	0.148733	Dnajc15	0.18049	2.49753e-09	Selenoh	0.715769	1.36341e-124
		Eif1a	-0.179573	0.149062	Selenow	0.132093	2.49898e-09	Gpd1	2.77385	1.49012e-124
		Il10rb	0.142028	0.150192	Rragd	1.06279	2.68603e-09	Akr1b3	1.02678	1.69241e-124
		Tbl1x	-0.021426	0.150807	Stmn1	0.162146	2.68867e-09	Selenow	-0.380232	1.72546e-124
		Uqcrfs1	-0.0250391	0.151415	Edem1	0.675172	2.72805e-09	Tbc1d4	2.03617	1.80723e-124
		Samhd1	0.0021194	0.151969	Fam96b	0.220131	2.79301e-09	Fbxl7	-1.96592	2.16395e-124
		Dazap1	-0.0259085	0.152978	Eif3c	0.279768	2.80951e-09	Ddx3x	0.510958	2.16511e-124
		Ap1g1	0.302761	0.153184	Gtf2i	0.20784	2.81587e-09	Stard10	0.564271	2.59772e-124
		Pnkd	0.275603	0.154447	Sptssa	-0.242299	2.93313e-09	Rnf150	-2.6836	6.25268e-124
		Tdrkh	-1.13339	0.154743	Pygo1	-0.55868	2.93952e-09	Stard13	-2.2096	7.68401e-124
		Srebf2	-0.0572921	0.155245	Pqlc1	-0.312176	2.94432e-09	Ilk	-0.894016	1.41704e-123
		Gpc3	-0.14965	0.157493	Mrps7	0.244317	2.94593e-09	Sumo1	-0.354524	1.52092e-123
		Mrps18a	0.0163838	0.157808	Cwc15	0.151061	2.98766e-09	Hyou1	1.23804	1.96353e-123
		Gipr	-0.118617	0.159176	Mrps25	0.375589	3.01773e-09	Fkbp8	-0.36052	2.97732e-123
		Commd1	0.0996229	0.159497	Fam136a	-0.289146	3.11248e-09	Ndufv3	0.501128	2.99752e-123
		Rhot1	0.486841	0.160575	Nucb2	-0.1961	3.18101e-09	Sfta2	0.35245	4.11842e-123
		Foxn3	0.0336678	0.163892	Bsdc1	0.641839	3.1811e-09	Cyfip1	-1.07619	5.1566e-123
		Sap18	0.237079	0.164639	Nectin1	0.403512	3.20219e-09	Rassf1	-0.9552	5.81972e-123
		Mrpl23	-0.0600899	0.166252	Asns	1.08262	3.22161e-09	Rac1	-0.414168	6.60379e-123
		Skil	-0.358996	0.167012	Rplp1	-0.102187	3.29316e-09	Wfdc2	0.46508	8.68743e-123
		Mau2	-0.0930299	0.168256	Kdm6a	0.608731	3.33903e-09	Cdk8	0.928128	9.99656e-123
		Smim11	0.241116	0.16862	Mta3	0.320936	3.42563e-09	Tceanc	2.56033	1.96735e-122
		Cops9	0.208328	0.168845	Tprgl	0.249685	3.4549e-09	Htra4	6.4925	2.09911e-122
		Ldhb	-0.421039	0.168855	Slc35g2	0.726691	3.51439e-09	Galc	1.07987	2.1787e-122
		Cdc25b	0.606029	0.169093	Agrn	-0.55763	3.51983e-09	Ly6c2	2.98402	2.25476e-122
		Smc4	-0.0745809	0.173099	Rpl10-ps3	-0.506854	3.56044e-09	Atp5g1	0.557765	2.45529e-122
		Tnfrsf4	-0.252595	0.173306	Ndufb6	0.205028	3.66457e-09	Sh2d4a	-0.972332	3.03994e-122
		Mbnl1	0.0032691	0.174219	Paxx	-0.21192	3.96315e-09	Bcl2l15	4.20535	3.24874e-122
		Qars	0.381466	0.177046	Lsm7	0.30048	3.98084e-09	Eif4b	-0.491242	3.38779e-122
		Golph3	-0.161805	0.178354	Bmpr2	0.557543	3.98553e-09	Clcn5	1.47281	3.62213e-122
		Ube2r2	-0.0634179	0.181295	Gtf2a2	0.196784	4.12821e-09	Nrbp2	-1.602	4.73137e-122
		Vps29	0.0944192	0.182128	Mapk3	0.267604	4.27783e-09	Pck2	1.30696	5.02279e-122
		Snrpg	0.0789637	0.182901	Psma6	0.109816	4.3256e-09	Vasp	0.649471	5.19518e-122
		2610507B11Rik	0.39975	0.183355	Hspa9	0.36606	4.33528e-09	Vegfb	0.884133	5.56708e-122
		Mmp14	-0.0589571	0.184447	Vegfb	-0.342777	4.80819e-09	Creb3	-0.834909	5.59446e-122
		Psme2	0.101894	0.184798	Med14	0.99732	4.85327e-09	Dst	1.07293	6.23215e-122
		Slc44a2	0.0715592	0.184923	Tomm22	0.0885134	5.07106e-09	Larp4	0.725084	1.22139e-121
		Spry2	-0.143328	0.185008	Use1	-0.223001	5.1547e-09	H6pd	1.42898	1.87655e-121
		Agl	-0.370936	0.185465	Fam69a	-0.482807	5.22421e-09	Per3	0.847355	2.44211e-121
		Efr3a	0.441378	0.186816	Lsr	0.363633	5.25292e-09	Chst5	-3.71612	2.77382e-121
		Ndufv3	0.227347	0.18736	Bcl3	1.09926	5.26328e-09	Abhd2	0.969654	3.23247e-121
		Nabp2	0.032782	0.189162	Ap3s1	0.365222	5.3263e-09	Ccdc88b	2.95848	5.26163e-121
		Setd5	-0.240734	0.189645	Ddx5	0.182901	5.34449e-09	Slc30a7	1.08893	5.50796e-121
		Metap2	0.0498151	0.189652	2310007B03Rik	-0.902067	5.52915e-09	Sox9	2.40887	5.87341e-121
		Ormdl3	-0.119446	0.190363	Krt19	-0.329718	5.60175e-09	Arpc4	-0.596277	6.80858e-121
		2210016F16Rik	0.259041	0.190386	Oxa1l	-0.293849	5.67035e-09	Sult2b1	2.28111	7.35653e-121
		Gnb2	0.0520617	0.191534	Fosb	-0.486602	5.71191e-09	1600002K03Rik	1.10413	8.38275e-121
		Aimp1	-0.1429	0.192614	Phactr1	-1.15867	5.82995e-09	Rnf215	-0.95018	1.03414e-120
		Phf5a	-0.101283	0.192778	Ctbp1	0.268914	5.83064e-09	Sh3bp4	-1.99892	1.20375e-120
		Snapc5	0.0644547	0.192799	Nrd1	0.360163	5.95131e-09	Cds1	0.474114	1.3263e-120
		Sod2	-0.0727047	0.195561	H2-Aa	-1.14189	6.02747e-09	1810037I17Rik	-0.360768	1.60778e-120
		Shh	0.271116	0.197742	Arid2	0.408905	6.08465e-09	Cks1b	1.30668	1.67577e-120
		Gcnt2	0.125262	0.199013	Ppfibp2	-0.392613	6.29293e-09	Rpn1	0.512042	2.19095e-120
		Atxn10	-0.0372648	0.199466	Metrnl	0.656703	6.31989e-09	Sik1	-1.0051	2.30506e-120
		Rbpms	-0.172665	0.199856	Il13ra1	0.947054	6.57644e-09	Phkb	0.883933	3.02649e-120
		Elof1	0.0703889	0.20045	Prep	-0.435884	6.66059e-09	Pde8b	-2.75459	3.12186e-120
		Hspa5	0.121449	0.201559	Gpd1	0.807709	6.73029e-09	Ifitm3	0.999205	3.20289e-120
		Derl1	0.153828	0.202561	Rmnd5a	0.514388	6.87831e-09	Tmem97	1.20811	3.9456e-120
		Brd1	-0.241797	0.202748	Phldb2	-0.205685	6.90848e-09	Chmp2b	-0.656437	4.95688e-120
		Epb41l5	0.110256	0.202848	Rem2	-0.580252	6.93876e-09	Pf4	1.13413	5.77631e-120
		Ppm1l	0.424737	0.204828	Slc22a1	1.79548	7.03407e-09	Dync2li1	0.896931	6.81559e-120
		Zfp467	-0.0460857	0.205346	Tbc1d10a	-0.415561	7.04558e-09	Tspan14	1.00368	7.3426e-120
		Rab27b	1.05129	0.211473	Stk40	0.650486	7.05452e-09	Vdac3	-0.391136	8.4369e-120
		Triobp	0.507965	0.212645	Kdm5c	0.512932	7.15058e-09	Pitpnm2	1.01215	1.09259e-119
		Set	-0.0160869	0.213161	Bloc1s1	-0.461655	7.22759e-09	Frmd6	-1.62746	1.15068e-119
		Capza2	0.143133	0.21497	Ube2m	0.157925	7.43854e-09	Vps36	0.45915	1.55854e-119
		Mslnl	-0.572119	0.215067	Akap2	-1.55216	7.5657e-09	Rpl3	-0.401108	1.64614e-119
		Ifi27	-0.230746	0.216155	2200002D01Rik	-0.463574	7.8794e-09	Mrpl38	0.771015	1.90067e-119
		Rap2a	-0.390334	0.217077	Nsun7	0.718011	7.94845e-09	Mitf	1.92586	2.37531e-119
		Ndrg1	-0.45083	0.220093	Atp5a1	0.160033	7.97594e-09	Insig1	0.875234	3.07578e-119
		Eif1b	-0.0429812	0.220939	Slain1	-0.812362	8.05637e-09	Stk36	-3.30693	3.11998e-119
		Tnrc6a	0.0531688	0.221152	Deptor	0.474188	8.18327e-09	Gnpat	0.907552	3.81974e-119
		Syne2	0.0592602	0.22176	Ap1s1	0.215224	8.27734e-09	Cd320	0.86313	5.17497e-119
		Lnpep	0.406928	0.222393	Ankrd44	-0.688054	8.28414e-09	Srp9	0.488035	6.56362e-119
		Pfdn4	0.274204	0.224035	Itih4	1.80433	8.36179e-09	Zfp703	-1.8644	7.46031e-119
		Btg1	-0.152697	0.225342	Psmd8	0.149654	9.0649e-09	Prr5l	-3.06537	8.6143e-119
		Rab4a	0.955744	0.225424	Jpt1	0.298521	9.57513e-09	Shroom3	-1.56804	8.84893e-119
		Dync1i2	-0.122086	0.225755	Usp33	0.386119	9.6507e-09	Tmem248	0.608017	1.1285e-118
		Lama5	0.10031	0.226665	Huwe1	0.283303	9.73204e-09	Sec14l2	1.59283	1.44509e-118
		Eif3a	0.0100777	0.226787	Glrx5	0.0469546	9.84162e-09	Igsf3	1.09596	2.18395e-118
		Erh	0.277829	0.227806	Msi2	0.385456	1.00905e-08	Svbp	-0.706136	2.43154e-118
		Twsg1	0.275758	0.229189	Acat1	-0.182987	1.01169e-08	4921524J17Rik	-0.901504	5.28471e-118
		Gipc1	-0.00845803	0.230171	Supt4a	0.069103	1.01978e-08	Spc24	1.4061	6.41583e-118
		Fuca2	-0.0506661	0.230785	2020-09-11	0.814435	1.03704e-08	Tcf4	0.976727	6.94476e-118
		Pgk1	-0.067591	0.230898	Stx7	-0.267352	1.04606e-08	Nisch	-0.569783	8.36564e-118
		Lpcat1	-0.128336	0.231569	Zfand6	0.218683	1.04911e-08	Tns3	-1.61544	8.60263e-118
		9930021J03Rik	-0.70011	0.233096	Mgst1	0.165258	1.08007e-08	Tle4	-1.02083	8.78553e-118
		Mtmr12	-0.014479	0.235025	Cdk2ap2	0.216927	1.09864e-08	Cd151	-0.885639	1.39186e-117
		Adam10	0.164191	0.23562	Tspan15	-0.370561	1.11327e-08	Sbds	-0.663894	2.07646e-117
		Slc38a2	0.0141784	0.236063	Dock9	-0.0590309	1.15244e-08	H1f0	0.692914	2.15884e-117
		Bcas2	-0.119343	0.239855	Vnn3	-0.312136	1.1692e-08	Pold4	-0.788789	2.60493e-117
		Eif4ebp2	0.21538	0.24025	Prrc2a	0.367633	1.18074e-08	Aco1	0.857843	2.78131e-117
		Rtn3	0.102083	0.241262	Selenon	0.625764	1.27306e-08	Msi2	0.652373	3.20133e-117
		Rab14	-0.0861837	0.242095	Uqcrfs1	0.148954	1.30731e-08	Rab11fip1	-1.03818	3.7321e-117
		Slc1a5	-0.0449068	0.244023	Mrpl21	0.198369	1.31676e-08	Dab2ip	-0.928311	3.79797e-117
		Kank2	-0.00895137	0.246934	Gfpt1	0.417336	1.33982e-08	Eif4e2	-0.456189	5.12439e-117
		Nme1	0.285773	0.25118	Abhd14a	-0.477735	1.36358e-08	Slco2a1	0.449587	5.16571e-117
		Marf1	0.334647	0.251284	Ppp1r37	0.359927	1.37271e-08	Elovl1	0.574894	8.62991e-117
		Krt18	-0.00741322	0.252397	Abca13	1.80487	1.39066e-08	Ocln	-1.16277	8.7911e-117
		Hopx	-0.0723723	0.254493	Perp	-0.222072	1.39187e-08	Mall	1.81648	1.04403e-116
		Erbb2	0.515867	0.255572	Usp50	0.715299	1.41071e-08	Lztr1	0.695074	1.73088e-116
		Kbtbd2	0.456547	0.255984	Sh3d21	-0.973285	1.43056e-08	Nfe2l2	0.611949	1.83798e-116
		Rgl2	0.656096	0.256373	Selenos	0.150535	1.43182e-08	Mgst3	-0.804067	3.06523e-116
		Hdac7	0.245254	0.256991	Cdc34	0.467526	1.46421e-08	Ankrd13a	0.760733	3.27153e-116
		Mfap4	-0.275312	0.257318	Tnfrsf4	-0.911339	1.47512e-08	Lhfpl2	4.20078	4.0722e-116
		Supt4a	-0.0537558	0.258764	Dusp4	-0.907115	1.48477e-08	Oaz2	0.436483	4.22763e-116
		AC160336.1	-0.199328	0.259849	Pdzk1ip1	0.389358	1.48944e-08	Tnfsf13os	3.62418	5.34148e-116
		Kdelr1	-0.07969	0.261107	2210011C24Rik	-0.982124	1.55397e-08	Ccnt2	0.493355	7.38552e-116
		Llph	0.148328	0.262429	Kdsr	0.370633	1.55778e-08	Tjp3	0.941753	7.91002e-116
		Smim6	0.680183	0.263159	Hnrnpab	0.21936	1.56615e-08	Snn	-2.71097	8.19398e-116
		Krtcap2	0.0303815	0.263815	Ift20	0.18579	1.58098e-08	Ctnnbip1	0.699731	1.80081e-115
		Il34	1.45539	0.264662	Oat	0.198683	1.58811e-08	Skp1a	-0.414525	2.18066e-115
		Dolpp1	-0.0434864	0.265395	Alad	-0.15169	1.64352e-08	Tug1	0.668839	2.68078e-115
		Pigp	0.00040633	0.266296	Tle2	0.250424	1.67572e-08	Top2b	-0.712779	2.68989e-115
		Cenpb	0.203422	0.267231	Ppp1r1a	0.676319	1.68164e-08	Ttc7	1.47025	3.35479e-115
		Trp53bp2	-0.0150306	0.267255	Cmtm4	0.62395	1.75967e-08	Nudt4	0.695835	3.42686e-115
		Mapk13	0.354676	0.268097	Frat2	-0.68554	1.79703e-08	Fam49a	-3.85388	3.68035e-115
		Pgap2	-0.00637221	0.269593	Slco3a1	-0.71198	1.84271e-08	Acot13	0.602854	4.48879e-115
		Myh7	-0.33338	0.269969	Ech1	-0.162408	1.86787e-08	Ptgs1	-0.801117	6.38471e-115
		Brd7	-0.156664	0.272288	Eci2	0.178884	1.88534e-08	Irx1	0.561549	7.95012e-115
		2610002M06Rik	0.123817	0.273416	Pla2g1b	0.167425	1.91087e-08	AY036118	-0.447559	9.08124e-115
		Egln1	-0.12465	0.278028	Hnrnpu	0.220032	1.96436e-08	Cmtm6	0.549441	1.01333e-114
		U2af1	-0.0407151	0.280683	Rps19bp1	0.321116	2.01616e-08	Mrps15	0.35576	1.15097e-114
		Nckap5	-0.101311	0.28082	Ctsa	0.41592	2.22663e-08	Usp10	1.07973	1.29215e-114
		Atf7	-0.189979	0.28249	Kif5b	0.250252	2.25673e-08	Actr10	-0.458053	2.06833e-114
		Sorcs2	0.521217	0.284589	Mgat4b	0.47527	2.25932e-08	Slc25a1	1.0645	2.19285e-114
		Ldha	0.0292333	0.284929	Tmem183a	0.432733	2.27607e-08	Leprot	-0.985711	2.20654e-114
		2020-03-02	-0.0442406	0.285367	Tspo	0.123132	2.29402e-08	Gtf2i	0.383999	2.23666e-114
		Cyp4f13	0.0358771	0.287047	Fryl	0.570969	2.46501e-08	Lman1	0.451899	2.51575e-114
		Vps28	0.0808782	0.289534	Mrps14	0.112674	2.47794e-08	Slc6a9	2.47487	4.68813e-114
		Prkar1a	0.126001	0.292302	Traf3ip3	1.84901	2.4996e-08	Gipr	-1.68317	5.00918e-114
		Polr2f	0.021145	0.292797	Rab5b	0.479049	2.51032e-08	Atraid	-0.437956	5.9673e-114
		Fubp3	-0.224407	0.294804	Osgin1	1.26229	2.51782e-08	Sema3c	1.37425	6.83434e-114
		Rwdd1	-0.0172472	0.295539	Larp1b	-0.0404276	2.51898e-08	Derl2	0.457065	7.47253e-114
		Skiv2l	0.4902	0.298301	Nme1	0.165306	2.52464e-08	Flcn	1.63058	7.63711e-114
		Btbd9	-0.33525	0.299389	Igbp1	-0.265333	2.53189e-08	Epn2	-1.35285	8.30762e-114
		Manbal	-0.228349	0.301184	Cd24a	1.03346	2.57831e-08	Syf2	-0.460087	9.70846e-114
		Ergic2	-0.11295	0.303456	Dpm1	-0.0763991	2.69535e-08	Cfdp1	-0.386475	1.09699e-113
		Nceh1	-0.125481	0.303511	Muc4	0.784505	2.71567e-08	Fgfr1op2	-0.419378	1.74396e-113
		Ncor1	-0.0915543	0.304652	Npc2	0.150553	2.79762e-08	Dnase2a	-0.681206	1.98404e-113
		Tjp2	-0.00961788	0.305541	Tekt1	1.35694	2.81122e-08	Gstt2	0.642897	1.99077e-113
		Cct8	0.019508	0.306436	Lrrc42	0.233757	2.92132e-08	Mtss1	1.10302	3.22349e-113
		Hmgb2	-0.114027	0.307558	Nbl1	-0.861917	2.94956e-08	Polg	-1.25255	5.77209e-113
		Ankrd11	-0.226904	0.308325	Hnrnpa2b1	0.22778	3.03242e-08	Snx5	0.688521	6.31912e-113
		Ift20	0.148795	0.308762	Szrd1	0.488124	3.1413e-08	Ube2e2	-0.819741	6.55593e-113
		Serf1	-0.171025	0.313738	Gpbp1l1	0.322388	3.1416e-08	Ube2q1	-0.722664	8.00377e-113
		Samd1	0.0662758	0.313885	Lurap1l	0.389481	3.18007e-08	Lsm6	-0.573034	1.05863e-112
		Ubxn1	-0.11304	0.319707	Tacc2	-0.603136	3.1916e-08	Vcp	0.516406	1.06667e-112
		Arf1	-0.0352012	0.320472	Mrpl16	0.412479	3.28402e-08	Rack1	-0.331374	1.45027e-112
		Matr3	-0.0407016	0.323458	Gps1	0.228875	3.29401e-08	Atf5	1.72343	1.67862e-112
		Mad2l1bp	-0.251572	0.323633	Cct3	0.115917	3.2941e-08	Pafah1b1	-0.45254	1.70033e-112
		Tbc1d15	-0.338082	0.323883	Ptp4a2	0.276066	3.3168e-08	Txlna	1.06715	2.02697e-112
		Emp1	0.299989	0.324632	Srsf9	0.0161296	3.37617e-08	Rab7	-0.340659	2.70724e-112
		Snrpf	0.150697	0.325022	Marf1	0.471959	3.48845e-08	Abracl	0.504848	3.51964e-112
		Papss1	0.0810447	0.325297	Nmt2	0.509045	3.50343e-08	Brd2	0.46724	3.86563e-112
		Apobec3	0.475835	0.328777	Ube2j2	0.310267	3.71389e-08	Arl6ip4	-0.495147	4.2404e-112
		Vcp	0.209164	0.333617	Npw	-0.630528	3.75154e-08	Pdcd6ip	-0.638909	6.80604e-112
		Mgp	-0.250451	0.336885	Spcs3	0.388563	3.9845e-08	Sik2	1.77681	7.28031e-112
		Capzb	0.116858	0.337787	BC005537	0.356741	4.19067e-08	Polr2e	0.530022	1.12261e-111
		Zbtb7a	0.0854505	0.338108	Coq8b	0.590403	4.19573e-08	Itpr3	1.11674	1.40044e-111
		Gatad1	0.0618325	0.340451	Gsk3b	0.263613	4.25625e-08	Lipa	1.09869	1.4317e-111
		Nbeal1	0.184575	0.340696	Tmem11	-0.185289	4.26744e-08	Cox7c	0.335292	1.66435e-111
		Commd6	0.0587106	0.340702	Tpm3	-0.208451	4.355e-08	Btg3	0.656887	2.70184e-111
		Timm10b	-0.00850987	0.341276	Psmd12	0.0929893	4.39589e-08	Fntb	-1.85749	2.72423e-111
		Immp1l	0.101238	0.343408	S100a10	0.349519	4.50919e-08	Ptpn22	3.50332	2.75172e-111
		Hc	1.08967	0.345302	Poldip2	-0.18386	4.58247e-08	Clta	-0.350337	5.05547e-111
		Syf2	-0.201396	0.345353	Fus	0.274873	4.64194e-08	Aard	5.60673	5.06074e-111
		Psmd7	-0.08993	0.34586	Chp1	0.346512	4.729e-08	Cldn6	1.78219	5.84022e-111
		Fgfr3	0.417144	0.355968	Dhx9	0.472045	4.75496e-08	Dbnl	-0.606669	7.95838e-111
		Fam114a1	0.519472	0.36091	Ndufb3	0.121403	4.84419e-08	Cib1	0.52759	8.20656e-111
		Uqcc2	0.185102	0.365314	Ndufb9	0.144382	4.86043e-08	Nradd	0.682328	9.88405e-111
		Ostf1	-0.0763735	0.368488	Gm13056	-0.790777	4.8934e-08	Cdk14	-1.36009	1.048e-110
		Pacsin2	0.233388	0.368903	Gm9898	1.42018	4.92158e-08	Bmp5	1.03998	1.33934e-110
		Rab3c	0.893241	0.377378	Amotl1	-0.255125	5.14044e-08	Hnrnpa3	0.447517	1.34752e-110
		Mef2a	-0.0691778	0.378701	Rpl37	-0.0922642	5.28607e-08	Pdcl3	-0.424098	1.38797e-110
		Atp6v0d1	0.245478	0.379381	Bend7	-0.288844	5.4995e-08	Psmg1	0.771583	1.47904e-110
		Wdr43	-0.108747	0.379637	Stt3a	0.315158	5.51475e-08	Wbp1	0.784368	1.61435e-110
		Patj	0.371316	0.38069	Kdelr2	0.369226	5.60297e-08	Hip1r	0.794465	1.75566e-110
		Fam174a	0.0760336	0.385777	Ppp2ca	0.164789	5.63281e-08	P2rx2	3.52259	1.91002e-110
		Arhgef1	-0.0679651	0.385998	Mfsd2a	2.10946	5.74715e-08	Tle2	0.793523	2.01356e-110
		Arf2	-0.0118171	0.387087	Sphk1	-1.05453	5.87142e-08	Fbxw2	-0.592009	2.08484e-110
		Swi5	0.0874111	0.387821	Far1	0.474895	5.98467e-08	Rpl12	-0.36944	2.22511e-110
		Gnas	0.0790816	0.388022	Phc2	0.326475	6.00616e-08	Bnip2	-0.817923	2.5257e-110
		Pnn	-0.184344	0.388508	Srek1	0.274102	6.05106e-08	Rps15a	-0.32257	3.23671e-110
		Arrdc1	-0.102292	0.391734	Gprin3	-0.31799	6.09877e-08	Scamp1	0.707099	3.51147e-110
		Atf4	0.228899	0.393959	Rac1	0.253586	6.51386e-08	Rpl23	-0.282939	3.57799e-110
		Mrpl27	0.221806	0.394198	Mosmo	-0.347333	6.57677e-08	Ddit4	1.10288	4.22973e-110
		Cwf19l2	-0.236991	0.395141	Muc20	1.76667	6.64285e-08	Osbpl9	-0.533887	5.47214e-110
		Bad	0.217722	0.397248	Pomp	0.132089	6.70259e-08	Gm10076	0.599226	6.51779e-110
		Sdcbp	0.0153166	0.401502	Tspan8	-0.167701	6.88474e-08	Tbl1x	-0.928897	7.07867e-110
		Nktr	-0.126591	0.403141	Ppp1ca	0.120628	6.8849e-08	Piga	1.59653	9.93598e-110
		Mtch2	0.108259	0.403713	Creb5	2.49812	6.92837e-08	Rab34	0.653981	1.00233e-109
		Cdc123	-0.0413309	0.404452	Nfkb1	0.382691	6.96858e-08	Snrpf	0.451601	1.01446e-109
		Txndc5	0.239231	0.407194	Tef	-0.511993	7.0273e-08	Rpl9	-0.375292	1.65368e-109
		Mfsd6	0.820955	0.408277	2900097C17Rik	0.336894	7.04694e-08	Cox6a2	4.95461	1.96211e-109
		Dynlt3	0.107695	0.410545	Rtn3	0.183775	7.28369e-08	Ndufc1	0.484386	2.49098e-109
		Ghr	0.112894	0.412903	Eif4e2	-0.1105	7.39951e-08	Mtmr12	-1.71047	2.49751e-109
		Lcn2	1.32559	0.416082	Snx2	-0.22822	7.4567e-08	Ivd	0.712771	2.57272e-109
		Pak4	0.237517	0.417728	Bccip	0.250887	7.60094e-08	St6galnac6	3.37364	3.32005e-109
		Rpl7a	-0.0553161	0.421545	Rab34	-0.273396	7.75489e-08	Mpp1	-1.76283	3.48726e-109
		Psap	0.330901	0.424685	Pip5k1a	0.531467	7.90496e-08	Hkdc1	2.38681	4.31454e-109
		Ski	0.289566	0.43287	Eci1	-0.127877	7.90983e-08	Zfp57	-2.20474	4.87629e-109
		Vamp3	-0.106821	0.434596	Prkab1	0.259666	8.0296e-08	Adamtsl1	-2.21296	5.27707e-109
		Lap3	-0.102451	0.43961	Denr	0.210904	8.08883e-08	Npdc1	1.73886	6.25852e-109
		Ddx58	0.772385	0.442274	Dusp14	-0.418028	8.20715e-08	Tubb5	-0.677092	6.27591e-109
		Tusc3	-0.0415171	0.442663	Dusp6	-0.549276	8.79457e-08	Hnrnpa0	-0.336995	6.72477e-109
		Myh9	0.195076	0.444018	Hist1h2bc	0.536269	8.80471e-08	Hmgcs1	0.820182	7.07554e-109
		Fndc3b	0.416197	0.444573	Mapre2	0.530476	8.82621e-08	Pdhb	0.526464	7.94954e-109
		Ddx39b	0.123673	0.446357	Flcn	0.729034	8.83972e-08	Mob3b	1.86625	8.03587e-109
		Ifngr2	-0.0727889	0.449175	Nucb1	0.278869	8.98825e-08	Hif1a	0.632205	8.36423e-109
		Htra1	-0.455926	0.454034	Mrps33	0.189906	9.18056e-08	Atl2	0.933272	9.52284e-109
		Net1	0.729413	0.460747	Lats1	0.550717	9.37413e-08	Creld1	0.772731	1.24485e-108
		Gsap	0.50208	0.462406	Arid1a	0.186088	9.60603e-08	Sel1l3	2.58489	1.54641e-108
		Xiap	-0.0866293	0.462678	Arrdc1	-0.190249	9.6166e-08	Slc35g2	1.55378	2.34386e-108
		Helz	0.0803595	0.465059	Gabarapl2	0.0951122	9.7167e-08	Prr15l	0.528591	3.86623e-108
		Bag2	-0.192264	0.465156	Lcp1	-0.295213	9.72662e-08	Sptssa	-0.734683	5.82206e-108
		Dlg1	0.0463122	0.466104	Nap1l1	-0.252696	1.01081e-07	Lrrk1	-1.1917	6.50705e-108
		Cct7	0.028545	0.467373	Jagn1	0.0558081	1.04192e-07	Zfp644	-0.621238	6.56424e-108
		Etv3	0.464144	0.46801	Lsm12	0.184121	1.06449e-07	Pim1	1.38495	7.34116e-108
		Rnf7	0.0578867	0.471807	Dyrk2	0.595635	1.06746e-07	Pnkd	0.417679	9.07926e-108
		Abi1	0.316001	0.47266	Btg1	0.214885	1.08439e-07	Azin2	1.25408	9.98124e-108
		Snx18	-0.0680743	0.472684	Mydgf	0.124228	1.08489e-07	Spcs3	0.563087	1.21806e-107
		Mif	0.112342	0.472895	Lamtor5	0.109588	1.0862e-07	Cisd2	0.310514	1.40423e-107
		Ppp1r15a	-0.213883	0.473403	Cs	0.384243	1.08739e-07	Cbr3	2.58599	1.40608e-107
		Atraid	-0.0442962	0.474283	Pdia3	0.199628	1.13163e-07	Arl2	0.526867	1.45134e-107
		Rnd1	0.65622	0.474872	Sra1	0.158688	1.13198e-07	Dhrs4	0.545046	1.77048e-107
		Arhgap5	0.139664	0.478009	Phlda2	0.715328	1.14033e-07	Ablim1	-1.26628	1.90177e-107
		Eif2a	-0.147323	0.478607	3930402G23Rik	1.64546	1.15859e-07	Map6	-2.75996	2.05771e-107
		Fam160a2	0.486892	0.482028	Rcc2	0.403137	1.16425e-07	Tes	-1.35837	2.2231e-107
		Phf3	-0.0832987	0.483151	Pgam2	-0.542949	1.16488e-07	Zbtb8b	-3.24658	6.54428e-107
		Ube2m	0.0704748	0.489714	Rtcb	-0.128848	1.186e-07	Aco2	0.465624	8.79136e-107
		Tmc4	0.193205	0.493261	Cnih4	0.221159	1.21657e-07	Pcnx	0.884606	1.00912e-106
		Lpcat3	0.339443	0.496804	Slc50a1	-0.207339	1.27302e-07	Trappc3	-0.441559	1.75832e-106
		Zcchc9	-0.0440331	0.499211	Hnrnpa0	-0.143944	1.28035e-07	Eif5	0.44926	1.89446e-106
		Adam9	0.363584	0.502335	Ppp1r9a	-0.135635	1.28998e-07	Poldip2	0.681425	2.71655e-106
		Stk36	-0.349394	0.503713	Amdhd2	-0.387672	1.30949e-07	Faf2	0.383372	2.9046e-106
		Abca3	0.334438	0.505976	Phip	0.316987	1.31162e-07	Psme4	0.559717	3.09357e-106
		Cuta	0.166602	0.507782	Med28	0.176298	1.32156e-07	Arrdc4	-1.85101	3.13984e-106
		Hnrnpk	0.0540982	0.510788	Arih1	0.442423	1.33566e-07	Mrpl16	0.766049	3.98785e-106
		Gsk3b	-0.134708	0.512184	Usf2	0.278185	1.34217e-07	Ythdf2	0.689041	4.51206e-106
		Mob4	-0.0415904	0.51283	Impad1	0.357109	1.35072e-07	Mlx	0.673239	4.83519e-106
		Ngdn	0.12853	0.51781	Ccng1	0.862994	1.38705e-07	Coprs	1.07594	5.50371e-106
		Arpc5	0.0191534	0.521005	Nipal2	0.517702	1.39769e-07	Atp2c2	3.18065	5.84606e-106
		Hnrnpr	-0.174129	0.527588	Tmed4	0.2345	1.40741e-07	Cracr2a	3.6238	6.54378e-106
		Tapbp	0.313957	0.527815	9330182L06Rik	-0.302643	1.43385e-07	Rab3a	1.76476	8.08476e-106
		Uvrag	-0.19311	0.528941	Fam184a	-0.471072	1.44343e-07	Ralb	-0.834389	9.27184e-106
		Yipf3	-0.135907	0.530745	Itgav	0.489131	1.46172e-07	Tnfaip1	0.586534	1.3174e-105
		Irf2bpl	-0.299952	0.531397	Tmem164	0.222002	1.46216e-07	Flii	-1.0424	1.73864e-105
		Celsr1	0.693444	0.531867	Sema4a	0.867945	1.523e-07	Prmt2	-1.28228	1.82098e-105
		Ppa1	0.149007	0.532116	Mpzl1	0.520212	1.53277e-07	Cobl	-1.25956	1.88411e-105
		Timm8b	0.105559	0.534945	Znrf1	0.337364	1.54586e-07	Zfp36l2	0.858112	2.05077e-105
		Zfyve1	0.479444	0.537155	Usp12	0.528824	1.57254e-07	Alkal1	4.4624	2.29416e-105
		Rrp1	-0.0780172	0.537912	Srxn1	2.31535	1.68179e-07	Celsr1	0.986485	3.69396e-105
		Chkb	-0.561031	0.538822	Gtf3c6	0.493857	1.68453e-07	Rpl4	-0.312287	3.82655e-105
		AC149090.1	-0.11385	0.539549	Ifnar2	-0.352661	1.7265e-07	Dazap1	-0.423804	4.07851e-105
		Stx7	-0.0447269	0.547968	Abca1	-0.163345	1.74964e-07	Stt3a	0.485378	4.25152e-105
		Rnf181	-0.175001	0.5483	Crk	0.440507	1.75219e-07	Slc25a35	2.90016	5.24744e-105
		Herpud1	-0.118617	0.551759	Dlg3	0.630296	1.75763e-07	Pex2	-0.475371	5.95377e-105
		Dnaja2	0.0866654	0.554791	Hnrnpdl	0.257602	1.78866e-07	Hsd17b10	-0.376752	6.25856e-105
		Nr1h2	0.341046	0.555485	Sh3rf1	0.528841	1.79118e-07	Cetn3	-0.375381	8.21814e-105
		mt-Co1	-0.00436683	0.55838	Anp32b	-0.165963	1.79298e-07	Pigp	-0.470492	8.34778e-105
		Lgmn	0.236308	0.561185	Dpm2	0.237196	1.81127e-07	Ttc9	1.06526	1.01657e-104
		Fbxo9	0.0205404	0.561386	Flrt3	-0.574331	1.84027e-07	Cracr2b	0.956567	1.07642e-104
		Dhcr24	-0.0440993	0.563025	Akt2	0.470983	1.84858e-07	Adam17	-0.739895	1.20427e-104
		Cd14	1.05273	0.56799	Tdg	0.544666	1.86191e-07	Mrpl17	-0.474527	1.2057e-104
		Hspb11	-0.218636	0.569195	Eif3b	0.217037	1.87207e-07	Zfp467	0.452634	1.4309e-104
		Dctn2	0.00475139	0.570775	Cped1	-1.47944	1.87742e-07	2020-03-02	-0.860584	1.43832e-104
		Mpv17l	-0.36127	0.571808	Ubn2	0.31098	1.91766e-07	Rnf149	0.441912	1.51495e-104
		Dgcr6	0.119518	0.572261	Gpx8	-0.228662	1.92235e-07	Bbip1	-0.458606	1.83955e-104
		Afdn	0.189054	0.572589	Mib1	0.38133	1.93764e-07	Trabd	0.454672	2.21162e-104
		Golt1b	0.165314	0.573817	Bag6	0.345909	1.95757e-07	Naga	0.659595	2.35192e-104
		Nop53	0.0831946	0.580857	Pld3	0.489727	1.95781e-07	Rasl11b	-1.18463	3.4668e-104
		Sra1	0.125716	0.583176	S100a11	0.222611	2.04898e-07	Agap3	-0.843951	3.69171e-104
		Mrpl54	0.0688697	0.591678	Gas6	-0.190268	2.09351e-07	Agps	0.756213	3.73897e-104
		Zmat2	0.253157	0.596339	Wnk1	0.276856	2.14399e-07	Gusb	0.940112	4.15682e-104
		Churc1	0.213166	0.597615	Cfl2	-0.242121	2.2001e-07	Safb2	0.666449	4.27131e-104
		Snf8	0.0735228	0.603908	Map2k2	0.0454927	2.20899e-07	Jdp2	-2.31022	4.33007e-104
		Ror2	-1.17748	0.603995	Pde1b	1.84072	2.22961e-07	Atp6ap2	0.484587	5.74492e-104
		Gm16286	-0.245102	0.60554	Tsen34	-0.222499	2.29738e-07	Cept1	0.521311	5.76919e-104
		Pttg1ip	-0.124981	0.60612	Efemp1	-1.04305	2.31904e-07	Ppp1cc	-0.4028	7.16585e-104
		Upf3a	-0.221134	0.608072	Wapl	0.228479	2.32167e-07	Cbx6	-0.787553	7.37039e-104
		Ndufs4	-0.112351	0.611471	Ppia	-0.0920265	2.32173e-07	Srp19	0.50715	8.12579e-104
		Col5a2	0.848015	0.612321	Kctd2	-0.319638	2.38425e-07	Tomm40	0.439617	8.69086e-104
		Snu13	0.0612317	0.613712	Rbm39	0.168887	2.42409e-07	Picalm	0.600987	9.5381e-104
		Rock2	-0.200535	0.618935	Tmem33	0.320759	2.44435e-07	Ogfrl1	1.22098	1.07092e-103
		Fzd6	0.376801	0.620802	Ubqln1	0.194499	2.48649e-07	Maf	2.49151	1.24812e-103
		Rap1a	0.0161584	0.622466	Cltc	0.30402	2.4969e-07	Sys1	-0.392291	1.31106e-103
		Mrpl43	-0.0241089	0.623699	Pcbd1	-0.115712	2.60329e-07	Epdr1	3.62385	1.39271e-103
		Plekhd1	1.09723	0.632154	Txndc15	-0.140498	2.63367e-07	Gns	0.672653	1.44175e-103
		Selenop	0.200701	0.632537	Ost4	0.142308	2.6822e-07	Prcd	-0.488648	1.46558e-103
		Rapgef4	-0.304448	0.632838	Ssbp3	0.518601	2.72744e-07	Scamp2	-0.614965	1.49249e-103
		Armt1	-0.910488	0.641371	Hspb1	-0.558057	2.78933e-07	Nfs1	0.858415	1.62097e-103
		Eif2s2	0.00590059	0.645467	S100g	0.311926	2.81963e-07	Cbr1	0.531153	1.64547e-103
		Pam16	-0.0184564	0.647327	Ier3	-0.522081	2.86018e-07	Afdn	-0.560117	1.8226e-103
		Pum1	0.00167527	0.657569	Rin2	0.417058	2.87953e-07	Ptprk	0.473186	2.10676e-103
		Arf4	-0.0685269	0.661748	Kalrn	0.662331	2.88346e-07	Serinc1	-0.549621	2.31429e-103
		Emc7	0.0108123	0.674719	Foxq1	1.3119	2.92076e-07	Fem1b	0.822428	2.51701e-103
		Kdm5b	0.248477	0.675779	Alas1	0.306667	2.95733e-07	Rpn2	0.444358	2.57615e-103
		Gpn3	-0.234183	0.684245	Ppp1r15b	0.502947	2.97348e-07	Nfkb1	0.708092	2.73628e-103
		Slc38a10	0.367387	0.698192	Nt5c	0.263333	2.97454e-07	Ndufa2	0.392143	2.93653e-103
		Polr1a	1.31059	0.705747	Plin3	-0.214067	3.00228e-07	Abhd17b	0.405858	4.33031e-103
		Huwe1	0.150981	0.706992	Med21	0.14773	3.00855e-07	Rpl21	-0.271977	4.82188e-103
		Ctcf	-0.212949	0.708805	Golga4	0.384494	3.06695e-07	Gkn2	6.15169	6.11177e-103
		Npc2	0.16691	0.711231	Trpv6	-0.615507	3.07656e-07	Mrpl1	0.764536	6.23817e-103
		Lsm7	0.139466	0.71729	Eif3a	0.193656	3.18505e-07	Pmvk	1.43331	6.63606e-103
		Frem2	0.783768	0.725261	Uqcrc1	0.202202	3.18886e-07	Anxa4	-0.363269	6.9943e-103
		Ing4	-0.179248	0.73163	Src	-0.106226	3.2185e-07	Ibtk	1.11294	7.07389e-103
		Pak1ip1	-0.163257	0.733567	Fgfr2	0.186813	3.33159e-07	Vapa	-0.325091	7.46615e-103
		Iqsec1	-0.206607	0.737144	Rasl12	0.739954	3.33977e-07	Rragd	3.69273	7.62648e-103
		Arhgap22	-0.194016	0.743635	Nsd1	0.280408	3.34347e-07	Acoxl	4.1039	8.48541e-103
		Epb41l4b	-0.0888365	0.75098	Rab1b	0.216339	3.34453e-07	Fam117a	0.390108	8.79028e-103
		Pa2g4	0.0637863	0.754017	Srp19	0.176689	3.42678e-07	Mcf2l	3.11109	1.12717e-102
		Ubtf	-0.116657	0.755009	Kctd17	1.21968	3.43349e-07	Atoh8	-2.15643	1.46168e-102
		Sdhd	-0.0251617	0.76557	Snrnp48	0.333751	3.46383e-07	Rasgrf2	-4.49503	1.6841e-102
		Rbm18	-0.17696	0.770535	Vps29	0.113453	3.50187e-07	Tm2d2	-0.545294	1.68541e-102
		Sqle	-0.349221	0.772065	Atp6v1g1	0.132007	3.5269e-07	Upf3a	-0.648248	1.80341e-102
		2410004I01Rik	-0.280768	0.778165	Thap2	0.462872	3.55945e-07	Anp32b	-0.385562	2.90621e-102
		Zfp462	0.200342	0.779615	Slc1a5	-0.181013	3.60522e-07	Tmem126a	0.472891	3.24147e-102
		Dnajb4	0.0790454	0.789236	Fem1b	0.363537	3.61264e-07	Rps24	-0.335995	3.41161e-102
		Glo1	0.011781	0.790603	Rap1gap	0.446123	3.67363e-07	Eif4g1	0.350746	3.50986e-102
		Acbd6	-0.134941	0.79349	Piga	0.643157	3.76784e-07	Gkn3	5.02955	3.54887e-102
		Rabl3	0.460385	0.795041	Psmc2	0.135903	3.79414e-07	Ywhab	-0.328228	3.81753e-102
		Sh3bgrl	0.205382	0.798695	Msrb2	-0.314815	3.85828e-07	Naxe	0.404027	3.8178e-102
		Larp1b	-0.47124	0.804877	Tsc22d3	-0.112709	3.88827e-07	Arpc3	-0.333037	5.38482e-102
		Pop5	0.21562	0.808999	Vav3	1.521	3.96764e-07	Canx	0.45924	7.97522e-102
		Apip	0.44684	0.809034	Fzd2	-0.273139	4.08306e-07	Cdc37	-0.323683	8.8229e-102
		Naa15	0.468633	0.80983	Rbm47	0.284013	4.10563e-07	Mrpl2	0.334342	9.80441e-102
		Efna1	0.119209	0.811121	Atp13a3	-0.158364	4.15929e-07	Mrps7	0.502089	1.01783e-101
		Cisd1	0.35135	0.814761	Timm13	0.0761204	4.16878e-07	Cyfip2	0.899098	1.05715e-101
		Sar1a	0.17232	0.816603	F2r	-0.472837	4.22651e-07	Mogat1	4.70048	1.14689e-101
		Banp	-0.367652	0.816834	Ajuba	-0.930092	4.27845e-07	Mrpl30	-0.306958	1.19352e-101
		Imp3	0.0204965	0.819315	Dhx29	-0.212367	4.36598e-07	Lrrc1	-1.38072	1.27552e-101
		Copz1	0.231382	0.825593	Fdps	-0.198061	4.39316e-07	Alas1	0.462795	1.64928e-101
		Ywhag	0.265149	0.825939	Tm9sf3	0.127976	4.43488e-07	Apip	0.684063	1.72352e-101
		Ubl3	0.214297	0.830139	Tug1	0.407073	4.51172e-07	Serp1	0.565947	1.77613e-101
		Ech1	0.0100742	0.830457	A230057D06Rik	1.11527	4.57042e-07	Nt5c	-0.37294	1.86652e-101
		Zfand5	-0.0264693	0.836335	Akt1s1	0.286198	4.60371e-07	1110004F10Rik	-0.385947	1.91568e-101
		S1pr2	0.227678	0.848611	Ppm1b	0.27595	4.62751e-07	Lrrc75a	-1.61639	2.22042e-101
		Tor3a	-0.0650098	0.849607	Tmem42	-0.225036	4.79847e-07	Tra2a	-0.376014	2.7215e-101
		Med21	0.136062	0.8502	Zfp395	0.379367	4.81287e-07	Mthfs	0.719686	3.18953e-101
		Orai1	-0.249757	0.853471	Fam104a	0.199832	4.81969e-07	Arid5b	-0.663942	3.19212e-101
		Aph1c	-0.616414	0.855364	Smim20	0.195657	4.8592e-07	Fgd2	0.865143	3.43595e-101
		Ssna1	-0.241863	0.856392	Tigd2	0.253321	4.85974e-07	1110008F13Rik	-0.436781	3.57361e-101
		Ufm1	0.27695	0.861859	Csf2ra	-0.403826	4.94751e-07	Wnt7a	-4.02483	4.72819e-101
		Egfl6	0.429247	0.862647	Nudt4	0.24159	4.95457e-07	Mrpl22	0.386741	5.05572e-101
		Pcyt2	-0.0730541	0.864863	Tecr	-0.1688	4.9733e-07	Wasf2	-0.583555	5.86869e-101
		Bod1l	-0.342803	0.86678	Gtf2b	0.201924	5.02038e-07	Eif2b1	0.537194	6.04483e-101
		Scnn1b	-0.0187126	0.867777	Peg3	0.750016	5.02539e-07	Flvcr2	-2.28544	6.23832e-101
		Lman2	0.0607317	0.878265	Raf1	0.350316	5.04793e-07	Hmg20b	-0.467105	7.85954e-101
		Zfp74	0.13633	0.881512	Akap13	-0.245502	5.08572e-07	Col4a3bp	-0.880471	8.02559e-101
		Limd2	-0.0305407	0.883133	Cdk14	-0.293571	5.11693e-07	Vsig2	-0.362893	9.2653e-101
		Rpe	0.26119	0.88877	Lrp10	0.253631	5.19761e-07	Jag1	2.22822	9.44267e-101
		Tmem9b	0.226329	0.89739	Pold4	-0.280624	5.30265e-07	Gm26522	2.42996	1.01109e-100
		Cyp2j6	0.864115	0.900525	Pitpnm3	-0.701339	5.30756e-07	Aldh4a1	1.17174	1.03997e-100
		Gsto1	0.639085	0.90107	Zdhhc18	0.785618	5.32708e-07	Eif3g	-0.343575	1.06609e-100
		Cwc15	-0.12474	0.903153	Atp1b1	-0.101505	5.33374e-07	Dnttip1	-0.620149	1.27702e-100
		Lin7c	-0.0441036	0.906122	Slco2a1	0.382916	5.3555e-07	Cfi	3.93382	1.60017e-100
		Frmd8	-0.357951	0.913961	Arhgap6	-1.2024	5.40141e-07	Paxx	0.749539	1.67192e-100
		Ndufv1	0.0197796	0.919214	Ccnt2	0.199219	5.46584e-07	Pfdn1	-0.333559	1.73352e-100
		Arhgap29	0.149151	0.927554	Fam91a1	0.467	5.49948e-07	Mmp23	-2.58969	2.04129e-100
		Eny2	-0.0807164	0.929883	Dgcr2	0.430276	5.50772e-07	2020-03-06	0.423653	2.0427e-100
		Actr3	0.103736	0.932905	Tpcn2	0.958673	5.583e-07	Usp47	0.373164	2.05046e-100
		Abhd17b	-0.244794	0.938054	Mrpl36	0.222513	5.62785e-07	Prdx4	0.580776	2.25428e-100
		Sorl1	0.51116	0.941517	Cat	-0.176907	5.63367e-07	Hmbs	0.532397	2.3195e-100
		Nol11	-0.0746772	0.950942	Pde7b	0.573352	5.92535e-07	Tnfsf15	-2.7521	3.02069e-100
		Scd1	0.845832	0.952421	Inppl1	0.522113	6.03704e-07	Tmem135	0.868648	3.16984e-100
		Jdp2	-0.394678	0.957393	Snf8	0.219267	6.06873e-07	Rab2a	-0.325956	3.18044e-100
		Tsg101	0.0089879	0.959822	Tubb2b	0.740197	6.12285e-07	Lmna	-0.793743	3.85839e-100
		Sike1	0.0544552	0.964853	Pdlim1	-0.122071	6.33123e-07	G0s2	1.34412	4.75107e-100
		Fgfrl1	-0.193984	0.974605	Psmd1	0.286177	6.43908e-07	Plekha1	-1.12639	5.29726e-100
		Bzw1	-0.0218969	0.976339	Rbx1	0.122878	6.51711e-07	Grina	0.569633	6.72621e-100
		Surf4	0.367739	0.980684	Cops6	0.0773323	6.5307e-07	Lsm7	0.448304	6.87861e-100
		Cers4	-0.187439	0.988136	Dera	-0.104463	6.71166e-07	Pef1	-0.843938	7.01793e-100
		Cdh13	1.26778	0.988768	Ppp1r15a	-0.332104	6.74602e-07	Manf	0.672107	7.56029e-100
		Bsg	-0.0222891	0.989743	1810032O08Rik	-0.278376	6.74638e-07	Spint1	-0.439508	7.88336e-100
		Crlf1	0.143187	1	Fam120a	0.452791	6.77217e-07	Tbcb	-0.330249	1.13748e-99
		Nsmce4a	-0.149229	1	Hspa5	0.249331	7.01256e-07	Pxdc1	-2.90712	1.15257e-99
		Smc3	-0.166352	1	Tmem259	0.345286	7.02436e-07	Cd83	2.23397	1.18381e-99
		Thoc3	-0.293875	1	Mbnl2	0.267836	7.07369e-07	Ptprm	-1.06892	1.23516e-99
		Papola	-0.0787226	1	Zfp219	-0.113076	7.15895e-07	Abcc5	-1.30541	1.44032e-99
		Polg	-0.101524	1	Rasd2	1.34242	7.24804e-07	Sh3bgrl2	1.45463	1.51634e-99
		Copz2	-0.202182	1	Ctps	-0.410911	7.36819e-07	Max	-0.591627	1.55793e-99
		Nedd9	-0.058458	1	Rac3	-0.115278	7.43263e-07	Pik3c2a	0.448466	1.68846e-99
		Lamtor5	-0.0385307	1	Coa3	0.0976528	7.45145e-07	Ccnj	1.24109	1.69009e-99
		Uqcrh	-0.0137522	1	Bmp3	-0.40709	7.547e-07	Rassf2	-2.25004	2.90932e-99
		Phactr1	-0.0796714	1	Sec14l2	0.648615	7.59466e-07	Eef1e1	0.7591	3.54394e-99
		Cgnl1	0.213783	1	Ssx2ip	0.473038	7.67418e-07	Prelid1	-0.327052	4.89731e-99
		Fam76a	0.0532036	1	Wbp1	0.366361	7.76728e-07	Mark2	0.4323	5.04726e-99
		Nrp1	-0.238098	1	Fbxl22	1.67066	7.8327e-07	Abhd11	0.384078	5.22836e-99
		Macf1	-0.0149703	1	Exosc4	0.240074	7.87359e-07	Sema4a	2.46778	7.46725e-99
		Spop	-0.0672629	1	1700123O20Rik	0.169391	7.93004e-07	Fbn2	-1.48097	8.16735e-99
		Evl	0.444398	1	Sumo2	0.0965054	7.99099e-07	Dpy30	0.464459	1.00318e-98
		Mta1	0.13893	1	Atp6v1e1	0.186703	8.22939e-07	Arhgap8	-1.64307	1.00732e-98
		Cgn	0.142378	1	Atp5g3	0.115852	8.37674e-07	Ugp2	0.584212	1.01989e-98
		Vcl	0.0111617	1	Ganab	0.356512	8.40638e-07	Fam103a1	-0.379888	1.16756e-98
		Mrps36	0.119609	1	Atf3	-0.603325	8.61693e-07	Rps6ka1	0.915232	1.50254e-98
		Stx8	0.170257	1	Osbpl3	1.24092	8.62829e-07	Arhgap29	-0.837158	1.50848e-98
		Plscr2	0.142319	1	Hmgcr	0.174741	8.74206e-07	Luc7l3	0.290357	1.68036e-98
		Col6a1	1.06665	1	Ppm1a	0.258209	8.77272e-07	Ubr1	0.360519	1.72361e-98
		Sphk1	0.231033	1	Fitm2	0.497477	8.79074e-07	Slc9a3r2	-0.453434	1.76579e-98
		Srp19	-0.0407418	1	Elf3	0.407021	8.81413e-07	Hspe1	0.526807	1.8665e-98
		Ptms	0.0551832	1	Mrps17	0.0922389	8.90587e-07	Hspd1	0.4358	1.93291e-98
		Srsf10	-0.151206	1	Pard6g	0.551034	8.91814e-07	Utp20	1.68861	3.97009e-98
		Thap11	-0.379853	1	Lpp	0.294174	8.98159e-07	Ankrd44	-1.83001	4.82951e-98
		Pxn	0.304499	1	Plod3	0.482134	9.20268e-07	Pex11a	0.926384	4.88185e-98
		Yif1b	-0.0160487	1	Slpi	0.914724	9.28539e-07	Pgk1	-0.411834	5.07612e-98
		Dhrs3	0.423068	1	Hnrnpr	-0.134021	9.51363e-07	Gpbp1	0.327202	5.45557e-98
		Dstn	0.0328316	1	Akap1	0.817913	9.55031e-07	Tmem184c	2.4697	6.17966e-98
		Frmd4a	-0.0656815	1	Cox19	0.307595	9.551e-07	Cers4	-1.31517	6.41651e-98
		Plscr3	0.212435	1	Mok	-1.21387	9.56646e-07	Rbm18	-0.808406	6.59644e-98
		Myo18a	-0.0529687	1	Sf3b6	0.152483	9.61295e-07	Supt4a	-0.358483	6.67803e-98
		Tpm4	0.149453	1	Prkar2a	0.460018	9.73982e-07	Rhpn1	3.57809	7.09672e-98
		Hagh	-0.267513	1	Ncor1	0.209868	9.78593e-07	Epop	2.86808	7.20124e-98
		Map2k3	0.10417	1	Usp7	0.175982	9.90595e-07	Emc3	-0.413878	8.50317e-98
		Selenoh	0.16169	1	Hmgb3	0.216106	1.02316e-06	Sgk1	-1.95604	8.51055e-98
		Ap1s1	0.166512	1	Gstt3	0.299637	1.05225e-06	Myo5c	0.392425	1.0369e-97
		Ssb	0.0140875	1	Gm43672	-0.624241	1.05533e-06	Tcta	-1.29521	1.50699e-97
		Uba2	-0.267887	1	Pbdc1	0.518949	1.0911e-06	Gnas	-0.290826	1.53544e-97
		Sft2d1	-0.257772	1	Copb1	0.238458	1.09339e-06	Denr	0.439087	1.56204e-97
		Zbtb4	0.302274	1	Dap	0.177702	1.11174e-06	Bad	0.489306	1.941e-97
		Rheb	-0.0763664	1	Abca14	2.17052	1.11481e-06	Ankrd40	0.423938	1.9639e-97
		Prrg2	-0.182402	1	Tmem171	-0.334987	1.12241e-06	Senp2	-0.793431	2.18582e-97
		Hypk	-0.1932	1	Mtpn	0.282612	1.12698e-06	Psma3	0.448374	2.33492e-97
		Kmt2b	0.353636	1	Pafah1b1	0.21906	1.14843e-06	Erh	0.499354	2.40867e-97
		Rab5a	0.0910333	1	AU040320	0.675182	1.15371e-06	Ckmt1	0.704172	3.07871e-97
		Txndc9	-0.101936	1	Ube2z	0.487896	1.1566e-06	Arf3	-0.684459	3.48446e-97
		Swt1	-0.0622631	1	Tmem238	0.0939612	1.15762e-06	Ube2a	0.506013	4.24114e-97
		Cnot3	-0.245594	1	Gpc6	1.71065	1.15863e-06	Arf1	-0.303052	4.48434e-97
		Rhob	0.108529	1	Sesn2	0.804377	1.16318e-06	Gstp1	1.7944	4.90159e-97
		Traf3	0.575136	1	Nudc	0.102218	1.16711e-06	Pik3r3	1.57086	5.32737e-97
		Clptm1	0.35621	1	C1qtnf12	-0.419154	1.17459e-06	Rpp21	-0.253719	5.41587e-97
		Fam193b	0.379946	1	Rnf126	0.28159	1.18586e-06	Ctdsp2	-0.724668	5.6793e-97
		Pura	-0.216639	1	Copg1	0.52913	1.18606e-06	Adamts10	-1.8306	6.90864e-97
		Dusp1	0.258458	1	Anpep	0.455402	1.22362e-06	Smim11	0.497435	7.38444e-97
		Pwwp2b	-0.224928	1	Rexo2	0.216671	1.22833e-06	Xpot	0.952474	7.45087e-97
		Mrpl12	0.0713058	1	Tmem126a	0.18571	1.23642e-06	Rnf5	0.582735	8.44902e-97
		Yy1	-0.185248	1	Bbx	0.371061	1.2513e-06	Adrm1	0.390811	8.9746e-97
		Pcx	0.347361	1	Alg6	-0.459639	1.25232e-06	Uty	-5.23693	1.0691e-96
		Tceal8	-0.00359263	1	Ube2k	0.261226	1.29926e-06	Plgrkt	-0.724463	1.13812e-96
		Sec11a	0.0160479	1	Ccdc136	0.864057	1.30446e-06	Pigyl	-0.306664	1.22007e-96
		Etfb	-0.036323	1	Cpn1	-0.339323	1.31148e-06	Dcps	0.820035	1.26833e-96
		Lims2	0.00931039	1	Trim16	-0.584064	1.31667e-06	Smarcb1	-0.421825	1.30699e-96
		Cdk2ap2	-0.0326552	1	Taf7	-0.268568	1.32428e-06	Desi1	0.702662	1.70763e-96
		Nudt21	0.0800254	1	Psmb2	0.128547	1.33542e-06	Mbd3	0.305196	1.8729e-96
		Pla2g16	0.206887	1	Mrpl52	0.0794874	1.37601e-06	Cldnd1	-0.527409	1.91561e-96
		Col4a3bp	-0.156963	1	Arl6ip6	-0.0862911	1.37648e-06	Tank	0.900384	2.13749e-96
		Ier5	0.598761	1	Phka2	-0.704	1.37885e-06	Rpl13a	-0.324167	2.47261e-96
		Nae1	-0.146259	1	Swi5	0.152147	1.38432e-06	Ube2d2a	-0.23136	2.63155e-96
		Gse1	0.316557	1	Pnliprp1	1.55147	1.41579e-06	Ppat	0.837535	3.49719e-96
		Nbeal2	0.0874698	1	Wdr91	-0.246659	1.44088e-06	Ubn2	0.394388	3.57116e-96
		Sfxn1	-0.200115	1	Larp4b	0.345077	1.48022e-06	Carnmt1	-0.898648	3.7609e-96
		Coro1b	0.0337667	1	Ccdc167	0.781547	1.48825e-06	Ptges	4.01189	4.29661e-96
		Tspan31	0.255189	1	Naa20	0.287715	1.4942e-06	Galnt7	1.74134	4.41041e-96
		Pgam1	0.00886049	1	Sec16a	0.425894	1.5236e-06	Ikbkap	0.74243	5.82658e-96
		Hnrnpa3	0.0474629	1	Smarca4	0.381178	1.53159e-06	Cdc42	-0.302532	8.14398e-96
		Samd4	0.615138	1	Sem1	0.0907395	1.56063e-06	Cachd1	0.827082	1.10542e-95
		Taf7	-0.222793	1	Aldh18a1	1.16817	1.56445e-06	Rfc3	0.769282	1.10563e-95
		Smim3	0.223662	1	Lsm4	-0.00286788	1.57062e-06	Coq8b	1.02241	1.12137e-95
		Bloc1s1	-0.16366	1	Emc2	-0.259861	1.58105e-06	Limd2	-0.320618	1.36639e-95
		Ppp1cc	-0.0496033	1	Pin4	0.165153	1.588e-06	Frmd4a	-1.41133	1.46552e-95
		Ube2h	0.249774	1	Arl8b	0.264068	1.60036e-06	Pnpla2	0.412934	1.49263e-95
		4921524J17Rik	-0.167869	1	Itih1	1.88367	1.62319e-06	Ndufb6	0.339974	1.5957e-95
		Stub1	0.0624686	1	Hdac5	0.39945	1.63761e-06	Ankrd10	0.702095	2.31502e-95
		9530068E07Rik	0.160461	1	Pygl	0.185591	1.64321e-06	C1qbp	0.495934	2.65396e-95
		Sec14l1	0.260168	1	Zfp329	0.505413	1.66083e-06	Limk1	2.14217	2.88286e-95
		Fnbp1l	-0.0433707	1	Zfp260	0.503364	1.67377e-06	Mob4	-0.359608	3.01045e-95
		1810022K09Rik	0.0935234	1	Rab5c	0.216262	1.68284e-06	Pdha1	-0.659039	3.11734e-95
		Ppp1r3b	0.229461	1	Csnk1g2	0.335292	1.68609e-06	Pin4	0.375334	3.51701e-95
		Cdk10	-0.671003	1	Tmem208	0.100865	1.68677e-06	Mpv17l2	0.590914	3.68787e-95
		Mettl9	0.205664	1	Acaca	0.322985	1.70412e-06	Mapre2	0.736727	3.88156e-95
		Rac1	0.120718	1	Hnrnph3	-0.106017	1.71951e-06	2310039H08Rik	0.521086	4.24637e-95
		Vps4b	0.138365	1	Tpgs1	0.319266	1.73574e-06	Fam208a	-0.847778	4.3147e-95
		Lgals1	0.802668	1	Commd10	-0.240471	1.73638e-06	Mat2b	-0.42228	4.40897e-95
		Ppp2ca	0.207383	1	Mat2a	0.322082	1.74823e-06	Bhlhe40	1.04493	5.04801e-95
		Ddx24	-0.0476667	1	Ergic2	-0.160519	1.75624e-06	Tusc3	-0.476637	5.06011e-95
		Hip1r	0.562739	1	Cldn6	0.61548	1.77749e-06	2210016F16Rik	-0.615596	5.11075e-95
		Cdk2ap1	-0.267559	1	Alyref	0.0189137	1.78712e-06	Mat2a	0.519627	5.11252e-95
		Rassf3	0.306321	1	Mrpl27	0.257117	1.79524e-06	Ganab	0.330381	5.30201e-95
		Rin2	-0.217314	1	Tiparp	-0.170083	1.7993e-06	Smim14	0.460729	5.36607e-95
		1500011K16Rik	0.145179	1	Nedd8	0.094856	1.79977e-06	Susd6	-0.788848	5.46312e-95
		Cops4	-0.0771743	1	Tomm40	0.228205	1.80156e-06	Heatr1	2.05858	5.73555e-95
		Fkbp1b	-0.198278	1	Eif3j2	0.826568	1.89839e-06	Lsm5	0.380922	5.75086e-95
		Ankrd46	-0.0585282	1	Ppp4r3b	0.380317	1.90396e-06	Znrd1	-0.530943	5.96934e-95
		Rpl14	0.0717912	1	BC031181	0.0395496	1.90423e-06	Sfpq	0.458289	6.2947e-95
		Lrrfip1	-0.0547672	1	Izumo4	-0.310298	1.90546e-06	Ptch1	-1.44042	6.756e-95
		Trappc3	0.158827	1	Ptprg	0.41244	1.92951e-06	Pgp	0.237813	6.80726e-95
		Adipor1	0.0453459	1	Gtf2h5	0.0530246	1.93127e-06	Anapc4	0.487235	8.88383e-95
		Myo5b	0.0860432	1	Mark3	0.327324	1.9584e-06	Rala	-0.262331	1.01335e-94
		Morf4l2	0.0467388	1	Zranb2	0.170714	1.97806e-06	Plscr1	-1.20234	1.10598e-94
		Gna11	0.0847079	1	Gne	0.480986	2.00006e-06	Yipf4	-0.427862	1.22193e-94
		Chfr	-0.18252	1	Sar1b	-0.150442	2.06423e-06	Gatsl3	-2.85778	1.29184e-94
		Mpp1	0.0535511	1	Cept1	0.174168	2.06787e-06	Gnpnat1	0.917884	1.42222e-94
		Pum2	0.116415	1	Cox6a2	0.577538	2.09239e-06	Ssh1	-1.41459	1.47021e-94
		Rp9	-0.0444151	1	Plgrkt	-0.120317	2.10014e-06	Apool	0.502544	1.7459e-94
		Arrb1	0.470073	1	Nkx2-1	0.232155	2.10915e-06	Mlec	0.357135	1.8077e-94
		Rictor	-0.0956368	1	Stk11	0.31914	2.11847e-06	Smap1	-0.379539	2.05458e-94
		2310057M21Rik	0.235784	1	Vav2	0.498106	2.13206e-06	Bfsp1	1.57982	2.1294e-94
		Acadl	-0.152043	1	Cbx6	0.418297	2.14907e-06	Gls	-1.23283	2.51499e-94
		Gstm2	-0.493171	1	Tmem189	0.325562	2.20141e-06	Erg28	-0.363771	2.90645e-94
		Smpdl3a	-0.0939192	1	Srsf7	0.0675428	2.21287e-06	Adss	-0.677281	3.56458e-94
		Adgra3	0.351897	1	Klhdc2	-0.190623	2.22493e-06	Sel1l	0.377553	3.65817e-94
		Chmp2a	0.0142423	1	Mthfd2	1.69555	2.22631e-06	Rnf115	0.699224	3.70749e-94
		Fdft1	0.0328687	1	Slc25a51	0.270838	2.22696e-06	Timm8b	0.407135	3.76279e-94
		Tcf3	0.363054	1	Rnf130	-0.297583	2.22866e-06	Alkbh5	0.527792	4.26247e-94
		Rilpl1	0.0725979	1	Serf1	-0.218482	2.24215e-06	Rraga	-0.44499	4.26411e-94
		Sgta	-0.155183	1	Rbfox2	0.320406	2.26968e-06	Ier3ip1	-0.289472	4.38533e-94
		Cyr61	-0.0170842	1	Gm45051	-0.414135	2.29878e-06	Acadm	-0.453237	4.42029e-94
		Hnrnph1	0.157495	1	Tmem87b	0.376566	2.31545e-06	Yeats4	0.419796	4.47558e-94
		Hook3	-0.0679332	1	Nadk	0.115775	2.35449e-06	Krtcap3	-0.47143	5.04974e-94
		Cyhr1	0.0992059	1	Hexa	-0.333739	2.3789e-06	Daam2	-2.99588	5.98985e-94
		Ankrd44	-0.0877336	1	Kpnb1	0.469494	2.37955e-06	Trrap	0.600991	6.71501e-94
		Agpat2	-0.0844042	1	Man1a2	0.341747	2.4123e-06	Edem1	0.805533	6.95241e-94
		Dnajb2	-0.180412	1	Grhpr	-0.310666	2.41756e-06	Slc35c2	0.840024	7.40716e-94
		Sema3b	0.388241	1	Sugt1	-0.189785	2.42425e-06	Dusp16	1.05022	9.40107e-94
		Tubb2a	0.159564	1	Snx3	0.127965	2.44401e-06	Pam16	-0.284068	1.05139e-93
		Nupr1	0.843548	1	Hsp90ab1	-0.118017	2.59864e-06	Pop5	0.427362	1.12608e-93
		2020-09-07	0.0969453	1	Tmem14c	0.106757	2.6212e-06	Stt3b	0.27588	1.27411e-93
		Hsp90aa1	0.002657	1	Copa	0.345638	2.66069e-06	Aph1c	-2.53814	1.31989e-93
		Med31	-0.146782	1	B4galt1	0.398029	2.73747e-06	Cabin1	0.522408	1.36872e-93
		Itm2c	0.0078666	1	Chic2	0.0932916	2.75666e-06	Hspa5	0.59284	1.38102e-93
		Klhdc2	-0.147379	1	Tpm1	-0.134881	2.76706e-06	Srek1	0.373015	1.42714e-93
		Lta4h	0.162309	1	Adrm1	0.237474	2.8019e-06	Acss1	1.8877	1.46859e-93
		Nrp2	0.124184	1	Ube2g1	0.0894469	2.81068e-06	Xdh	3.71408	1.56779e-93
		Gm32200	-0.354865	1	Higd1a	0.0922022	2.8436e-06	Hpn	0.419294	1.68965e-93
		Sarnp	-0.169072	1	Sdhc	0.297899	2.879e-06	Pwwp2b	-1.42761	1.78315e-93
		Srsf3	-0.00367306	1	Gemin7	0.184851	2.90627e-06	Nadk	0.541718	1.84903e-93
		Sdf2	0.103399	1	Rb1cc1	0.330398	2.98423e-06	Ppp1r14b	0.459982	1.91959e-93
		Pdcd6ip	0.166199	1	Ewsr1	0.197797	3.01562e-06	Rpf1	0.601718	3.06532e-93
		Hnrnpf	-0.0870533	1	Phactr4	0.424032	3.10339e-06	Rap2a	-1.08735	3.25583e-93
		Cecr2	0.0423751	1	Commd6	0.12445	3.12716e-06	Sephs2	0.633738	3.29641e-93
		1190002N15Rik	0.460188	1	Elof1	0.116956	3.16487e-06	Hsd17b11	-0.818043	3.33534e-93
		Phgdh	1.0227	1	Thoc3	-0.184881	3.18943e-06	Tmem131	0.594532	3.49583e-93
		Large2	0.48938	1	Tmed3	0.00667953	3.20335e-06	Pygl	-0.396491	3.57256e-93
		Nap1l1	0.0529928	1	Eef1e1	0.241047	3.20911e-06	Reps2	-2.50162	3.85496e-93
		Atp6v1a	0.134117	1	Grb2	0.255723	3.26128e-06	Rpia	0.948112	4.28512e-93
		Itch	-0.0456294	1	Hap1	0.893155	3.34314e-06	Lsm1	0.370751	4.34381e-93
		Gng5	0.0654205	1	Ocln	0.369903	3.37625e-06	Stxbp3	-0.739348	4.38373e-93
		Zfp57	-0.132543	1	Cd55	-0.115324	3.4082e-06	Rnf181	-0.379256	4.45312e-93
		Ubap2l	-0.217344	1	Gc	1.26295	3.44137e-06	Igf2r	0.397552	4.75278e-93
		S100a13	-0.067827	1	Cbx5	0.188536	3.49838e-06	Bcas2	-0.293062	4.76797e-93
		Ovol2	-0.258275	1	Mrps34	0.111791	3.50389e-06	Lsm10	0.0623493	6.41187e-93
		Lsm4	0.0273032	1	Clu	0.837555	3.54381e-06	Gpaa1	0.385575	6.85365e-93
		Gstz1	-0.243477	1	Dpm3	0.103886	3.55532e-06	Fam69b	2.50903	7.14237e-93
		Wdr1	0.360298	1	Tmem88	-0.675459	3.57691e-06	Necap2	-0.277924	8.47552e-93
		Foxp2	-0.145327	1	Tmc4	0.248426	3.57824e-06	Syncrip	0.399324	9.91267e-93
		Oxa1l	0.00102378	1	Rsl1d1	0.0553476	3.6591e-06	Chmp3	-0.488528	1.03399e-92
		Nudt14	0.238517	1	Prss8	0.208938	3.7415e-06	Corin	4.91676	1.11249e-92
		Apbb1	-0.0887452	1	Pank1	-0.244294	3.75021e-06	Adam10	-0.673744	1.29086e-92
		Hdac5	0.254785	1	Cdc25b	0.448263	3.78094e-06	Eloc	0.380497	1.38897e-92
		Fkbp1a	-0.0193013	1	Vps36	0.172142	3.86045e-06	1500011K16Rik	0.573922	1.4408e-92
		Brk1	0.0626975	1	Ndufa9	0.190628	3.90514e-06	Yipf3	-0.408562	1.57367e-92
		Sf3b2	0.029768	1	Mapkbp1	0.594044	3.91725e-06	Slpi	2.85632	1.58337e-92
		Nelfb	0.174126	1	Pdia6	-0.128942	3.99521e-06	Eif3b	0.316456	1.59196e-92
		Lox	0.599698	1	Pcbp2	0.20305	4.0319e-06	Fkbp15	0.806853	1.6765e-92
		Gss	0.218925	1	Rhbdf2	0.51873	4.03674e-06	Cpne3	0.32669	1.72386e-92
		Fam102a	0.446727	1	Atp11b	0.374084	4.1065e-06	Gdi2	-0.299337	1.79838e-92
		Stard10	0.19114	1	Gm11361	-0.535892	4.10787e-06	Mterf4	-1.01317	1.80197e-92
		Kctd17	1.15604	1	Gdf15	2.08004	4.10949e-06	Zdhhc20	-0.627133	1.9019e-92
		Mettl26	-0.06002	1	Lsm5	0.239164	4.1106e-06	Rab1a	0.356069	2.19886e-92
		Nmt2	0.242372	1	Wfdc1	-0.98126	4.14332e-06	Mrpl57	0.398384	2.31907e-92
		Gnaq	0.161846	1	Tubb5	-0.0678358	4.15238e-06	Cdkn1c	-0.642569	2.86766e-92
		Rras	0.306684	1	Ppp1cc	0.131083	4.19142e-06	Pdzk1ip1	-0.564016	2.94751e-92
		Tmem165	-0.0398236	1	Clic6	0.524506	4.20994e-06	Amfr	0.342215	2.97709e-92
		Cdk14	-0.141406	1	Tmem116	-0.154221	4.21237e-06	Tspan7	1.88899	4.01811e-92
		Itfg1	0.319976	1	Dnaja2	0.112188	4.29212e-06	Bnip3	0.458663	4.61931e-92
		Nufip2	0.282107	1	Slc48a1	0.104024	4.32614e-06	Atp6v0d1	0.403138	5.41783e-92
		Efna3	-0.10428	1	Smbd1	0.488462	4.32691e-06	Utp11	0.689579	5.61936e-92
		Gna13	-0.0665176	1	Slc43a2	0.511047	4.4347e-06	Ehd4	0.698373	6.06364e-92
		Myh10	0.484935	1	Mrpl35	0.129734	4.4561e-06	Ostc	0.556759	6.37682e-92
		Ppil4	-0.0258176	1	1700020I14Rik	0.280791	4.587e-06	Inafm2	1.08416	6.38853e-92
		Nr2f6	-0.150895	1	Map2k3	0.22049	4.61708e-06	Impad1	0.35949	6.66264e-92
		Ptpn21	0.254597	1	Anxa5	-0.199943	4.66031e-06	Adipor1	-0.381018	7.10681e-92
		Rbpjl	0.275984	1	Aph1c	-0.853108	4.75274e-06	Tmed4	0.262801	7.30435e-92
		Nit1	-0.384725	1	Map7	0.469669	4.77107e-06	Cd74	1.93016	7.77602e-92
		Tspan9	0.521512	1	Commd3	0.0399432	4.79669e-06	Cdpf1	0.670894	7.91427e-92
		Tmem33	0.260958	1	Fam110a	0.379985	4.82497e-06	Pgam1	-0.355042	9.36179e-92
		Cep78	-0.19891	1	Tsfm	0.169808	4.95284e-06	Hnrnph3	0.368173	1.0157e-91
		Tspan5	0.334327	1	Anxa4	-0.191104	5.01922e-06	Ank	-1.75002	1.12814e-91
		Hmg20a	-0.027636	1	Cdk12	0.311985	5.08074e-06	Numb	-0.94364	1.14713e-91
		Mospd2	-0.216398	1	1110065P20Rik	0.329685	5.08392e-06	Smim4	-0.615194	1.15958e-91
		Lamtor1	0.145831	1	Epn1	0.348462	5.12556e-06	Ube2k	0.297489	1.38393e-91
		Zfr	-0.147239	1	Proz	1.9652	5.15285e-06	Hagh	0.520314	1.55589e-91
		Cltc	0.175304	1	Slc25a1	0.398652	5.24716e-06	Mrto4	0.252539	1.69473e-91
		Sec23b	0.140497	1	Thoc2	0.292921	5.45056e-06	Mcrip1	-0.378463	1.91711e-91
		Snrpc	-0.0651381	1	Dpf2	0.27172	5.54029e-06	Hivep3	2.47303	1.9623e-91
		Arhgap44	-0.0422231	1	Trip6	-0.38912	5.55867e-06	Golga4	0.465281	2.05938e-91
		Mrpl17	-0.0723955	1	Tob1	0.319904	5.64672e-06	Timm9	0.679595	2.0745e-91
		Rsrc2	-0.107656	1	Cul2	0.415749	5.64852e-06	Sft2d1	-0.808425	2.17281e-91
		Pip5k1b	0.284925	1	Sar1a	0.201331	5.68773e-06	Ahnak2	-3.73791	2.19193e-91
		Mapk1	0.130998	1	Pxmp2	-0.539516	5.72286e-06	Mob2	-0.600295	2.21155e-91
		Cygb	-0.248079	1	Mkln1	0.254655	5.75156e-06	Kcnq1	2.00796	2.27419e-91
		Sumo3	-0.177458	1	Lypd2	0.985634	5.82487e-06	Nudt5	-0.838563	2.30875e-91
		Pitpna	0.0383042	1	Ppp6r3	0.232972	5.85705e-06	M6pr	0.40742	2.48234e-91
		Tc2n	0.201676	1	Ppp2r5e	-0.137271	5.90698e-06	Akap9	-0.472006	2.62666e-91
		Vldlr	-0.186493	1	Mrps16	-0.115334	5.91871e-06	Clpb	0.545566	2.7824e-91
		Pxdc1	0.376389	1	Ppp5c	0.394086	5.9501e-06	Srcin1	1.17305	2.98877e-91
		Snhg12	-0.301982	1	Spry1	-0.159228	6.0495e-06	Gsk3b	0.359586	3.09714e-91
		Sap30l	-0.0259845	1	Eif3d	-0.113923	6.06386e-06	Gnb1	-0.282303	3.59807e-91
		Mrpl51	0.0877637	1	Atp2c2	0.834304	6.21096e-06	Uap1l1	-1.51547	5.32864e-91
		Ebp	0.372602	1	Psmd3	0.252965	6.3117e-06	Gps1	0.230486	5.68285e-91
		Tax1bp3	0.0400993	1	Hsd17b4	0.205079	6.58173e-06	Echdc2	0.681115	5.82721e-91
		Nfat5	-0.00525331	1	Rab21	0.174112	6.58622e-06	Ctnnal1	1.3382	5.98099e-91
		Mark2	0.343952	1	Pip5k1b	0.352144	6.63879e-06	Rdh14	-0.463781	6.08565e-91
		Polr2e	0.0697484	1	Comt	0.121121	6.68628e-06	Atp6v1g3	4.06946	6.09721e-91
		Prpf39	0.0219444	1	Gnpda2	-0.265278	6.77444e-06	Ntan1	-0.551741	6.12543e-91
		Cdv3	-0.246712	1	Cftr	0.241673	6.77771e-06	Matr3	-0.378007	6.3412e-91
		Traf1	0.0250638	1	Pnpla2	0.353315	6.81578e-06	Pcca	0.92424	6.53499e-91
		Calr	0.0264716	1	Slc22a18	0.780245	6.84771e-06	Sap18	0.296686	8.06375e-91
		Gm45051	-0.413161	1	Psenen	0.087611	6.95798e-06	Ube2e3	-0.412438	8.1219e-91
		Dennd3	-0.100175	1	Znrd1	-0.0392096	7.04744e-06	Cox7b	0.372936	8.46287e-91
		Lamtor3	-0.160334	1	Nradd	-0.433415	7.14201e-06	Irx3	0.313937	8.70698e-91
		Gapvd1	0.00487643	1	Wbp11	0.351669	7.17555e-06	Acin1	0.320079	9.07297e-91
		Rala	-0.121372	1	Kcnj2	0.704129	7.27197e-06	Lamp2	0.326623	1.01599e-90
		Vezf1	0.225296	1	Kcmf1	0.136758	7.27929e-06	Mphosph6	0.544071	1.04224e-90
		Sec61a1	0.384269	1	Sptbn1	-0.192391	7.30345e-06	Rnf187	-0.342461	1.2443e-90
		Derl2	0.291551	1	Phax	0.0121211	7.35911e-06	Mafg	0.50298	1.34033e-90
		Als2cl	0.0674039	1	Washc3	-0.00833539	7.40635e-06	Kyat1	1.4716	1.60772e-90
		Arfgef2	0.498792	1	Rassf7	-0.351085	7.50195e-06	Kif5b	-0.351739	1.66384e-90
		Aig1	0.278097	1	Angptl8	0.468754	7.70836e-06	Fgfr3	-1.63055	1.96083e-90
		Gm45894	-0.859218	1	Pak2	0.178219	7.78508e-06	Nucb1	0.358782	2.23747e-90
		Cbx1	0.0550401	1	Mitf	-0.193851	7.93079e-06	Ucp2	0.442883	2.43661e-90
		Prrc2c	-0.0143083	1	Gpr107	0.394096	7.94273e-06	Sgcb	1.14186	2.6245e-90
		Lamp2	0.149813	1	Eif2a	-0.228069	7.9929e-06	Brd1	-0.434702	2.80128e-90
		Krcc1	-0.00640889	1	Ubr4	0.464629	8.03164e-06	Myo1e	-0.723167	3.0061e-90
		Nsd1	-0.071288	1	Nrip1	0.271853	8.06591e-06	Gpx8	-0.587837	3.37135e-90
		Eif3c	0.0523476	1	Zdhhc3	0.168994	8.12228e-06	2010320M18Rik	0.0623693	3.87779e-90
		Peli1	0.150163	1	Hyou1	0.538275	8.12679e-06	Gars	0.665835	3.91823e-90
		Aga	-0.0945932	1	Mcfd2	-0.0253942	8.14242e-06	Snx13	-1.14819	3.97071e-90
		Zfp706	-0.0553976	1	Sigmar1	-0.242921	8.21504e-06	Pard3	0.58152	4.47435e-90
		Gemin7	0.0939246	1	Lamtor3	-0.0259699	8.49353e-06	Erp44	0.31514	4.71494e-90
		Ano1	0.0325798	1	Ak3	0.378098	8.5057e-06	Tm2d1	-0.175803	5.06547e-90
		Psmd3	0.30697	1	Hspg2	-0.465188	8.59534e-06	Cpq	-0.874312	6.04835e-90
		Hdac4	-0.265458	1	Emp1	-0.266486	8.60539e-06	Cacna1c	1.905	6.05082e-90
		Ubtd2	-0.778686	1	Naa38	-0.00538694	8.74943e-06	Bcar3	-1.54388	6.7314e-90
		Oxct1	-0.139808	1	Mrpl38	0.280541	8.75326e-06	Ankrd17	0.343961	6.85817e-90
		Wsb1	-0.0256413	1	Ddost	0.153216	8.79518e-06	Plekhj1	-0.232	7.30801e-90
		Mknk2	0.376416	1	Epb41l4b	-0.347965	8.85209e-06	Platr22	-3.88385	7.49955e-90
		Cnst	0.516165	1	Cbr1	0.13911	8.9765e-06	Tpd52l2	-0.335972	7.76496e-90
		Commd2	0.0566531	1	Pole3	0.433697	9.00382e-06	Dock9	1.10331	8.11197e-90
		Stau1	0.247154	1	Pdcd4	-0.164085	9.07371e-06	Anp32a	-0.285486	8.20257e-90
		Cul3	-0.217242	1	Abcc4	1.24942	9.13447e-06	Pnrc1	-0.321068	8.27969e-90
		Snx4	-0.00266862	1	Gipr	-0.395765	9.17198e-06	Prkcsh	0.0769254	9.26635e-90
		Fam32a	0.0160779	1	Dusp8	1.19539	9.25614e-06	Hacd2	0.259781	1.00265e-89
		Crtc2	0.61631	1	Gdpd1	0.32465	9.33511e-06	Rgl2	0.517023	1.10485e-89
		Top2b	0.0965228	1	Creb3l2	-0.196052	9.33997e-06	Por	0.331847	1.11808e-89
		Rpn1	0.303827	1	Dhrs3	-0.117258	9.36717e-06	Tspyl4	2.57909	1.1605e-89
		Mpp7	0.0974025	1	Ggnbp2	0.231417	9.37548e-06	Mrps25	0.403173	1.17535e-89
		Cpox	-0.336764	1	Ide	0.406552	9.41443e-06	Uap1	0.604914	1.25574e-89
		Lsm5	0.200641	1	Psmd4	0.162568	9.45495e-06	Ckap4	-0.59199	1.32595e-89
		Anxa4	-0.103047	1	Thra	-0.207314	9.49278e-06	Hnrnpab	0.210078	1.32702e-89
		Kctd2	-0.0605615	1	Gpr137	0.554625	9.52545e-06	Sirt5	-1.60428	1.66726e-89
		Casp6	0.27972	1	Mafg	0.387706	9.62448e-06	Rtn3	-0.351333	1.80716e-89
		Dlgap4	0.149867	1	Eif2b1	0.287689	9.6901e-06	Nono	-0.32988	1.84964e-89
		Rbbp6	-0.015695	1	Riok3	0.392434	9.72824e-06	Myo5b	-1.27442	1.98809e-89
		Nudt5	0.244193	1	Stub1	0.176811	9.76395e-06	Nmt1	0.125489	2.18281e-89
		Acat1	0.0778818	1	Orai1	0.245513	9.82474e-06	Tnk2	1.32511	2.25105e-89
		Cfdp1	-0.0754355	1	Ndufb4	0.125918	9.8444e-06	Pds5a	0.483914	2.27499e-89
		Yaf2	-0.0550632	1	Mcrip1	-0.11141	1.00118e-05	Cyc1	0.454291	2.79493e-89
		Trappc6a	0.253122	1	Mkrn1	0.252237	1.00191e-05	Ddost	0.438742	2.83295e-89
		Elf2	0.0407493	1	Dynll2	0.255646	1.00365e-05	Fmc1	0.455533	2.86718e-89
		Trpt1	-0.277339	1	Pdzd11	0.0225715	1.00511e-05	Ss18l2	0.592004	2.97478e-89
		AY036118	0.0311712	1	Vcl	-0.211229	1.01e-05	Acat1	0.452499	3.19437e-89
		Eif4a3	-0.0116339	1	Nme3	-1.13908	1.02255e-05	Pcyt1a	0.638761	3.54857e-89
		Serinc3	0.20665	1	Exoc5	0.353121	1.03133e-05	Ktn1	-0.548842	4.72711e-89
		Tmem140	0.127019	1	Mbd2	0.268268	1.0317e-05	Ppp1r10	0.595371	4.91683e-89
		Dctpp1	0.444871	1	Tpbg	0.569533	1.03885e-05	Yy1	-0.327153	4.95536e-89
		Senp5	0.395446	1	Pih1d1	0.0230543	1.04097e-05	Rpain	0.373672	5.05493e-89
		Ajuba	-0.0564175	1	Ireb2	0.322592	1.04596e-05	Polr2i	0.277129	5.25047e-89
		Zdhhc20	0.233874	1	Smim14	0.120414	1.04661e-05	Dusp18	2.67289	6.4794e-89
		2020-03-05	0.252753	1	Gcsh	-0.248137	1.05007e-05	Timm8a1	0.734721	7.12749e-89
		Tax1bp1	0.0374726	1	F3	-0.18067	1.05332e-05	Hdac2	0.304896	7.76996e-89
		Sdhb	0.0688014	1	Zfhx3	-0.140538	1.06091e-05	Ppp5c	0.439605	7.79839e-89
		Atf7ip	-0.0786348	1	Ahcyl1	0.393357	1.08497e-05	Rflnb	-0.667447	7.95897e-89
		Ip6k2	-0.234062	1	Dnajc12	-0.116974	1.08959e-05	Pkp2	-1.27235	8.6195e-89
		Wls	0.0591704	1	Fam189a2	-0.461382	1.09363e-05	Maged1	0.328881	8.89862e-89
		U2af2	0.35941	1	Gm11627	-0.462154	1.09817e-05	Slc33a1	0.632943	9.3984e-89
		Vps13b	0.104276	1	Prelid3b	0.27223	1.109e-05	Ncor1	0.276845	9.57063e-89
		Psma5	-0.0133314	1	Ppat	0.533678	1.11937e-05	Paox	1.0607	1.04925e-88
		Atp6v1e1	0.0951014	1	Mob1b	0.158656	1.12003e-05	Naa50	0.507593	1.07791e-88
		Dynlt1f	0.340812	1	Tnfrsf21	1.28706	1.12016e-05	Myo1b	-0.443414	1.11947e-88
		Arhgef2	0.154403	1	Snx29	-0.147761	1.13921e-05	Cct7	-0.166336	1.2501e-88
		Celf1	0.14575	1	Maged2	0.120628	1.14239e-05	Srsf1	0.297938	1.31573e-88
		H1f0	-0.131121	1	Marcksl1	0.295462	1.15456e-05	Gem	3.2684	1.31583e-88
		Cox17	-0.0213187	1	Tceal3	1.47928	1.15713e-05	Cenpv	0.877315	1.33385e-88
		Clk1	0.0125246	1	Nsd3	0.365782	1.16515e-05	Gltp	-0.678895	1.63633e-88
		Ywhah	0.195419	1	Lrrc58	0.317249	1.17734e-05	Ppp2r1b	2.10849	1.65968e-88
		Ilf2	-0.139475	1	Hagh	0.136818	1.18109e-05	Cul4a	0.459465	1.9491e-88
		Pcnp	0.0580777	1	Cers2	-0.128933	1.1845e-05	A2ml1	3.67024	2.12446e-88
		Foxp1	-0.194503	1	Copz1	0.125405	1.19565e-05	Gm16286	-0.411861	2.35417e-88
		Papd7	0.0558241	1	Malt1	0.773151	1.20505e-05	Tctex1d2	0.940128	2.71495e-88
		Ppp1r14b	0.0967226	1	Btbd7	0.283482	1.21217e-05	Ino80e	-1.1547	2.84496e-88
		Twistnb	-0.0815489	1	Ormdl2	0.184248	1.21223e-05	Gfer	0.501426	2.9064e-88
		Prdx3	0.13073	1	2020-03-02	-0.111252	1.213e-05	Ewsr1	0.300636	2.94533e-88
		Pard3b	-0.179884	1	Clta	-0.129083	1.22192e-05	Ppp1r15b	0.547553	3.49709e-88
		Pdcd6	-0.019491	1	Filip1	-0.183364	1.2288e-05	Dctpp1	0.516969	3.8982e-88
		Oat	0.0633479	1	Susd6	0.372309	1.22893e-05	Dnajb6	-0.26076	4.41265e-88
		Rab21	-0.215223	1	Tmem181a	0.807757	1.23106e-05	Galnt1	0.672519	4.72464e-88
		Gng12	0.112899	1	Myo1c	-0.404586	1.24134e-05	Akt1s1	0.260417	4.79739e-88
		Lasp1	0.305833	1	Mast4	0.414902	1.24312e-05	Vgll4	0.465467	4.85024e-88
		Zfp639	-0.0150024	1	Snrpd1	0.0860067	1.2478e-05	Mrps16	-0.242757	4.99163e-88
		Gltp	0.278499	1	Fam53c	0.744974	1.25655e-05	Bola1	0.539342	5.84196e-88
		Rbm17	-0.235595	1	Sfta2	-0.0734509	1.26837e-05	Mcee	-0.26912	8.05457e-88
		Micall1	-0.651429	1	Mvb12a	-0.174932	1.26974e-05	Churc1	0.383161	8.86308e-88
		Ncaph2	0.47644	1	Celsr1	0.456236	1.28109e-05	Spg21	0.550951	9.21972e-88
		Fbxo22	-0.419519	1	Sfswap	0.415748	1.28667e-05	Lrrfip1	-0.330986	1.03407e-87
		Ssr3	0.158194	1	Tollip	0.619376	1.28918e-05	Plin3	-0.369806	1.08189e-87
		Psmd12	0.0593828	1	2810403A07Rik	0.35545	1.29133e-05	Cltb	-0.51361	1.15653e-87
		Pcbp2	0.0413445	1	Cpne3	0.229335	1.30015e-05	Pip4k2c	0.504229	1.1999e-87
		Bcl2l11	-0.244644	1	Nufip2	0.283341	1.33049e-05	Orai1	-0.546359	1.24734e-87
		Scgb3a2	0.761055	1	Tnip3	-0.569314	1.33436e-05	Slc4a2	0.485701	1.32573e-87
		Tex261	-0.179331	1	Zcchc14	0.503168	1.33846e-05	Igbp1	-0.372451	1.3265e-87
		Gps2	-0.391986	1	Pla2g6	0.746895	1.34593e-05	Hap1	2.99445	1.43088e-87
		Nhp2	0.391634	1	Slc16a12	0.752664	1.36086e-05	Paip2	-0.292099	1.55926e-87
		Setbp1	-0.487471	1	Mon2	0.398061	1.36627e-05	Phactr2	-1.54168	1.59563e-87
		Mbtps1	0.162651	1	Capg	0.31723	1.36806e-05	Tmem178	2.64374	1.60127e-87
		Dhx9	0.351181	1	Nfe2l2	0.234121	1.37325e-05	Acer3	0.789138	1.60677e-87
		Ralgapa1	0.357888	1	Hadha	0.100542	1.38445e-05	Tagln2	0.44839	1.6428e-87
		Bnip2	-0.0425697	1	Card19	0.498894	1.4171e-05	Tpr	-0.356983	1.68662e-87
		Nckap1	0.0808717	1	Psme1	0.128211	1.43881e-05	Mrpl20	0.400119	1.8083e-87
		Clstn1	0.341204	1	Arhgef10l	0.701531	1.44797e-05	Slc25a17	0.108193	2.10122e-87
		Med1	0.0146686	1	2010111I01Rik	-0.280141	1.44893e-05	Golm1	0.510855	2.11268e-87
		Ctbs	-0.292949	1	Cebpd	0.42495	1.47992e-05	Wdr61	0.271674	2.30607e-87
		Pcolce	0.275709	1	Bach2	0.720767	1.48495e-05	Mif	0.444661	2.44032e-87
		Nacc1	0.5963	1	Ywhaz	0.218997	1.48795e-05	Sec62	-0.362733	2.65823e-87
		Thbs3	0.550349	1	Anp32a	0.0586404	1.5061e-05	Ube2f	0.495449	2.89268e-87
		Chmp3	-0.144632	1	Acot2	-0.287255	1.51284e-05	Filip1	2.8291	3.94075e-87
		Bicd2	0.163142	1	Lrrc8b	1.09032	1.53253e-05	Ssna1	-0.368783	4.0605e-87
		Sirt5	-0.282621	1	Nol7	-0.179024	1.56155e-05	Tgfbr2	-0.893936	4.14052e-87
		Grb14	0.285497	1	Nkd1	0.201239	1.58419e-05	Aph1a	-0.473977	4.16463e-87
		Ube2d1	0.175724	1	Peli1	0.288791	1.58966e-05	Pank3	0.435397	4.20017e-87
		Rap2c	0.00847243	1	Rsl24d1	-0.196588	1.59819e-05	Ddx6	0.301545	4.26848e-87
		Ssr1	-0.0141018	1	1810058I24Rik	0.144899	1.60663e-05	Esrra	1.14896	4.77919e-87
		Ndufb6	0.0596033	1	Prkra	-0.348923	1.61494e-05	Tial1	0.00891062	4.82476e-87
		Pon2	0.188864	1	Chrac1	-0.160772	1.64937e-05	Fnip2	1.43517	5.32268e-87
		Hmgcs1	0.125582	1	Prrc2b	0.295054	1.65855e-05	Prrc2c	0.361025	5.4742e-87
		Atp9b	0.490682	1	Ube2e3	-0.20966	1.66673e-05	Dgcr6	-0.414538	5.82495e-87
		Cdc42ep5	0.106122	1	Alpl	1.27014	1.6819e-05	Eif4e	0.480352	6.16879e-87
		Dph3	0.230214	1	Furin	0.268329	1.70498e-05	Tmem9	0.318314	6.48988e-87
		Actr2	0.0817114	1	Ap2s1	0.179929	1.70925e-05	Cdk4	0.323979	6.91976e-87
		Ncor2	0.241733	1	Lrrfip2	0.395098	1.73543e-05	Dguok	-0.189702	7.05235e-87
		Polr2k	0.168399	1	Emc8	0.250135	1.77304e-05	Mapkbp1	1.1808	7.11869e-87
		Mpp5	0.0381417	1	Ccl6	1.28826	1.77899e-05	Vta1	-0.413081	7.32515e-87
		Apc	-0.113855	1	Gk	-0.150302	1.78412e-05	Mrpl24	-0.154019	7.88563e-87
		Ly6e	0.864056	1	Pdk1	-0.300715	1.78518e-05	Adprh	-1.12946	8.59385e-87
		Mapre2	0.563727	1	Fam117b	0.436053	1.8008e-05	9530077C05Rik	2.80756	9.74275e-87
		Mphosph8	-0.204282	1	Nampt	0.363279	1.81203e-05	Tyms	1.3048	1.00497e-86
		Gpx4	-0.0282069	1	Mmgt2	0.050294	1.82195e-05	BC005537	0.196511	1.14154e-86
		Psmd11	0.093043	1	Eea1	-0.155459	1.82252e-05	Tax1bp1	-0.301988	1.16057e-86
		Paqr8	0.928216	1	Fam32a	0.146862	1.82328e-05	Mrpl48	-0.191641	1.26399e-86
		Aph1a	-0.10625	1	Map4k4	0.351468	1.84367e-05	Fuom	1.13254	1.26626e-86
		Grn	0.256013	1	Zcchc6	0.279059	1.87675e-05	Atf4	0.6425	1.35508e-86
		Msl1	-0.187669	1	Ccnj	0.488207	1.87989e-05	Ap2m1	-0.420714	1.37672e-86
		S100a1	-0.0473753	1	Shisa4	1.02789	1.88954e-05	Mvb12a	-0.254929	1.65919e-86
		Usp16	0.23904	1	Slc44a3	-0.217946	1.89535e-05	Tmem234	-0.287476	1.81349e-86
		Igsf3	-0.154126	1	Tmprss4	0.52792	1.91202e-05	Cebpg	0.488613	1.8206e-86
		Myl12a	0.0361435	1	Ndufa8	0.133014	1.91526e-05	Unc50	-0.252995	2.16455e-86
		Tm2d1	-0.13176	1	Eif6	0.0598941	1.93721e-05	Spopl	-0.978795	2.9264e-86
		Sdc4	0.0106501	1	Nol12	0.421012	1.95888e-05	Cks2	0.690321	3.05933e-86
		Rab8a	0.288319	1	Irf2bpl	-0.139817	1.95977e-05	Actr3	0.378588	3.24113e-86
		Smim4	-0.00580324	1	Pdhb	0.162601	1.96497e-05	Tsen34	-0.5299	3.4269e-86
		Comt	0.0289225	1	Morf4l1	0.135812	1.98017e-05	Pyurf	0.601731	3.56085e-86
		Cdk11b	-0.171064	1	Prkar1a	0.16907	1.98043e-05	Als2cl	-2.35838	3.62468e-86
		Trappc2l	0.0730081	1	Myo1b	0.406986	1.99276e-05	Srpk2	-0.568581	3.6741e-86
		Rab9	3.8026e-05	1	Jaml	1.88905	2.05113e-05	Slc25a36	-0.522065	4.06138e-86
		Avpi1	-0.0129136	1	Poldip3	0.293669	2.07769e-05	Hspa4	0.413737	4.20318e-86
		Gm15261	-0.726608	1	Fxr1	-0.208764	2.09065e-05	Proser2	0.667028	4.20979e-86
		B3galnt1	0.749326	1	Rnf115	0.280607	2.09258e-05	Ppif	1.15427	4.23912e-86
		Rab1b	0.21124	1	Capn5	1.05462	2.12047e-05	Ppil1	0.433177	4.61895e-86
		Acvr2a	0.0441625	1	Galnt4	1.12653	2.12236e-05	Arhgef10l	1.74671	4.74639e-86
		Matn4	0.0891661	1	Rab6a	0.305089	2.14339e-05	Cul3	-0.49828	5.14168e-86
		Fam208a	-0.135764	1	Ublcp1	-0.121882	2.15506e-05	Tmem139	-1.26142	5.17304e-86
		Cdkl5	-0.0279777	1	Reck	-0.862311	2.16631e-05	Nedd9	-0.597671	5.66521e-86
		Tbk1	0.514901	1	Bola2	0.296863	2.17346e-05	2900093K20Rik	0.861723	5.98232e-86
		Arfgef3	-0.0711156	1	Nxt1	0.263473	2.21131e-05	Stag2	-0.485921	7.92116e-86
		Epha1	0.508806	1	Csnk1d	0.247561	2.22492e-05	Blvrb	-0.387417	8.07518e-86
		Paics	-0.122482	1	Mef2a	0.344509	2.24213e-05	Ctsa	0.374244	9.52237e-86
		Ssbp3	0.431375	1	Als2cl	-0.439241	2.26763e-05	Dpm3	0.217414	1.08095e-85
		Tmco1	0.0359822	1	Cryzl1	-0.00609448	2.3013e-05	Cap1	-0.723793	1.11407e-85
		Anapc11	0.0978518	1	Fstl3	-0.562365	2.3488e-05	Med29	0.207302	1.13379e-85
		Btg2	0.00276012	1	Fbp2	0.96502	2.35187e-05	Mrps36	0.164224	1.2444e-85
		Hspa4	0.242853	1	Cebpb	-0.165982	2.36604e-05	Lpar3	3.68649	1.31166e-85
		Srrm1	-0.115877	1	Mrpl39	0.315218	2.43376e-05	Derl1	0.160683	1.32642e-85
		E2f4	0.387171	1	Klhl23	0.881825	2.43666e-05	Sec1	3.81834	1.54574e-85
		Rbck1	0.12461	1	Mrpl50	0.158378	2.444e-05	Atp8b1	2.44494	1.5585e-85
		Rexo4	0.391413	1	Taf6l	0.243355	2.46561e-05	Rassf3	0.544372	1.61973e-85
		Cd151	-0.0621112	1	B830012L14Rik	0.0996429	2.46621e-05	Nsmce4a	-0.377016	1.64756e-85
		Tmem50b	0.401276	1	Rheb	0.0938544	2.46766e-05	Brix1	0.428181	1.78834e-85
		Mrpl18	0.0952868	1	Rps6kb1	0.314804	2.48466e-05	Atg3	0.34256	1.85577e-85
		Mrps17	0.0815234	1	Slc4a2	0.429867	2.51611e-05	Prrc2b	0.320623	1.86472e-85
		Atxn7l3b	-0.0966837	1	Hint1	-0.106441	2.52837e-05	Aqp3	3.81931	1.91396e-85
		Mvk	-0.343097	1	Plxna4	-0.460184	2.61192e-05	Os9	-0.391867	1.92867e-85
[truncated: 7,982 more rows]
