# Supplementary material for: Differential chromatin binding of the lung lineage transcription factor NKX2-1 resolves opposing murine alveolar cell fates in vivo
Source: Nat Commun. 2021 May 4;12:2509. doi: 10.1038/s41467-021-22817-6 (PMC8096971; doi:10.1038/s41467-021-22817-6)
Supplement: Supplementary file 9 — Supplementary Data 6 [file 41467_2021_22817_MOESM9_ESM.xlsx]

## Sheet: Sup_table_Fig6_ChIP
Supplementary Data 6: Peaksets for NKX2-1 ChIP-seq heatmaps in Fig. 6.
order	GNAME	Chromosome	Start	End	distance_to_tss	YT Wnt3a P15 AT1 v control AT1_logFC	YT Wnt3a P15 AT1 v control AT1_pval	YT Wnt3a P15 AT1 v control AT1_qval	control P15 AT1_avg	YT Wnt3a P15 mutant AT1_avg	category (1= increased in YT Wnt3a P15 AT1 -1= decreased in YT Wnt3a P15 AT1, 0 = sites unchanged in YT Wnt3a P15 AT1)
1	Atf6	chr1	170770611	170771111	96660	-1.63	0.109	0.192	8.66	7.03	0
2	Rap1gap	chr4	137697639	137698139	32913	-1.41	0.0428	0.0898	5.73	4.32	0
3	Fam118a	chr15	85036804	85037304	7856	-1.3	0.0511	0.104	5.54	4.24	0
4	Fam102a	chr2	32534976	32535476	0	-1.28	0.0394	0.084	5.44	4.16	0
5	Wdr48	chr9	119894607	119895107	0	-1.24	0.0382	0.0817	5.25	4.01	0
6	Afap1	chr5	35893421	35893921	102	-1.23	0.0461	0.0955	4.86	3.63	0
7	Cryzl1	chr16	91720561	91721061	7914	-1.2	0.0255	0.0583	3.82	2.62	0
8	Tmem201	chr4	149737258	149737758	286	-1.19	0.0307	0.0682	5.04	3.86	0
9	Tada2b	chr5	36484216	36484716	0	-1.19	0.0309	0.0685	5.05	3.86	0
10	Cytl1	chr5	37735011	37735511	-8	-1.17	0.0251	0.0576	4.78	3.62	0
11	Rpl21-ps12	chr6	90735899	90736399	109061	-1.17	0.0407	0.0861	5.33	4.16	0
12	Ptprf	chr4	118290442	118290942	463	-1.16	0.0227	0.0528	4.48	3.33	0
13	Veph1	chr3	66292225	66292725	4112	-1.16	0.0254	0.058	5.37	4.21	0
14	Wnt10b	chr15	98777757	98778257	0	-1.14	0.0422	0.0889	4.94	3.8	0
15	Arfrp1	chr2	181365133	181365633	0	-1.13	0.0652	0.127	5.24	4.11	0
16	Wdr19	chr5	65251190	65251690	51494	-1.12	0.0481	0.0989	4.92	3.8	0
17	Fbxw4	chr19	45660252	45660752	0	-1.11	0.0479	0.0985	5.32	4.2	0
18	Epha4	chr1	77489297	77489797	25291	-1.1	0.0218	0.051	4.29	3.19	0
19	Ncs1	chr2	31255883	31256383	10060	-1.1	0.0545	0.11	5.58	4.48	0
20	Hectd1	chr12	51829053	51829553	0	-1.1	0.0548	0.11	5.01	3.91	0
21	Adamtsl3	chr7	82277909	82278409	-57285	-1.1	0.0612	0.121	5.06	3.96	0
22	Mark4	chr7	19455740	19456240	2581	-1.1	0.0784	0.148	5.22	4.11	0
23	Krtap9-3	chr11	99599045	99599545	-940	-1.09	0.024	0.0554	3.91	2.82	0
24	Gm20477	chr9	79862460	79862960	-24073	-1.09	0.0373	0.0802	5.66	4.56	0
25	Gm15779	chr6	148992371	148992871	-11044	-1.08	0.0367	0.079	5.6	4.53	0
26	Nr2c2	chr6	92092005	92092505	615	-1.08	0.105	0.188	5.45	4.36	0
27	Zadh2	chr18	84176636	84177136	88478	-1.07	0.0293	0.0656	4.23	3.16	0
28	Mrps14	chr1	160184491	160184991	-10224	-1.07	0.035	0.0761	4.14	3.07	0
29	Erlec1	chr11	30954135	30954635	0	-1.07	0.0625	0.123	4.94	3.87	0
30	Rtkn2	chr10	67979377	67979877	0	-1.07	0.063	0.124	5.82	4.75	0
31	Slc29a1	chr17	45599385	45599885	0	-1.06	0.0275	0.0622	4.62	3.56	0
32	Arf1	chr11	59237655	59238155	-9385	-1.06	0.0312	0.069	4.39	3.33	0
33	Gm17228	chr17	63153130	63153630	193780	-1.06	0.034	0.0742	4.13	3.07	0
34	Sec22c	chr9	121704843	121705343	147	-1.06	0.0493	0.101	5.08	4.02	0
35	Kcnh8	chr17	52565393	52565893	-36816	-1.05	0.038	0.0814	4.04	2.98	0
36	Gpx2	chr12	76790639	76791139	4415	-1.04	0.0296	0.0661	4.84	3.81	0
37	Gm12543	chr4	59823372	59823872	-9805	-1.03	0.0434	0.0908	4.58	3.55	0
38	Armc7	chr11	115475376	115475876	0	-1.03	0.0437	0.0913	4.51	3.48	0
39	Gm4383	chr15	97384214	97384714	-81240	-1.03	0.0793	0.149	4.99	3.96	0
40	Rnf213	chr11	119392017	119392517	-583	-1.03	0.0923	0.169	4.83	3.8	0
41	Nrp2	chr1	62703060	62703560	0	-1.03	0.112	0.198	5.27	4.24	0
42	Irf2	chr8	46797920	46798420	58188	-1.02	0.0367	0.0791	4.27	3.25	0
43	Rapgef2	chr3	79203138	79203638	82879	-1.02	0.0391	0.0834	4.72	3.7	0
44	Tbl1x	chrX	77565861	77566361	54848	-1.01	0.0225	0.0524	4.27	3.27	0
45	Gm27036	chr13	44207496	44207996	231817	-1.01	0.0302	0.0672	4.99	3.97	0
46	Stard13	chr5	151137849	151138349	95487	-1.01	0.0377	0.0808	4.76	3.75	0
47	Kmt2d	chr15	98880886	98881386	-9682	-1.01	0.056	0.112	5.03	4.02	0
48	Gm11510	chr11	88552966	88553466	-119452	-1.01	0.0887	0.164	4.92	3.91	0
49	AA986860	chr1	130730999	130731499	-477	-1	0.0245	0.0564	4.14	3.14	0
50	Arhgef5	chr6	43265678	43266178	96	-1	0.0327	0.0718	5.5	4.5	0
51	Pfkfb3	chr2	11503019	11503519	50558	-1	0.0356	0.077	5.03	4.02	0
52	Vegfb	chr19	6987039	6987539	112	-1	0.0447	0.0931	4.97	3.97	0
53	Hars2	chr18	36782964	36783464	0	-1	0.0553	0.111	5.26	4.25	0
54	Letmd1	chr15	100468816	100469316	0	-1	0.0824	0.154	4.91	3.91	0
55	Prpf18	chr2	4566255	4566755	85358	-0.99	4.64e-11	8.79e-10	8.23	7.24	0
56	Tigit	chr16	43583666	43584166	79980	-0.99	6.52e-10	9.88e-09	7.71	6.73	0
57	Vegfa	chr17	45944845	45945345	87024	-0.99	5.08e-09	6.36e-08	8.09	7.1	0
58	Syndig1l	chr12	84707734	84708234	-8903	-0.99	1.7e-08	1.9e-07	7.96	6.97	0
59	Fermt2	chr14	45506920	45507420	22698	-0.99	2.24e-07	1.95e-06	7.36	6.37	0
60	Klhl24	chr16	20106892	20107392	9350	-0.99	2.33e-07	2.02e-06	7.35	6.36	0
61	Gm15580	chr7	143577463	143577963	-18476	-0.99	4.54e-07	3.68e-06	7	6.02	0
62	Gm46497	chr15	12263004	12263504	-23165	-0.99	5.42e-07	4.3e-06	7.13	6.15	0
63	Kazn	chr4	142189420	142189920	49481	-0.99	6.87e-07	5.34e-06	6.95	5.96	0
64	Cdr2	chr7	120982275	120982775	0	-0.99	2.49e-06	1.7e-05	7.31	6.32	0
65	Btbd9	chr17	30458180	30458680	117607	-0.99	2.8e-06	1.89e-05	6.72	5.73	0
66	Cldn16	chr16	26444823	26445323	-17812	-0.99	2.97e-06	2e-05	6.82	5.83	0
67	Cdk1	chr10	69302676	69303176	49762	-0.99	3.34e-06	2.22e-05	7.62	6.62	0
68	Gm11200	chr11	79215546	79216046	2750	-0.99	6e-06	3.74e-05	6.92	5.94	0
69	Apbb2	chr5	66532868	66533368	85416	-0.99	8.14e-06	4.95e-05	6.72	5.73	0
70	Nub1	chr5	24687614	24688114	2082	-0.99	8.94e-06	5.38e-05	6.71	5.72	0
71	4921504E06Rik	chr2	19560028	19560528	-6114	-0.99	1.03e-05	6.1e-05	7.57	6.58	0
72	Clec2l	chr6	38691622	38692122	28553	-0.99	1.13e-05	6.65e-05	7.04	6.05	0
73	Cdyl	chr13	35765756	35766256	105923	-0.99	2.02e-05	0.000112	6.8	5.81	0
74	Ildr1	chr16	36701938	36702438	7960	-0.99	2.46e-05	0.000134	6.8	5.81	0
75	Cox10	chr11	64014615	64015115	64353	-0.99	2.66e-05	0.000144	6.56	5.57	0
76	Hnrnpll	chr17	80060680	80061180	1154	-0.99	3.22e-05	0.000171	6.36	5.37	0
77	Prex2	chr1	10933146	10933646	-59819	-0.99	3.47e-05	0.000182	6.68	5.69	0
78	Icam1	chr9	21018457	21018957	2472	-0.99	3.92e-05	0.000203	6.29	5.31	0
79	Gm48547	chr13	110977894	110978394	40427	-0.99	5.88e-05	0.000291	7.06	6.07	0
80	Rnf32	chr5	29033499	29033999	-161993	-0.99	8.71e-05	0.000414	6.92	5.93	0
81	Spen	chr4	141517192	141517692	20905	-0.99	9.26e-05	0.000437	6.09	5.1	0
82	Cacna1g	chr11	94456335	94456835	17363	-0.99	9.67e-05	0.000455	6.07	5.08	0
83	Gm15333	chr18	39375106	39375606	-33142	-0.99	9.85e-05	0.000462	6.46	5.47	0
84	Zfp648	chr1	154143694	154144194	-56993	-0.99	0.000135	0.00061	6.82	5.83	0
85	Arid1b	chr17	5012490	5012990	18158	-0.99	0.000176	0.000773	5.94	4.95	0
86	Gm18962	chr14	48316268	48316768	71237	-0.99	0.000234	0.000996	6.98	5.99	0
87	Myo1b	chr1	51819978	51820478	95593	-0.99	0.000288	0.0012	6.64	5.66	0
88	Gm47521	chr13	90746493	90746993	31090	-0.99	0.000436	0.00172	5.78	4.79	0
89	Arhgap42	chr9	9185031	9185531	53570	-0.99	0.000473	0.00185	6.33	5.34	0
90	Abhd17c	chr7	84147590	84148090	3803	-0.99	0.00053	0.00205	6.01	5.02	0
91	Gng12	chr6	66943352	66943852	46955	-0.99	0.000539	0.00208	5.74	4.75	0
92	AC125091.1	chr18	14935919	14936419	-11808	-0.99	0.000644	0.00244	5.72	4.73	0
93	Aqp4	chr18	15420430	15420930	-9448	-0.99	0.000803	0.00296	5.73	4.73	0
94	Kank1	chr19	25297196	25297696	60221	-0.99	0.000929	0.00337	5.9	4.91	0
95	Baiap2l1	chr5	144315030	144315530	42582	-0.99	0.000933	0.00338	5.56	4.57	0
96	Man1a2	chr3	100685284	100685784	0	-0.99	0.000948	0.00342	5.67	4.67	0
97	Pdzrn3	chr6	101379113	101379613	-1216	-0.99	0.000982	0.00354	5.58	4.59	0
98	Dusp14	chr11	84033705	84034205	35056	-0.99	0.0012	0.0042	5.92	4.93	0
99	Gm14036	chr2	135135611	135136111	331662	-0.99	0.00126	0.00441	5.58	4.6	0
100	4921504E06Rik	chr2	19549386	19549886	4028	-0.99	0.00127	0.00441	5.45	4.46	0
101	Inka2	chr3	105735172	105735672	30573	-0.99	0.00134	0.00464	5.96	4.97	0
102	Gm17917	chr10	27241959	27242459	-38259	-0.99	0.00139	0.00477	5.45	4.47	0
103	Crh	chr3	19685162	19685662	9734	-0.99	0.00145	0.00497	6.02	5.03	0
104	Herc1	chr9	66291524	66292024	-58426	-0.99	0.00177	0.00591	5.33	4.34	0
105	Arhgap22	chr14	33312282	33312782	98256	-0.99	0.00192	0.00636	6.01	5.03	0
106	7530428D23Rik	chr3	21798181	21798681	2092	-0.99	0.00205	0.00673	5.52	4.53	0
107	Lamc2	chr1	153160530	153161030	25417	-0.99	0.00207	0.00678	5.22	4.23	0
108	Sbno2	chr10	80083818	80084318	21253	-0.99	0.00209	0.00683	5.27	4.28	0
109	Spopl	chr2	23571505	23572005	101	-0.99	0.00216	0.00704	5.4	4.41	0
110	Ppp1r9a	chr6	5008284	5008784	105367	-0.99	0.00229	0.00741	5.54	4.55	0
111	Ssh1	chr5	113996418	113996918	-2524	-0.99	0.00276	0.00873	5.29	4.29	0
112	Lhfp	chr3	53092970	53093470	51442	-0.99	0.00353	0.0108	5.16	4.16	0
113	Gm5369	chr9	94142596	94143096	3134	-0.99	0.00378	0.0114	5.24	4.25	0
114	Dscaml1	chr9	45502056	45502556	75428	-0.99	0.00388	0.0117	5.82	4.83	0
115	Rnf138	chr18	21001305	21001805	0	-0.99	0.00394	0.0119	5.74	4.75	0
116	Gm48068	chr10	14639613	14640113	52677	-0.99	0.0046	0.0136	4.98	3.99	0
117	Gm12053	chr11	22621236	22621736	4928	-0.99	0.00469	0.0138	5.02	4.03	0
118	Mex3a	chr3	88529067	88529567	-2828	-0.99	0.00549	0.0158	4.86	3.87	0
119	Lpin2	chr17	71178053	71178553	-4007	-0.99	0.00551	0.0158	5.16	4.17	0
120	Glra4	chrX	136789392	136789892	-9251	-0.99	0.00556	0.016	5.19	4.2	0
121	Map3k9	chr12	81736423	81736923	44252	-0.99	0.00558	0.016	5.1	4.1	0
122	Slc7a1	chr5	148373053	148373553	26351	-0.99	0.00639	0.018	5.23	4.24	0
123	4930550C14Rik	chr9	53458583	53459083	56258	-0.99	0.00663	0.0186	4.8	3.81	0
124	Sec13	chr6	113742218	113742718	-1475	-0.99	0.00685	0.0191	5	4.01	0
125	Ccdc112	chr18	46307417	46307917	4011	-0.99	0.00838	0.0227	5	4.01	0
126	Rab7	chr6	88029050	88029550	15720	-0.99	0.00852	0.023	4.89	3.9	0
127	Aplp2	chr9	31203680	31204180	7635	-0.99	0.0113	0.0293	5.6	4.61	0
128	Gm8783	chr19	40631433	40631933	8973	-0.99	0.0115	0.0298	4.71	3.72	0
129	Gm18154	chr15	61736453	61736953	-89294	-0.99	0.0118	0.0303	5.11	4.12	0
130	Rfk	chr19	17480115	17480615	86072	-0.99	0.0122	0.0312	4.7	3.71	0
131	AC147227.1	chr18	4757714	4758214	14638	-0.99	0.0123	0.0314	4.53	3.54	0
132	Fam83d	chr2	158777361	158777861	9268	-0.99	0.0142	0.0355	5.17	4.18	0
133	Gm14620	chrX	50674179	50674679	-131395	-0.99	0.0154	0.0382	4.54	3.55	0
134	Mb21d2	chr16	28886133	28886633	43040	-0.99	0.0156	0.0386	4.72	3.73	0
135	Snx10	chr6	51709539	51710039	185638	-0.99	0.0173	0.042	4.91	3.92	0
136	Mex3c	chr18	73585072	73585572	12028	-0.99	0.0209	0.0494	4.24	3.25	0
137	1700020N01Rik	chr10	21605093	21605593	11948	-0.99	0.0244	0.0563	4.2	3.21	0
138	Tent4b	chr8	88198828	88199328	0	-0.99	0.0369	0.0794	5.41	4.42	0
139	Hist2h2bb	chr3	96277914	96278414	8162	-0.99	0.112	0.197	4.79	3.8	0
140	Epb41l5	chr1	119649535	119650035	-535	-0.98	6.17e-12	1.4e-10	8.07	7.1	0
141	Fndc3b	chr3	27652561	27653061	58246	-0.98	1.25e-07	1.15e-06	7.19	6.21	0
142	D630039A03Rik	chr4	57834248	57834748	81549	-0.98	6.65e-07	5.18e-06	8.46	7.48	0
143	Nr3c1	chr18	39595101	39595601	-103800	-0.98	1.54e-06	1.11e-05	6.97	6	0
144	Zdhhc3	chr9	123110140	123110640	2565	-0.98	1.78e-06	1.26e-05	7.09	6.12	0
145	Ak4	chr4	101438279	101438779	19002	-0.98	3.59e-06	2.37e-05	6.76	5.78	0
146	Stag2	chrX	42139855	42140355	-8962	-0.98	6.77e-06	4.18e-05	6.94	5.96	0
147	D5Ertd579e	chr5	36700886	36701386	-4862	-0.98	7.37e-06	4.52e-05	6.62	5.63	0
148	Grap	chr11	61616885	61617385	-35880	-0.98	7.44e-06	4.56e-05	7.87	6.89	0
149	Arid1a	chr4	133741661	133742161	14608	-0.98	8.32e-06	5.04e-05	6.95	5.98	0
150	Gm18398	chr14	28067965	28068465	353588	-0.98	9.18e-06	5.51e-05	6.86	5.89	0
151	Fxyd4	chr6	117925807	117926307	11385	-0.98	1.76e-05	9.93e-05	6.75	5.77	0
152	Myo5b	chr18	74495774	74496274	54838	-0.98	1.87e-05	0.000105	6.61	5.63	0
153	Vcl	chr14	20976619	20977119	47221	-0.98	2.19e-05	0.000121	6.44	5.46	0
154	Usp6nl	chr2	6368079	6368579	45412	-0.98	2.29e-05	0.000126	6.41	5.43	0
155	Rhog	chr7	102245227	102245727	10327	-0.98	2.44e-05	0.000133	6.55	5.57	0
156	Gm5514	chr19	21882509	21883009	-55070	-0.98	2.52e-05	0.000137	6.9	5.92	0
157	Dsp	chr13	38170721	38171221	19427	-0.98	3.33e-05	0.000176	6.66	5.69	0
158	Tpm3	chr3	90087131	90087631	14482	-0.98	3.34e-05	0.000176	6.37	5.39	0
159	Dapp1	chr3	137972103	137972603	8942	-0.98	4.28e-05	0.00022	6.53	5.55	0
160	Gm20431	chr2	167659826	167660326	1170	-0.98	4.74e-05	0.00024	6.32	5.35	0
161	Gm19018	chr14	14628579	14629079	-30029	-0.98	5.71e-05	0.000284	6.91	5.94	0
162	Ppfia1	chr7	144537886	144538386	15343	-0.98	6.52e-05	0.00032	6.9	5.92	0
163	Gm48568	chr13	80989728	80990228	-2323	-0.98	8.76e-05	0.000417	7.17	6.19	0
164	Snx18	chr13	113614413	113614913	3651	-0.98	9.99e-05	0.000468	6.51	5.54	0
165	Gm16134	chr13	63231562	63232062	215203	-0.98	0.000111	0.000515	6.2	5.22	0
166	Hspg2	chr4	137499034	137499534	30265	-0.98	0.000112	0.000519	6.18	5.2	0
167	Erbb4	chr1	68943137	68943637	164422	-0.98	0.000114	0.000528	6.84	5.86	0
168	Rasgrf2	chr13	92072985	92073485	58171	-0.98	0.000126	0.000573	6.14	5.17	0
169	Gm14921	chrX	112675473	112675973	-14045	-0.98	0.000137	0.000618	6.1	5.12	0
170	St7	chr6	17692495	17692995	0	-0.98	0.000138	0.000622	6.47	5.49	0
171	Mecom	chr3	30283282	30283782	264226	-0.98	0.000184	0.000805	6.2	5.21	0
172	Phf19	chr2	34903614	34904114	9912	-0.98	0.000213	0.000919	6.36	5.38	0
173	Cd83	chr13	43859478	43859978	74703	-0.98	0.000219	0.00094	6	5.02	0
174	Mex3b	chr7	82809546	82810046	-57287	-0.98	0.00025	0.00105	6.15	5.17	0
175	Shh	chr5	28461786	28462286	4970	-0.98	0.000282	0.00117	6.63	5.65	0
176	Gm5481	chr16	16259792	16260292	-15311	-0.98	0.000291	0.00121	6.38	5.4	0
177	Sgk1	chr10	21843989	21844489	-37695	-0.98	0.000347	0.00141	7.45	6.47	0
178	Rab12	chr17	66520120	66520620	-391	-0.98	0.000395	0.00158	6.19	5.21	0
179	Cfap58	chr19	47931220	47931720	-5992	-0.98	0.000402	0.0016	6.07	5.09	0
180	Limk2	chr11	3387503	3388003	21186	-0.98	0.000417	0.00166	5.85	4.88	0
181	Gm5037	chr7	95799027	95799527	113859	-0.98	0.000498	0.00194	6.23	5.25	0
182	9230112D13Rik	chr14	34528749	34529249	-5948	-0.98	0.000767	0.00284	5.75	4.77	0
183	Edn3	chr2	174735201	174735701	-24918	-0.98	0.000768	0.00285	5.81	4.83	0
184	Tmco5	chr2	116927720	116928220	49029	-0.98	0.000771	0.00286	6.08	5.11	0
185	Tmem140	chr6	34866283	34866783	3137	-0.98	0.000872	0.00318	6.06	5.07	0
186	Snrk	chr9	122074574	122075074	-42192	-0.98	0.000991	0.00356	6.31	5.33	0
187	Brd2	chr17	34126614	34127114	-3980	-0.98	0.0011	0.00389	6.31	5.33	0
188	Sf1	chr19	6371733	6372233	8043	-0.98	0.0011	0.00392	5.55	4.57	0
189	Hpx	chr7	105616514	105617014	-16377	-0.98	0.00137	0.00474	5.52	4.54	0
190	Gm7656	chr7	70625754	70626254	134906	-0.98	0.00138	0.00475	5.64	4.67	0
191	Lin9	chr1	180639780	180640280	-870	-0.98	0.0016	0.00539	5.43	4.46	0
192	Otulinl	chr15	27779919	27780419	-98340	-0.98	0.00197	0.0065	5.47	4.49	0
193	Chd2	chr7	73578160	73578660	-36330	-0.98	0.0021	0.00685	5.37	4.4	0
194	Dnajb1	chr8	83624690	83625190	16497	-0.98	0.00223	0.00723	5.34	4.36	0
195	Gm4929	chr12	13608916	13609416	144249	-0.98	0.0024	0.00771	5.75	4.78	0
196	Gm5903	chr7	130229999	130230499	123863	-0.98	0.00244	0.00784	5.24	4.26	0
197	Gm7393	chr17	14926007	14926507	-15458	-0.98	0.00282	0.00888	5.65	4.68	0
198	Akap13	chr7	75470354	75470854	14820	-0.98	0.00393	0.0118	5.07	4.09	0
199	Mtmr1	chrX	71304583	71305083	-59677	-0.98	0.00435	0.0129	5.13	4.16	0
200	Fignl1	chr11	11832398	11832898	-23436	-0.98	0.00439	0.013	5.57	4.59	0
201	Abi1	chr2	23036483	23036983	3258	-0.98	0.00471	0.0139	5.23	4.25	0
202	Mbnl2	chr14	120256665	120257165	-18504	-0.98	0.00481	0.0141	5.03	4.05	0
203	Gm16276	chr17	56025148	56025648	-10604	-0.98	0.00492	0.0144	5.09	4.12	0
204	Rassf9	chr10	102527970	102528470	15748	-0.98	0.00493	0.0144	5.02	4.04	0
205	Dcbld1	chr10	52238206	52238706	4587	-0.98	0.00519	0.0151	4.97	3.99	0
206	Egln3	chr12	53968617	53969117	234743	-0.98	0.00543	0.0157	4.95	3.97	0
207	Zfp389	chr13	21508412	21508912	-1879	-0.98	0.00558	0.016	5.49	4.51	0
208	Wipf3	chr6	54489930	54490430	60327	-0.98	0.00568	0.0163	5.17	4.2	0
209	Tbc1d23	chr16	57222364	57222864	8640	-0.98	0.00584	0.0167	5.04	4.06	0
210	Tmod1	chr4	46073707	46074207	34772	-0.98	0.00588	0.0168	4.91	3.93	0
211	Ddr1	chr17	35708684	35709184	-4063	-0.98	0.00644	0.0181	4.95	3.98	0
212	Hnf1b	chr11	83892692	83893192	42629	-0.98	0.00647	0.0182	4.96	3.99	0
213	Lonrf2	chr1	38796931	38797431	39280	-0.98	0.00676	0.0189	4.86	3.88	0
214	Slc38a1	chr15	96653606	96654106	-10693	-0.98	0.00707	0.0196	5.13	4.14	0
215	Egfr	chr11	16766396	16766896	14193	-0.98	0.00725	0.0201	4.98	4	0
216	Gm43631	chr6	127355042	127355542	12937	-0.98	0.00776	0.0213	4.88	3.9	0
217	Gm45312	chr7	101968198	101968698	-10913	-0.98	0.00785	0.0215	4.96	3.98	0
218	Cdo1	chr18	46676067	46676567	51828	-0.98	0.00803	0.0219	4.86	3.88	0
219	Dmxl2	chr9	54501740	54502240	-114	-0.98	0.00859	0.0232	5.33	4.35	0
220	Kif5b	chr18	6240814	6241314	860	-0.98	0.00884	0.0238	5.26	4.28	0
221	Phox2b	chr5	67006993	67007493	91808	-0.98	0.00968	0.0257	4.68	3.7	0
222	N4bp2	chr5	65779372	65779872	15851	-0.98	0.0104	0.0273	5.34	4.36	0
223	Tmem252	chr19	24618453	24618953	-55055	-0.98	0.0106	0.0277	5.03	4.06	0
224	Lyve1	chr7	110907452	110907952	-44213	-0.98	0.0109	0.0283	4.71	3.73	0
225	Slc22a6	chr19	8632096	8632596	14100	-0.98	0.0125	0.0318	4.76	3.77	0
226	Trp53bp2	chr1	182420493	182420993	11321	-0.98	0.0131	0.0333	4.64	3.66	0
227	Prkci	chr3	31011037	31011537	15290	-0.98	0.0132	0.0335	4.58	3.6	0
228	Uck2	chr1	167245011	167245511	39809	-0.98	0.0146	0.0364	5.01	4.02	0
229	Jmjd7	chr2	120007196	120007696	-19787	-0.98	0.0147	0.0366	5.86	4.88	0
230	Palm3	chr8	84020387	84020887	-584	-0.98	0.0154	0.0381	4.51	3.53	0
231	Glud-ps	chr7	124752228	124752728	-322623	-0.98	0.0176	0.0427	4.47	3.49	0
232	Ptpn13	chr5	103479442	103479942	54250	-0.98	0.0192	0.0459	4.3	3.32	0
233	Gm28631	chr1	34090566	34091066	-126881	-0.98	0.0194	0.0463	4.7	3.72	0
234	Faap20	chr4	155268206	155268706	18404	-0.98	0.0199	0.0473	4.91	3.94	0
235	Gm18821	chr9	71904758	71905258	-3585	-0.98	0.0209	0.0494	4.42	3.44	0
236	Bag5	chr12	111712926	111713426	0	-0.98	0.0754	0.143	5.35	4.37	0
237	Plcb4	chr2	135724428	135724928	65417	-0.98	0.0909	0.167	4.95	3.96	0
238	Pdzrn3	chr6	101395911	101396411	-18014	-0.97	9.83e-11	1.75e-09	8.5	7.53	0
239	Tent2	chr13	93189395	93189895	2490	-0.97	2.65e-10	4.34e-09	8.08	7.11	0
240	Adamtsl3	chr7	82416981	82417481	81287	-0.97	1.21e-09	1.73e-08	8.07	7.1	0
241	Serpina9	chr12	104002564	104003064	10691	-0.97	2.81e-08	2.99e-07	7.55	6.58	0
242	Crlf3	chr11	80056200	80056700	24291	-0.97	3.84e-08	3.96e-07	7.54	6.57	0
243	Bms1	chr6	118408520	118409020	10454	-0.97	9.19e-08	8.71e-07	7.52	6.55	0
244	Anxa4	chr6	86788179	86788679	4905	-0.97	1.32e-07	1.22e-06	7.49	6.52	0
245	Get4	chr5	139257877	139258377	5553	-0.97	6.15e-07	4.83e-06	7.1	6.13	0
246	Gm13967	chr2	113394942	113395442	10261	-0.97	8.64e-07	6.58e-06	7.38	6.4	0
247	Cnnm2	chr19	46821437	46821937	59841	-0.97	1.23e-06	9.05e-06	6.92	5.95	0
248	Pcdhgc5	chr18	37826426	37826926	6913	-0.97	2e-06	1.39e-05	7.23	6.26	0
249	Arhgef28	chr13	98120635	98121135	85304	-0.97	3.19e-06	2.13e-05	6.82	5.85	0
250	Ywhaz	chr15	36873270	36873770	-76341	-0.97	6.49e-06	4.03e-05	7.39	6.42	0
251	Capn8	chr1	182633657	182634157	68650	-0.97	9.46e-06	5.66e-05	6.9	5.93	0
252	Artn	chr4	118030104	118030604	-100341	-0.97	2e-05	0.000111	7.22	6.25	0
253	Cipc	chr12	86943134	86943634	-3409	-0.97	2.43e-05	0.000133	6.48	5.51	0
254	Tns1	chr1	73968476	73968976	155473	-0.97	2.9e-05	0.000155	6.67	5.7	0
255	Gm8762	chr1	136717757	136718257	71263	-0.97	4.05e-05	0.000209	7.46	6.49	0
256	App	chr16	85151621	85152121	21645	-0.97	4.3e-05	0.000221	6.89	5.91	0
257	Fgfbp1	chr5	43982937	43983437	-1158	-0.97	7.99e-05	0.000384	6.65	5.68	0
258	Mob2	chr7	142025153	142025653	35412	-0.97	8.63e-05	0.000411	6.23	5.26	0
259	Ly75	chr2	60347810	60348310	34993	-0.97	9.91e-05	0.000465	6.14	5.18	0
260	Hmgb3-ps	chr14	9785809	9786309	-76793	-0.97	0.000113	0.000521	7.02	6.05	0
261	Plekha1	chr7	130855722	130856222	-9534	-0.97	0.000136	0.000614	6.16	5.19	0
262	Rpl17-ps2	chr12	95563417	95563917	-120279	-0.97	0.000172	0.000757	6.93	5.97	0
263	Fyttd1	chr16	32865195	32865695	-11805	-0.97	0.000252	0.00106	6.47	5.5	0
264	4930558K02Rik	chr1	162037802	162038302	-58166	-0.97	0.000257	0.00108	6.06	5.09	0
265	Scgb1a1	chr19	9060145	9060645	27313	-0.97	0.000301	0.00124	6.06	5.09	0
266	Slc16a12	chr19	34709407	34709907	37382	-0.97	0.000318	0.0013	6.13	5.17	0
267	Tceal9	chrX	136248783	136249283	3704	-0.97	0.000337	0.00137	5.85	4.89	0
268	Gm43472	chr3	53202220	53202720	144509	-0.97	0.000348	0.00141	5.85	4.87	0
269	Dhx36	chr3	62488587	62489087	17917	-0.97	0.000386	0.00155	5.95	4.99	0
270	Mycbpap	chr11	94523412	94523912	-1670	-0.97	0.00041	0.00163	6.79	5.82	0
271	4921504E06Rik	chr2	19595474	19595974	-41560	-0.97	0.000434	0.00172	5.78	4.81	0
272	Tjp2	chr19	24220968	24221468	3562	-0.97	0.000457	0.0018	5.76	4.78	0
273	Rad51b	chr12	79441918	79442418	144636	-0.97	0.000488	0.00191	6.11	5.14	0
274	Gm14314	chr2	178986180	178986680	34453	-0.97	0.000624	0.00237	5.71	4.74	0
275	Ntpcr	chr8	125777452	125777952	47489	-0.97	0.00071	0.00266	5.9	4.93	0
276	Ap3m2	chr8	22808317	22808817	-2695	-0.97	0.000757	0.00281	5.79	4.82	0
277	Zfp595	chr13	67332392	67332892	0	-0.97	0.000779	0.00288	5.84	4.87	0
278	Ifit1	chr19	34647666	34648166	6795	-0.97	0.000786	0.00291	5.98	5.02	0
279	Ppp1r3a	chr6	14782853	14783353	-27579	-0.97	0.000973	0.00351	5.67	4.7	0
280	Cyb5r2	chr7	107719434	107719934	38098	-0.97	0.00106	0.00379	5.56	4.59	0
281	Dag1	chr9	108261694	108262194	1764	-0.97	0.00111	0.00393	5.61	4.64	0
282	AC154500.1	chr17	44957769	44958269	-77474	-0.97	0.00123	0.0043	5.52	4.54	0
283	Magi1	chr6	94275269	94275769	8148	-0.97	0.00128	0.00444	5.53	4.56	0
284	Stk17b	chr1	53852244	53852744	-67020	-0.97	0.00129	0.00448	5.68	4.71	0
285	4930558K02Rik	chr1	162037159	162037659	-57523	-0.97	0.00145	0.00496	5.52	4.55	0
286	Slc45a1	chr4	150665719	150666219	-13545	-0.97	0.00178	0.00594	5.73	4.76	0
287	Nedd4	chr9	72714933	72715433	52587	-0.97	0.00207	0.00679	5.47	4.5	0
288	Megf10	chr18	57182219	57182719	49129	-0.97	0.00212	0.00691	5.82	4.84	0
289	Ifrd1	chr12	40327210	40327710	-78706	-0.97	0.0025	0.008	5.44	4.47	0
290	Gm10642	chr9	70629646	70630146	-26105	-0.97	0.00293	0.0092	5.25	4.28	0
291	Il6	chr5	30008724	30009224	-3890	-0.97	0.00309	0.00964	5.76	4.79	0
292	Wdr11	chr7	129772889	129773389	181026	-0.97	0.00313	0.00975	5.22	4.25	0
293	Spin2c	chrX	153832005	153832505	0	-0.97	0.00328	0.0101	5.19	4.22	0
294	Ttc23	chr7	67693819	67694319	46409	-0.97	0.0037	0.0112	5.1	4.13	0
295	Gm9509	chr15	37138223	37138723	33681	-0.97	0.00393	0.0118	5.14	4.17	0
296	Mal2	chr15	54574932	54575432	3740	-0.97	0.00429	0.0128	5.1	4.14	0
297	Pias1	chr9	62934596	62935096	52828	-0.97	0.00433	0.0129	5.1	4.12	0
298	Serpine1	chr5	137073694	137074194	-1426	-0.97	0.00456	0.0135	5.01	4.04	0
299	Zfp119a	chr17	55878840	55879340	0	-0.97	0.0047	0.0139	5.3	4.33	0
300	Gm5654	chr12	79715838	79716338	223301	-0.97	0.00527	0.0153	5.38	4.41	0
301	Sec24d	chr3	123317064	123317564	49609	-0.97	0.00536	0.0155	4.95	3.98	0
302	Tram1	chr1	13601284	13601784	-11374	-0.97	0.0054	0.0156	4.95	3.98	0
303	Carnmt1	chr19	18672940	18673440	2160	-0.97	0.0061	0.0173	5.64	4.67	0
304	Wwp1	chr4	19706962	19707462	1531	-0.97	0.00649	0.0182	5.03	4.05	0
305	Usp13	chr3	32822684	32823184	5138	-0.97	0.00681	0.019	5.86	4.89	0
306	Sh3bgrl	chrX	109095185	109095685	0	-0.97	0.00811	0.0221	4.89	3.92	0
307	Nfyc	chr4	120792754	120793254	38318	-0.97	0.0114	0.0295	4.86	3.89	0
308	Bin3	chr14	70099871	70100371	0	-0.97	0.0126	0.0322	5.07	4.1	0
309	Cdc42bpb	chr12	111337684	111338184	39534	-0.97	0.0127	0.0324	5.24	4.27	0
310	Kcnk3	chr5	30614213	30614713	26043	-0.97	0.0134	0.0338	5.01	4.04	0
311	Knop1	chr7	118883589	118884089	-27335	-0.97	0.0138	0.0346	4.72	3.76	0
312	Tprg	chr16	24961235	24961735	-325082	-0.97	0.0142	0.0355	5.59	4.61	0
313	Rtkn2	chr10	67981368	67981868	1798	-0.97	0.0144	0.0361	4.68	3.71	0
314	Papss2	chr19	32582987	32583487	-36518	-0.97	0.016	0.0393	4.56	3.59	0
315	Phox2b	chr5	67131671	67132171	-32370	-0.97	0.0161	0.0396	4.98	4.01	0
316	Cysltr1	chrX	106602421	106602921	758	-0.97	0.0201	0.0477	4.4	3.43	0
317	Galnt15	chr14	32011525	32012025	-16964	-0.97	0.0238	0.055	4.27	3.3	0
318	Greb1	chr12	16754243	16754743	46143	-0.97	0.0304	0.0675	4.17	3.21	0
319	Acp6	chr3	97215404	97215904	56627	-0.97	0.0308	0.0684	4.66	3.69	0
320	Tor3a	chr1	156643365	156643865	30491	-0.97	0.048	0.0987	4.38	3.41	0
321	Cyr61	chr3	145684719	145685219	-34738	-0.96	2.63e-12	6.45e-11	8.25	7.29	0
322	Pgm3	chr9	86560577	86561077	10765	-0.96	1.01e-09	1.46e-08	7.75	6.79	0
323	Bcl2l11	chr2	128185903	128186403	59865	-0.96	1.23e-09	1.75e-08	7.72	6.76	0
324	Trp53bp2	chr1	182413794	182414294	4622	-0.96	1.43e-09	2.01e-08	7.76	6.8	0
325	Chst1	chr2	92735511	92736011	135804	-0.96	8.77e-09	1.04e-07	7.61	6.66	0
326	Arhgap28	chr17	67937949	67938449	65671	-0.96	1.02e-08	1.2e-07	7.65	6.69	0
327	Gm7799	chr3	37938766	37939266	20821	-0.96	2.44e-08	2.64e-07	7.49	6.54	0
328	AI597479	chr1	43127810	43128310	29100	-0.96	6.01e-08	5.94e-07	8.15	7.19	0
329	Slc39a4	chr15	76619630	76620130	-2246	-0.96	2.01e-07	1.77e-06	7.3	6.34	0
330	Ccdc63	chr5	122144760	122145260	-3937	-0.96	4.09e-07	3.35e-06	7.57	6.61	0
331	Cttn	chr7	144489374	144489874	-18365	-0.96	4.82e-07	3.88e-06	7.11	6.15	0
332	Gm6129	chr13	34383411	34383911	10613	-0.96	5.07e-07	4.06e-06	7.32	6.36	0
333	Capzb	chr4	139249876	139250376	56977	-0.96	5.87e-07	4.63e-06	7.1	6.14	0
334	Ivns1abp	chr1	151360144	151360644	15667	-0.96	7.94e-07	6.09e-06	7.04	6.08	0
335	Wipf3	chr6	54428743	54429243	-360	-0.96	8.45e-07	6.44e-06	7.04	6.08	0
336	Gm47402	chr10	13271693	13272193	66467	-0.96	9.22e-07	6.96e-06	8.02	7.06	0
337	Nudcd1	chr15	44430506	44431006	-2199	-0.96	2.29e-06	1.58e-05	7.05	6.1	0
338	Zfp957	chr14	79202950	79203450	43919	-0.96	2.38e-06	1.63e-05	7.34	6.38	0
339	Gm6859	chr10	96756624	96757124	12704	-0.96	2.76e-06	1.87e-05	7.22	6.26	0
340	Tenm4	chr7	96136346	96136846	-34400	-0.96	3.85e-06	2.52e-05	6.82	5.86	0
341	Gm16060	chr3	138816859	138817359	11803	-0.96	3.98e-06	2.59e-05	7.47	6.51	0
342	Xxylt1	chr16	31046056	31046556	34876	-0.96	6.32e-06	3.92e-05	6.88	5.92	0
343	Abcc4	chr14	118708612	118709112	-2393	-0.96	6.62e-06	4.1e-05	7.03	6.08	0
344	Stard13	chr5	151193878	151194378	39458	-0.96	7.15e-06	4.4e-05	7.67	6.71	0
345	Sv2b	chr7	75129955	75130455	178807	-0.96	1.42e-05	8.18e-05	6.69	5.73	0
346	Thbs1	chr2	118149618	118150118	37742	-0.96	1.85e-05	0.000104	6.69	5.73	0
347	Fndc3b	chr3	27590793	27591293	120014	-0.96	1.86e-05	0.000105	6.49	5.53	0
348	Zadh2	chr18	84239796	84240296	151638	-0.96	1.97e-05	0.00011	7.06	6.09	0
349	Glt28d2	chr3	85878824	85879324	8192	-0.96	2.28e-05	0.000125	6.92	5.95	0
350	Gm45215	chr6	91589240	91589740	-5018	-0.96	2.82e-05	0.000151	6.72	5.75	0
351	Nup93	chr8	94203986	94204486	-10078	-0.96	2.83e-05	0.000152	6.58	5.62	0
352	Trak1	chr9	121329104	121329604	31602	-0.96	3.37e-05	0.000177	7.51	6.55	0
353	Inka2	chr3	105733512	105734012	28913	-0.96	3.67e-05	0.000192	7.36	6.4	0
354	Gm30280	chr1	189778257	189778757	-48473	-0.96	3.89e-05	0.000202	6.59	5.63	0
355	Zfp42-ps1	chr15	93651285	93651785	27864	-0.96	4.27e-05	0.00022	6.54	5.58	0
356	Gm4412	chr14	99244452	99244952	46684	-0.96	5.37e-05	0.000269	6.29	5.33	0
357	Gbx2	chr1	89717046	89717546	213633	-0.96	7.58e-05	0.000367	6.45	5.48	0
358	Rnf19b	chr4	129079982	129080482	21711	-0.96	0.000133	0.000604	6.49	5.53	0
359	Pbx3	chr2	34193815	34194315	178827	-0.96	0.000139	0.000627	6.63	5.66	0
360	AC078895.2	chr16	17813094	17813594	2727	-0.96	0.000151	0.000676	6.16	5.21	0
361	Tbc1d15	chr10	115252163	115252663	-696	-0.96	0.000158	0.000702	6.06	5.1	0
362	Gm11874	chr4	16068328	16068828	52060	-0.96	0.000162	0.000721	6.56	5.6	0
363	Plcb4	chr2	135764543	135765043	105532	-0.96	0.000162	0.000721	6.17	5.21	0
364	Gm11677	chr11	111774302	111775244	-48678	-0.96	0.000193	0.000839	6.18	5.23	0
365	Hypk	chr2	121453150	121453650	0	-0.96	0.000198	0.000858	6.82	5.86	0
366	Scx	chr15	76462261	76462761	4809	-0.96	0.000226	0.000965	6.04	5.08	0
367	Gm8675	chr5	151092823	151093323	-83522	-0.96	0.000248	0.00105	7.08	6.12	0
368	Gm6644	chr1	55445586	55446086	-562	-0.96	0.000274	0.00115	6.01	5.04	0
369	Capn2	chr1	182499320	182499820	17788	-0.96	0.000297	0.00123	5.94	4.98	0
370	Poc1a	chr9	106305144	106305644	24083	-0.96	0.000381	0.00153	6.21	5.25	0
371	Man1c1	chr4	134704197	134704697	0	-0.96	0.00043	0.0017	5.8	4.84	0
372	Sec24b	chr3	130053589	130054089	7464	-0.96	0.0005	0.00195	5.95	4.99	0
373	Gm8705	chr15	38264136	38264636	-19888	-0.96	0.000722	0.00269	6.05	5.09	0
374	Srcin1	chr11	97578274	97578774	-2088	-0.96	0.000796	0.00294	5.73	4.77	0
375	Il1r1	chr1	40224911	40225411	0	-0.96	0.000818	0.00301	7.13	6.18	0
376	Eri3	chr4	117561749	117562249	11384	-0.96	0.000884	0.00322	5.92	4.97	0
377	Mthfr	chr4	148052888	148053388	13811	-0.96	0.000892	0.00325	5.61	4.65	0
378	Ankrd46	chr15	36495923	36496423	397	-0.96	0.000969	0.0035	6.13	5.17	0
379	Trappc12	chr12	28750252	28750752	0	-0.96	0.0013	0.00452	5.87	4.91	0
380	Aplp2	chr9	31183106	31183606	28209	-0.96	0.00137	0.00473	5.44	4.47	0
381	Pik3cb	chr9	99136626	99137126	3495	-0.96	0.00149	0.00509	5.6	4.63	0
382	Usp47	chr7	112024825	112025325	1321	-0.96	0.0016	0.0054	5.48	4.52	0
383	Cdip1	chr16	4767676	4768176	22116	-0.96	0.00207	0.00678	5.57	4.61	0
384	Slc35f3	chr8	126148219	126148719	-149839	-0.96	0.00227	0.00733	5.38	4.42	0
385	Gm16305	chr1	139002662	139003162	-10593	-0.96	0.00228	0.00737	5.74	4.78	0
386	Pcdh10	chr3	45378028	45378528	0	-0.96	0.00251	0.00801	5.27	4.31	0
387	AC164558.2	chr16	19884565	19885065	-31798	-0.96	0.00275	0.00871	5.35	4.39	0
388	Ndufs4	chr13	114131637	114132137	256121	-0.96	0.0028	0.00883	5.33	4.37	0
389	Adamts6	chr13	104516618	104517118	228783	-0.96	0.00287	0.00903	5.36	4.39	0
390	Selenos	chr7	66083706	66084206	4057	-0.96	0.0029	0.00911	5.22	4.27	0
391	Cdc123	chr2	5846702	5847202	-1538	-0.96	0.00342	0.0105	5.57	4.61	0
392	Slc9a9	chr9	94686354	94686854	16445	-0.96	0.00361	0.011	5.76	4.8	0
393	Pik3cb	chr9	99098414	99098914	41707	-0.96	0.00365	0.0111	5.1	4.14	0
394	Gm10728	chr3	51891709	51892209	16607	-0.96	0.00391	0.0118	5.2	4.24	0
395	Gm7799	chr3	37860018	37860518	99569	-0.96	0.00403	0.0121	5.26	4.3	0
396	Ptprn	chr1	75250606	75251106	13396	-0.96	0.00457	0.0135	5.1	4.14	0
397	Hnrnpll	chr17	80059621	80060121	2213	-0.96	0.00527	0.0153	5.09	4.13	0
398	Slc45a1	chr4	150596322	150596822	55352	-0.96	0.00549	0.0158	5.24	4.28	0
399	Gm9949	chr18	62182995	62183495	2869	-0.96	0.00559	0.0161	5.03	4.06	0
400	Gm49059	chr14	85742821	85743321	87617	-0.96	0.00627	0.0177	5.2	4.23	0
401	Pde8b	chr13	95136183	95136683	113653	-0.96	0.00631	0.0178	4.98	4.03	0
402	Gm17364	chr13	41339701	41340201	-65724	-0.96	0.00658	0.0185	8.02	7.06	0
403	Etv3	chr3	87527522	87528022	2115	-0.96	0.00705	0.0196	6.23	5.28	0
404	Kitl	chr10	100042234	100042734	26604	-0.96	0.00737	0.0203	5.02	4.06	0
405	Phka2	chrX	160591661	160592161	89495	-0.96	0.00748	0.0206	4.84	3.88	0
406	Ppp2r5e	chr12	75559979	75560479	35766	-0.96	0.00769	0.0211	4.97	4.01	0
407	Tmem170	chr8	111891528	111892028	-14778	-0.96	0.00913	0.0245	4.86	3.9	0
408	Tpt1-ps2	chr4	54587235	54587735	22612	-0.96	0.00972	0.0258	4.76	3.8	0
409	Rtkn2	chr10	67995318	67995818	15748	-0.96	0.00977	0.0259	4.76	3.8	0
410	Gtdc1	chr2	45009958	45010458	-82301	-0.96	0.00982	0.026	5.22	4.26	0
411	Got2	chr8	95878358	95878858	9689	-0.96	0.0102	0.0269	4.75	3.79	0
412	Fbxo11	chr17	88055962	88056462	8829	-0.96	0.0106	0.0278	4.73	3.78	0
413	Myo10	chr15	25650311	25650811	27786	-0.96	0.0108	0.0282	4.91	3.95	0
414	Pld1	chr3	28021425	28021925	82730	-0.96	0.0111	0.0288	5.29	4.33	0
415	Fyttd1	chr16	32876754	32877254	-246	-0.96	0.0113	0.0293	4.7	3.74	0
416	Slc36a1	chr11	55204033	55204533	0	-0.96	0.0117	0.0302	4.75	3.79	0
417	Gm27161	chr9	34183061	34183561	-16667	-0.96	0.0122	0.0313	4.58	3.62	0
418	Ctnna1	chr18	35060633	35061133	-57755	-0.96	0.0134	0.0338	4.64	3.68	0
419	Fosl2	chr5	31961298	31961798	-174003	-0.96	0.0148	0.0369	4.53	3.57	0
420	Mctp2	chr7	72401168	72401668	-94560	-0.96	0.016	0.0394	4.98	4.02	0
421	Grem2	chr1	174912499	174912999	8820	-0.96	0.0164	0.0402	4.45	3.49	0
422	Smim18	chr8	33784417	33784917	-36647	-0.96	0.0164	0.0402	4.45	3.49	0
423	Fam174b	chr7	73790116	73790616	49814	-0.96	0.0164	0.0402	6.25	5.29	0
424	Csgalnact2	chr6	118166628	118167128	-27488	-0.96	0.0184	0.0442	4.48	3.51	0
425	Tesc	chr5	118084737	118085237	56994	-0.96	0.0203	0.048	4.48	3.52	0
426	Inf2	chr12	112603992	112604492	15208	-0.96	0.0204	0.0484	4.37	3.41	0
427	Cul3	chr1	80334312	80334812	5668	-0.96	0.0223	0.052	4.3	3.34	0
428	Slc1a4	chr11	20326560	20327060	5653	-0.96	0.0232	0.0539	5.71	4.75	0
429	Ldb1	chr19	46044996	46045496	0	-0.96	0.0246	0.0566	5.35	4.38	0
430	Plcd1	chr9	119083941	119084441	9061	-0.96	0.118	0.205	4.87	3.91	0
431	Arhgef11	chr3	87661212	87661712	43653	-0.95	2.24e-10	3.73e-09	8.29	7.34	0
432	Atxn1l	chr8	109747810	109748310	-10071	-0.95	2.73e-07	2.33e-06	7.42	6.47	0
433	Hmgb3-ps	chr14	9672602	9673102	-190000	-0.95	2.57e-06	1.75e-05	7.48	6.53	0
434	Sptbn1	chr11	30288496	30288996	-20321	-0.95	2.75e-06	1.87e-05	7.12	6.17	0
435	Tshz1	chr18	84061649	84062149	24255	-0.95	2.93e-06	1.97e-05	7.75	6.79	0
436	Gm18959	chr7	99920236	99920736	-24326	-0.95	6.9e-06	4.25e-05	6.91	5.96	0
437	Ankrd46	chr15	36419889	36420389	76431	-0.95	9.78e-06	5.83e-05	6.71	5.76	0
438	Tns1	chr1	74053890	74054390	70059	-0.95	1.21e-05	7.06e-05	6.85	5.9	0
439	Galnt18	chr7	111794991	111795491	-15014	-0.95	1.24e-05	7.21e-05	8.05	7.1	0
440	Gm3571	chr10	93799826	93800326	21166	-0.95	1.31e-05	7.63e-05	6.95	6	0
441	Gm11687	chr2	144168027	144168527	-24654	-0.95	2.18e-05	0.00012	6.59	5.64	0
442	Arhgef28	chr13	98008895	98009395	197044	-0.95	3.23e-05	0.000171	6.59	5.64	0
443	Lyplal1	chr1	186145383	186145883	-28073	-0.95	3.28e-05	0.000173	6.42	5.47	0
444	Plod2	chr9	92549708	92550208	7485	-0.95	3.92e-05	0.000203	6.47	5.52	0
445	Mb21d2	chr16	28904148	28904648	25025	-0.95	5.22e-05	0.000262	6.76	5.82	0
446	Serpinb1b	chr13	33078328	33078828	0	-0.95	5.41e-05	0.00027	6.34	5.39	0
447	Pth2r	chr1	65280882	65281382	-674	-0.95	5.73e-05	0.000285	6.32	5.37	0
448	Trpm3	chr19	22596961	22597461	457842	-0.95	7.31e-05	0.000354	6.9	5.95	0
449	Gm18820	chr9	31709942	31710442	66172	-0.95	7.83e-05	0.000377	6.94	5.99	0
450	Ripor3	chr2	167972790	167973290	37328	-0.95	0.000106	0.000494	6.28	5.33	0
451	Lpcat1	chr13	73456841	73457779	-9418	-0.95	0.000147	0.000662	6.21	5.26	0
452	Atxn1	chr13	45793216	45793716	171292	-0.95	0.000148	0.000665	6.17	5.22	0
453	Scgb1a1	chr19	9047584	9048084	39874	-0.95	0.000152	0.000679	6.88	5.93	0
454	Crlf3	chr11	80061998	80062498	18493	-0.95	0.000152	0.000682	6.12	5.17	0
455	Lpar6	chr14	73271738	73272238	33843	-0.95	0.000157	0.0007	6.14	5.19	0
456	Il10rb	chr16	91413522	91414022	7358	-0.95	0.00026	0.00109	6.09	5.14	0
457	4930505A04Rik	chr11	30471592	30472092	0	-0.95	0.000281	0.00117	6.6	5.65	0
458	Bmp6	chr13	38408569	38409069	63462	-0.95	0.00039	0.00156	5.97	5.01	0
459	Ptgds	chr2	25468395	25468895	1151	-0.95	0.0004	0.0016	5.84	4.89	0
460	Rtkn2	chr10	68093598	68094098	114028	-0.95	0.000481	0.00188	6.04	5.09	0
461	Batf	chr12	85700704	85701204	14035	-0.95	0.00053	0.00205	6.14	5.19	0
462	Ppargc1b	chr18	61362694	61363194	37237	-0.95	0.000587	0.00224	5.83	4.88	0
463	Lcor	chr19	41523719	41524219	41074	-0.95	0.000607	0.00231	5.98	5.03	0
464	Gm12287	chr11	63511333	63511833	89090	-0.95	0.000663	0.0025	5.97	5.02	0
465	1700063K16Rik	chr16	76785679	76786179	55605	-0.95	0.000682	0.00256	5.78	4.83	0
466	Prdm16	chr4	154522194	154522694	114179	-0.95	0.000718	0.00268	5.72	4.77	0
467	Ctbs	chr3	146471281	146471781	21486	-0.95	0.00117	0.00411	5.72	4.77	0
468	Wnt5a	chr14	28295080	28295580	-209170	-0.95	0.00123	0.00431	5.54	4.59	0
469	Gm9645	chr3	57760293	57760793	5862	-0.95	0.00137	0.00472	5.54	4.59	0
470	Ccdc92	chr5	124809724	124810224	52200	-0.95	0.00148	0.00505	5.7	4.75	0
471	Ap2a1	chr7	44917981	44918481	11015	-0.95	0.00166	0.00558	5.42	4.47	0
472	Coro2b	chr9	62598132	62598632	-61088	-0.95	0.00173	0.0058	6.09	5.15	0
473	Magi1	chr6	94082595	94083095	200822	-0.95	0.00177	0.0059	6.71	5.75	0
474	Gm7583	chr7	67775558	67776058	7723	-0.95	0.00196	0.00647	5.52	4.57	0
475	Zfp607a	chr7	27859148	27859648	1621	-0.95	0.002	0.00659	6.04	5.09	0
476	Rps24	chr14	24614362	24614862	127237	-0.95	0.00202	0.00665	5.35	4.39	0
477	Peli1	chr11	21015051	21015551	-75740	-0.95	0.00205	0.00673	6.05	5.1	0
478	Epb41l4b	chr4	57138008	57138508	4929	-0.95	0.00217	0.00705	5.35	4.4	0
479	Gmpr	chr13	45693097	45693597	185653	-0.95	0.00224	0.00726	6.54	5.59	0
480	Adamts14	chr10	61248558	61249058	24380	-0.95	0.00251	0.00802	5.41	4.45	0
481	Cacna1c	chr6	119202600	119203100	-6182	-0.95	0.00285	0.00898	5.77	4.82	0
482	Fbxw2	chr2	34819589	34820089	6222	-0.95	0.00316	0.00983	5.29	4.34	0
483	Chka	chr19	3811667	3812167	-39606	-0.95	0.00324	0.01	5.49	4.53	0
484	Rpp40	chr13	35793440	35793940	112419	-0.95	0.00347	0.0107	5.17	4.22	0
485	Eny2	chr15	44384857	44385357	-42685	-0.95	0.00353	0.0108	5.2	4.26	0
486	Gnpat	chr8	124838375	124838875	-24158	-0.95	0.00418	0.0125	5.7	4.75	0
487	Nedd4l	chr18	65081973	65082473	194268	-0.95	0.00426	0.0127	5.12	4.17	0
488	Usp25	chr16	77003784	77004284	-9422	-0.95	0.00456	0.0135	5.08	4.14	0
489	Arid2	chr15	96124444	96124944	-162574	-0.95	0.00572	0.0164	5.18	4.23	0
490	AU018091	chr7	3170131	3170631	-928	-0.95	0.00618	0.0175	5.41	4.46	0
491	Kdm4c	chr4	74259328	74259828	16831	-0.95	0.00664	0.0186	4.93	3.98	0
492	Pigp	chr16	94410507	94411007	-38665	-0.95	0.00678	0.019	4.94	3.99	0
493	Gm6082	chr9	63122431	63122931	5230	-0.95	0.00678	0.019	4.94	3.99	0
494	Stard13	chr5	151162439	151162939	70897	-0.95	0.00693	0.0193	5.06	4.11	0
495	Pabpc2	chr18	39826769	39827269	53272	-0.95	0.00701	0.0195	4.92	3.98	0
496	B4galt4	chr16	38741943	38742443	0	-0.95	0.0073	0.0202	4.88	3.93	0
497	Gm8174	chr15	10596985	10597485	-35461	-0.95	0.00803	0.0219	5.32	4.38	0
498	Gm14524	chrX	12917088	12917588	-2496	-0.95	0.00808	0.022	5.18	4.24	0
499	Gm4573	chr14	64897841	64898341	-23480	-0.95	0.00833	0.0226	5	4.05	0
500	Slc25a51	chr4	45402816	45403316	5450	-0.95	0.00858	0.0232	4.82	3.88	0
501	Dars	chr1	128417207	128417707	0	-0.95	0.00955	0.0254	5.56	4.61	0
502	Arl15	chr13	113983682	113984182	189177	-0.95	0.00982	0.026	4.86	3.91	0
503	Hivep2	chr10	14054797	14055297	88722	-0.95	0.0107	0.028	4.71	3.76	0
504	AC110562.1	chr17	46089084	46089584	5087	-0.95	0.0126	0.0321	4.95	4	0
505	Gm15285	chr13	111331559	111332059	29616	-0.95	0.0127	0.0323	4.8	3.84	0
506	Selenbp2	chr3	94684660	94685160	-8396	-0.95	0.0137	0.0346	4.58	3.63	0
507	4933415F23Rik	chr1	23058536	23059036	43217	-0.95	0.0143	0.0359	4.65	3.7	0
508	Klhdc4	chr8	121829342	121829842	0	-0.95	0.0153	0.0379	4.89	3.94	0
509	Lin7b	chr7	45370444	45370944	0	-0.95	0.0153	0.0379	4.56	3.61	0
510	Flot1	chr17	35829655	35830155	6425	-0.95	0.0166	0.0405	4.78	3.83	0
511	Wwc1	chr11	35972827	35973327	7200	-0.95	0.0192	0.046	4.45	3.51	0
512	1700063K16Rik	chr16	76816351	76816851	24933	-0.95	0.0195	0.0464	4.84	3.89	0
513	Mal2	chr15	54585976	54586476	14784	-0.95	0.0215	0.0505	4.37	3.42	0
514	Kif21b	chr1	136107692	136108192	-23197	-0.95	0.0282	0.0635	4.67	3.72	0
515	Gm19095	chr13	75261608	75262108	62394	-0.95	0.0285	0.064	4.52	3.57	0
516	Gm9376	chr14	118319975	118320475	53015	-0.95	0.0291	0.0651	5.14	4.19	0
517	Gm26729	chr7	75662701	75663201	-120831	-0.95	0.0304	0.0675	4.17	3.21	0
518	Edn3	chr2	174769042	174769542	8423	-0.95	0.0382	0.0818	6.26	5.31	0
519	Hexim2	chr11	103142248	103142748	9819	-0.95	0.0398	0.0846	5.33	4.38	0
520	Tnp1	chr1	73155602	73156102	-139693	-0.95	0.0468	0.0966	4.21	3.26	0
521	Cd96	chr16	46086984	46087484	32767	-0.94	1.06e-07	9.92e-07	7.89	6.95	0
522	Tbc1d7	chr13	43235517	43236017	-64016	-0.94	2.76e-07	2.35e-06	7.46	6.52	0
523	Slc24a1	chr9	64953051	64953551	-1444	-0.94	2.83e-07	2.4e-06	7.6	6.66	0
524	Pim3	chr15	88867472	88867972	5286	-0.94	4.07e-07	3.33e-06	7.36	6.42	0
525	Pin1rt1	chr2	104727371	104727871	-10992	-0.94	1.44e-06	1.04e-05	7.09	6.14	0
526	Paqr7	chr4	134496441	134496941	0	-0.94	1.94e-06	1.36e-05	7.11	6.17	0
527	Nfyc	chr4	120813982	120814482	17090	-0.94	2.5e-06	1.71e-05	7.5	6.55	0
528	Map3k14	chr11	103312072	103312572	-44600	-0.94	2.69e-06	1.83e-05	7.71	6.77	0
529	Gm47178	chr9	56486942	56487442	-56314	-0.94	3.3e-06	2.2e-05	6.88	5.93	0
530	Gm15812	chr13	42890027	42890527	-20425	-0.94	4.02e-06	2.62e-05	7.64	6.7	0
531	Gadd45g	chr13	51975904	51976404	129226	-0.94	4.17e-06	2.71e-05	7.53	6.59	0
532	Pdgfa	chr5	138977654	138978154	19216	-0.94	4.91e-06	3.13e-05	7.86	6.93	0
533	Coro6	chr11	77381114	77381614	-80797	-0.94	6.75e-06	4.17e-05	7.63	6.69	0
534	Ctgf	chr10	24593474	24593974	-1468	-0.94	1.11e-05	6.54e-05	7.1	6.16	0
535	Fbxw7	chr3	84839475	84839975	24207	-0.94	1.99e-05	0.000111	6.75	5.81	0
536	Gm15180	chr1	75588027	75588527	19944	-0.94	2.34e-05	0.000128	6.99	6.06	0
537	Gm13835	chr6	31200439	31200939	-57776	-0.94	6.09e-05	0.000301	6.5	5.57	0
538	Gm5552	chr5	29768051	29768551	26486	-0.94	6.32e-05	0.000311	6.43	5.49	0
539	Slc45a1	chr4	150599047	150599547	52627	-0.94	7.84e-05	0.000378	6.53	5.59	0
540	Celf4	chr18	25715335	25715835	38322	-0.94	8.26e-05	0.000396	6.49	5.55	0
541	Fosl2	chr5	31920584	31921084	-214717	-0.94	8.55e-05	0.000407	6.33	5.4	0
542	Dnaja2	chr8	85593256	85593756	-37912	-0.94	0.000115	0.000533	6.37	5.43	0
543	Scd2	chr19	44287701	44288201	-5475	-0.94	0.000116	0.000537	6.44	5.5	0
544	Megf9	chr4	70542572	70543072	-7577	-0.94	0.000125	0.00057	6.3	5.36	0
545	Sh2b3	chr5	121820080	121820580	17066	-0.94	0.000135	0.00061	6.21	5.27	0
546	Plcb4	chr2	135711871	135712371	52860	-0.94	0.000146	0.000655	6.66	5.73	0
547	Gm8031	chr9	25207940	25208440	20629	-0.94	0.000211	0.000911	6.72	5.77	0
548	Tpt1-ps2	chr4	54556135	54556635	-7988	-0.94	0.000264	0.00111	6.24	5.3	0
549	Igsf10	chr3	59305459	59305959	38435	-0.94	0.000269	0.00113	6.05	5.11	0
550	Prom1	chr5	44095688	44096188	5844	-0.94	0.000272	0.00114	6.15	5.21	0
551	Sgk1	chr10	21845527	21846027	-36157	-0.94	0.000397	0.00159	5.95	5	0
552	Gm2534	chr13	101302362	101302862	-45890	-0.94	0.000451	0.00178	5.91	4.97	0
553	Gm17929	chr1	57605459	57605959	-41408	-0.94	0.000542	0.00209	6.08	5.14	0
554	Flvcr2	chr12	85764196	85764696	17657	-0.94	0.000613	0.00233	5.87	4.93	0
555	Gm45208	chrX	7722798	7723298	553	-0.94	0.000647	0.00245	5.86	4.92	0
556	Alpk3	chr7	81055854	81056354	-1246	-0.94	0.000802	0.00296	5.69	4.75	0
557	Olfr1398-ps1	chr3	52179673	52180173	66772	-0.94	0.00081	0.00298	5.82	4.88	0
558	4933415F23Rik	chr1	23117375	23117875	-15122	-0.94	0.000841	0.00309	6.05	5.11	0
559	Kank1	chr19	25185486	25185986	-50989	-0.94	0.000876	0.0032	5.74	4.8	0
560	Gm10277	chr11	77783276	77783776	3971	-0.94	0.000905	0.00329	6.31	5.37	0
561	Osbpl9	chr4	109204329	109204829	-2057	-0.94	0.00092	0.00334	6.32	5.38	0
562	Rpl37a	chr1	72753179	72753679	41889	-0.94	0.000936	0.00339	5.84	4.9	0
563	Gm44795	chr7	65446564	65447064	44717	-0.94	0.000953	0.00344	5.62	4.68	0
564	Phactr2	chr10	13451664	13452164	22248	-0.94	0.00101	0.00364	6.39	5.45	0
565	Dapk2	chr9	66191558	66192058	33335	-0.94	0.00106	0.00377	5.65	4.71	0
566	Sgms1	chr19	32349157	32349657	40057	-0.94	0.00109	0.00388	5.66	4.71	0
567	Gm6330	chr15	26766896	26767396	-36129	-0.94	0.00123	0.0043	5.62	4.68	0
568	Grxcr1	chr5	68011437	68011937	-19898	-0.94	0.00125	0.00436	5.63	4.69	0
569	Gm18345	chr5	75377834	75378334	35391	-0.94	0.0014	0.0048	6.02	5.08	0
570	H6pd	chr4	150036648	150037148	-27625	-0.94	0.00141	0.00484	5.88	4.94	0
571	Tgm2	chr2	158145532	158146032	404	-0.94	0.0016	0.0054	5.52	4.58	0
572	Aqp1	chr6	55275663	55276163	-60269	-0.94	0.00193	0.00638	5.55	4.61	0
573	Svil	chr18	5035451	5035951	114911	-0.94	0.00265	0.00843	5.33	4.4	0
574	Plagl1	chr10	13090491	13090991	29987	-0.94	0.00271	0.0086	5.33	4.39	0
575	Gm1943	chr8	109274209	109274709	66155	-0.94	0.00275	0.00869	5.38	4.44	0
576	Vipr2	chr12	116084224	116084724	6498	-0.94	0.00296	0.00928	5.28	4.34	0
577	Zdhhc14	chr17	5612244	5612744	119687	-0.94	0.00297	0.00931	5.34	4.41	0
578	Klhdc8b	chr9	108469800	108470300	-8219	-0.94	0.003	0.00938	5.28	4.35	0
579	Gm16114	chr3	40674842	40675342	-15676	-0.94	0.00369	0.0112	5.22	4.27	0
580	Atg7	chr6	114640284	114640784	-2313	-0.94	0.00393	0.0118	5.6	4.66	0
581	Tm4sf1	chr3	57300070	57300570	1418	-0.94	0.00408	0.0122	5.27	4.32	0
582	Gm47086	chr13	34288308	34288808	-30000	-0.94	0.0044	0.0131	5.15	4.21	0
583	Ctxn3	chr18	57434250	57434750	-33766	-0.94	0.00459	0.0136	5.24	4.3	0
584	Mlst8	chr17	24481331	24481831	-2253	-0.94	0.00493	0.0144	5.72	4.78	0
585	Gm12112	chr11	32942797	32943297	32424	-0.94	0.00533	0.0154	5.02	4.08	0
586	Coro1c	chr5	113933770	113934270	-25012	-0.94	0.00548	0.0158	5.1	4.16	0
587	Zmiz1	chr14	25445431	25445931	-13254	-0.94	0.00571	0.0163	5.1	4.17	0
588	Gm7741	chr3	35897884	35898384	34007	-0.94	0.00616	0.0175	5.44	4.5	0
589	Rap2a	chr14	120514649	120515149	36205	-0.94	0.00621	0.0176	6.27	5.34	0
590	Dlc1	chr8	36819969	36820469	132674	-0.94	0.0063	0.0178	4.97	4.03	0
591	Fam53b	chr7	132721146	132721646	92240	-0.94	0.00635	0.0179	4.97	4.03	0
592	Gm27046	chr4	83576423	83576923	-20380	-0.94	0.0103	0.0272	4.84	3.9	0
593	Tead1	chr7	112769193	112769693	89875	-0.94	0.0111	0.0289	4.8	3.86	0
594	Gm49059	chr14	85754991	85755491	99787	-0.94	0.0115	0.0298	4.71	3.77	0
595	Ppic	chr18	53424288	53424788	-6281	-0.94	0.0124	0.0316	4.73	3.79	0
596	Sorbs1	chr19	40505796	40506296	7483	-0.94	0.0126	0.0321	5.09	4.14	0
597	Gm13868	chr2	102314108	102314608	-1901	-0.94	0.0134	0.0339	4.68	3.74	0
598	Nfe2l1	chr11	96824061	96824561	5407	-0.94	0.0141	0.0353	5.71	4.77	0
599	Stk17b	chr1	53866340	53866840	-81116	-0.94	0.0161	0.0395	5.4	4.46	0
600	AC163662.1	chr16	78229988	78230488	-20565	-0.94	0.018	0.0434	4.73	3.78	0
601	Prdm5	chr6	65783772	65784272	4784	-0.94	0.0203	0.048	4.42	3.48	0
602	Rps4l	chr6	148318623	148319123	-35533	-0.94	0.0258	0.0589	4.5	3.55	0
603	Gm18398	chr14	27835310	27835810	120933	-0.94	0.0288	0.0646	4.47	3.53	0
604	Ecscr	chr18	35730217	35730717	-7861	-0.94	0.0419	0.0883	5.28	4.34	0
605	Pja1	chrX	99530916	99531416	-59643	-0.94	0.0472	0.0973	5.15	4.21	0
606	Mzt1	chr14	99045797	99046297	0	-0.94	0.146	0.244	5.18	4.24	0
607	Gm27161	chr9	34204399	34204899	4171	-0.93	2.9e-10	4.71e-09	7.98	7.04	0
608	Scd2	chr19	44304964	44305464	11288	-0.93	1.42e-08	1.61e-07	7.84	6.91	0
609	Trappc6b	chr12	59040319	59040819	20653	-0.93	5.79e-08	5.75e-07	8.05	7.12	0
610	Gm48255	chr9	24919685	24920185	-32788	-0.93	9.33e-07	7.03e-06	7.25	6.32	0
611	Sh3bp4	chr1	89108233	89108733	37818	-0.93	1.64e-06	1.17e-05	7.53	6.6	0
612	Clip1	chr5	123666937	123667437	17181	-0.93	2.35e-06	1.62e-05	7.17	6.23	0
613	Msln	chr17	25756504	25757004	-2177	-0.93	7.92e-06	4.83e-05	7.17	6.24	0
614	Dusp14	chr11	84061904	84062404	6857	-0.93	8.15e-06	4.95e-05	6.83	5.9	0
615	Zfp42-ps1	chr15	93668538	93669038	10611	-0.93	8.71e-06	5.26e-05	7.43	6.5	0
616	Pja2	chr17	64123485	64123985	207931	-0.93	9.06e-06	5.45e-05	7.35	6.42	0
617	Tlcd2	chr11	75462964	75463464	1249	-0.93	1.45e-05	8.34e-05	7.27	6.35	0
618	Sema6d	chr2	124456947	124457447	366978	-0.93	1.65e-05	9.38e-05	7.45	6.51	0
619	Prkra	chr2	76592476	76592976	55039	-0.93	1.95e-05	0.000109	7.49	6.56	0
620	Pex10	chr4	155067536	155068036	520	-0.93	2.76e-05	0.000149	6.54	5.61	0
621	Tox3	chr8	90013690	90014190	334153	-0.93	4.08e-05	0.000211	7.07	6.14	0
622	Dcp2	chr18	44580163	44580663	199661	-0.93	4.48e-05	0.000229	6.5	5.57	0
623	Hspa4	chr11	53306883	53307832	-6426	-0.93	5.13e-05	0.000258	6.57	5.64	0
624	Nedd4l	chr18	65080755	65081255	193050	-0.93	6.15e-05	0.000303	7.28	6.34	0
625	St3gal6	chr16	58512152	58512652	11591	-0.93	9.28e-05	0.000438	6.35	5.43	0
626	B9d2	chr7	25678573	25679073	-1707	-0.93	0.000101	0.000474	6.35	5.41	0
627	Bcor	chrX	12146183	12146683	13672	-0.93	0.000125	0.000573	6.3	5.37	0
628	Nr1h5	chr3	102955617	102956117	8016	-0.93	0.000146	0.000656	6.3	5.37	0
629	Ttll11	chr2	35938006	35938506	41407	-0.93	0.000148	0.000666	6.49	5.56	0
630	Kif1b	chr4	149286828	149287328	20365	-0.93	0.000176	0.000773	6.26	5.33	0
631	Utrn	chr10	12912084	12912584	-42719	-0.93	0.000209	0.000903	6.68	5.75	0
632	Gm10653	chr9	62877812	62878312	-9812	-0.93	0.000241	0.00102	6.12	5.18	0
633	Hp	chr8	109584806	109585306	-5634	-0.93	0.00028	0.00117	5.99	5.05	0
634	Usp22	chr11	61183756	61184256	-8701	-0.93	0.000316	0.0013	6.84	5.91	0
635	Gm37575	chr3	87114786	87115286	54661	-0.93	0.000429	0.0017	5.98	5.05	0
636	Map2k4	chr11	65724058	65724558	63739	-0.93	0.000431	0.00171	6.27	5.34	0
637	Gm3131	chr13	58546477	58546977	449	-0.93	0.000665	0.0025	6.24	5.31	0
638	Mprip	chr11	59642349	59642849	-18456	-0.93	0.000677	0.00254	5.77	4.83	0
639	Cobl	chr11	12320442	12320942	144018	-0.93	0.000686	0.00258	6.49	5.56	0
640	Psd2	chr18	36018644	36019144	53814	-0.93	0.000802	0.00296	6.14	5.21	0
641	Wwc1	chr11	35950567	35951067	29460	-0.93	0.000831	0.00305	5.76	4.83	0
642	CT571247.1	chr17	57110155	57110655	-4463	-0.93	0.000831	0.00305	6.21	5.27	0
643	Mbd2	chr18	70579165	70579665	10976	-0.93	0.00103	0.0037	5.67	4.74	0
644	3110082I17Rik	chr5	139442513	139443013	17514	-0.93	0.00107	0.0038	5.84	4.91	0
645	Cacng5	chr11	108006000	108006500	-90945	-0.93	0.0018	0.00599	5.6	4.67	0
646	Gtf2h3	chr5	124598472	124598972	19332	-0.93	0.00192	0.00635	5.52	4.59	0
647	Dennd3	chr15	73515223	73515723	2663	-0.93	0.00197	0.00649	5.72	4.78	0
648	Slc2a2	chr3	28505628	28506128	-191775	-0.93	0.00198	0.00651	5.52	4.59	0
649	Clec2d	chr6	129220134	129220634	39519	-0.93	0.00198	0.00653	5.56	4.64	0
650	Map7d1	chr4	126237595	126238095	18248	-0.93	0.00213	0.00696	5.84	4.9	0
651	Gm5507	chr18	54476224	54476724	491903	-0.93	0.00237	0.00762	5.39	4.46	0
652	Tchh	chr3	93445306	93445806	2976	-0.93	0.00242	0.00778	5.36	4.43	0
653	Atl3	chr19	7519402	7519902	25362	-0.93	0.00253	0.00809	5.46	4.53	0
654	Slc9a6	chrX	56640569	56641069	30812	-0.93	0.00273	0.00866	5.45	4.51	0
655	Prdm11	chr2	92982782	92983282	62885	-0.93	0.00283	0.00892	5.48	4.56	0
656	Rbmxl2	chr7	107215631	107216131	6186	-0.93	0.00293	0.0092	5.49	4.56	0
657	Gm48005	chr14	29300521	29301021	30234	-0.93	0.00322	0.00999	6.12	5.18	0
658	Gm18867	chr3	58002909	58003409	40715	-0.93	0.00327	0.0101	5.35	4.42	0
659	Gm11352	chr13	26150496	26150996	-43705	-0.93	0.00332	0.0102	5.33	4.4	0
660	Dpysl2	chr14	66850915	66851415	17273	-0.93	0.00374	0.0113	5.23	4.3	0
661	Cd74	chr18	60815045	60815545	11197	-0.93	0.00421	0.0126	5.19	4.26	0
662	Gm18183	chr1	142382271	142382771	73043	-0.93	0.00432	0.0129	5.4	4.46	0
663	Gde1	chr7	118707921	118708421	-2143	-0.93	0.00435	0.013	5.3	4.37	0
664	Ghrh	chr2	157316487	157316987	30519	-0.93	0.00445	0.0132	5.38	4.45	0
665	Lbr	chr1	181888802	181889302	-45756	-0.93	0.00448	0.0133	5.37	4.44	0
666	Gm13192	chr2	4958886	4959386	366	-0.93	0.0046	0.0136	5.54	4.61	0
667	Gm7815	chr3	38381652	38382152	57641	-0.93	0.00483	0.0142	5.41	4.48	0
668	Smarca2	chr19	26709041	26709541	103991	-0.93	0.0049	0.0144	5.22	4.29	0
669	Arhgap23	chr11	97428171	97428671	12638	-0.93	0.00508	0.0148	5.17	4.24	0
670	Tcaim	chr9	122807675	122808175	2136	-0.93	0.00511	0.0149	5.65	4.72	0
671	Rabgef1	chr5	130178438	130178938	6640	-0.93	0.00529	0.0153	5.1	4.17	0
672	Lrrfip2	chr9	111166556	111167056	48964	-0.93	0.00607	0.0172	5.11	4.18	0
673	Igf1r	chr7	68075879	68076379	123052	-0.93	0.00611	0.0173	5.14	4.21	0
674	Gm6517	chr5	66918238	66918738	27872	-0.93	0.00637	0.018	6.2	5.26	0
675	Sdc2	chr15	32778671	32779171	-141552	-0.93	0.00671	0.0188	5.59	4.66	0
676	Gm9575	chr16	50831961	50832461	-165615	-0.93	0.00702	0.0195	4.96	4.03	0
677	Jup	chr11	100389590	100390090	7673	-0.93	0.00734	0.0203	5	4.07	0
678	Amotl2	chr9	102710471	102710971	-5701	-0.93	0.00832	0.0226	4.9	3.98	0
679	Parp12	chr6	39117245	39117745	604	-0.93	0.0091	0.0244	5.12	4.19	0
680	Gm43675	chr3	21563364	21563864	-39946	-0.93	0.00966	0.0257	4.96	4.03	0
681	Cttn	chr7	144449564	144450064	20945	-0.93	0.00973	0.0258	4.8	3.87	0
682	Col15a1	chr4	47203632	47204132	-4029	-0.93	0.0103	0.027	4.8	3.87	0
683	Gm47125	chr13	42538016	42538516	-30947	-0.93	0.0106	0.0279	4.82	3.89	0
684	Gm46522	chr15	31634650	31635150	20416	-0.93	0.0108	0.0281	4.88	3.95	0
685	Arpp19	chr9	75037403	75037903	0	-0.93	0.0118	0.0304	4.73	3.8	0
686	Get4	chr5	139259795	139260295	7471	-0.93	0.0119	0.0307	5.67	4.74	0
687	Gm47209	chr8	78721529	78722029	52516	-0.93	0.0119	0.0307	4.73	3.8	0
688	Bicd1	chr6	149408741	149409241	0	-0.93	0.0121	0.031	4.93	4.01	0
689	Adamtsl3	chr7	82434836	82435336	99142	-0.93	0.0122	0.0314	4.68	3.75	0
690	Bcar3	chr3	122387576	122388076	93440	-0.93	0.0144	0.0361	4.82	3.89	0
691	Mosmo	chr7	120680542	120681042	2924	-0.93	0.0151	0.0375	4.71	3.78	0
692	Isyna1	chr8	70594174	70594674	0	-0.93	0.0181	0.0437	5.92	4.99	0
693	Pak1	chr7	97848430	97848930	59889	-0.93	0.0182	0.0438	4.67	3.73	0
694	Etv6	chr6	134162810	134163310	127110	-0.93	0.0187	0.0449	4.5	3.57	0
695	Rasgrf2	chr13	92104626	92105126	26530	-0.93	0.019	0.0454	5.35	4.43	0
696	Plxna2	chr1	194637334	194637834	19116	-0.93	0.0195	0.0464	4.76	3.83	0
697	Igf2bp2	chr16	22163544	22164044	-245	-0.93	0.0213	0.0501	5.37	4.44	0
698	Ankrd34b	chr13	92396218	92396718	-29178	-0.93	0.022	0.0515	4.76	3.82	0
699	Gm9315	chr12	24389333	24389833	-6172	-0.93	0.0233	0.0541	4.39	3.47	0
700	Noc4l	chr5	110653184	110653684	0	-0.93	0.0627	0.123	4.33	3.41	0
701	Psmd5	chr2	34875857	34876357	-889	-0.93	0.0661	0.129	4.17	3.25	0
702	Actl10	chr2	154549528	154550028	-1748	-0.93	0.0771	0.146	4.61	3.68	0
703	Gabbr1	chr17	37045749	37046249	0	-0.93	0.126	0.216	4.89	3.96	0
704	Samd4	chr14	46955451	46955951	72597	-0.92	1.41e-14	5.53e-13	8.57	7.64	0
705	Gm10292	chr3	68325491	68325991	-7205	-0.92	1.12e-07	1.05e-06	8.26	7.33	0
706	Bicd2	chr13	49377625	49378125	36040	-0.92	1.25e-07	1.15e-06	7.65	6.73	0
707	Gm9273	chr3	104441345	104441845	-23018	-0.92	1.26e-07	1.16e-06	7.59	6.67	0
708	Gm5370	chr9	94284907	94285407	122719	-0.92	3.3e-07	2.76e-06	7.29	6.37	0
709	Rnf182	chr13	43592601	43593101	-22609	-0.92	8.12e-07	6.21e-06	7.24	6.33	0
710	Pdzrn3	chr6	101329445	101329945	47952	-0.92	1.39e-06	1.01e-05	7.09	6.17	0
711	Osbpl7	chr11	97049396	97049896	-732	-0.92	2.63e-06	1.79e-05	7.01	6.09	0
712	Gm14314	chr2	179035405	179035905	-14272	-0.92	3.49e-06	2.31e-05	6.97	6.05	0
713	Dmrt1	chr19	25435283	25435783	-69835	-0.92	7e-06	4.31e-05	7.17	6.24	0
714	Opa1	chr16	29734879	29735379	155545	-0.92	1.46e-05	8.42e-05	6.71	5.79	0
715	Cipc	chr12	86941290	86941790	-5253	-0.92	1.67e-05	9.5e-05	6.74	5.82	0
716	Poc1b	chr10	99011020	99011520	-95516	-0.92	1.9e-05	0.000107	6.77	5.84	0
717	Gm10161	chr7	75352870	75353370	-12685	-0.92	1.98e-05	0.00011	6.83	5.91	0
718	Scd4	chr19	44327129	44327629	-5463	-0.92	2.26e-05	0.000124	7.39	6.47	0
719	Rftn2	chr1	55201672	55202172	24610	-0.92	3.14e-05	0.000167	6.9	5.99	0
720	Ndst1	chr18	60727732	60728232	-14343	-0.92	5.77e-05	0.000287	6.57	5.65	0
721	Dusp6	chr10	99201752	99202252	-60979	-0.92	6.6e-05	0.000323	6.37	5.45	0
722	Gm14108	chr2	148107590	148108090	-35751	-0.92	6.74e-05	0.000329	6.66	5.74	0
723	Gm12926	chr4	123593728	123594228	-36067	-0.92	7.74e-05	0.000373	6.36	5.43	0
724	Gm2965	chr3	38283739	38284239	60288	-0.92	8.28e-05	0.000397	6.44	5.51	0
725	Usp6nl	chr2	6903965	6904876	581298	-0.92	8.95e-05	0.000424	6.72	5.79	0
726	Gm16259	chr14	105474950	105475450	-181966	-0.92	0.000109	0.000506	7.08	6.16	0
727	Zc3h12c	chr9	52263059	52263559	-94487	-0.92	0.000124	0.000569	6.27	5.35	0
728	Tspan12	chr6	21804898	21805398	47117	-0.92	0.000126	0.000574	6.3	5.38	0
729	Gm12458	chr4	50011087	50011587	39816	-0.92	0.000202	0.000873	6.16	5.24	0
730	Dclk3	chr9	111402470	111402970	-36111	-0.92	0.000216	0.000929	6.35	5.42	0
731	Gm12749	chr4	109341779	109342279	32580	-0.92	0.000241	0.00102	6.98	6.07	0
732	Gm8973	chr15	98987327	98987827	-18230	-0.92	0.00028	0.00117	6.17	5.25	0
733	Psmd6	chr14	14062946	14063446	57538	-0.92	0.000327	0.00134	6.04	5.12	0
734	Ppp1r1c	chr2	79839544	79840044	131764	-0.92	0.00033	0.00135	6.06	5.14	0
735	Clic5	chr17	44221580	44222080	32996	-0.92	0.000346	0.0014	6.22	5.3	0
736	Gm18761	chr14	46517185	46517685	-89867	-0.92	0.00035	0.00142	6.04	5.12	0
737	Gm2534	chr13	101427912	101428412	79160	-0.92	0.000479	0.00187	5.97	5.05	0
738	Mapk1	chr16	16990605	16991105	7223	-0.92	0.000641	0.00242	5.93	5.01	0
739	Rfc1	chr5	65324232	65324732	10938	-0.92	0.000641	0.00243	5.94	5.01	0
740	Clasp1	chr1	118429753	118430253	40695	-0.92	0.000711	0.00266	5.9	4.99	0
741	Gm6921	chr8	127617071	127617571	55636	-0.92	0.000757	0.00281	5.79	4.87	0
742	Gm17572	chr17	31904753	31905253	-45296	-0.92	0.000827	0.00304	5.88	4.96	0
743	Fnbp1l	chr3	122469691	122470191	149524	-0.92	0.000872	0.00318	5.85	4.93	0
744	Gm19855	chr8	44466652	44467152	-418283	-0.92	0.000883	0.00322	6.13	5.21	0
745	Gm19220	chr12	40894551	40895051	1066	-0.92	0.000939	0.0034	5.73	4.81	0
746	Arhgap21	chr2	20942432	20942932	25949	-0.92	0.00131	0.00454	6.12	5.2	0
747	Papola	chr12	105813091	105813591	28397	-0.92	0.00156	0.0053	5.92	5	0
748	Khsrp	chr17	57025199	57025699	5823	-0.92	0.00167	0.00562	6.17	5.25	0
749	4930526A20Rik	chr17	28048630	28049130	27547	-0.92	0.00169	0.00567	5.83	4.91	0
750	Gm6227	chr6	117525837	117526337	-52419	-0.92	0.00186	0.00617	5.66	4.73	0
751	Pogz	chr3	94838352	94838852	785	-0.92	0.00191	0.00632	5.65	4.73	0
752	Smc3	chr19	53602302	53602802	1904	-0.92	0.00194	0.00642	6.49	5.57	0
753	Osbpl9	chr4	109106069	109106569	95703	-0.92	0.00252	0.00806	5.41	4.48	0
754	Pygb	chr2	150799040	150799540	12305	-0.92	0.00294	0.00922	5.36	4.44	0
755	Dhps	chr8	85071488	85071988	0	-0.92	0.00296	0.00927	5.71	4.8	0
756	Tmtc4	chr14	122982424	122983275	760	-0.92	0.00313	0.00976	5.9	4.98	0
757	Gm12495	chr4	53248180	53248680	-59546	-0.92	0.00363	0.0111	5.37	4.46	0
758	Bend4	chr5	67437097	67437597	-8787	-0.92	0.00368	0.0112	5.27	4.35	0
759	Gm20428	chr1	39291958	39292458	-15393	-0.92	0.00376	0.0114	5.43	4.5	0
760	Tead1	chr7	112700845	112701345	21527	-0.92	0.00416	0.0125	5.22	4.3	0
761	Ghr	chr15	3507813	3508313	75179	-0.92	0.00448	0.0133	5.15	4.23	0
762	Slit3	chr11	35023155	35023655	-97569	-0.92	0.00473	0.0139	5.45	4.52	0
763	Col4a1	chr8	11382918	11383418	-70092	-0.92	0.00482	0.0142	5.15	4.23	0
764	Elovl4	chr9	83727438	83727938	78339	-0.92	0.00499	0.0146	6.34	5.42	0
765	Cers3	chr7	66754212	66754712	10708	-0.92	0.00514	0.0149	5.33	4.41	0
766	Gab1	chr8	80854175	80854675	25844	-0.92	0.00515	0.015	5.25	4.33	0
767	Mief2	chr11	60728106	60728606	0	-0.92	0.00531	0.0154	5.64	4.72	0
768	Rasgrf2	chr13	92131488	92131988	0	-0.92	0.00558	0.016	6	5.08	0
769	Gm47536	chr9	32235016	32235516	-59848	-0.92	0.00582	0.0166	5.18	4.27	0
770	Gm16134	chr13	63242595	63243095	204170	-0.92	0.00686	0.0192	5.4	4.48	0
771	Gm12734	chr11	77532864	77533364	-8769	-0.92	0.00701	0.0195	5.17	4.26	0
772	Trim67	chr8	124793151	124793651	59	-0.92	0.00797	0.0218	5.12	4.2	0
773	Gm13581	chr2	61356508	61357008	131716	-0.92	0.00879	0.0237	5.21	4.29	0
774	Abhd17c	chr7	84132647	84133147	18746	-0.92	0.00929	0.0248	4.9	3.99	0
775	Kazn	chr4	142242926	142243426	-3525	-0.92	0.00939	0.0251	5.08	4.16	0
776	Usp6nl	chr2	6567970	6568470	245303	-0.92	0.00974	0.0258	5.44	4.53	0
777	Rp31-ps19	chr9	111086025	111086525	-14492	-0.92	0.0104	0.0274	4.84	3.92	0
778	Sulf2	chr2	166324432	166324932	-168769	-0.92	0.0117	0.0302	4.78	3.86	0
779	Cttnbp2nl	chr3	105042780	105043280	9866	-0.92	0.0123	0.0315	4.73	3.81	0
780	Baiap2	chr11	119984944	119985444	42181	-0.92	0.0131	0.0332	4.68	3.76	0
781	Eif3h	chr15	51796635	51797135	68388	-0.92	0.0141	0.0353	4.9	3.98	0
782	Mreg	chr1	72158781	72159281	53026	-0.92	0.0149	0.0371	4.66	3.74	0
783	Rnf217	chr10	31607052	31607552	1632	-0.92	0.0154	0.0382	4.61	3.69	0
784	Irx5	chr8	92459268	92459768	101643	-0.92	0.0162	0.0399	4.71	3.79	0
785	Midn	chr10	80145393	80145893	-2379	-0.92	0.017	0.0414	4.76	3.84	0
786	Efnb1	chrX	99215004	99215504	78874	-0.92	0.0203	0.0481	4.91	3.99	0
787	Rpl7-ps7	chr5	81852758	81853258	-483593	-0.92	0.0204	0.0482	4.76	3.84	0
788	Sec24a	chr11	51739882	51740382	23252	-0.92	0.0211	0.0497	4.7	3.78	0
789	Fam163a	chr1	156183310	156183810	21216	-0.92	0.0237	0.0548	4.8	3.88	0
790	Psme4	chr11	30771956	30772456	230	-0.92	0.0246	0.0567	5.35	4.43	0
791	Rtkn2	chr10	67993599	67994099	14029	-0.92	0.0248	0.0569	4.91	3.98	0
792	Fosb	chr7	19307997	19308497	1554	-0.92	0.0266	0.0604	5.1	4.18	0
793	Agap2	chr10	127094355	127094855	19071	-0.92	0.0287	0.0644	5.91	4.99	0
794	Vps36	chr8	22206506	22207006	13697	-0.92	0.0314	0.0695	4.37	3.45	0
795	Frs2	chr10	117150210	117150710	-1676	-0.92	0.0331	0.0726	5.3	4.38	0
796	Mbip	chr12	56270181	56270681	75213	-0.92	0.0334	0.0731	4.17	3.25	0
797	Gm11689	chr11	114654509	114655009	-9599	-0.92	0.039	0.0833	4.13	3.21	0
798	Samhd1	chr2	157145117	157145617	-9852	-0.91	7.57e-07	5.83e-06	7.76	6.85	0
799	C1ql1	chr11	102964454	102964954	-17766	-0.91	8.34e-07	6.37e-06	7.18	6.27	0
800	Slco3a1	chr7	74285105	74285605	269175	-0.91	2.75e-06	1.86e-05	7.44	6.53	0
801	Gin1	chr1	97767093	97767593	-2579	-0.91	5.81e-06	3.64e-05	7.07	6.16	0
802	Traf3ip2	chr10	39524252	39524752	-88182	-0.91	7.48e-06	4.58e-05	7.47	6.56	0
803	Gm30280	chr1	189787075	189787575	-39655	-0.91	8.39e-06	5.08e-05	7.41	6.51	0
804	Lysmd2	chr9	75632048	75632548	6307	-0.91	1.16e-05	6.83e-05	6.92	6.01	0
805	Helz	chr11	107577882	107578382	29952	-0.91	1.84e-05	0.000104	7	6.08	0
806	Gm19611	chr10	41034894	41035394	13710	-0.91	2.25e-05	0.000124	7.03	6.12	0
807	Gm6091	chr8	126523243	126523743	-46831	-0.91	2.69e-05	0.000145	6.58	5.66	0
808	Agpat3	chr10	78356151	78356651	-3662	-0.91	3.29e-05	0.000174	6.81	5.9	0
809	Gm45380	chr7	101750174	101750674	-39862	-0.91	3.86e-05	0.000201	6.7	5.79	0
810	Gm11764	chr2	145863926	145864426	-27656	-0.91	4.37e-05	0.000224	6.95	6.05	0
811	Rps11-ps5	chr7	96373960	96374460	61557	-0.91	7.27e-05	0.000353	6.65	5.73	0
812	Gm45209	chr7	100737615	100738115	513	-0.91	0.000107	0.000497	6.33	5.42	0
813	Rps19-ps11	chr10	43372025	43372525	1395	-0.91	0.000126	0.000575	6.28	5.37	0
814	P2ry2	chr7	101006108	101006608	6258	-0.91	0.000128	0.000583	6.35	5.45	0
815	Gm12266	chr11	60335643	60336143	-7102	-0.91	0.000135	0.00061	6.59	5.68	0
816	Pacsin2	chr15	83446704	83447204	17402	-0.91	0.000141	0.000637	6.32	5.42	0
817	Gm37688	chr1	191465108	191465608	-11723	-0.91	0.000146	0.000655	7.45	6.55	0
818	Dctn6	chr8	34054339	34054839	53957	-0.91	0.00018	0.00079	6.28	5.36	0
819	Pxdc1	chr13	34652672	34653172	314	-0.91	0.000192	0.000835	6.36	5.45	0
820	Cadm1	chr9	47545158	47545658	14985	-0.91	0.000201	0.000869	7.13	6.22	0
821	AC147227.1	chr18	4824529	4825029	81453	-0.91	0.000214	0.000919	6.97	6.06	0
822	Tmem108	chr9	103726788	103727288	34549	-0.91	0.000218	0.000934	7.22	6.31	0
823	Gm7525	chr10	12726198	12726698	-119390	-0.91	0.00022	0.000946	6.16	5.25	0
824	Castor1	chr11	4210611	4211111	-7114	-0.91	0.000251	0.00106	6.12	5.2	0
825	Gm15180	chr1	75589005	75589505	20922	-0.91	0.00026	0.00109	6.58	5.67	0
826	Sae1	chr7	16357629	16358129	29677	-0.91	0.000307	0.00126	6.16	5.25	0
827	Hsd17b7	chr1	169969028	169969528	0	-0.91	0.00033	0.00135	6.16	5.26	0
828	Anxa2	chr9	69468768	69469268	15148	-0.91	0.000331	0.00135	6.02	5.1	0
829	Gm44402	chr6	50995854	50996354	28586	-0.91	0.000343	0.00139	6.05	5.15	0
830	Gm12520	chr4	56113688	56114188	-48752	-0.91	0.000367	0.00148	7.56	6.66	0
831	Rpl37a	chr1	72738919	72739419	27629	-0.91	0.000368	0.00149	6.12	5.21	0
832	Cd83	chr13	44030521	44031021	245746	-0.91	0.000457	0.0018	5.99	5.08	0
833	Kcne2	chr16	92292185	92292685	0	-0.91	0.000485	0.00189	6.01	5.11	0
834	Pdzrn3	chr6	101322869	101323369	54528	-0.91	0.000592	0.00226	6.03	5.12	0
835	Pdgfa	chr5	138988675	138989175	8195	-0.91	0.000629	0.00238	6.53	5.62	0
836	Kcnj15	chr16	95233970	95234470	-23088	-0.91	0.000967	0.00349	6.14	5.23	0
837	Gmpr	chr13	45698367	45698867	190923	-0.91	0.00103	0.00369	6.83	5.92	0
838	Gm7278	chr1	152640204	152640704	89855	-0.91	0.00108	0.00384	6.45	5.54	0
839	Ak4	chr4	101393199	101393699	-25578	-0.91	0.0011	0.00389	5.78	4.87	0
840	Swt1	chr1	151422188	151422688	5767	-0.91	0.00111	0.00392	6.7	5.8	0
841	Gm15530	chr16	38653379	38653879	31990	-0.91	0.00117	0.00412	6.22	5.31	0
842	Gm16423	chrX	39059328	39059828	53779	-0.91	0.00134	0.00464	5.65	4.74	0
843	Vegfa	chr17	46055582	46056082	-23213	-0.91	0.00139	0.00477	5.65	4.74	0
844	Zfp281	chr1	136683210	136683710	58309	-0.91	0.00151	0.00513	5.6	4.69	0
845	Stx11	chr10	12960918	12961418	2880	-0.91	0.00163	0.00548	5.69	4.79	0
846	Scyl1	chr19	5811895	5812395	-40494	-0.91	0.0017	0.00571	6.01	5.1	0
847	Plcb4	chr2	135743844	135744344	84833	-0.91	0.00184	0.00612	5.81	4.9	0
848	Gm6987	chrX	94069073	94069573	45213	-0.91	0.00187	0.00621	5.67	4.76	0
849	Ephb3	chr16	21232001	21232501	27246	-0.91	0.00202	0.00664	6.01	5.11	0
850	Zbtb7c	chr18	76020082	76020582	199904	-0.91	0.00216	0.00703	5.77	4.86	0
851	Tgfb2	chr1	186449224	186449724	256265	-0.91	0.00274	0.00868	6.42	5.51	0
852	Gm6441	chrX	145271732	145272232	-6206	-0.91	0.0031	0.00966	5.55	4.65	0
853	Mettl23	chr11	116836444	116836944	-6334	-0.91	0.00334	0.0103	5.39	4.48	0
854	Gm5256	chr1	71723781	71724281	-8857	-0.91	0.00342	0.0105	5.3	4.39	0
855	Gramd2	chr9	59699527	59700027	19383	-0.91	0.00347	0.0107	5.38	4.47	0
856	Plekha7	chr7	116301623	116302123	6253	-0.91	0.00356	0.0109	5.48	4.57	0
857	Qk	chr17	10466546	10467046	-146692	-0.91	0.00383	0.0116	6	5.08	0
858	Sox4	chr13	28990554	28991054	-36841	-0.91	0.00427	0.0127	5.22	4.31	0
859	Cacul1	chr19	60534363	60534863	46160	-0.91	0.00444	0.0132	5.54	4.64	0
860	B4galt1	chr4	40837289	40837789	16216	-0.91	0.00445	0.0132	5.5	4.59	0
861	Tmod1	chr4	46086679	46087179	47744	-0.91	0.00483	0.0142	5.29	4.37	0
862	Eef1a1	chr9	78500198	78500698	-11047	-0.91	0.00511	0.0149	5.43	4.53	0
863	Pcgf5	chr19	36236510	36237010	-111299	-0.91	0.00511	0.0149	5.9	4.99	0
864	Gm11362	chr13	28883293	28883793	46418	-0.91	0.00521	0.0151	5.4	4.5	0
865	Fam189a2	chr19	24029554	24030054	965	-0.91	0.00542	0.0156	5.21	4.3	0
866	Tle4	chr19	14479664	14480164	117887	-0.91	0.0057	0.0163	5.69	4.78	0
867	Rnf39	chr17	36931727	36932227	-10691	-0.91	0.0057	0.0163	5.28	4.37	0
868	Gata6	chr18	11055306	11055806	3242	-0.91	0.00602	0.0171	5.5	4.59	0
869	Vip	chr10	5646356	5646856	7138	-0.91	0.00609	0.0173	5.2	4.29	0
870	Lrfn2	chr17	48816991	48817491	-114888	-0.91	0.00678	0.019	5.1	4.19	0
871	Pitpnm2	chr5	124201472	124201972	47788	-0.91	0.00709	0.0197	5.01	4.09	0
872	Ccdc185	chr1	182682765	182683265	65915	-0.91	0.00759	0.0209	5.04	4.14	0
873	Foxo3	chr10	42247414	42247914	28841	-0.91	0.00795	0.0217	5.09	4.18	0
874	Ehd2	chr7	15961182	15961682	5885	-0.91	0.0085	0.023	5.28	4.37	0
875	Eif4g3	chr4	137952689	137953189	-39833	-0.91	0.00879	0.0237	4.97	4.05	0
876	Frmd8	chr19	5828444	5828944	46330	-0.91	0.00912	0.0244	5.07	4.16	0
877	Hic2	chr16	17234228	17234728	656	-0.91	0.0099	0.0262	4.93	4.02	0
878	Rusc2	chr4	43372075	43372575	-9404	-0.91	0.0105	0.0275	4.97	4.06	0
879	Tprg	chr16	24929465	24929965	-356852	-0.91	0.012	0.0309	4.92	4.02	0
880	AC115954.1	chr16	24512792	24513292	-16102	-0.91	0.0125	0.0318	4.82	3.91	0
881	Thada	chr17	84480151	84480651	-13946	-0.91	0.0131	0.0332	6.29	5.38	0
882	Akap10	chr11	61923532	61924032	6220	-0.91	0.0145	0.0362	4.87	3.96	0
883	Gm20694	chr8	117136756	117137256	11421	-0.91	0.015	0.0373	4.75	3.85	0
884	2700062C07Rik	chr18	24470573	24471073	0	-0.91	0.0161	0.0396	4.75	3.84	0
885	Tmem181a	chr17	6279114	6279614	22254	-0.91	0.0167	0.0408	4.61	3.7	0
886	Gm13651	chr2	77304674	77305174	13343	-0.91	0.0176	0.0426	5.09	4.19	0
887	Ryk	chr9	102863762	102864262	28845	-0.91	0.0183	0.0441	4.58	3.67	0
888	Gm5117	chr8	32286610	32287110	-546850	-0.91	0.023	0.0534	5.52	4.62	0
889	Naa30	chr14	49170787	49171287	-939	-0.91	0.0268	0.0608	4.77	3.86	0
890	Ddah1	chr3	145816765	145817265	58090	-0.91	0.0285	0.0641	4.38	3.48	0
891	Vsig10	chr5	117318945	117319445	0	-0.91	0.0583	0.116	4.88	3.97	0
892	Ttn	chr2	77039257	77039757	-56710	-0.9	3.59e-07	2.98e-06	7.43	6.53	0
893	Gm15798	chr16	18970763	18971263	-26098	-0.9	8.09e-07	6.19e-06	7.37	6.47	0
894	Tspan2	chr3	102744499	102744999	9970	-0.9	1.85e-06	1.31e-05	7.26	6.35	0
895	Gm13328	chr2	20339286	20339786	-103222	-0.9	2.18e-06	1.51e-05	7.28	6.38	0
896	Pnrc1	chr4	33251982	33252482	37681	-0.9	3.32e-06	2.21e-05	7.22	6.32	0
897	Ephb3	chr16	21255721	21256221	50966	-0.9	8.03e-06	4.89e-05	7.7	6.81	0
898	Zmym2	chr14	56939888	56940388	53235	-0.9	1.48e-05	8.52e-05	7.02	6.12	0
899	Gm47753	chr13	37491921	37492421	-89850	-0.9	3.23e-05	0.000171	6.77	5.87	0
900	Gm17364	chr13	41353603	41354103	-79626	-0.9	6.09e-05	0.000301	7.41	6.51	0
901	Atp6v0d2	chr4	19890081	19890581	32024	-0.9	6.28e-05	0.000309	6.67	5.77	0
902	Psmc3	chr2	91061759	91062259	7750	-0.9	7.59e-05	0.000367	7.42	6.53	0
903	Esd	chr14	74820075	74820575	87778	-0.9	7.67e-05	0.000371	7.07	6.17	0
904	Phka2	chrX	160598825	160599325	96659	-0.9	9.04e-05	0.000428	7.35	6.44	0
905	Cabyr	chr18	12692196	12692696	-47626	-0.9	0.000109	0.000506	6.35	5.45	0
906	Gm29201	chr18	12394106	12394606	28307	-0.9	0.000116	0.000536	6.85	5.94	0
907	Foxa2	chr2	147991641	147992141	54828	-0.9	0.000168	0.000743	6.61	5.7	0
908	Gm5259	chr1	89164790	89165290	91691	-0.9	0.000183	0.000799	6.23	5.33	0
909	Gm14052	chr2	132072124	132072624	-27245	-0.9	0.000183	0.0008	6.91	6.01	0
910	Nedd4l	chr18	65058997	65059497	171292	-0.9	0.000238	0.00101	6.26	5.35	0
911	Robo1	chr16	72243821	72244321	-63985	-0.9	0.000299	0.00124	6.3	5.4	0
912	Ust	chr10	8530560	8531060	-11735	-0.9	0.000325	0.00133	6.26	5.36	0
913	Gm38041	chr3	85242494	85242994	-89798	-0.9	0.000382	0.00154	6.14	5.24	0
914	Esrrg	chr1	187484858	187485358	-123433	-0.9	0.000457	0.0018	6.98	6.07	0
915	AC129214.2	chr16	31761942	31762442	50169	-0.9	0.000489	0.00191	6.23	5.32	0
916	Ppm1l	chr3	69271760	69272260	-44601	-0.9	0.000499	0.00194	6	5.1	0
917	Tbc1d10a	chr11	4174553	4175053	-11736	-0.9	0.000705	0.00264	6.02	5.12	0
918	Hpcal1	chr12	17750451	17750951	59595	-0.9	0.000717	0.00268	6.1	5.2	0
919	Lrch1	chr14	74848980	74849480	98396	-0.9	0.000831	0.00305	5.88	4.98	0
920	Syn3	chr10	86457598	86458098	40798	-0.9	0.000931	0.00337	5.83	4.93	0
921	Cers3	chr7	66734905	66735405	-8099	-0.9	0.000956	0.00345	6.44	5.54	0
922	Cavin1	chr11	100968763	100969263	1624	-0.9	0.000973	0.00351	5.86	4.96	0
923	Zfp36l2	chr17	84278884	84279384	-90937	-0.9	0.00114	0.00403	6.03	5.12	0
924	Patj	chr4	98402479	98402979	6694	-0.9	0.00118	0.00415	6.35	5.45	0
925	Gm19898	chr12	99257590	99258090	11919	-0.9	0.00119	0.00417	6.03	5.13	0
926	Fam174b	chr7	73741362	73741862	1060	-0.9	0.00123	0.00432	6.06	5.16	0
927	Oacyl	chr18	65694860	65695360	-2908	-0.9	0.00125	0.00435	6.29	5.39	0
928	Dlg1	chr16	31650810	31651310	-12133	-0.9	0.00125	0.00436	5.96	5.07	0
929	Gpatch2l	chr12	86250114	86250614	8256	-0.9	0.00126	0.00441	5.77	4.87	0
930	Gatad2a	chr8	69967239	69967739	28645	-0.9	0.00127	0.00443	5.88	4.99	0
931	Gm14780	chrX	93547369	93547869	19796	-0.9	0.00144	0.00491	5.93	5.03	0
932	Gm49523	chr15	85012619	85013119	3305	-0.9	0.00157	0.0053	5.7	4.79	0
933	Fads2	chr19	10116270	10116770	-14767	-0.9	0.00157	0.00532	5.68	4.78	0
934	Nfib	chr4	82711934	82712434	-6184	-0.9	0.00158	0.00536	5.98	5.09	0
935	Stbd1	chr5	92621776	92622276	18735	-0.9	0.00162	0.00546	7.4	6.5	0
936	Gm21089	chr9	6539839	6540339	-53898	-0.9	0.00164	0.00552	6.53	5.63	0
937	Kcne2	chr16	92287953	92288453	-3936	-0.9	0.00188	0.00622	5.64	4.73	0
938	Rassf10	chr7	112841933	112842433	-111529	-0.9	0.00189	0.00625	5.57	4.68	0
939	Mettl21a	chr1	64616909	64617409	0	-0.9	0.00239	0.00769	5.66	4.76	0
940	Sox13	chr1	133396809	133397309	27068	-0.9	0.00248	0.00794	5.81	4.91	0
941	Spata17	chr1	187170734	187171234	44231	-0.9	0.00271	0.0086	5.69	4.8	0
942	Rdx	chr9	52105305	52105805	58132	-0.9	0.00311	0.00969	6.75	5.86	0
943	Gm7498	chr6	84166496	84166996	134908	-0.9	0.00347	0.0106	6.15	5.25	0
944	Magi1	chr6	94249510	94250010	33907	-0.9	0.00359	0.011	5.4	4.5	0
945	Gm20111	chr14	64799464	64799964	-39136	-0.9	0.00362	0.011	5.56	4.66	0
946	Cabcoco1	chr10	68543100	68543600	-1204	-0.9	0.00384	0.0116	5.72	4.82	0
947	Gm47829	chr9	78038950	78039450	11005	-0.9	0.00405	0.0122	5.3	4.4	0
948	Gm33882	chr7	98994032	98994532	-95700	-0.9	0.0045	0.0133	5.52	4.62	0
949	Lurap1	chr4	116157814	116158314	-6476	-0.9	0.0048	0.0141	5.89	4.99	0
950	Sumo1	chr1	59663391	59663891	6943	-0.9	0.00493	0.0144	5.71	4.8	0
951	Gm37281	chr3	29976544	29977044	50008	-0.9	0.00518	0.0151	5.79	4.89	0
952	Gm18402	chr6	72980851	72981351	1711	-0.9	0.00554	0.0159	5.92	5.02	0
953	Gm17230	chr10	20671458	20671958	45823	-0.9	0.00606	0.0172	5.46	4.56	0
954	Eno3	chr11	70655850	70656350	-852	-0.9	0.00619	0.0175	5.35	4.45	0
955	Phip	chr9	82957180	82957680	17836	-0.9	0.00621	0.0176	5.18	4.28	0
956	Fjx1	chr2	102450087	102450587	1912	-0.9	0.00679	0.019	5.08	4.18	0
957	Gm17228	chr17	63315980	63316480	30930	-0.9	0.00697	0.0194	5.04	4.14	0
958	Trp63	chr16	25683718	25684218	0	-0.9	0.00717	0.0199	5.15	4.25	0
959	Kit	chr5	75543722	75544222	-30694	-0.9	0.00726	0.0201	5.67	4.77	0
960	Tln2	chr9	67380048	67380548	179155	-0.9	0.00801	0.0218	6.24	5.34	0
961	Tpcn2	chr7	145289791	145290291	-5780	-0.9	0.00829	0.0225	5.56	4.67	0
962	Dock8	chr19	25053925	25054425	54396	-0.9	0.00846	0.0229	5.02	4.13	0
963	Ano6	chr15	95976123	95976623	185280	-0.9	0.0103	0.027	4.94	4.05	0
964	Adsl	chr15	80912161	80912661	-35829	-0.9	0.0105	0.0274	4.88	3.99	0
965	Bms1	chr6	118390706	118391206	28268	-0.9	0.012	0.0309	4.82	3.92	0
966	Pgs1	chr11	118007441	118007941	21149	-0.9	0.0121	0.0311	5.39	4.48	0
967	Gal3st2	chr1	93859259	93859759	-1547	-0.9	0.0132	0.0334	4.78	3.88	0
968	Pex5	chr6	124414900	124415400	0	-0.9	0.0142	0.0356	5.37	4.47	0
969	Slc7a7	chr14	54396032	54396532	21248	-0.9	0.0143	0.0357	4.76	3.86	0
970	Podxl	chr6	31619708	31620208	-55727	-0.9	0.0148	0.0369	4.71	3.81	0
971	Gm7672	chr10	22001563	22002063	44922	-0.9	0.0157	0.0388	4.91	4.01	0
972	Cdc42se2	chr11	54777866	54778366	9309	-0.9	0.0188	0.0451	5.14	4.25	0
973	AI467606	chr7	127091111	127091611	0	-0.9	0.0189	0.0452	4.68	3.78	0
974	Gm13854	chr6	33592261	33592761	-214815	-0.9	0.0194	0.0463	5.31	4.4	0
975	Gm21816	chr16	77459040	77459540	58193	-0.9	0.0212	0.0499	4.73	3.84	0
976	Rfx6	chr10	51795922	51796422	118166	-0.9	0.03	0.0668	4.3	3.4	0
977	Adcy5	chr16	35201171	35201671	46294	-0.9	0.031	0.0687	4.66	3.77	0
978	Akap2	chr4	57775523	57776023	57866	-0.9	0.0386	0.0825	4.27	3.37	0
979	Gm12053	chr11	22677319	22677819	-50655	-0.9	0.0403	0.0855	4.47	3.57	0
980	Whrn	chr4	63508182	63508682	-12191	-0.9	0.0487	0.0999	4.17	3.27	0
981	Fam227a	chr15	79658894	79659394	0	-0.9	0.0542	0.109	5.24	4.34	0
982	Zfp783	chr6	47942958	47943458	0	-0.9	0.057	0.114	4.4	3.5	0
983	Upk1a	chr7	30613498	30613998	-651	-0.9	0.0785	0.148	4.06	3.16	0
984	Fgf20	chr8	40307701	40308201	130	-0.9	0.0962	0.174	5.19	4.29	0
985	Crtc1	chr8	70418779	70419279	20300	-0.9	0.108	0.191	4.51	3.62	0
986	Galnt18	chr7	111710579	111711079	68898	-0.9	0.109	0.193	5.01	4.11	0
987	Nox3	chr17	3782231	3782731	-85970	-0.9	0.123	0.212	5.39	4.48	0
988	Ier3	chr17	35803765	35804265	-17419	-0.89	9.03e-09	1.07e-07	8.35	7.46	0
989	F11r	chr1	171435171	171435671	-1864	-0.89	1.56e-07	1.41e-06	7.57	6.67	0
990	Sh3d2c-ps1	chr2	23668135	23668635	-11583	-0.89	2.03e-07	1.78e-06	7.77	6.88	0
991	Stk17b	chr1	53856433	53856933	-71209	-0.89	1.56e-06	1.12e-05	7.65	6.76	0
992	Pdpn	chr4	143302507	143303007	-2943	-0.89	1.95e-06	1.36e-05	7.33	6.44	0
993	Slc39a11	chr11	113654378	113654878	-4299	-0.89	2.51e-06	1.71e-05	8	7.11	0
994	Zfp281	chr1	136695725	136696225	70824	-0.89	4.04e-06	2.63e-05	7.45	6.56	0
995	Klhl21	chr4	152002831	152003331	-5472	-0.89	5.52e-06	3.48e-05	7.43	6.54	0
996	D030056L22Rik	chr19	18695045	18696032	-17161	-0.89	8.58e-06	5.19e-05	6.96	6.06	0
997	Gm49485	chr15	99509767	99510267	-17543	-0.89	1.68e-05	9.55e-05	7.73	6.83	0
998	Gm19898	chr12	99218035	99218535	-27136	-0.89	2.14e-05	0.000118	6.99	6.1	0
999	Gm8054	chr8	78849537	78850037	19831	-0.89	2.26e-05	0.000124	7.23	6.34	0
1000	Cbx7	chr15	79983211	79983711	-12092	-0.89	3.18e-05	0.000169	7.38	6.49	0
1001	Irak1bp1	chr9	82761024	82761524	-68016	-0.89	5.52e-05	0.000275	8.23	7.34	0
1002	Mapre2	chr18	23815163	23815663	62830	-0.89	6.7e-05	0.000328	6.76	5.87	0
1003	Myzap	chr9	71567359	71567859	24501	-0.89	8.41e-05	0.000401	6.75	5.86	0
1004	Gm48769	chr13	36241834	36242334	-58786	-0.89	8.54e-05	0.000407	7.53	6.64	0
1005	Tmem140	chr6	34865609	34866109	2463	-0.89	0.00011	0.000511	6.53	5.64	0
1006	Rpl26-ps1	chr10	43654759	43655259	15536	-0.89	0.000151	0.000678	8.09	7.2	0
1007	Lcp1	chr14	75172580	75173080	41479	-0.89	0.000154	0.000688	6.37	5.48	0
1008	Shank2	chr7	144153014	144153514	151086	-0.89	0.000164	0.000726	6.44	5.55	0
1009	Asap1	chr15	64285036	64285536	97383	-0.89	0.000167	0.00074	6.5	5.61	0
1010	Ins2	chr7	142706893	142707393	35988	-0.89	0.000216	0.000929	6.33	5.44	0
1011	Gab1	chr8	80870447	80870947	9572	-0.89	0.000252	0.00106	6.2	5.3	0
1012	Atp2c1	chr9	105488278	105488778	38541	-0.89	0.000269	0.00113	6.21	5.32	0
1013	Gm47816	chr13	55245816	55246316	8085	-0.89	0.000276	0.00115	6.33	5.44	0
1014	Tbc1d9	chr8	83065509	83066009	-99343	-0.89	0.000351	0.00142	6.38	5.48	0
1015	Strada	chr11	106187586	106188086	14082	-0.89	0.000352	0.00143	7.02	6.13	0
1016	Rnf181	chr6	72371440	72371940	-4484	-0.89	0.00039	0.00156	6.06	5.18	0
1017	Smim3	chr18	60500136	60500636	1347	-0.89	0.000396	0.00158	6.32	5.44	0
1018	Gm18027	chr12	56417707	56418207	-7150	-0.89	0.000402	0.0016	6.06	5.17	0
1019	Cdv3	chr9	103376604	103377104	-10764	-0.89	0.000515	0.002	6.04	5.15	0
1020	Lmo7	chr14	101837138	101837638	107181	-0.89	0.000532	0.00206	6.04	5.14	0
1021	Kcnmb3	chr3	32495909	32496409	-3678	-0.89	0.000664	0.0025	6.3	5.41	0
1022	Gm12717	chr4	104074159	104074659	133200	-0.89	0.00106	0.00378	6.16	5.27	0
1023	Gm47909	chr14	25175068	25175568	-84662	-0.89	0.00107	0.0038	5.88	5	0
1024	Bmp7	chr2	172863072	172863572	76749	-0.89	0.00111	0.00395	5.93	5.04	0
1025	Uggt1	chr1	36248924	36249424	-4204	-0.89	0.00132	0.00456	5.8	4.91	0
1026	Bcr	chr10	75111534	75112034	50942	-0.89	0.00217	0.00706	6.41	5.52	0
1027	Wwc2	chr8	47922710	47923210	67714	-0.89	0.00221	0.00718	5.71	4.82	0
1028	Lrtm2	chr6	119332017	119332517	-1251	-0.89	0.00232	0.0075	5.54	4.66	0
1029	Wasl	chr6	24667758	24668258	-2749	-0.89	0.00238	0.00765	6.29	5.4	0
1030	Bod1	chr11	31745209	31745709	-73324	-0.89	0.00308	0.00962	5.5	4.62	0
1031	Spata20	chr11	94489060	94489560	-2881	-0.89	0.00325	0.0101	5.64	4.75	0
1032	Ccdc9b	chr2	118760576	118761076	1585	-0.89	0.00444	0.0132	5.25	4.36	0
1033	Gm21887	chrX	169930906	169931406	-78253	-0.89	0.00478	0.0141	5.25	4.36	0
1034	Arhgef28	chr13	98130223	98130723	75716	-0.89	0.00483	0.0142	5.28	4.39	0
1035	Pitpnm2	chr5	124200856	124201356	48404	-0.89	0.00502	0.0147	5.52	4.63	0
1036	Gm16042	chr6	8672963	8673463	-75974	-0.89	0.0053	0.0153	5.7	4.81	0
1037	Gm7812	chr6	93799768	93800268	-149543	-0.89	0.00541	0.0156	5.62	4.73	0
1038	Afap1l2	chr19	56990438	56990938	17290	-0.89	0.00543	0.0157	5.81	4.92	0
1039	Cgnl1	chr9	71711559	71712059	59543	-0.89	0.00544	0.0157	5.67	4.78	0
1040	Gm37007	chr3	52983737	52984237	-23371	-0.89	0.00563	0.0161	5.38	4.49	0
1041	Ap3b1	chr13	94549665	94550165	190705	-0.89	0.0059	0.0168	5.27	4.38	0
1042	Gm6108	chr7	130675074	130675574	-91379	-0.89	0.00596	0.017	5.68	4.79	0
1043	Gm12988	chr4	135744739	135745239	11456	-0.89	0.00616	0.0175	6.01	5.13	0
1044	Siah1a	chr8	86775544	86776044	-29610	-0.89	0.00696	0.0194	5.19	4.29	0
1045	Usp46	chr5	74062166	74062666	5765	-0.89	0.00752	0.0207	5.06	4.18	0
1046	Ipcef1	chr10	7103718	7104218	-51240	-0.89	0.00791	0.0216	5.26	4.37	0
1047	Gm42570	chr5	29641916	29642416	-49006	-0.89	0.00856	0.0231	5.02	4.13	0
1048	Parm1	chr5	91517311	91517811	0	-0.89	0.00918	0.0246	4.97	4.07	0
1049	9130230L23Rik	chr5	66069827	66070327	-65542	-0.89	0.0094	0.0251	5.01	4.12	0
1050	Limch1	chr5	66747672	66748172	1845	-0.89	0.0105	0.0276	4.89	3.99	0
1051	Gm29335	chr1	88796395	88796895	-73571	-0.89	0.0106	0.0278	5.05	4.16	0
1052	Cnksr1	chr4	134238259	134238759	0	-0.89	0.0106	0.0278	5.26	4.37	0
1053	Hdgfl3	chr7	81934164	81934664	0	-0.89	0.0107	0.028	4.93	4.04	0
1054	Pygl	chr12	70246696	70247196	-15208	-0.89	0.0109	0.0284	5.23	4.34	0
1055	Myh9	chr15	77851069	77851569	-8894	-0.89	0.011	0.0286	5.26	4.37	0
1056	Hs2st1	chr3	144518833	144519333	50848	-0.89	0.0118	0.0303	4.87	3.98	0
1057	Rap1b	chr10	117827842	117828342	17693	-0.89	0.0141	0.0354	4.78	3.89	0
1058	Gm6518	chr7	28464811	28465311	12541	-0.89	0.0154	0.0382	5.29	4.4	0
1059	Paqr3	chr5	97091803	97092303	19293	-0.89	0.0171	0.0417	4.7	3.81	0
1060	Ephb3	chr16	21237683	21238183	32928	-0.89	0.0182	0.0439	4.84	3.95	0
1061	Gm8416	chr14	8535104	8535604	126187	-0.89	0.0196	0.0467	5.48	4.58	0
1062	Arhgef1	chr7	24904913	24905413	2001	-0.89	0.0214	0.0503	4.53	3.64	0
1063	Itgav	chr2	83730136	83730636	5739	-0.89	0.0227	0.0529	4.5	3.61	0
1064	Socs3	chr11	117974266	117974766	-4219	-0.89	0.0261	0.0595	4.66	3.77	0
1065	Cdsn	chr17	35556136	35556636	4008	-0.89	0.029	0.0651	5.5	4.61	0
1066	Gm11989	chr11	8438916	8439416	-55063	-0.89	0.0295	0.066	4.48	3.59	0
1067	Gsdma2	chr11	98645868	98646368	-391	-0.89	0.0304	0.0676	4.48	3.59	0
1068	Ndst2	chr14	20741339	20741839	-6777	-0.89	0.0325	0.0715	4.67	3.77	0
1069	Ncoa2	chr1	13376144	13376644	-2061	-0.89	0.0363	0.0784	4.27	3.38	0
1070	Zfp709	chr8	71881717	71882217	0	-0.89	0.043	0.0903	6.09	5.2	0
1071	Rnf214	chr9	45906650	45907150	0	-0.89	0.0634	0.124	5.53	4.63	0
1072	Gm6298	chrX	140093831	140094331	-8371	-0.89	0.09	0.165	4.86	3.97	0
1073	Dhx32	chr7	134006848	134007348	-224122	-0.89	0.0942	0.172	4.44	3.55	0
1074	Gm6304	chr18	15063379	15063879	52133	-0.89	0.135	0.229	5.22	4.33	0
1075	Trim8	chr19	46470706	46471206	-30442	-0.88	1.27e-07	1.17e-06	8.05	7.17	0
1076	Exog	chr9	119426006	119426506	-18437	-0.88	2.08e-07	1.82e-06	7.87	6.99	0
1077	Mical2	chr7	112317451	112317951	91595	-0.88	9.22e-07	6.96e-06	7.48	6.6	0
1078	Gm47081	chr10	91241185	91241685	12999	-0.88	1.16e-06	8.58e-06	7.38	6.5	0
1079	Gata6	chr18	11035306	11035806	-16258	-0.88	1.18e-06	8.69e-06	7.33	6.46	0
1080	Ptpre	chr7	135560245	135560745	22764	-0.88	1.29e-06	9.4e-06	7.47	6.59	0
1081	Tjp2	chr19	24168575	24169075	55955	-0.88	1.39e-06	1.01e-05	7.62	6.74	0
1082	Zscan21	chr5	138132315	138132815	15412	-0.88	2.16e-06	1.5e-05	7.88	7	0
1083	Rtkn2	chr10	67965188	67965688	-13882	-0.88	3.25e-06	2.17e-05	8.56	7.67	0
1084	Tns1	chr1	73993964	73994464	129985	-0.88	4.92e-06	3.13e-05	7.06	6.18	0
1085	Elac1	chr18	73777453	73777953	-22974	-0.88	6.21e-06	3.87e-05	7.38	6.5	0
1086	Afap1l2	chr19	56994577	56995077	13151	-0.88	8.61e-06	5.2e-05	7.53	6.65	0
1087	Dock8	chr19	25104197	25104697	104668	-0.88	1.24e-05	7.25e-05	7.44	6.56	0
1088	Gm47406	chr13	10067157	10067657	174247	-0.88	1.28e-05	7.45e-05	7.16	6.28	0
1089	Arrb1	chr7	99546426	99546926	10960	-0.88	1.38e-05	7.96e-05	7.91	7.04	0
1090	Arid3b	chr9	57829657	57830157	6636	-0.88	1.57e-05	8.97e-05	7.47	6.59	0
1091	Myo10	chr15	25618914	25619414	-3111	-0.88	2.19e-05	0.000121	7.54	6.66	0
1092	9230112D13Rik	chr14	34532501	34533001	-9700	-0.88	3.14e-05	0.000167	7.22	6.34	0
1093	Plk2	chr13	110507751	110508251	112705	-0.88	4.54e-05	0.000231	6.62	5.75	0
1094	Mlana	chr19	29697219	29697719	-202	-0.88	5.25e-05	0.000263	7.08	6.2	0
1095	Gmds	chr13	32554041	32554541	-215301	-0.88	6.38e-05	0.000313	7.94	7.06	0
1096	Ttc23	chr7	67688180	67688680	40770	-0.88	8.9e-05	0.000422	6.77	5.89	0
1097	Recql	chr6	142369513	142370013	17074	-0.88	0.000112	0.000519	6.46	5.58	0
1098	Angpt2	chr8	18777144	18777644	-35582	-0.88	0.000115	0.000529	6.43	5.56	0
1099	Gm6904	chr14	59233562	59234062	26154	-0.88	0.000126	0.000575	6.99	6.1	0
1100	Rpl21-ps1	chr1	184442689	184443189	-174059	-0.88	0.000138	0.000622	7.12	6.23	0
1101	Pfkp	chr13	6648462	6648962	0	-0.88	0.000142	0.000641	6.8	5.92	0
1102	Tnp1	chr1	73026876	73027844	-10967	-0.88	0.000155	0.000694	6.91	6.03	0
1103	Sgo2a	chr1	57947538	57948038	-47933	-0.88	0.000156	0.000694	7.64	6.77	0
1104	Cacybp	chr1	160249714	160250214	-36839	-0.88	0.000207	0.000895	6.98	6.1	0
1105	Anxa4	chr6	86785266	86785766	7818	-0.88	0.000211	0.000909	6.73	5.85	0
1106	1700016C15Rik	chr1	177726337	177726837	-2977	-0.88	0.000217	0.000932	6.5	5.62	0
1107	Rasgef1a	chr6	118036169	118036669	24731	-0.88	0.000219	0.00094	6.47	5.59	0
1108	Arhgef28	chr13	98113018	98113518	92921	-0.88	0.000236	0.001	6.46	5.58	0
1109	Gm15272	chr10	24483513	24484013	30498	-0.88	0.000315	0.00129	7.07	6.19	0
1110	Gm14314	chr2	178888589	178889089	132044	-0.88	0.000345	0.0014	6.68	5.8	0
1111	Trmt9b	chr8	36663481	36663981	205933	-0.88	0.000376	0.00151	6.48	5.6	0
1112	Psmb5-ps	chr11	102638678	102639178	20747	-0.88	0.000382	0.00154	6.12	5.25	0
1113	Mgll	chr6	88732947	88733447	8535	-0.88	0.000398	0.00159	6.55	5.67	0
1114	Iars2	chr1	185274686	185275186	54210	-0.88	0.000435	0.00172	6.87	5.98	0
1115	Npc1l1	chr11	6216850	6217350	12793	-0.88	0.000435	0.00172	6.15	5.27	0
1116	Myo1b	chr1	51895823	51896323	19748	-0.88	0.000462	0.00181	6.06	5.18	0
1117	Dtnbp1	chr13	44907621	44908121	94026	-0.88	0.000467	0.00183	7.26	6.38	0
1118	Gm11874	chr4	16124031	16124531	-3143	-0.88	0.000563	0.00216	6.36	5.48	0
1119	Tmem65	chr15	58813576	58814076	9562	-0.88	0.000584	0.00223	6.71	5.83	0
1120	Gm15599	chr17	5118147	5118647	-6037	-0.88	0.000669	0.00251	5.94	5.06	0
1121	Bach1	chr16	87917167	87917667	218222	-0.88	0.000754	0.0028	6.04	5.16	0
1122	Impad1	chr4	4788935	4789435	3920	-0.88	0.00107	0.0038	5.86	4.99	0
1123	Zfp609	chr9	65813105	65813605	13959	-0.88	0.0011	0.00391	6.76	5.88	0
1124	Hivep2	chr10	13985847	13986347	19772	-0.88	0.00113	0.00399	6.03	5.15	0
1125	Gm16259	chr14	105565903	105566403	-272919	-0.88	0.00124	0.00433	6.05	5.17	0
1126	Ina	chr19	46937112	46937612	-77086	-0.88	0.00129	0.00449	5.97	5.09	0
1127	Ptpre	chr7	135601495	135601995	64014	-0.88	0.00149	0.00509	5.87	4.98	0
1128	Arhgef26	chr3	62370206	62370706	31862	-0.88	0.00151	0.00514	5.84	4.96	0
1129	Ncald	chr15	37673461	37673961	118609	-0.88	0.00153	0.00521	5.71	4.83	0
1130	Aven	chr2	112536763	112537263	43799	-0.88	0.00157	0.00532	6.59	5.71	0
1131	Fam107a	chr14	8294224	8294724	23299	-0.88	0.00169	0.00567	5.76	4.88	0
1132	Map3k5	chr10	19974180	19974680	39708	-0.88	0.00187	0.00619	5.73	4.85	0
1133	Igsf3	chr3	101409213	101409713	32130	-0.88	0.00204	0.00668	5.8	4.92	0
1134	Arid5b	chr10	68231537	68232037	46703	-0.88	0.00215	0.00701	7.01	6.13	0
1135	Tcaim	chr9	122823556	122824056	18017	-0.88	0.00218	0.0071	5.63	4.74	0
1136	Cryaa	chr17	31739401	31739901	61468	-0.88	0.00241	0.00773	5.64	4.76	0
1137	Nap1l5	chr6	58900544	58901044	6032	-0.88	0.00251	0.00803	5.59	4.7	0
1138	Zfand3	chr17	30239453	30239953	234720	-0.88	0.00271	0.00858	5.56	4.68	0
1139	Pacsin2	chr15	83447706	83448206	16400	-0.88	0.0028	0.00882	5.64	4.76	0
1140	Maob	chrX	16751299	16751799	65567	-0.88	0.00316	0.00982	5.9	5.02	0
1141	Gm11346	chr13	24602954	24603454	1471	-0.88	0.00316	0.00983	5.55	4.67	0
1142	Hjurp	chr1	88257253	88257753	19880	-0.88	0.00341	0.0105	6.8	5.93	0
1143	Gm8707	chr9	41583593	41584093	-67800	-0.88	0.00411	0.0123	5.4	4.52	0
1144	Fam69a	chr5	107985701	107986201	884	-0.88	0.00466	0.0137	5.84	4.96	0
1145	Gm5975	chr1	52336625	52337125	-47530	-0.88	0.00522	0.0152	5.24	4.36	0
1146	Cyb5b	chr8	107172155	107172655	21515	-0.88	0.00632	0.0178	5.33	4.45	0
1147	Taar3	chr10	23948036	23948536	-1022	-0.88	0.00709	0.0197	5.34	4.46	0
1148	Igf2bp2	chr16	22127167	22127667	35632	-0.88	0.00734	0.0203	5.2	4.32	0
1149	Ahnak	chr19	8989002	8989502	0	-0.88	0.00761	0.0209	5.77	4.89	0
1150	Gm29487	chr1	131479022	131479522	-31327	-0.88	0.00796	0.0217	5.24	4.36	0
1151	Gm15666	chr10	105494957	105495457	13142	-0.88	0.00848	0.0229	5.14	4.26	0
1152	Prr15	chr6	54254693	54255193	-70642	-0.88	0.009	0.0242	5.1	4.22	0
1153	Dync2li1	chr17	84650316	84650816	23820	-0.88	0.00951	0.0253	5.38	4.5	0
1154	Gm46379	chr12	111115161	111115661	-47133	-0.88	0.00995	0.0263	5.37	4.49	0
1155	Gm21885	chr11	94283789	94284289	1916	-0.88	0.0104	0.0274	5.26	4.38	0
1156	Rad51b	chr12	79452814	79453314	155532	-0.88	0.0107	0.028	4.98	4.1	0
1157	S100g	chrX	162991310	162991810	-26711	-0.88	0.0117	0.0301	4.96	4.08	0
1158	Plekha1	chr7	130834960	130835460	-30296	-0.88	0.0119	0.0307	4.99	4.11	0
1159	Gm10060	chr8	19784410	19784910	0	-0.88	0.0122	0.0312	5.09	4.2	0
1160	Kctd5	chr17	24072628	24073128	357	-0.88	0.0125	0.032	5.04	4.16	0
1161	Kat2b	chr17	53568198	53568698	1337	-0.88	0.0127	0.0324	4.99	4.11	0
1162	Crip3	chr17	46418566	46419066	-9860	-0.88	0.0128	0.0325	5.21	4.33	0
1163	Ghr	chr15	3464322	3464822	118670	-0.88	0.0148	0.0369	4.8	3.92	0
1164	Gm5960	chr15	75060468	75060968	-10144	-0.88	0.0183	0.0442	4.63	3.75	0
1165	Zfp846	chr9	20606930	20607430	25639	-0.88	0.0194	0.0462	5.35	4.47	0
1166	AC102354.1	chr17	75617138	75617638	-43602	-0.88	0.0216	0.0507	4.66	3.78	0
1167	Lrfn4	chr19	4568847	4569347	46320	-0.88	0.0227	0.0529	5.87	4.99	0
1168	Usp15	chr10	123202330	123202830	-5335	-0.88	0.023	0.0535	4.77	3.89	0
1169	Gm7931	chr5	46883578	46884078	469234	-0.88	0.023	0.0535	4.61	3.73	0
1170	Qrfp	chr2	31784999	31785499	25081	-0.88	0.0235	0.0544	4.51	3.63	0
1171	Trp53bp2	chr1	182424211	182424711	15039	-0.88	0.0252	0.0577	4.51	3.63	0
1172	Gm26897	chr5	111891646	111892146	157722	-0.88	0.0277	0.0625	4.71	3.83	0
1173	Tfdp2	chr9	96223304	96223804	27029	-0.88	0.0285	0.0641	4.42	3.55	0
1174	Ptprn	chr1	75251538	75252038	12464	-0.88	0.0301	0.0671	4.48	3.61	0
1175	4930558K02Rik	chr1	162044752	162045252	-65116	-0.88	0.0322	0.0709	4.5	3.61	0
1176	Ngfr	chr11	95586220	95586720	1015	-0.88	0.0346	0.0754	5.01	4.13	0
1177	Rbms1	chr2	60847881	60848381	114811	-0.88	0.0353	0.0765	4.41	3.53	0
1178	Terf2ip	chr8	112011775	112012275	377	-0.88	0.054	0.109	4.91	4.03	0
1179	Apoh	chr11	108260877	108261377	-81977	-0.88	0.0565	0.113	5.24	4.36	0
1180	Hmgb1-ps4	chr19	6663312	6663812	-70076	-0.88	0.0604	0.119	4.31	3.43	0
1181	Gm37098	chr3	28105478	28105978	-139545	-0.88	0.082	0.153	4.13	3.25	0
1182	Pacs2	chr12	113041514	113042014	27006	-0.88	0.122	0.211	4.73	3.86	0
1183	Crip2	chr12	113134533	113135033	-5203	-0.88	0.211	0.325	5.32	4.44	0
1184	Tmx1	chr12	70621953	70622453	168858	-0.87	1.04e-08	1.22e-07	7.84	6.96	0
1185	Setbp1	chr18	79075139	79075639	33752	-0.87	1.84e-07	1.63e-06	8.09	7.22	0
1186	Gm12229	chr11	54727236	54727736	19088	-0.87	3.81e-07	3.14e-06	8.5	7.63	0
1187	Med24	chr11	98718812	98719312	10123	-0.87	1.3e-06	9.51e-06	7.36	6.49	0
1188	Hspb2	chr9	50752655	50753155	-301	-0.87	1.71e-06	1.21e-05	7.38	6.51	0
1189	Chst12	chr5	140515134	140515634	9584	-0.87	2.8e-06	1.89e-05	7.25	6.37	0
1190	Lmbrd2	chr15	9134810	9135310	-5240	-0.87	6.22e-06	3.87e-05	7.16	6.28	0
1191	Zfp827	chr8	79082717	79083217	54280	-0.87	7.28e-06	4.47e-05	7.13	6.27	0
1192	Mrc2	chr11	105315668	105316168	23025	-0.87	9.94e-06	5.92e-05	7.04	6.17	0
1193	Nuak2	chr1	132335377	132335877	19251	-0.87	1.68e-05	9.56e-05	6.87	6	0
1194	Ext1	chr15	53306631	53307131	39028	-0.87	1.91e-05	0.000107	6.91	6.04	0
1195	Gm9855	chr10	42149599	42150099	-94293	-0.87	2.06e-05	0.000114	7.03	6.16	0
1196	Mbtps1	chr8	119537519	119538019	20716	-0.87	2.06e-05	0.000115	6.83	5.97	0
1197	Ralbp1	chr17	65913928	65914428	-28130	-0.87	2.42e-05	0.000132	6.78	5.91	0
1198	Gm15916	chr14	18704222	18704722	-126574	-0.87	3.64e-05	0.00019	6.98	6.11	0
1199	Sptan1	chr2	29971822	29972322	6262	-0.87	4.52e-05	0.000231	7.43	6.56	0
1200	Nrep	chr18	33428964	33429464	34565	-0.87	5.23e-05	0.000263	7.2	6.33	0
1201	Ipo7	chr7	110026903	110027403	8629	-0.87	7.29e-05	0.000354	6.55	5.68	0
1202	Bcl2l11	chr2	128293209	128293709	167171	-0.87	8.24e-05	0.000394	6.71	5.84	0
1203	Pogz	chr3	94839930	94840430	2363	-0.87	0.00015	0.000671	6.55	5.68	0
1204	Spg20	chr3	55114665	55115165	2557	-0.87	0.000178	0.000782	6.39	5.52	0
1205	Gm18212	chr8	83049153	83049653	96641	-0.87	0.00019	0.000829	6.36	5.49	0
1206	Gm5369	chr9	94257217	94257717	117755	-0.87	0.00024	0.00102	6.73	5.85	0
1207	Cdh1	chr8	106627380	106627880	24029	-0.87	0.000246	0.00104	6.3	5.43	0
1208	Trak1	chr9	121337518	121338018	40016	-0.87	0.00027	0.00113	6.22	5.35	0
1209	Pink1	chr4	138325268	138325768	539	-0.87	0.000286	0.00119	6.27	5.4	0
1210	Tfr2	chr5	137582683	137583183	12843	-0.87	0.000303	0.00125	6.78	5.91	0
1211	Zfp281	chr1	136601371	136601871	-23030	-0.87	0.000359	0.00145	6.4	5.53	0
1212	Gsk3b	chr16	38119234	38119734	30233	-0.87	0.000381	0.00153	6.19	5.31	0
1213	Il2ra	chr2	11644326	11644826	1519	-0.87	0.000568	0.00218	6.49	5.62	0
1214	Gm13921	chr2	102113303	102113803	-60487	-0.87	0.000599	0.00228	6.11	5.23	0
1215	Gm3150	chr15	72951901	72952401	38544	-0.87	0.000685	0.00257	6.62	5.74	0
1216	Znrf1	chr8	111548122	111548622	12025	-0.87	0.000761	0.00283	6.53	5.67	0
1217	Gm31931	chr10	56982740	56983240	-153433	-0.87	0.000967	0.00349	5.93	5.06	0
1218	Sh3rf2	chr18	42055239	42055739	1572	-0.87	0.00114	0.00403	5.97	5.11	0
1219	AU040320	chr4	126754728	126755228	1184	-0.87	0.00124	0.00433	5.95	5.09	0
1220	Gm8054	chr8	78930475	78930975	-60607	-0.87	0.00132	0.00458	5.79	4.92	0
1221	AC110562.1	chr17	46063702	46064202	30469	-0.87	0.00146	0.00498	5.85	4.98	0
1222	Dennd1a	chr2	38287035	38287535	0	-0.87	0.00148	0.00503	5.91	5.04	0
1223	Gm15916	chr14	18746987	18747487	-83809	-0.87	0.0015	0.0051	5.81	4.95	0
1224	Gm17832	chr13	101919270	101919770	-650	-0.87	0.00172	0.00575	6.96	6.08	0
1225	Pkp2	chr16	16223092	16223592	9774	-0.87	0.00185	0.00616	5.89	5.02	0
1226	Slc1a1	chr19	28835731	28836231	682	-0.87	0.002	0.00657	5.7	4.83	0
1227	Actn1	chr12	80210984	80211484	48887	-0.87	0.00213	0.00694	5.66	4.78	0
1228	Tgfb2	chr1	186500767	186501267	204722	-0.87	0.00254	0.00811	5.7	4.84	0
1229	Prss52	chr14	64238849	64239349	134563	-0.87	0.00259	0.00825	6.07	5.19	0
1230	Slc9a3r2	chr17	24649255	24649755	572	-0.87	0.00266	0.00844	5.56	4.69	0
1231	Gm11343	chr13	24187777	24188277	-7620	-0.87	0.00279	0.00882	5.72	4.85	0
1232	Pabpn1l	chr8	122636726	122637226	-13987	-0.87	0.00306	0.00956	5.67	4.8	0
1233	Gm5831	chr9	42978962	42979462	14090	-0.87	0.00332	0.0103	5.53	4.66	0
1234	Kcnk2	chr1	189485469	189485969	-83196	-0.87	0.00336	0.0104	6.01	5.14	0
1235	Wdr33	chr18	31805464	31805964	1374	-0.87	0.00337	0.0104	5.45	4.58	0
1236	Rab3gap2	chr1	185261327	185261827	57210	-0.87	0.00365	0.0111	5.49	4.62	0
1237	Gm10292	chr3	68482651	68483151	149455	-0.87	0.0041	0.0123	5.53	4.66	0
1238	Fars2	chr13	36089341	36089841	-27571	-0.87	0.00425	0.0127	5.7	4.83	0
1239	Zc3h4	chr7	16400823	16401323	0	-0.87	0.00431	0.0128	5.41	4.53	0
1240	Thada	chr17	84366456	84366956	99249	-0.87	0.00543	0.0157	5.37	4.51	0
1241	Sgf29	chr7	126649037	126649537	0	-0.87	0.00548	0.0158	5.62	4.75	0
1242	Nrp2	chr1	62796175	62796675	92890	-0.87	0.00565	0.0162	5.36	4.49	0
1243	Wwc1	chr11	35945213	35945713	34814	-0.87	0.00625	0.0177	5.19	4.32	0
1244	Akap13	chr7	75521167	75521667	65633	-0.87	0.00627	0.0177	5.61	4.74	0
1245	Auts2	chr5	132882277	132882777	-338933	-0.87	0.00658	0.0185	5.19	4.32	0
1246	1110051M20Rik	chr2	91398282	91398782	45922	-0.87	0.00675	0.0189	5.28	4.41	0
1247	Icam5	chr9	21031186	21031686	-387	-0.87	0.0069	0.0192	6.25	5.38	0
1248	Numb	chr12	83924245	83924745	-2311	-0.87	0.00869	0.0235	5.32	4.45	0
1249	Traf6	chr2	101710849	101711349	32420	-0.87	0.00937	0.025	5.25	4.37	0
1250	Cnih4	chr1	181175297	181175797	30604	-0.87	0.0104	0.0273	5.41	4.54	0
1251	Rab3c	chr13	109619087	109619587	661409	-0.87	0.011	0.0286	5.49	4.62	0
1252	Cdyl2	chr8	116660492	116660992	71999	-0.87	0.0111	0.0288	4.95	4.07	0
1253	Gm18857	chr13	4032480	4032980	-2265	-0.87	0.0115	0.0297	5.21	4.34	0
1254	Tesmin	chr19	3374184	3374684	-14173	-0.87	0.0116	0.0299	5.11	4.24	0
1255	Mctp2	chr7	72118849	72119349	187259	-0.87	0.0116	0.03	4.99	4.12	0
1256	Prkci	chr3	31003070	31003570	7323	-0.87	0.0129	0.0327	5.03	4.15	0
1257	Ext2	chr2	93821120	93821620	948	-0.87	0.0135	0.0341	4.86	3.99	0
1258	Adamtsl3	chr7	82411029	82411529	75335	-0.87	0.0137	0.0346	4.89	4.02	0
1259	Gm13357	chr2	23004550	23005050	14617	-0.87	0.0138	0.0348	4.84	3.98	0
1260	Rbm4b	chr19	4772132	4772632	15589	-0.87	0.0142	0.0356	4.8	3.92	0
1261	Pkp2	chr16	16227297	16227797	13979	-0.87	0.0144	0.036	4.8	3.92	0
1262	Gm13092	chr4	150396801	150397301	-81365	-0.87	0.0153	0.038	5.12	4.25	0
1263	Degs2	chr12	108675612	108676112	26203	-0.87	0.0163	0.04	4.93	4.05	0
1264	Fam83a	chr15	57954978	57955478	-29941	-0.87	0.0166	0.0406	5.24	4.37	0
1265	Prkg1	chr19	31758862	31759362	5671	-0.87	0.0169	0.0412	4.75	3.89	0
1266	Zfp804a	chr2	81842076	81842576	-210646	-0.87	0.0175	0.0424	4.91	4.04	0
1267	Gm18027	chr12	56419264	56419764	-8707	-0.87	0.0177	0.0428	4.78	3.91	0
1268	Pgrmc1	chrX	36599022	36599522	816	-0.87	0.0201	0.0477	4.78	3.91	0
1269	Saxo2	chr7	82606177	82606677	41851	-0.87	0.0202	0.0478	4.68	3.81	0
1270	Gm13414	chr2	34621479	34621979	28261	-0.87	0.0213	0.0502	4.75	3.88	0
1271	Gm10292	chr3	68326754	68327254	-5942	-0.87	0.0219	0.0513	4.61	3.74	0
1272	Nedd4l	chr18	65119286	65119786	231581	-0.87	0.0224	0.0524	4.56	3.68	0
1273	Gramd3	chr18	56419824	56420324	-11808	-0.87	0.0231	0.0537	5.45	4.57	0
1274	Gng12	chr6	66896242	66896742	0	-0.87	0.0234	0.0543	5.48	4.61	0
1275	Itpr1	chr6	108304960	108305460	91864	-0.87	0.0251	0.0575	4.71	3.84	0
1276	Cyb5r2	chr7	107728501	107729001	29031	-0.87	0.0256	0.0586	4.76	3.89	0
1277	Pcmt1	chr10	7674796	7675296	5840	-0.87	0.028	0.0631	4.53	3.66	0
1278	Ddx59	chr1	136428940	136429440	13669	-0.87	0.0289	0.0647	4.42	3.55	0
1279	Wnt9a	chr11	59302658	59303158	-3770	-0.87	0.0355	0.0769	4.33	3.47	0
1280	Chd1	chr17	15718399	15718899	13432	-0.87	0.0377	0.0808	4.4	3.52	0
1281	Gata6	chr18	11081942	11082442	29878	-0.87	0.0574	0.114	4.46	3.59	0
1282	Jag1	chr2	137430699	137431199	-314055	-0.87	0.0607	0.12	4.06	3.19	0
1283	Rprd1a	chr18	24529872	24530372	0	-0.87	0.0927	0.169	5.21	4.34	0
1284	9530003J23Rik	chr10	117235773	117236273	2430	-0.86	3.79e-09	4.87e-08	8.11	7.25	0
1285	Rps18-ps3	chr8	107248439	107248939	14309	-0.86	1.42e-07	1.3e-06	7.93	7.07	0
1286	Slc25a47	chr12	108857794	108858294	21748	-0.86	9.83e-06	5.86e-05	7.66	6.8	0
1287	Ppp3ca	chr3	136741529	136742029	71405	-0.86	1.41e-05	8.12e-05	7.85	6.99	0
1288	Maco1	chr4	134823513	134824013	29332	-0.86	2.19e-05	0.000121	6.8	5.93	0
1289	Cxadr	chr16	78283135	78283635	-17854	-0.86	3.66e-05	0.000191	6.82	5.96	0
1290	Etf1	chr18	34900429	34900929	31078	-0.86	6.12e-05	0.000302	6.86	6.01	0
1291	Nup205	chr6	35224295	35224795	46874	-0.86	0.00011	0.000512	6.78	5.91	0
1292	Gm18212	chr8	82936122	82936622	-15890	-0.86	0.000118	0.000542	7.42	6.56	0
1293	Gm12266	chr11	60308633	60309133	-34112	-0.86	0.000136	0.000618	7.14	6.27	0
1294	Piezo1	chr8	122558759	122559259	-7430	-0.86	0.000152	0.000681	6.83	5.97	0
1295	Id2	chr12	25168017	25168517	-70877	-0.86	0.000285	0.00118	6.7	5.84	0
1296	Gm48687	chr10	98292185	98292685	-8334	-0.86	0.000344	0.0014	6.56	5.7	0
1297	Ube2s	chr7	4814276	4814776	-1686	-0.86	0.000353	0.00143	6.32	5.46	0
1298	Gm12691	chr4	98033331	98033831	116430	-0.86	0.000393	0.00157	6.73	5.87	0
1299	Hmcn1	chr1	151000671	151001171	-7236	-0.86	0.0004	0.0016	6.59	5.73	0
1300	Gm3828	chr10	80962182	80962682	-7472	-0.86	0.000436	0.00173	6.91	6.04	0
1301	Pef1	chr4	130111455	130111955	8897	-0.86	0.000439	0.00174	6.21	5.34	0
1302	Mbip	chr12	56286538	56287038	58856	-0.86	0.000455	0.00179	6.51	5.65	0
1303	Sh3rf3	chr10	58981926	58982426	168567	-0.86	0.000498	0.00194	7.37	6.52	0
1304	Col15a1	chr4	47225849	47226349	17688	-0.86	0.000658	0.00248	6.53	5.67	0
1305	Sp100	chr1	85703152	85703652	53164	-0.86	0.000848	0.00311	6.53	5.66	0
1306	Tpt1-ps2	chr4	54563019	54563519	-1104	-0.86	0.000875	0.00319	6.21	5.35	0
1307	Pla2g2d	chr4	138784185	138784685	8450	-0.86	0.000878	0.0032	6.95	6.09	0
1308	Gm43955	chr6	85098926	85099426	1999	-0.86	0.00105	0.00375	5.96	5.1	0
1309	Slc9a3r1	chr11	115158196	115158696	-4645	-0.86	0.00112	0.00396	5.86	5	0
1310	Irf2bpl	chr12	86872303	86872803	11995	-0.86	0.00116	0.0041	5.96	5.1	0
1311	Gm9042	chr19	36435840	36436340	31393	-0.86	0.0012	0.0042	6.57	5.72	0
1312	Gm20503	chr4	59005259	59005759	2049	-0.86	0.00123	0.00431	6.28	5.43	0
1313	Fam189a2	chr19	24063287	24063787	-32268	-0.86	0.00125	0.00436	5.81	4.95	0
1314	Tgfb2	chr1	186674613	186675113	30876	-0.86	0.00134	0.00464	6.15	5.29	0
1315	Cadm1	chr9	47629805	47630305	99632	-0.86	0.00138	0.00474	6.35	5.49	0
1316	Pabpc2	chr18	39637815	39638315	-135182	-0.86	0.00157	0.00533	6.75	5.88	0
1317	Egfr	chr11	16843824	16844324	91621	-0.86	0.00164	0.00552	6.42	5.56	0
1318	Fam129a	chr1	151627172	151627672	55986	-0.86	0.00176	0.00587	5.79	4.93	0
1319	Btbd9	chr17	30471548	30472048	104239	-0.86	0.00189	0.00626	5.82	4.96	0
1320	Abcd3	chr3	121804931	121805431	9871	-0.86	0.00191	0.00632	6.23	5.37	0
1321	Fnbp1l	chr3	122573612	122574112	45603	-0.86	0.002	0.00659	5.85	4.99	0
1322	Sh3kbp1	chrX	159741261	159741761	113989	-0.86	0.00206	0.00676	5.87	5.02	0
1323	Nbl1	chr4	139096124	139096624	-3131	-0.86	0.0022	0.00716	5.66	4.8	0
1324	Adk	chr14	21235365	21235865	182791	-0.86	0.00229	0.0074	5.67	4.81	0
1325	Slco3a1	chr7	74554511	74555011	0	-0.86	0.00233	0.00752	5.82	4.96	0
1326	Gm6450	chr5	92861525	92862025	-141806	-0.86	0.00267	0.00847	5.77	4.9	0
1327	Zfp608	chr18	55261044	55261544	-270864	-0.86	0.0028	0.00885	5.72	4.86	0
1328	Lpcat1	chr13	73454632	73455132	-12065	-0.86	0.0029	0.00912	6.26	5.4	0
1329	Aifm2	chr10	61723153	61723653	7890	-0.86	0.00291	0.00914	5.62	4.76	0
1330	Il10rb	chr16	91410975	91411475	4811	-0.86	0.00358	0.0109	5.57	4.71	0
1331	Gm47105	chr9	13613242	13613742	113700	-0.86	0.00375	0.0114	5.54	4.68	0
1332	Cd5	chr19	10771737	10772237	-32763	-0.86	0.0038	0.0115	5.52	4.66	0
1333	Gm11352	chr13	26088647	26089147	-105554	-0.86	0.00381	0.0115	5.5	4.65	0
1334	Ada	chr2	163706877	163707377	42862	-0.86	0.00384	0.0116	5.45	4.59	0
1335	Ep400	chr5	110769993	110770493	224	-0.86	0.00395	0.0119	5.62	4.76	0
1336	Myo1e	chr9	70232312	70232812	24962	-0.86	0.00453	0.0134	6.13	5.26	0
1337	Rpl17-ps4	chr4	63967244	63967744	-71145	-0.86	0.0047	0.0138	5.45	4.59	0
1338	Traf3ip1	chr1	91502734	91503234	8087	-0.86	0.00471	0.0139	5.9	5.04	0
1339	Gm48005	chr14	29397702	29398202	127415	-0.86	0.00492	0.0144	5.92	5.06	0
1340	Plekha7	chr7	116196835	116197335	111041	-0.86	0.00522	0.0151	5.49	4.63	0
1341	AC148013.1	chr18	8053187	8053687	1984	-0.86	0.00587	0.0167	5.75	4.89	0
1342	Bcr	chr10	75069512	75070012	8920	-0.86	0.00597	0.017	5.38	4.52	0
1343	Medag	chr5	149385108	149385608	-26141	-0.86	0.00616	0.0175	5.63	4.77	0
1344	Gm21970	chr16	91394740	91395240	3019	-0.86	0.00621	0.0176	5.37	4.51	0
1345	Usp27x	chrX	7416452	7416952	-40622	-0.86	0.00628	0.0178	5.35	4.49	0
1346	Ccdc12	chr9	110668654	110669154	12151	-0.86	0.00644	0.0181	5.61	4.76	0
1347	Baalc	chr15	38924978	38925478	-7666	-0.86	0.00653	0.0183	7.86	7.01	0
1348	Tank	chr2	61402038	61402538	-176047	-0.86	0.00698	0.0194	5.72	4.86	0
1349	Plcb4	chr2	135537432	135537932	-121079	-0.86	0.00734	0.0203	5.25	4.39	0
1350	Epb41l4b	chr4	57073146	57073646	69791	-0.86	0.00746	0.0205	6.08	5.22	0
1351	Slain2	chr5	72895946	72896446	-17858	-0.86	0.00765	0.021	5.2	4.34	0
1352	Gm5599	chr7	112970525	112971025	1858	-0.86	0.00778	0.0213	5.59	4.73	0
1353	Tex26	chr5	149465890	149466390	26230	-0.86	0.00797	0.0218	6.19	5.32	0
1354	Serpina6	chr12	103665039	103665539	-7827	-0.86	0.00908	0.0244	5.28	4.42	0
1355	Ptch1	chr13	63548566	63549066	24532	-0.86	0.0093	0.0249	5.12	4.25	0
1356	Aqp1	chr6	55273361	55273861	-62571	-0.86	0.00974	0.0259	5.7	4.84	0
1357	Spata18	chr5	73851489	73851989	200110	-0.86	0.0112	0.0291	5.2	4.34	0
1358	Ergic1	chr17	26588032	26588532	26543	-0.86	0.0116	0.03	5.09	4.23	0
1359	Tmbim1	chr1	74321357	74321857	-15735	-0.86	0.012	0.0309	5.51	4.65	0
1360	Ubash3b	chr9	41091144	41091644	70053	-0.86	0.0131	0.0332	5.46	4.6	0
1361	Cda	chr4	138367379	138367879	113	-0.86	0.0143	0.0357	4.93	4.07	0
1362	Prpf18	chr2	4555240	4555740	96373	-0.86	0.0143	0.0359	4.84	3.98	0
1363	Wnt5a	chr14	28485168	28485668	-19082	-0.86	0.0148	0.0368	4.86	4	0
1364	Limk2	chr11	3375154	3375654	33535	-0.86	0.0158	0.0391	4.97	4.11	0
1365	Pdlim1	chr19	40331880	40332380	-60038	-0.86	0.0167	0.0408	5	4.14	0
1366	Kank2	chr9	21798583	21799083	0	-0.86	0.0176	0.0427	5.54	4.68	0
1367	Dock7	chr4	99114606	99115106	5809	-0.86	0.0186	0.0446	4.87	4.01	0
1368	Naglu	chr11	101058654	101059154	-10858	-0.86	0.0186	0.0448	4.82	3.96	0
1369	Trrap	chr5	144768278	144768778	546	-0.86	0.0222	0.0519	5.75	4.89	0
1370	Add2	chr6	86043032	86043532	14351	-0.86	0.0223	0.052	4.66	3.8	0
1371	Smndc1	chr19	53446450	53446950	-55877	-0.86	0.0231	0.0537	4.61	3.75	0
1372	Nxnl2	chr13	51136949	51137449	-33573	-0.86	0.0243	0.0561	4.75	3.9	0
1373	Carm1	chr9	21564583	21565083	17689	-0.86	0.0247	0.0567	4.56	3.7	0
1374	Gadd45b	chr10	80938264	80938764	8191	-0.86	0.0252	0.0577	4.75	3.89	0
1375	Haus4	chr14	54553196	54553696	920	-0.86	0.0261	0.0594	4.7	3.84	0
1376	Dennd3	chr15	73513949	73514449	1389	-0.86	0.0264	0.0601	4.95	4.09	0
1377	Memo1	chr17	74266371	74266871	28650	-0.86	0.0273	0.0618	4.5	3.64	0
1378	4933436I01Rik	chrX	67841943	67842443	79007	-0.86	0.0308	0.0684	4.53	3.66	0
1379	Ttll5	chr12	85854207	85854707	29548	-0.86	0.0343	0.0748	4.47	3.61	0
1380	Trpm3	chr19	22576544	22577044	437425	-0.86	0.0353	0.0766	4.36	3.51	0
1381	Pcm1	chr8	41238326	41238826	-926	-0.86	0.0382	0.0819	4.45	3.59	0
1382	Zranb2	chr3	157533873	157534373	0	-0.86	0.0411	0.087	5.29	4.43	0
1383	Cpne4	chr9	104467147	104467647	-79639	-0.86	0.0434	0.0909	7.1	6.24	0
1384	D7Ertd443e	chr7	134348781	134349281	36380	-0.86	0.0453	0.094	4.23	3.38	0
1385	Gm15988	chr5	111097781	111098281	-88935	-0.86	0.0487	0.0998	4.1	3.24	0
1386	Trio	chr15	27994831	27995331	30517	-0.86	0.0488	0.1	4.37	3.51	0
1387	Slco3a1	chr7	74415099	74415599	139181	-0.86	0.0513	0.104	4.96	4.1	0
1388	Hus1b	chr13	30932880	30933380	14379	-0.86	0.0522	0.106	5.08	4.22	0
1389	Ablim3	chr18	61929062	61929562	-17210	-0.86	0.064	0.125	4.62	3.76	0
1390	Mst1	chr9	108079090	108079590	-846	-0.86	0.146	0.244	4.82	3.96	0
1391	Dock7	chr4	99120697	99121197	0	-0.86	0.206	0.319	5.23	4.36	0
1392	Rbms1	chr2	60863302	60863802	99390	-0.85	3.49e-08	3.64e-07	8.02	7.18	0
1393	Ubl3	chr5	148562230	148562730	-9441	-0.85	5.84e-08	5.79e-07	7.74	6.89	0
1394	Dennd1a	chr2	38301956	38302456	-14566	-0.85	7.69e-08	7.42e-07	7.81	6.96	0
1395	Slc43a2	chr11	75522896	75523396	-8298	-0.85	3.7e-07	3.06e-06	8.49	7.64	0
1396	Gm10240	chr15	68301018	68301518	-8301	-0.85	8.05e-07	6.16e-06	7.72	6.87	0
1397	Tspan13	chr12	36030870	36031370	11130	-0.85	1.46e-06	1.05e-05	7.84	7	0
1398	Sec24a	chr11	51759944	51760444	3190	-0.85	3.37e-06	2.24e-05	8.19	7.34	0
1399	Cxcl1	chr5	90870109	90870609	-20632	-0.85	1.16e-05	6.83e-05	7.37	6.52	0
1400	Prkag2	chr5	25006812	25007795	92847	-0.85	1.24e-05	7.21e-05	7.18	6.33	0
1401	Bmpr1a	chr14	34468513	34469013	34328	-0.85	1.94e-05	0.000109	6.99	6.15	0
1402	Nabp1	chr1	51509088	51509588	-30663	-0.85	2.01e-05	0.000112	7.16	6.31	0
1403	Zfp579	chr7	4988221	4988721	7437	-0.85	2.27e-05	0.000125	6.87	6.02	0
1404	Pdp1	chr4	11885376	11885876	80576	-0.85	2.34e-05	0.000128	7.22	6.36	0
1405	4930523C07Rik	chr1	160049393	160049893	5011	-0.85	4.5e-05	0.000229	6.81	5.96	0
1406	Wdr25	chr12	108888595	108889095	-4536	-0.85	6.59e-05	0.000323	7.06	6.21	0
1407	Cga	chr4	34891077	34891577	-2202	-0.85	6.75e-05	0.000329	6.72	5.87	0
1408	Gm13050	chr4	143261036	143262008	-17668	-0.85	7.66e-05	0.00037	6.97	6.12	0
1409	Csgalnact2	chr6	118130250	118130750	8390	-0.85	8.51e-05	0.000406	6.7	5.85	0
1410	Fry	chr5	150151998	150152498	33353	-0.85	8.84e-05	0.00042	6.95	6.09	0
1411	Fmo3	chr1	163009245	163009745	-24717	-0.85	0.000148	0.000663	6.67	5.82	0
1412	Rab14	chr2	35157739	35158239	42881	-0.85	0.00016	0.000713	7.82	6.97	0
1413	Samd4	chr14	46932657	46933157	49803	-0.85	0.000176	0.000776	6.55	5.71	0
1414	Gm27161	chr9	34280006	34280506	79778	-0.85	0.000183	0.000802	7.02	6.16	0
1415	Gm4585	chr7	131772400	131772900	-97518	-0.85	0.000265	0.00111	6.3	5.45	0
1416	Rflnb	chr11	76017405	76017905	9877	-0.85	0.000275	0.00115	6.46	5.61	0
1417	Syde2	chr3	145987643	145988143	0	-0.85	0.000447	0.00176	6.7	5.86	0
1418	Sbno2	chr10	80097205	80097705	7866	-0.85	0.000458	0.0018	6.35	5.5	0
1419	Cfap97	chr8	46092922	46093422	-58349	-0.85	0.000466	0.00183	7.86	7.01	0
1420	Garem1	chr18	21237570	21238070	62068	-0.85	0.000468	0.00183	6.2	5.35	0
1421	Kcnk1	chr8	126134953	126135453	139783	-0.85	0.000538	0.00208	6.24	5.38	0
1422	Gm11693	chr11	113671453	113671953	-6577	-0.85	0.000564	0.00216	6.59	5.74	0
1423	Adamts4	chr1	171247067	171247567	-2854	-0.85	0.000599	0.00228	6.22	5.38	0
1424	Srp68	chr11	116258526	116259026	15191	-0.85	0.000624	0.00237	6.23	5.39	0
1425	Crlf3	chr11	80049945	80050445	30546	-0.85	0.000687	0.00258	6.67	5.82	0
1426	Gm7063	chr1	45541079	45541579	-20325	-0.85	0.000805	0.00297	6.48	5.63	0
1427	Sap18b	chr8	95818171	95818671	-6675	-0.85	0.000876	0.0032	6.11	5.26	0
1428	Epb41l4a	chr18	34113577	34114077	-106371	-0.85	0.000959	0.00346	6.29	5.44	0
1429	Gm30970	chr14	79140875	79141375	-34474	-0.85	0.00109	0.00388	6.27	5.42	0
1430	Gm49326	chr12	17881465	17881965	-232	-0.85	0.00112	0.00397	6.6	5.75	0
1431	Gm6517	chr5	66884301	66884801	-5565	-0.85	0.0012	0.0042	5.88	5.03	0
1432	Gm14294	chr2	179332834	179333334	-30959	-0.85	0.00124	0.00433	6.08	5.23	0
1433	Gm18154	chr15	61531976	61532476	-293771	-0.85	0.00129	0.00449	7.53	6.69	0
1434	Usp46	chr5	74051671	74052171	16260	-0.85	0.00135	0.00466	6.02	5.17	0
1435	Slc25a51	chr4	45459312	45459812	-50546	-0.85	0.00135	0.00466	6.48	5.63	0
1436	Gm46138	chr9	78780655	78781155	-13123	-0.85	0.00139	0.00478	5.91	5.06	0
1437	Gm15272	chr10	24493951	24494451	20060	-0.85	0.0015	0.00512	6.63	5.78	0
1438	Neo1	chr9	59035386	59035886	555	-0.85	0.00152	0.00518	6.11	5.26	0
1439	Smad3	chr9	63745792	63746292	11702	-0.85	0.00154	0.00524	6.02	5.18	0
1440	Gm9013	chr14	59841375	59841875	198616	-0.85	0.00157	0.0053	5.85	5	0
1441	Diras2	chr13	52222631	52223131	308148	-0.85	0.0016	0.00541	5.88	5.03	0
1442	Akap2	chr4	57812605	57813105	94948	-0.85	0.00161	0.00545	5.78	4.92	0
1443	Smad7	chr18	75383414	75383914	15885	-0.85	0.00183	0.00608	5.78	4.93	0
1444	Dicer1	chr12	104642173	104642673	109279	-0.85	0.00194	0.00641	5.72	4.87	0
1445	Gm5507	chr18	54159610	54160110	175289	-0.85	0.00279	0.00881	5.76	4.91	0
1446	St3gal4	chr9	35007154	35007654	111614	-0.85	0.00282	0.00888	6.22	5.37	0
1447	BC030870	chr8	65125967	65126467	3096	-0.85	0.00319	0.00992	5.53	4.68	0
1448	Adamtsl1	chr4	85695334	85695834	181162	-0.85	0.00352	0.0108	5.78	4.94	0
1449	Rpe	chr1	66608312	66608812	-92019	-0.85	0.00359	0.011	5.94	5.09	0
1450	Dcaf12	chr4	41314721	41315221	0	-0.85	0.00392	0.0118	5.62	4.77	0
1451	Gpbar1	chr1	74268294	74268794	-9756	-0.85	0.0044	0.0131	6.6	5.75	0
1452	Gm38041	chr3	85169671	85170171	-16975	-0.85	0.00455	0.0135	5.88	5.03	0
1453	Magi1	chr6	94284645	94285145	-728	-0.85	0.00496	0.0145	5.39	4.55	0
1454	Ssh1	chr5	113966688	113967188	26706	-0.85	0.00518	0.0151	5.45	4.6	0
1455	Gm38041	chr3	85340496	85340996	-187800	-0.85	0.00552	0.0159	5.54	4.69	0
1456	Usp32	chr11	85126391	85126891	13270	-0.85	0.00573	0.0164	5.32	4.47	0
1457	Krr1	chr10	111932984	111933484	-39180	-0.85	0.00579	0.0166	5.84	4.99	0
1458	Syn3	chr10	86456495	86456995	41901	-0.85	0.00589	0.0168	6.11	5.27	0
1459	Irf2bp2	chr8	126547707	126548207	45779	-0.85	0.0064	0.018	5.35	4.5	0
1460	Gm6517	chr5	66886782	66887282	-3084	-0.85	0.00712	0.0198	5.28	4.43	0
1461	Anxa3	chr5	96803238	96803738	9899	-0.85	0.00738	0.0204	5.3	4.46	0
1462	Epha4	chr1	76977154	76977654	537434	-0.85	0.00753	0.0207	5.27	4.42	0
1463	Grb10	chr11	12016588	12017088	21595	-0.85	0.00762	0.0209	5.62	4.77	0
1464	Gm5266	chr1	34218769	34219269	-148102	-0.85	0.00874	0.0236	5.94	5.09	0
1465	Susd6	chr12	80827279	80827779	36769	-0.85	0.00876	0.0236	5.15	4.31	0
1466	Bdh2	chr3	135285180	135285680	3959	-0.85	0.00949	0.0253	5.32	4.48	0
1467	Ppm1h	chr10	122753094	122753594	74332	-0.85	0.00978	0.0259	5.19	4.33	0
1468	Arl4d	chr11	101678774	101679274	13233	-0.85	0.00989	0.0262	5.33	4.49	0
1469	Gm8209	chr7	16698954	16699454	-4585	-0.85	0.01	0.0265	5.08	4.23	0
1470	Clic6	chr16	92483969	92484469	-1267	-0.85	0.0105	0.0275	5.58	4.73	0
1471	Gm6517	chr5	66949086	66949586	58720	-0.85	0.0111	0.0288	5.04	4.19	0
1472	Gm10577	chr4	101026949	101027449	-6253	-0.85	0.0116	0.0299	5.9	5.05	0
1473	Gm20503	chr4	59011329	59011829	8119	-0.85	0.012	0.0309	5.07	4.21	0
1474	Cyr61	chr3	145689140	145689640	-39159	-0.85	0.0128	0.0325	5.1	4.25	0
1475	Eif4g3	chr4	137958923	137959423	-33599	-0.85	0.0137	0.0346	4.89	4.03	0
1476	Gm340	chr19	41547502	41548002	-34368	-0.85	0.0141	0.0353	4.98	4.13	0
1477	Baiap2l2	chr15	79282495	79282995	2542	-0.85	0.0148	0.0369	5.01	4.16	0
1478	Ppp1r16b	chr2	158712238	158712738	46840	-0.85	0.0157	0.0387	5.04	4.2	0
1479	Kcnj4	chr15	79505898	79506398	-657	-0.85	0.0165	0.0403	4.84	4	0
1480	Gm15950	chr16	13952736	13953236	-31337	-0.85	0.0168	0.041	5.02	4.17	0
1481	Gm15920	chr5	130186359	130186859	-1536	-0.85	0.0174	0.0422	4.85	4	0
1482	Daam2	chr17	49545110	49545610	18733	-0.85	0.0182	0.0439	4.77	3.92	0
1483	Gm12564	chr3	37558005	37558505	-1502	-0.85	0.0184	0.0443	5.17	4.32	0
1484	Ext1	chr15	53081473	53081973	264186	-0.85	0.0191	0.0456	4.91	4.06	0
1485	Hps5	chr7	46780117	46780617	15447	-0.85	0.0201	0.0477	4.77	3.92	0
1486	Mrpl45	chr11	97299314	97299814	-15902	-0.85	0.0206	0.0486	5.15	4.29	0
1487	Cgnl1	chr9	71693678	71694178	77424	-0.85	0.021	0.0495	4.82	3.97	0
1488	CT025522.1	chr16	70093210	70093710	50562	-0.85	0.0237	0.0548	4.66	3.81	0
1489	Ktn1	chr14	47751372	47751872	102924	-0.85	0.0255	0.0583	4.83	3.98	0
1490	Tll2	chr19	41206681	41207181	0	-0.85	0.0259	0.059	5.21	4.36	0
1491	Pctp	chr11	89914531	89915031	87863	-0.85	0.0263	0.06	4.63	3.78	0
1492	Tmem170	chr8	111892352	111892852	-15602	-0.85	0.0285	0.064	4.99	4.15	0
1493	Arfgef1	chr1	10223726	10224226	8444	-0.85	0.0345	0.0752	4.56	3.72	0
1494	Syt2	chr1	134796043	134796543	149366	-0.85	0.0347	0.0755	4.45	3.6	0
1495	Ptch1	chr13	63544774	63545274	28324	-0.85	0.035	0.076	4.51	3.66	0
1496	Chrm2	chr6	36293660	36294160	-93924	-0.85	0.0354	0.0767	4.45	3.6	0
1497	Rab11fip4	chr11	79729622	79730122	138410	-0.85	0.0355	0.0769	4.99	4.14	0
1498	Eps15	chr4	109279986	109280486	0	-0.85	0.0363	0.0784	5.35	4.5	0
1499	Ptprf	chr4	118268976	118269476	21929	-0.85	0.0394	0.0839	5.13	4.28	0
1500	Gm6706	chr3	80331923	80332423	67243	-0.85	0.0442	0.0923	4.2	3.35	0
1501	Ptch1	chr13	63547176	63547676	25922	-0.85	0.0448	0.0932	4.3	3.45	0
1502	Arid4a	chr12	71000378	71000878	-15112	-0.85	0.0455	0.0944	4.65	3.8	0
1503	Reep3	chr10	67108039	67108539	-11094	-0.85	0.0519	0.105	5.03	4.17	0
1504	Chga	chr12	102621690	102622190	66721	-0.85	0.057	0.114	4.88	4.03	0
1505	Rabgap1l	chr1	160758207	160758707	34504	-0.85	0.0908	0.167	3.88	3.03	0
1506	Gm16505	chr13	3360542	3361042	2269	-0.85	0.093	0.17	4.34	3.49	0
1507	Inppl1	chr7	101836743	101837243	986	-0.85	0.164	0.266	4.86	4.01	0
1508	Rnaseh2b	chr14	62214982	62215482	-77107	-0.84	1.83e-09	2.51e-08	8.43	7.59	0
1509	Pigt	chr2	164510576	164511076	13056	-0.84	3.73e-09	4.8e-08	8.55	7.71	0
1510	Epb41l4b	chr4	57168643	57169143	-25206	-0.84	6.46e-08	6.34e-07	7.91	7.07	0
1511	Dusp10	chr1	183983120	183983620	-29682	-0.84	1.54e-07	1.4e-06	7.8	6.97	0
1512	Btg3	chr16	78454797	78455297	-77605	-0.84	9.29e-07	7.01e-06	7.42	6.58	0
1513	Snx18	chr13	113606100	113606600	11964	-0.84	9.48e-06	5.67e-05	7.12	6.28	0
1514	Hs2st1	chr3	144565125	144565625	4556	-0.84	1.87e-05	0.000105	7.72	6.88	0
1515	Chd2	chr7	73532802	73533302	8528	-0.84	2.71e-05	0.000146	7.2	6.35	0
1516	Gm8192	chr11	32729208	32729708	45931	-0.84	3.26e-05	0.000172	7.17	6.32	0
1517	Sorcs3	chr19	48088281	48088781	-117244	-0.84	3.39e-05	0.000179	7.56	6.71	0
1518	Slc52a3	chr2	151998432	151998932	1921	-0.84	3.81e-05	0.000198	6.82	5.98	0
1519	Pmp2	chr3	10184651	10185151	-722	-0.84	6.13e-05	0.000303	7.12	6.28	0
1520	Gm8058	chr9	78063954	78064454	-4397	-0.84	6.29e-05	0.000309	6.82	5.98	0
1521	Gm8818	chr1	153274545	153275045	-30387	-0.84	6.63e-05	0.000324	6.89	6.04	0
1522	AC164970.1	chr16	25445118	25445618	-1845	-0.84	8.07e-05	0.000387	6.97	6.13	0
1523	Zfp74	chr7	29956149	29956649	-2060	-0.84	0.000117	0.00054	6.63	5.79	0
1524	Cc2d2b	chr19	40755678	40756178	6925	-0.84	0.000169	0.000746	6.98	6.14	0
1525	Ier3	chr17	35771956	35772456	-49228	-0.84	0.000231	0.000986	6.71	5.87	0
1526	Prickle1	chr15	93519709	93520209	75682	-0.84	0.00026	0.00109	6.48	5.64	0
1527	Bcr	chr10	75054053	75054553	-6039	-0.84	0.00027	0.00113	7.16	6.33	0
1528	Morf4l2	chrX	136755221	136755721	-11531	-0.84	0.000288	0.0012	6.53	5.69	0
1529	Fam160a1	chr3	85813037	85813537	3754	-0.84	0.000299	0.00124	6.94	6.11	0
1530	Lpcat1	chr13	73440940	73441440	-25757	-0.84	0.000357	0.00145	6.77	5.92	0
1531	Srp14	chr2	118437136	118437636	42075	-0.84	0.000392	0.00157	6.6	5.76	0
1532	Tpt1-ps3	chr6	99944542	99945042	-66208	-0.84	0.000509	0.00198	6.54	5.7	0
1533	Gm17829	chr10	61524589	61525089	-14004	-0.84	0.000511	0.00199	6.69	5.85	0
1534	Iqck	chr7	118848689	118849189	-6563	-0.84	0.000515	0.002	6.17	5.33	0
1535	Col4a1	chr8	11348623	11349572	-35797	-0.84	0.000585	0.00223	6.57	5.72	0
1536	Kcnj16	chr11	110985873	110986373	17840	-0.84	0.000603	0.0023	6.43	5.58	0
1537	Gm6305	chr16	11193168	11193668	-1903	-0.84	0.000624	0.00237	6.77	5.94	0
1538	Pacsin2	chr15	83467269	83467769	-2663	-0.84	0.00065	0.00245	6.61	5.76	0
1539	Gm5117	chr8	31720518	31721018	18742	-0.84	0.000733	0.00273	6.11	5.27	0
1540	Popdc2	chr16	38361888	38362388	0	-0.84	0.000808	0.00298	6.16	5.32	0
1541	Btg3	chr16	78347483	78347983	29209	-0.84	0.000906	0.00329	6.44	5.6	0
1542	Gli3	chr13	15541835	15542335	78600	-0.84	0.00123	0.00432	6.2	5.36	0
1543	Ptpn3	chr4	57242962	57243462	58375	-0.84	0.00126	0.00439	6.32	5.48	0
1544	Rassf8	chr6	145795027	145795527	48279	-0.84	0.00127	0.00442	6.33	5.49	0
1545	Zp4-ps	chr13	11023622	11024122	-497930	-0.84	0.00131	0.00453	5.93	5.09	0
1546	A930017M01Rik	chr15	44689971	44690471	-61809	-0.84	0.00136	0.00469	6.19	5.35	0
1547	Kdm2b	chr5	122991343	122991843	-1520	-0.84	0.00143	0.0049	6.53	5.69	0
1548	Zfp444	chr7	6170893	6171393	-833	-0.84	0.00174	0.00582	5.93	5.09	0
1549	Slc16a12	chr19	34726575	34727075	20214	-0.84	0.00179	0.00598	5.91	5.08	0
1550	Gm12728	chr4	105833476	105833976	43607	-0.84	0.00188	0.00622	5.85	5.01	0
1551	Gm12477	chr4	54738970	54739470	-68778	-0.84	0.00203	0.00668	5.96	5.12	0
1552	Gm29640	chr1	61971944	61972444	8763	-0.84	0.00246	0.0079	6.25	5.41	0
1553	Gm14130	chr2	149680102	149680602	-62573	-0.84	0.00267	0.00847	6.06	5.22	0
1554	2310022B05Rik	chr8	124663193	124663693	0	-0.84	0.00342	0.0105	5.95	5.11	0
1555	Ppp1r3e	chr14	54875965	54876465	1085	-0.84	0.00358	0.0109	5.83	4.99	0
1556	Dnm3	chr1	162449100	162449600	28434	-0.84	0.00367	0.0112	5.9	5.07	0
1557	Gm7825	chr6	94407259	94407759	-10070	-0.84	0.00381	0.0115	5.64	4.81	0
1558	Cttnbp2nl	chr3	105032949	105033449	19697	-0.84	0.00417	0.0125	5.57	4.73	0
1559	Gm47482	chr12	24519748	24520248	-6909	-0.84	0.00469	0.0138	5.47	4.62	0
1560	Ceacam2	chr7	25509813	25510313	29544	-0.84	0.00474	0.0139	5.48	4.64	0
1561	Gm12485	chr3	100678934	100679434	-831	-0.84	0.00491	0.0144	5.55	4.71	0
1562	Sh3bp4	chr1	89074285	89074785	3870	-0.84	0.00572	0.0164	5.41	4.57	0
1563	Max	chr12	76953939	76954439	7762	-0.84	0.00669	0.0187	5.65	4.81	0
1564	Ctdspl	chr9	118979781	118980281	53328	-0.84	0.00675	0.0189	5.54	4.7	0
1565	Supt16	chr14	52197004	52197504	0	-0.84	0.00686	0.0191	5.3	4.46	0
1566	St3gal5	chr6	72097175	72097675	0	-0.84	0.00723	0.02	5.47	4.63	0
1567	Asb15	chr6	24553346	24553846	25202	-0.84	0.00723	0.02	5.24	4.4	0
1568	Epb41l5	chr1	119647318	119647818	1182	-0.84	0.0073	0.0202	5.24	4.4	0
1569	Fam160a1	chr3	85743649	85744149	73142	-0.84	0.00825	0.0224	5.27	4.42	0
1570	Mrpl37	chr4	107011789	107012289	54579	-0.84	0.00884	0.0238	5.2	4.37	0
1571	Hspa8	chr9	40795575	40796075	-4909	-0.84	0.00914	0.0245	5.25	4.42	0
1572	Lhfp	chr3	53037140	53037640	-3888	-0.84	0.00946	0.0252	5.38	4.53	0
1573	Tmsb4x	chrX	167130504	167131004	78311	-0.84	0.00961	0.0256	5.16	4.31	0
1574	Eif2b1	chr5	124578868	124579368	0	-0.84	0.00985	0.0261	5.53	4.69	0
1575	Zfp532	chr18	65635879	65636379	55649	-0.84	0.0101	0.0266	6.17	5.32	0
1576	Cdk17	chr10	93192746	93193246	31871	-0.84	0.0105	0.0274	5.14	4.3	0
1577	Dnaja2	chr8	85590241	85590741	-34897	-0.84	0.0107	0.028	5.69	4.85	0
1578	Col27a1	chr4	63238133	63238633	24129	-0.84	0.0132	0.0334	5.19	4.36	0
1579	Btaf1	chr19	36936370	36936870	10291	-0.84	0.0136	0.0344	5.9	5.06	0
1580	Slc29a2	chr19	5023759	5024259	0	-0.84	0.0145	0.0361	5.05	4.2	0
1581	Gm18541	chr9	63942802	63943302	44537	-0.84	0.0148	0.0369	5.32	4.49	0
1582	Gm14984	chrX	130423451	130423951	-21232	-0.84	0.0153	0.0379	4.98	4.14	0
1583	Gm15182	chr1	75596681	75597181	-27473	-0.84	0.0156	0.0385	5.58	4.75	0
1584	Zfp524	chr7	5013022	5013522	-893	-0.84	0.016	0.0394	5.41	4.58	0
1585	Tspan1	chr4	116166319	116166819	782	-0.84	0.017	0.0414	4.86	4.02	0
1586	Fam196a	chr7	134938181	134938681	0	-0.84	0.0174	0.0423	5.7	4.86	0
1587	Carnmt1	chr19	18675526	18676026	4746	-0.84	0.0175	0.0424	5.67	4.83	0
1588	Cckar	chr5	53656409	53656909	50796	-0.84	0.0179	0.0432	4.91	4.07	0
1589	Adam10	chr9	70701410	70701910	22413	-0.84	0.0187	0.0449	5.11	4.27	0
1590	Setbp1	chr18	78974422	78974922	134469	-0.84	0.0189	0.0453	4.83	3.98	0
1591	1810013L24Rik	chr16	8850014	8850514	19914	-0.84	0.0195	0.0466	4.83	3.99	0
1592	Sema6d	chr2	124349743	124350243	259774	-0.84	0.02	0.0475	5.19	4.34	0
1593	Gm47178	chr9	56502056	56502556	-41200	-0.84	0.02	0.0475	5.25	4.41	0
1594	Snrk	chr9	122153448	122153948	36182	-0.84	0.0211	0.0496	4.75	3.91	0
1595	AC151299.3	chr17	16099399	16099899	63665	-0.84	0.0221	0.0516	4.75	3.91	0
1596	Cpeb4	chr11	31821893	31822393	-49818	-0.84	0.0222	0.0518	7.16	6.32	0
1597	Adamtsl3	chr7	82444890	82445390	109196	-0.84	0.0224	0.0522	4.75	3.91	0
1598	Vill	chr9	119025665	119026165	-26613	-0.84	0.0225	0.0524	4.86	4.02	0
1599	Zfp618	chr4	63034555	63035055	68982	-0.84	0.0234	0.0542	5.45	4.61	0
1600	Tgfb2	chr1	186441189	186441689	264300	-0.84	0.0247	0.0568	4.89	4.06	0
1601	Abl1	chr2	31737534	31738034	49158	-0.84	0.0256	0.0585	4.88	4.04	0
1602	Efnb1	chrX	99144175	99144675	8045	-0.84	0.0267	0.0605	5.52	4.68	0
1603	Bcor	chrX	12128114	12128614	31741	-0.84	0.0267	0.0606	4.68	3.85	0
1604	Ttll5	chr12	85878746	85879246	54087	-0.84	0.0274	0.062	4.63	3.79	0
1605	Myo6	chr9	80192805	80193305	27774	-0.84	0.0277	0.0625	4.61	3.77	0
1606	Fau-ps1	chr2	142117865	142118365	279076	-0.84	0.0295	0.0659	4.53	3.69	0
1607	Gm12846	chr4	98563422	98563922	-100444	-0.84	0.0328	0.0721	4.85	4.01	0
1608	Tead1	chr7	112707314	112707814	27996	-0.84	0.0339	0.0741	4.45	3.61	0
1609	Gm14113	chr2	147305256	147305756	15501	-0.84	0.0353	0.0765	4.39	3.55	0
1610	4931429L15Rik	chr9	46309097	46309597	10389	-0.84	0.0353	0.0765	4.39	3.55	0
1611	Pheta1	chr5	121924207	121924707	75223	-0.84	0.0426	0.0896	5.27	4.43	0
1612	Mapk3	chr7	126762366	126762866	2765	-0.84	0.0521	0.106	4.97	4.13	0
1613	Fbxl17	chr17	63500359	63500859	-342	-0.84	0.115	0.202	5.13	4.29	0
1614	Ptpn13	chr5	103424899	103425399	0	-0.84	0.189	0.298	5.04	4.2	0
1615	Myo5b	chr18	74493648	74494148	52712	-0.84	0.221	0.336	5.16	4.32	0
1616	Rassf10	chr7	112864147	112864647	-89315	-0.83	6.74e-09	8.19e-08	8.23	7.4	0
1617	Uvrag	chr7	99131862	99132362	8779	-0.83	1.11e-06	8.27e-06	8.03	7.21	0
1618	Dcaf5	chr12	80366114	80366614	69987	-0.83	1.55e-06	1.11e-05	7.57	6.74	0
1619	Gm20397	chr9	117069216	117069716	3689	-0.83	3.75e-06	2.46e-05	7.34	6.51	0
1620	Phactr4	chr4	132417008	132417508	4981	-0.83	3.83e-06	2.51e-05	7.68	6.85	0
1621	Tmem238l	chr11	66971978	66972478	15340	-0.83	5.49e-06	3.46e-05	7.17	6.33	0
1622	Erg28	chr12	85819478	85819978	4572	-0.83	9.11e-06	5.48e-05	7.13	6.31	0
1623	Arhgap35	chr7	16568903	16569403	45590	-0.83	1.32e-05	7.64e-05	7.36	6.54	0
1624	Pdgfa	chr5	138987919	138988419	8951	-0.83	2.27e-05	0.000125	7.61	6.78	0
1625	Gm10974	chr7	66325403	66325903	-40002	-0.83	2.34e-05	0.000128	7.17	6.35	0
1626	Gm16198	chr3	152116061	152116561	-36886	-0.83	3.12e-05	0.000166	6.89	6.06	0
1627	Ythdf1	chr2	180915947	180916447	4502	-0.83	3.27e-05	0.000173	7.19	6.36	0
1628	Gm47105	chr9	13633319	13633819	93623	-0.83	4.76e-05	0.000241	6.99	6.16	0
1629	Rnf144b	chr13	47250985	47251485	128329	-0.83	6.32e-05	0.000311	7.03	6.2	0
1630	Rnf125	chr18	20955357	20955857	10732	-0.83	6.49e-05	0.000318	7.23	6.4	0
1631	Ythdc2	chr18	44846355	44846855	18609	-0.83	7.47e-05	0.000362	7.45	6.62	0
1632	Otulinl	chr15	27744936	27745436	-63357	-0.83	8.33e-05	0.000399	6.87	6.04	0
1633	Yars	chr4	129206718	129207218	16958	-0.83	0.000106	0.000495	6.72	5.89	0
1634	Tnfsf15	chr4	63742000	63742500	2613	-0.83	0.000112	0.000519	6.65	5.82	0
1635	Zfp42-ps1	chr15	93655683	93656183	23466	-0.83	0.000115	0.000531	6.89	6.07	0
1636	1700056E22Rik	chr1	184076627	184077127	-42326	-0.83	0.00013	0.000592	7.71	6.88	0
1637	Arl4c	chr1	88611862	88612362	89859	-0.83	0.000163	0.000722	6.63	5.8	0
1638	Gm43680	chr5	20390760	20391260	-129798	-0.83	0.000212	0.000913	6.41	5.58	0
1639	Gm4525	chr3	104909171	104909671	6492	-0.83	0.000214	0.000922	7.35	6.52	0
1640	Mtg2	chr2	180081630	180082130	11042	-0.83	0.000306	0.00126	6.7	5.88	0
1641	Tnfrsf21	chr17	42992583	42993083	-23472	-0.83	0.000327	0.00134	6.32	5.49	0
1642	Cobl	chr11	12430186	12430686	34274	-0.83	0.000371	0.0015	6.41	5.59	0
1643	Aig1	chr10	13711420	13711920	157060	-0.83	0.000422	0.00168	6.74	5.91	0
1644	Slc35b1	chr11	95396511	95397011	11819	-0.83	0.000479	0.00188	6.54	5.7	0
1645	Rps12l1	chr7	56015052	56015552	1036	-0.83	0.000483	0.00189	6.2	5.37	0
1646	Ccdc92	chr5	124852111	124852611	9813	-0.83	0.000533	0.00206	7.24	6.41	0
1647	Gm18753	chr5	150465262	150465762	18480	-0.83	0.000541	0.00209	6.63	5.8	0
1648	Kcnj13	chr1	87412677	87413177	-17948	-0.83	0.000753	0.0028	6.19	5.36	0
1649	AC147227.1	chr18	4784180	4784680	41104	-0.83	0.00088	0.00321	6.43	5.6	0
1650	Stxbp6	chr12	45022009	45022509	52200	-0.83	0.000906	0.00329	6.3	5.47	0
1651	Dnajb1	chr8	83622242	83622742	14049	-0.83	0.000941	0.0034	6.65	5.82	0
1652	4930523C07Rik	chr1	160046633	160047133	2251	-0.83	0.000982	0.00353	6.03	5.19	0
1653	Faap24	chr7	35380292	35380792	16044	-0.83	0.00111	0.00394	6.1	5.27	0
1654	Chd2	chr7	73585049	73585549	-43219	-0.83	0.00113	0.00398	6.36	5.53	0
1655	Cog7	chr7	121939584	121940084	41627	-0.83	0.00118	0.00414	6.91	6.08	0
1656	Rnf32	chr5	29170533	29171523	-24469	-0.83	0.00132	0.00457	6.32	5.49	0
1657	Gm12722	chr4	105403217	105403717	-28271	-0.83	0.00139	0.00478	6.26	5.43	0
1658	Gm36983	chr3	22826431	22826931	-245488	-0.83	0.00158	0.00534	6.49	5.67	0
1659	Gm29641	chr1	62334139	62334639	-238800	-0.83	0.00159	0.00536	6.4	5.57	0
1660	Zfp326	chr5	105895352	105895852	18787	-0.83	0.00182	0.00606	5.9	5.07	0
1661	Krr1	chr10	111945549	111946049	-26615	-0.83	0.00185	0.00614	6.67	5.83	0
1662	Jup	chr11	100403323	100403823	-5560	-0.83	0.00186	0.00617	6.4	5.56	0
1663	Lman2l	chr1	36457595	36458095	-12324	-0.83	0.00202	0.00664	6.21	5.38	0
1664	Dusp14	chr11	84063685	84064185	5076	-0.83	0.00219	0.00712	5.81	4.98	0
1665	Nrcam	chr12	44304021	44304521	-24364	-0.83	0.00302	0.00944	5.67	4.84	0
1666	Ticrr	chr7	79659900	79660400	0	-0.83	0.0031	0.00966	5.72	4.89	0
1667	Skap1	chr11	96430298	96430798	-33795	-0.83	0.00319	0.00991	5.82	4.98	0
1668	Entpd7	chr19	43689446	43689946	0	-0.83	0.00333	0.0103	5.66	4.83	0
1669	Ssu2	chr6	112379013	112379513	8510	-0.83	0.00359	0.011	5.92	5.1	0
1670	Gm21893	chr6	128255256	128255756	-38346	-0.83	0.0037	0.0112	5.57	4.75	0
1671	A630001G21Rik	chr1	85735710	85736210	42433	-0.83	0.00374	0.0113	5.57	4.74	0
1672	Prkg2	chr5	99238096	99238596	-200745	-0.83	0.00391	0.0118	6.39	5.56	0
1673	Lamc2	chr1	153098504	153099004	87443	-0.83	0.00417	0.0125	6.28	5.45	0
1674	Acot11	chr4	106795558	106796058	8940	-0.83	0.00488	0.0143	5.65	4.82	0
1675	Cdk14	chr5	5354929	5355429	64883	-0.83	0.0049	0.0143	5.56	4.73	0
1676	Ppard	chr17	28242269	28242769	9569	-0.83	0.0049	0.0144	7.03	6.2	0
1677	Mcee	chr7	64392502	64393002	0	-0.83	0.00545	0.0157	5.46	4.64	0
1678	Gm17906	chr5	74943973	74944473	60638	-0.83	0.00552	0.0159	5.63	4.8	0
1679	Mcc	chr18	44623349	44623849	188333	-0.83	0.00568	0.0163	5.72	4.88	0
1680	Megf9	chr4	70541523	70542023	-6528	-0.83	0.00577	0.0165	5.38	4.55	0
1681	Serpina6	chr12	103659606	103660106	-2394	-0.83	0.00605	0.0172	5.62	4.79	0
1682	Actg-ps1	chr8	46241865	46242365	12871	-0.83	0.00633	0.0179	5.59	4.76	0
1683	Gm33882	chr7	98985271	98985771	-104461	-0.83	0.00634	0.0179	6.08	5.25	0
1684	Bcl2	chr1	106630083	106630583	83691	-0.83	0.00659	0.0185	5.82	4.98	0
1685	Ndst1	chr18	60731230	60731730	-17841	-0.83	0.00695	0.0194	5.54	4.71	0
1686	Hecw2	chr1	54002022	54002522	192646	-0.83	0.00718	0.0199	5.3	4.46	0
1687	Psapl1	chr5	36139654	36140154	-63867	-0.83	0.0079	0.0216	5.42	4.6	0
1688	Ctif	chr18	75649569	75650069	47627	-0.83	0.00821	0.0223	5.22	4.39	0
1689	Srsf11	chr3	158029633	158030133	6506	-0.83	0.0084	0.0227	5.36	4.53	0
1690	Dmrta2	chr4	109884219	109884719	-93334	-0.83	0.00912	0.0244	5.59	4.77	0
1691	Gm45930	chr12	85202068	85202568	-14263	-0.83	0.00995	0.0263	5.46	4.62	0
1692	Gm16273	chr5	66483076	66483576	126158	-0.83	0.0103	0.0271	5.14	4.31	0
1693	Zfp938	chr10	82241087	82241587	0	-0.83	0.0107	0.028	5.57	4.73	0
1694	Itgb1	chr8	128679859	128680359	-5295	-0.83	0.0108	0.0282	5.62	4.79	0
1695	Msi2	chr11	88687658	88688158	30355	-0.83	0.0113	0.0293	5.35	4.52	0
1696	Akp-ps1	chr1	87018816	87019316	-48356	-0.83	0.0143	0.0358	5.2	4.37	0
1697	Sipa1l1	chr12	82196690	82197190	27370	-0.83	0.0143	0.0358	6.42	5.58	0
1698	Gm21726	chr13	90572527	90573027	-10302	-0.83	0.0148	0.0368	5.59	4.76	0
1699	Cdkn2b	chr4	89348785	89349285	-37746	-0.83	0.0149	0.0371	5.5	4.67	0
1700	Kat6a	chr8	22871565	22872065	12030	-0.83	0.0152	0.0377	5.37	4.54	0
1701	Psmd4	chr3	95054420	95054920	-11806	-0.83	0.0161	0.0397	4.96	4.13	0
1702	Gm17937	chr5	106636574	106637074	26282	-0.83	0.0171	0.0415	4.9	4.07	0
1703	Stk17b	chr1	53823546	53824046	-38322	-0.83	0.0172	0.0418	5.61	4.78	0
1704	Pbx3	chr2	34322795	34323295	49847	-0.83	0.0173	0.0421	4.9	4.07	0
1705	AC115954.1	chr16	24575330	24575830	45936	-0.83	0.0183	0.0442	4.82	3.99	0
1706	Gm2505	chr3	143970712	143971212	97717	-0.83	0.0185	0.0446	4.82	3.99	0
1707	Hivep2	chr10	14211878	14212378	245803	-0.83	0.0196	0.0468	4.82	3.99	0
1708	Tgfb2	chr1	186567008	186567508	138481	-0.83	0.0233	0.054	4.82	3.98	0
1709	Poldip3	chr15	83142904	83143404	5980	-0.83	0.0236	0.0546	5.07	4.24	0
1710	Hprt	chrX	53057135	53057635	68998	-0.83	0.0247	0.0568	5.31	4.47	0
1711	Gm49059	chr14	85739115	85739615	83911	-0.83	0.0264	0.06	4.69	3.85	0
1712	Chn2	chr6	54099601	54100101	60047	-0.83	0.0275	0.0622	4.59	3.76	0
1713	Aimp1	chr3	132749442	132749942	-65072	-0.83	0.0277	0.0625	4.89	4.06	0
1714	Crem	chr18	3267459	3267959	69789	-0.83	0.0279	0.0628	4.74	3.9	0
1715	Il17re	chr6	113462701	113463201	4217	-0.83	0.0284	0.0639	4.58	3.76	0
1716	AC087802.1	chr16	17693174	17693674	-9253	-0.83	0.03	0.0669	4.84	4.01	0
1717	Enpp6	chr8	47208111	47208611	221224	-0.83	0.0336	0.0735	4.53	3.7	0
1718	Tmem171	chr13	98700610	98701110	-5776	-0.83	0.0354	0.0768	4.78	3.95	0
1719	Akap13	chr7	75460273	75460773	4739	-0.83	0.0403	0.0856	4.74	3.91	0
1720	Mapk12	chr15	89141063	89141563	-360	-0.83	0.0409	0.0865	5.14	4.31	0
1721	Gm16016	chr3	57495305	57495805	-32427	-0.83	0.0435	0.091	4.43	3.6	0
1722	Slc6a3	chr13	73518062	73518562	-18185	-0.83	0.0448	0.0933	4.36	3.53	0
1723	Gm29335	chr1	88795498	88795998	-72674	-0.83	0.0464	0.0959	4.24	3.41	0
1724	Zdhhc14	chr17	5503094	5503594	10537	-0.83	0.0497	0.102	4.17	3.33	0
1725	Efnb1	chrX	99138870	99139370	2740	-0.83	0.0549	0.11	4.91	4.08	0
1726	Ap3m2	chr8	22807713	22808213	-2091	-0.83	0.0583	0.116	4.88	4.05	0
1727	Bbx	chr16	50311568	50312068	120322	-0.83	0.0698	0.134	4.93	4.11	0
1728	Tgm2	chr2	158169370	158169870	-22934	-0.82	5.94e-08	5.88e-07	7.87	7.05	0
1729	Adam10	chr9	70757075	70757575	78078	-0.82	2.94e-06	1.98e-05	7.58	6.76	0
1730	Tm4sf4	chr3	57470971	57471471	45657	-0.82	6.07e-06	3.78e-05	7.36	6.54	0
1731	Gm15599	chr17	5058138	5058638	53472	-0.82	6.18e-06	3.85e-05	7.26	6.45	0
1732	Cdk15	chr1	59321223	59321723	64317	-0.82	6.85e-06	4.23e-05	7.76	6.94	0
1733	Dscaml1	chr9	45504823	45505323	78195	-0.82	8.36e-06	5.06e-05	7.3	6.48	0
1734	Gm16216	chr19	24324166	24324666	34450	-0.82	1.51e-05	8.67e-05	7.04	6.22	0
1735	Elk4	chr1	131987469	131987969	-19638	-0.82	1.54e-05	8.81e-05	7.83	7	0
1736	Lyrm4	chr13	36149517	36150017	-31991	-0.82	4.43e-05	0.000226	6.9	6.08	0
1737	Nr2c1	chr10	94129533	94130033	-17990	-0.82	5.62e-05	0.00028	7	6.18	0
1738	Fam210b	chr2	172304936	172305436	-40129	-0.82	8.12e-05	0.000389	6.89	6.07	0
1739	Map3k9	chr12	81755768	81756268	24907	-0.82	8.77e-05	0.000417	6.95	6.13	0
1740	Gm16061	chr5	135697629	135698129	890	-0.82	0.000109	0.000505	7.13	6.31	0
1741	Lurap1l	chr4	81052981	81053481	142335	-0.82	0.000139	0.000628	7.09	6.27	0
1742	Zpld1	chr16	55378646	55379146	-80660	-0.82	0.000155	0.000693	6.76	5.94	0
1743	Ism1	chr2	139597193	139597693	-80485	-0.82	0.000188	0.000819	6.9	6.08	0
1744	Gss	chr2	155595476	155595976	-2666	-0.82	0.000201	0.000872	6.98	6.15	0
1745	Tgif1-ps	chr3	60371627	60372127	-28534	-0.82	0.000232	0.000989	6.51	5.69	0
1746	Scrn1	chr6	54530859	54531359	35130	-0.82	0.00024	0.00102	6.92	6.1	0
1747	Ppp1r3a	chr6	14777828	14778328	-22554	-0.82	0.000284	0.00118	6.75	5.93	0
1748	Tns1	chr1	73998777	73999277	125172	-0.82	0.000319	0.00131	7.13	6.31	0
1749	Lif	chr11	4299156	4299656	41599	-0.82	0.000365	0.00147	6.46	5.64	0
1750	Inip	chr4	59760490	59760990	40599	-0.82	0.000375	0.00151	6.61	5.8	0
1751	App	chr16	85211314	85211814	-37548	-0.82	0.000379	0.00153	6.51	5.69	0
1752	Cdyl	chr13	35517637	35518137	-141696	-0.82	0.000428	0.0017	6.36	5.53	0
1753	Plekhf2	chr4	11028930	11029430	-21003	-0.82	0.000455	0.00179	6.29	5.47	0
1754	Zc3h7b	chr15	81739273	81739773	-5284	-0.82	0.000521	0.00202	7.22	6.4	0
1755	Actb	chr5	142928840	142929340	-22086	-0.82	0.000611	0.00233	6.52	5.69	0
1756	AC122016.1	chr16	72622804	72623304	-250363	-0.82	0.000658	0.00248	6.23	5.41	0
1757	Slc26a3	chr12	31387268	31387768	-3103	-0.82	0.000818	0.00301	6.26	5.44	0
1758	Pabpn1l	chr8	122639577	122640077	-16838	-0.82	0.000844	0.00309	6.5	5.69	0
1759	Fat1	chr8	44652338	44652838	-282609	-0.82	0.000887	0.00323	6.8	5.98	0
1760	Gm10118	chr10	63977946	63978446	-50512	-0.82	0.000991	0.00356	7.27	6.45	0
1761	Myh14	chr7	44687402	44687902	-16559	-0.82	0.00101	0.00364	6.31	5.5	0
1762	Dab2ip	chr2	35655872	35656372	97606	-0.82	0.00125	0.00437	6.07	5.25	0
1763	Tgfbrap1	chr1	43046933	43047433	51204	-0.82	0.00143	0.00489	6.23	5.4	0
1764	Pitpnb	chr5	111280562	111281062	-49701	-0.82	0.00148	0.00504	6.45	5.62	0
1765	Zbed3	chr13	95286927	95287427	-36185	-0.82	0.00158	0.00534	6.1	5.28	0
1766	Sparc	chr11	55383506	55384006	39177	-0.82	0.00169	0.00567	5.9	5.08	0
1767	B4galt1	chr4	40849453	40849953	4052	-0.82	0.00171	0.00573	5.93	5.11	0
1768	Zdhhc5	chr2	84713422	84713922	1258	-0.82	0.00218	0.00709	6.24	5.41	0
1769	Mal2	chr15	54576088	54576588	4896	-0.82	0.00225	0.00729	6.61	5.79	0
1770	Cnn2	chr10	79989864	79990364	1280	-0.82	0.0024	0.00771	5.79	4.97	0
1771	Tgm2	chr2	158153725	158154225	-7289	-0.82	0.00247	0.00793	6.39	5.58	0
1772	Gm33882	chr7	99071734	99072234	-17998	-0.82	0.00252	0.00806	5.86	5.04	0
1773	Zmat3	chr3	32334137	32334637	31377	-0.82	0.00262	0.00835	6.17	5.34	0
1774	Ttc7	chr17	87351385	87351885	68499	-0.82	0.0027	0.00857	6.3	5.47	0
1775	Gm5066	chr9	88275951	88276451	4739	-0.82	0.00313	0.00975	6.82	6.01	0
1776	Nudt4	chr10	95564985	95565485	-839	-0.82	0.00378	0.0114	5.67	4.86	0
1777	Map3k20	chr2	72289034	72289534	3397	-0.82	0.0038	0.0115	5.64	4.82	0
1778	Epha4	chr1	77505079	77505579	9509	-0.82	0.00385	0.0116	5.73	4.91	0
1779	Nectin3	chr16	46384419	46384919	113606	-0.82	0.00481	0.0141	5.48	4.66	0
1780	Myocd	chr11	65470188	65470688	-200199	-0.82	0.00484	0.0142	5.85	5.04	0
1781	Ctsl	chr13	64370066	64370566	324	-0.82	0.00486	0.0143	5.77	4.95	0
1782	Adamtsl4	chr3	95694353	95694853	-6436	-0.82	0.00509	0.0148	5.54	4.73	0
1783	Irx1	chr13	71959462	71959962	3761	-0.82	0.00509	0.0148	5.8	4.98	0
1784	Gm19087	chr1	151062268	151062768	-45147	-0.82	0.00524	0.0152	5.49	4.67	0
1785	A630089N07Rik	chr16	98079126	98079626	2824	-0.82	0.00532	0.0154	6	5.18	0
1786	Gm5654	chr12	79755550	79756050	183589	-0.82	0.00543	0.0157	5.68	4.86	0
1787	Akap1	chr11	88832285	88832785	31801	-0.82	0.00586	0.0167	5.43	4.62	0
1788	Hecw2	chr1	54078106	54078606	116562	-0.82	0.006	0.0171	5.58	4.76	0
1789	Lpcat1	chr13	73446521	73447021	-20176	-0.82	0.00619	0.0175	5.58	4.76	0
1790	Sik3	chr9	46103060	46103560	90240	-0.82	0.00634	0.0179	5.54	4.72	0
1791	Nkx2-1	chr12	56518237	56518737	18171	-0.82	0.00639	0.018	5.41	4.59	0
1792	Kmt2e	chr5	23412292	23412792	-21649	-0.82	0.00642	0.0181	5.5	4.67	0
1793	Il13ra1	chrX	36145378	36145878	33268	-0.82	0.00651	0.0183	5.68	4.85	0
1794	Slc35e3	chr10	117743722	117744222	2143	-0.82	0.00772	0.0212	5.55	4.73	0
1795	Arhgap28	chr17	67953915	67954415	49705	-0.82	0.00807	0.022	5.58	4.76	0
1796	Aplp2	chr9	31190616	31191116	20699	-0.82	0.00879	0.0237	5.45	4.63	0
1797	Gm37688	chr1	191487685	191488185	10354	-0.82	0.00884	0.0238	5.25	4.43	0
1798	Pcp4	chr16	96652163	96652663	184557	-0.82	0.00951	0.0253	5.22	4.4	0
1799	Dgkk	chrX	6894398	6894898	115092	-0.82	0.00996	0.0263	5.54	4.72	0
1800	Gm12155	chr11	44156074	44156574	230700	-0.82	0.00999	0.0264	5.17	4.35	0
1801	Ube2g1	chr11	72607552	72608052	269	-0.82	0.0101	0.0266	5.35	4.52	0
1802	Gm47526	chr12	76269213	76269713	8003	-0.82	0.0101	0.0267	5.22	4.41	0
1803	Actn1	chr12	80220533	80221033	39338	-0.82	0.0107	0.028	5.46	4.64	0
1804	Ehbp1	chr11	22273317	22273817	68475	-0.82	0.0117	0.0302	5.79	4.97	0
1805	Mog	chr17	37028437	37028937	-5039	-0.82	0.0121	0.0311	5.85	5.03	0
1806	Dnajc5b	chr3	19413863	19414363	-94232	-0.82	0.0122	0.0312	5.86	5.04	0
1807	Etaa1	chr11	17917798	17918298	35577	-0.82	0.0123	0.0316	6.11	5.29	0
1808	Gan	chr8	117174464	117174964	16329	-0.82	0.0133	0.0336	5.04	4.22	0
1809	Xpr1	chr1	155401574	155402074	15341	-0.82	0.0139	0.035	6.04	5.21	0
1810	Kcnh1	chr1	192173414	192173914	-16860	-0.82	0.0144	0.036	5.63	4.81	0
1811	Fam221a	chr6	49372066	49372566	4327	-0.82	0.0148	0.0368	5.05	4.22	0
1812	Kcnk1	chr8	126127268	126127768	132098	-0.82	0.0151	0.0376	4.97	4.14	0
1813	AC110534.4	chr17	3196130	3196630	-65618	-0.82	0.0154	0.0382	5.04	4.21	0
1814	Gm18080	chr14	58255287	58255787	15066	-0.82	0.0172	0.0417	5.05	4.23	0
1815	Socs1	chr16	10679921	10680421	105115	-0.82	0.0182	0.0438	4.95	4.14	0
1816	Gm13038	chr4	142853704	142854204	-298368	-0.82	0.0184	0.0444	5.12	4.3	0
1817	Zbtb20	chr16	42866058	42866558	-9323	-0.82	0.019	0.0455	6.75	5.92	0
1818	Ech1	chr7	28825698	28826198	481	-0.82	0.0192	0.046	5.63	4.81	0
1819	Gata6	chr18	11069376	11069876	17312	-0.82	0.0199	0.0473	5.14	4.32	0
1820	D5Ertd579e	chr5	36680836	36681336	14688	-0.82	0.0215	0.0505	4.75	3.93	0
1821	Ust	chr10	8519046	8519546	-221	-0.82	0.0217	0.0508	5.31	4.49	0
1822	Gm18730	chr10	121423234	121423734	22521	-0.82	0.0242	0.0559	4.79	3.98	0
1823	Cdkal1	chr13	29870450	29870950	-14776	-0.82	0.0246	0.0565	5.06	4.24	0
1824	Znrf3	chr11	5434339	5434839	10008	-0.82	0.026	0.0594	4.79	3.97	0
1825	Cobl	chr11	12416849	12417349	47611	-0.82	0.0266	0.0604	4.64	3.81	0
1826	Sh3kbp1	chrX	159794133	159794633	166861	-0.82	0.0266	0.0605	4.9	4.07	0
1827	5430427O19Rik	chrX	85920838	85921338	50484	-0.82	0.0271	0.0615	4.74	3.92	0
1828	Sh2b2	chr5	136390197	136390697	-143641	-0.82	0.0272	0.0616	4.82	4.01	0
1829	Gm5528	chr1	71871353	71871853	-132435	-0.82	0.0275	0.0622	4.89	4.07	0
1830	Gm4478	chr10	121243767	121244267	-98909	-0.82	0.0304	0.0676	4.82	4	0
1831	Tcf4	chr18	69351811	69352311	8455	-0.82	0.0331	0.0727	4.66	3.84	0
1832	Gm13529	chr2	33759624	33760124	-106826	-0.82	0.0362	0.0782	4.64	3.83	0
1833	Akap13	chr7	75458921	75459421	3387	-0.82	0.0362	0.0782	4.71	3.89	0
1834	Gm12237	chr11	55513152	55513652	-41288	-0.82	0.0378	0.0811	4.61	3.79	0
1835	Fras1	chr5	96405258	96405758	31303	-0.82	0.0382	0.0818	4.66	3.84	0
1836	Pask	chr1	93343329	93343829	0	-0.82	0.0414	0.0875	4.91	4.09	0
1837	Aldh1l1	chr6	90507786	90508286	21359	-0.82	0.0424	0.0893	6.7	5.89	0
1838	Dip2b	chr15	100074029	100074529	35365	-0.82	0.0426	0.0895	4.76	3.94	0
1839	Gm13350	chr2	18285789	18286289	-35946	-0.82	0.0456	0.0946	4.37	3.55	0
1840	Gm10434	chr11	59217161	59217661	-8441	-0.82	0.0477	0.0981	4.61	3.79	0
1841	Gm9298	chr14	99708172	99708672	-77506	-0.82	0.0483	0.0992	4.36	3.54	0
1842	R3hdm2	chr10	127421993	127422493	41666	-0.82	0.055	0.11	4.17	3.35	0
1843	Fignl2	chr15	101078647	101079147	-80	-0.82	0.0582	0.116	4.8	3.98	0
1844	Cnnm4	chr1	36477131	36477631	5511	-0.82	0.0728	0.139	4.58	3.76	0
1845	Tcf7l2	chr19	55613127	55613627	-128183	-0.82	0.105	0.187	4.51	3.69	0
1846	Ascl2	chr7	142967996	142968496	768	-0.82	0.155	0.255	4.57	3.74	0
1847	Rbpjl	chr2	164402815	164403315	0	-0.82	0.192	0.301	4.92	4.11	0
1848	Stk24	chr14	121214604	121215104	164907	-0.81	7.64e-11	1.4e-09	8.44	7.63	0
1849	Rnf150	chr8	82897574	82898074	34218	-0.81	1.78e-09	2.45e-08	8.61	7.79	0
1850	Apaf1	chr10	91073223	91073723	9047	-0.81	6.92e-07	5.37e-06	7.6	6.79	0
1851	Gm47120	chr13	34460859	34461359	-34428	-0.81	7.52e-07	5.79e-06	8.06	7.24	0
1852	D630039A03Rik	chr4	57842414	57842914	73383	-0.81	2.4e-06	1.64e-05	7.56	6.76	0
1853	Mctp2	chr7	72408370	72408870	-101762	-0.81	2.72e-06	1.85e-05	7.62	6.81	0
1854	Aff1	chr5	103737499	103737999	45125	-0.81	4.69e-06	3e-05	7.29	6.49	0
1855	Gm18888	chr15	6386545	6387045	-56669	-0.81	1.35e-05	7.82e-05	7.18	6.37	0
1856	Trim8	chr19	46510438	46510938	8790	-0.81	1.86e-05	0.000105	7.21	6.4	0
1857	Otogl	chr10	107905193	107905693	6441	-0.81	2.05e-05	0.000114	7.05	6.25	0
1858	Nckap5	chr1	126617414	126617914	212885	-0.81	2.25e-05	0.000124	7.67	6.86	0
1859	Fbln5	chr12	101818723	101819223	0	-0.81	2.35e-05	0.000129	7.12	6.31	0
1860	Efnb1	chrX	99292576	99293076	156446	-0.81	2.79e-05	0.00015	7.01	6.2	0
1861	Pitpnb	chr5	111372483	111372983	41720	-0.81	4.42e-05	0.000226	7.56	6.75	0
1862	Mkl1	chr15	81185787	81186287	4470	-0.81	4.82e-05	0.000244	6.89	6.08	0
1863	Tmem131l	chr3	84048633	84049133	-8458	-0.81	5.58e-05	0.000278	6.85	6.04	0
1864	Rpl37a	chr1	72739719	72740219	28429	-0.81	6.77e-05	0.00033	6.76	5.95	0
1865	Stk32c	chr7	139216434	139216934	-3127	-0.81	8.88e-05	0.000422	7.17	6.36	0
1866	Atp6v0d2	chr4	19882933	19883433	39172	-0.81	9.58e-05	0.000451	6.94	6.14	0
1867	Psapl1	chr5	36226163	36226663	22142	-0.81	9.86e-05	0.000463	6.74	5.93	0
1868	Gm48188	chr13	40885838	40886338	25869	-0.81	0.000112	0.000517	7.2	6.39	0
1869	Trdmt1	chr2	13553889	13554389	-9221	-0.81	0.000246	0.00104	6.66	5.86	0
1870	Psma1	chr7	114323034	114323534	-46916	-0.81	0.000265	0.00111	6.5	5.68	0
1871	Plekho1	chr3	95990604	95991104	4897	-0.81	0.000283	0.00118	6.58	5.77	0
1872	Zfp609	chr9	65791845	65792345	35219	-0.81	0.000283	0.00118	6.48	5.66	0
1873	Noct	chr3	51231383	51231883	6936	-0.81	0.000302	0.00125	6.59	5.78	0
1874	1700034J05Rik	chr6	146966595	146967095	-12173	-0.81	0.000309	0.00127	6.58	5.77	0
1875	Gm11363	chr13	29058863	29059363	71395	-0.81	0.000382	0.00154	6.46	5.65	0
1876	Gm11522	chr11	95474519	95475019	-11798	-0.81	0.000406	0.00162	7	6.19	0
1877	Frmd6	chr12	70812824	70813324	-12190	-0.81	0.000415	0.00165	7	6.19	0
1878	Glt1d1	chr5	127610742	127611242	-21020	-0.81	0.000588	0.00224	6.33	5.52	0
1879	Sema3e	chr5	14092746	14093246	67470	-0.81	0.000618	0.00235	6.24	5.43	0
1880	Vgll4	chr6	114880816	114881316	88678	-0.81	0.00067	0.00252	6.63	5.82	0
1881	Farp1	chr14	121183318	121183818	148118	-0.81	0.000715	0.00267	6.31	5.51	0
1882	Rilp	chr11	75511117	75511617	1023	-0.81	0.000869	0.00318	6.19	5.38	0
1883	Cldn18	chr9	99724964	99725464	-7697	-0.81	0.00101	0.00362	6.25	5.44	0
1884	Tes	chr6	17028785	17029285	-35864	-0.81	0.00108	0.00384	6.29	5.48	0
1885	Clec2l	chr6	38702857	38703357	39788	-0.81	0.00113	0.00399	6.13	5.32	0
1886	Ppm1h	chr10	122777390	122777890	98628	-0.81	0.00209	0.00682	5.96	5.14	0
1887	Psma1	chr7	114299223	114299723	-23105	-0.81	0.00238	0.00765	5.87	5.06	0
1888	1700001C19Rik	chr17	47462043	47462543	-24667	-0.81	0.00246	0.00788	5.83	5.02	0
1889	Phldb2	chr16	45881231	45881731	71867	-0.81	0.00292	0.00918	5.81	5	0
1890	Tmem63b	chr17	45694832	45695332	-7927	-0.81	0.00293	0.00921	5.97	5.16	0
1891	Filip1l	chr16	57398341	57398841	45248	-0.81	0.00313	0.00975	5.71	4.9	0
1892	Ager	chr17	34599261	34599761	1399	-0.81	0.00325	0.0101	5.92	5.12	0
1893	Gm7943	chr8	73568273	73568773	-130669	-0.81	0.00349	0.0107	5.91	5.1	0
1894	Setbp1	chr18	79025169	79025669	83722	-0.81	0.00349	0.0107	6.49	5.68	0
1895	Fam198b	chr3	79884604	79885104	71	-0.81	0.00356	0.0109	5.97	5.16	0
1896	Gm12926	chr4	123621744	123622244	-8051	-0.81	0.0037	0.0112	7.17	6.37	0
1897	Fbxw7	chr3	84916418	84916918	101150	-0.81	0.00411	0.0123	5.83	5.01	0
1898	Otud1	chr2	19663341	19663841	5589	-0.81	0.00442	0.0131	5.7	4.89	0
1899	Gm49031	chr14	121387671	121388171	-1715	-0.81	0.00495	0.0145	6.08	5.27	0
1900	Rps23-ps1	chr3	37686298	37686798	-27942	-0.81	0.00504	0.0147	5.55	4.74	0
1901	Tgfbr2	chr9	116314191	116314691	-138831	-0.81	0.00571	0.0163	5.53	4.72	0
1902	Gm5372	chr9	103865713	103866213	-21796	-0.81	0.00588	0.0168	5.85	5.04	0
1903	Gm49506	chr15	97577987	97578487	-19697	-0.81	0.00602	0.0171	5.46	4.65	0
1904	Zbtb16	chr9	48826792	48827292	8930	-0.81	0.00643	0.0181	5.6	4.79	0
1905	Cdadc1	chr14	59533004	59533504	64455	-0.81	0.00672	0.0188	5.63	4.81	0
1906	Atp13a4	chr16	29504034	29504534	40330	-0.81	0.00774	0.0212	5.76	4.95	0
1907	Fbln5	chr12	101816856	101817356	1699	-0.81	0.0079	0.0216	6.22	5.41	0
1908	Gm43712	chr3	90160315	90160815	33548	-0.81	0.00841	0.0228	5.38	4.57	0
1909	Gata6	chr18	11047864	11048364	-3700	-0.81	0.00857	0.0232	5.38	4.57	0
1910	Gm26866	chr1	22763248	22763748	22484	-0.81	0.00885	0.0238	5.39	4.58	0
1911	Jade2	chr11	51855276	51855776	1877	-0.81	0.00907	0.0243	5.29	4.48	0
1912	Gm9287	chr14	97227834	97228334	260009	-0.81	0.0109	0.0283	6.29	5.48	0
1913	Pmf1	chr3	88410120	88410620	0	-0.81	0.011	0.0286	5.6	4.79	0
1914	Fam129b	chr2	32898962	32899462	22848	-0.81	0.0124	0.0318	5.4	4.59	0
1915	Tmeff2	chr1	50964437	50964937	63790	-0.81	0.0125	0.0318	5.13	4.32	0
1916	Fam214a	chr9	74974750	74975250	21866	-0.81	0.0132	0.0334	5.21	4.4	0
1917	Klf12	chr14	100287271	100287771	-2592	-0.81	0.0147	0.0367	5.21	4.4	0
1918	Wwc1	chr11	35921136	35921636	58891	-0.81	0.0148	0.0368	6.29	5.48	0
1919	Gm12518	chr4	56305612	56306112	-81690	-0.81	0.0153	0.0379	5.49	4.69	0
1920	Gm31931	chr10	56981953	56982453	-152646	-0.81	0.0158	0.039	5	4.19	0
1921	Gm48188	chr13	40931832	40932332	-19625	-0.81	0.0162	0.0398	4.95	4.14	0
1922	Gm19596	chr6	86169102	86169602	21950	-0.81	0.0167	0.0407	5.46	4.65	0
1923	4930412O13Rik	chr2	9734010	9734510	-146742	-0.81	0.017	0.0415	5	4.19	0
1924	Psen1	chr12	83687874	83688374	0	-0.81	0.0185	0.0445	5.23	4.41	0
1925	Rad51	chr2	119112308	119112808	0	-0.81	0.0192	0.046	5.5	4.69	0
1926	Gm7420	chr5	29251062	29251562	33338	-0.81	0.0193	0.0461	4.89	4.07	0
1927	Pdzrn3	chr6	101270560	101271060	106837	-0.81	0.0218	0.0512	5.01	4.2	0
1928	Rbm45	chr2	76372146	76372646	2162	-0.81	0.0219	0.0513	4.92	4.12	0
1929	Nckap5	chr1	126449414	126449914	380885	-0.81	0.0221	0.0516	4.8	3.99	0
1930	Nsmf	chr2	25054153	25054653	0	-0.81	0.0221	0.0517	5.06	4.24	0
1931	Ski	chr4	155175199	155175699	46893	-0.81	0.0229	0.0532	5	4.2	0
1932	Slc24a3	chr2	145167957	145168457	203	-0.81	0.0237	0.0548	5.68	4.87	0
1933	Gatb	chr3	85592852	85593352	18733	-0.81	0.0252	0.0578	5.5	4.68	0
1934	Sptbn1	chr11	30340989	30341489	-72814	-0.81	0.0263	0.0598	4.76	3.95	0
1935	Gm2522	chr6	4419083	4419583	28163	-0.81	0.0287	0.0644	5.23	4.42	0
1936	Gm6309	chr5	146172646	146173146	-1925	-0.81	0.0317	0.07	4.66	3.85	0
1937	Gm5905	chr7	141176126	141176626	1838	-0.81	0.032	0.0705	4.78	3.97	0
1938	Ldlrap1	chr4	134760700	134761200	6824	-0.81	0.0342	0.0747	5.36	4.54	0
1939	Ywhah	chr5	33031231	33031731	12415	-0.81	0.0383	0.082	4.81	4	0
1940	Gm3565	chr12	111938613	111939113	-7576	-0.81	0.0394	0.0839	5.81	5	0
1941	Rpl9-ps6	chr19	32440131	32440631	25944	-0.81	0.0419	0.0883	4.59	3.78	0
1942	Gnptg	chr17	25239940	25240440	0	-0.81	0.0427	0.0897	5.49	4.68	0
1943	2610002M06Rik	chrX	107816085	107816585	0	-0.81	0.0537	0.108	4.86	4.05	0
1944	Gm5528	chr1	71904380	71904880	-99408	-0.81	0.0556	0.112	4.49	3.68	0
1945	Gm15530	chr16	38660080	38660580	25289	-0.81	0.0582	0.116	4.45	3.64	0
1946	Gm3028	chr9	23938577	23939077	34677	-0.81	0.0716	0.137	4.03	3.21	0
1947	Gm2495	chr9	92621934	92622434	-8957	-0.81	0.0768	0.145	4.7	3.89	0
1948	Sh3rf3	chr10	58813610	58814110	251	-0.81	0.235	0.352	5.17	4.36	0
1949	Dapk2	chr9	66181963	66182463	23740	-0.8	1.09e-06	8.08e-06	7.68	6.88	0
1950	BC067074	chr13	113325656	113326156	32497	-0.8	2.47e-06	1.69e-05	7.8	7	0
1951	4933415F23Rik	chr1	23190278	23190778	-88025	-0.8	1.18e-05	6.9e-05	7.38	6.58	0
1952	Cdrt4	chr11	62978801	62979301	27608	-0.8	2.16e-05	0.000119	7.47	6.66	0
1953	Irf2	chr8	46842912	46843412	103180	-0.8	3.17e-05	0.000168	7.49	6.69	0
1954	B4galt1	chr4	40839140	40839640	14365	-0.8	3.47e-05	0.000182	7.13	6.34	0
1955	Crlf3	chr11	80054602	80055102	25889	-0.8	3.87e-05	0.000201	7.84	7.03	0
1956	Pard6b	chr2	168066765	168067265	-13739	-0.8	3.94e-05	0.000204	7.93	7.13	0
1957	Gm13414	chr2	34673071	34673571	-22831	-0.8	4.84e-05	0.000244	7	6.19	0
1958	Plac1	chrX	53161556	53162056	78055	-0.8	5.16e-05	0.000259	7.27	6.47	0
1959	Clec2d	chr6	129181621	129182121	1006	-0.8	0.000136	0.000615	7.31	6.51	0
1960	Trim69	chr2	122158251	122158751	-1949	-0.8	0.000249	0.00105	6.68	5.88	0
1961	Vcl	chr14	20967160	20967660	37762	-0.8	0.000261	0.0011	6.98	6.19	0
1962	Sema5a	chr15	32413227	32413727	168417	-0.8	0.000288	0.0012	6.51	5.71	0
1963	Rnf144b	chr13	47277188	47277688	154532	-0.8	0.000291	0.00121	6.69	5.89	0
1964	Gm2734	chr8	6012132	6012632	-17409	-0.8	0.000298	0.00123	6.68	5.89	0
1965	Fgf1	chr18	38868416	38868916	60488	-0.8	0.000315	0.00129	6.59	5.79	0
1966	Ssrp1	chr2	85029875	85030375	-6859	-0.8	0.000359	0.00145	6.43	5.63	0
1967	Ier3	chr17	35808003	35808503	-13181	-0.8	0.000373	0.0015	6.65	5.84	0
1968	Fam189a2	chr19	24103781	24104281	-72762	-0.8	0.000395	0.00158	6.75	5.94	0
1969	Cpq	chr15	33126826	33127326	43697	-0.8	0.000401	0.0016	7.07	6.27	0
1970	Rad51b	chr12	79531778	79532278	234496	-0.8	0.000419	0.00167	6.35	5.54	0
1971	Pqlc1	chr18	80258277	80258777	4985	-0.8	0.000607	0.00231	6.7	5.89	0
1972	Cyp2ab1	chr16	20357284	20357784	-31880	-0.8	0.000624	0.00237	6.52	5.72	0
1973	Gm9701	chr3	62962570	62963070	-38337	-0.8	0.000654	0.00247	6.27	5.47	0
1974	Gm12294	chr11	65020641	65021141	16400	-0.8	0.000692	0.00259	7.79	6.99	0
1975	Ikzf2	chr1	69727876	69728376	-40631	-0.8	0.000857	0.00314	6.37	5.56	0
1976	Lrfn2	chr17	48820750	48821613	-110766	-0.8	0.00099	0.00356	6.46	5.66	0
1977	Cobl	chr11	12409436	12409936	55024	-0.8	0.00107	0.00382	6.73	5.94	0
1978	Hic2	chr16	17243111	17243611	9539	-0.8	0.00123	0.0043	6.12	5.33	0
1979	Pkp4	chr2	59219884	59220870	59034	-0.8	0.00134	0.00465	6.42	5.62	0
1980	Tshz3	chr7	36921058	36921558	222940	-0.8	0.00201	0.00661	5.97	5.16	0
1981	Cadm3	chr1	173361636	173362136	5559	-0.8	0.00236	0.0076	6.17	5.37	0
1982	Ankrd44	chr1	54926867	54927367	-480	-0.8	0.00272	0.00862	6.02	5.21	0
1983	Kit	chr5	75459967	75460467	-114449	-0.8	0.00281	0.00887	6.16	5.36	0
1984	Ranbp2	chr10	58398708	58399208	-47712	-0.8	0.00283	0.00892	5.81	5	0
1985	Ptpre	chr7	135621570	135622070	84089	-0.8	0.00293	0.0092	6.39	5.58	0
1986	Adcy5	chr16	35192374	35192874	37497	-0.8	0.00315	0.0098	5.74	4.95	0
1987	Thbs1	chr2	118085354	118085854	-26022	-0.8	0.00347	0.0106	5.8	4.99	0
1988	Arhgef26	chr3	62412589	62413089	74245	-0.8	0.0035	0.0107	5.82	5.02	0
1989	Dhx36	chr3	62449950	62450450	56554	-0.8	0.00357	0.0109	6.11	5.32	0
1990	Slc1a3	chr15	8676177	8676677	34087	-0.8	0.0037	0.0112	5.82	5.02	0
1991	Taar8a	chr10	24066795	24067295	-9205	-0.8	0.00377	0.0114	5.77	4.97	0
1992	Gata6	chr18	11051524	11052024	-40	-0.8	0.00389	0.0117	5.66	4.86	0
1993	Rapgef1	chr2	29677852	29678352	58132	-0.8	0.00396	0.0119	6.18	5.37	0
1994	Kif6	chr17	49641702	49642202	26566	-0.8	0.00405	0.0122	5.77	4.96	0
1995	Hopx	chr5	77084446	77084946	30175	-0.8	0.00425	0.0127	5.73	4.93	0
1996	Dennd4c	chr4	86739221	86739721	-8834	-0.8	0.00427	0.0127	5.91	5.11	0
1997	Gm17956	chr3	104095830	104096330	-33094	-0.8	0.00454	0.0134	6.32	5.52	0
1998	Gm15847	chr5	73117833	73118333	104305	-0.8	0.00467	0.0138	5.64	4.84	0
[truncated: 45,656 more rows]
