# Supplementary material for: Differential chromatin binding of the lung lineage transcription factor NKX2-1 resolves opposing murine alveolar cell fates in vivo
Source: Nat Commun. 2021 May 4;12:2509. doi: 10.1038/s41467-021-22817-6 (PMC8096971; doi:10.1038/s41467-021-22817-6)
Supplement: Supplementary file 10 — Supplementary Data 7 [file 41467_2021_22817_MOESM10_ESM.xlsx]

## Sheet: WYT_mAT1vcAT1
Supplementary Data 7: Curated AT1 and AT2 genes and scRNA-seq analysis (MAST differential expression) in Fig. 6.
gene lists		YT Wnt3a AT1 cell mutant/control			YT Wnt3a AT2 cell mutant/control			YT Wnt3a AT1 mutant/ AT2 control			monocle trajectory heatmap		Genes associated with decreased binding in YT Wnt3a P15 AT1				Genes associated with increased binding n YT Wnt3a P15 AT!
AT1	AT2	GNAME	avg_logFC	p_val_adj	GNAME	avg_logFC	p_val_adj	GNAME	avg_logFC	p_val_adj	GNAME	clusters in heatmap order	GNAME	chr	start	end	GNAME	chr	start	end
Rtkn2	Slc34a2	Gm8797	2.32662	0	Gm8797	2.44928	0	Wfdc1	4.95878	0	Col5a2	1	Tmem212	chr3	27871322	27871822	Rec114	chr9	58739666	58740166
Wnt3a	Sftpa1	Gm10036	-3.14352	0	mt-Nd4l	-1.36294	0	Aqp1	4.72807	0	Myo1b	1	Gm10020	chr15	52594136	52594636	Gm13065	chr4	149789709	149790209
Hopx	Sftpc	Sftpc	1.27322	5.13702e-255	Gm10036	-3.34039	0	Prkcdbp	4.37624	0	Gls	1	Tmem144	chr3	79862059	79862559	Plekha6	chr1	133155221	133155721
Col4a3	Sftpb	H2-Q1	-6.56032	2.52547e-226	Gm10260	-3.87647	0	S100a6	4.14892	0	Stk17b	1	Cops8	chr1	90440675	90441175	Gm43659	chr5	31451370	31451870
Ager	Lamp3	Vegfa	-1.16102	1.33041e-223	Scgb1a1	-0.530928	1.71295e-238	Cav1	3.99395	0	Nrp2	1	Blk	chr14	63357136	63357636	Pkmyt1	chr17	23732706	23733206
Scnn1g	Ppp1r14c	Clic5	-1.04195	6.21479e-222	mt-Atp8	-1.14679	8.39656e-216	Lhfp	3.9561	0	Ap1s3	1	Xkr8	chr4	132724034	132724534	CT030665.1	chr16	95814748	95815248
Sema3a	Napsa	Ctsh	1.04321	6.94498e-213	mt-Nd5	-0.755455	6.7589e-196	Spock2	3.95469	0	Epb41l5	1	Rpl36a-ps2	chr3	145897656	145898156	Gm17820	chr12	32482279	32482779
Clic5	HC	Gm10260	-3.47338	3.52451e-212	Retnla	2.30918	2.94179e-103	Nbl1	3.81248	0	Tor3a	1	Use1	chr8	71326544	71327044	Gm2387	chr15	52160651	52161151
Wnt7a	Etv5	Hopx	-1.17845	8.5499e-212	Atp6v1g1	0.409785	1.03249e-97	Rtkn2	3.79429	0	Rabgap1l	1	Lysmd2	chr9	75645786	75646286	Txlng	chrX	162827897	162828397
Msn	Fabp12	Sdpr	-1.27273	3.37656e-189	H2-Aa	-0.380395	1.07036e-90	Plb1	3.68634	0	Dnm3	1	Olfml2b	chr1	170679319	170679819	Hivep1	chr13	42111936	42112436
Vefa	Abca3	Igfbp2	-1.8375	9.59083e-185	H2-Ab1	-0.485105	2.36727e-87	Pxdc1	3.66122	0	Grem2	1	Plekho1	chr3	95981700	95982200	Dera	chr6	137897738	137898238
Samhd1	Cxcl15	Rnase4	-1.20927	1.45268e-177	Gm5900	3.8025	2.09757e-73	Pmp22	3.51717	0	Trp53bp2	1	Ppp6r3	chr19	3591024	3591524	Ugcg	chr4	59239200	59239700
Pmp22	Cd36	Plod2	-2.33429	1.9854e-177	Clu	1.34891	6.18421e-67	Ano1	3.49055	0	Tgfb2	1	Coro2a	chr4	46616513	46617013	Gm15678	chr8	15107368	15107868
Akap5	Chil1	Cd74	1.12997	3.03192e-176	Hist1h1e	-1.25898	2.79415e-64	Itgb6	3.4753	0	Ptpn14	1	Olfml2b	chr1	170736320	170736820	Ndel1	chr11	68812866	68813366
Timp3	Rab27a	mt-Nd4l	-1.4908	8.2436e-164	Cox6c	0.266301	7.97947e-63	Sdpr	3.33998	0	Rbms1	1	Vwc2l	chr1	70853434	70853934	CT010524.1	chr16	42592265	42592765
Aqp5	Soat1	Slc39a8	-1.2672	9.20065e-161	Oser1	-1.14567	1.16126e-62	Sema3e	3.26721	0	Osbpl6	1	Gm3889	chr8	124125169	124125669	Gm8288	chr13	75807890	75808390
Qk	Lcn2	Cped1	-2.26725	1.07646e-159	Id3	0.739234	4.56366e-50	Tuba1a	3.24119	0	Slc39a13	1	Kcnb1	chr2	167170965	167171465	Gm6713	chr10	85591281	85591781
Emp2	Fasn	Rtkn2	-0.973032	1.62384e-158	Chil1	0.448941	7.39864e-50	Cdkn2b	3.18248	0	Arhgap1	1	Tspan9	chr6	128053311	128053811	Pkd2l2	chr18	34442302	34442802
Cav1	Egfl6	Cttnbp2	-2.32954	1.81119e-153	Id2	0.413646	1.98832e-49	2210011C24Rik	3.11217	0	Ext2	1	Tmem18	chr12	30605922	30606422	Spred2	chr11	19982703	19983203
Ahnak	Sftpd	Myo1b	-1.16514	3.15397e-151	Lyz2	-0.219995	3.95287e-48	Cav2	3.05142	0	Prr5l	1	Gm10292	chr3	68340625	68341125	Cmtr2	chr8	110220952	110221452
Agrn	Glrx	Sema3e	-1.17729	1.15256e-147	Cd74	-0.188774	1.78934e-47	Fbln5	3.0356	0	Fjx1	1	Gmds	chr13	32518831	32519331	4931440P22Rik	chr3	65536765	65537265
Pdpn	Mid1ip1	Wwp1	-1.29601	2.54939e-137	Cbr2	-0.155594	5.23003e-47	Cryab	3.03014	0	Emc7	1	Gcm1	chr9	78045120	78045620	Cspg5	chr9	110208208	110208708
Lmo7	Il33	Cldn3	1.26806	1.83748e-129	H2-Eb1	0.389541	3.37817e-43	Anxa1	3.01968	0	Snap23	1	Stxbp3	chr3	108806773	108807273	Cdc42ep3	chr17	79330340	79330840
Sdpr	Lyz1	Flrt3	-1.31248	2.29448e-124	Il33	-0.44624	7.02664e-43	Gipc2	3.00347	0	Flrt3	1	Gm12479	chr4	54857888	54858388	Slc30a2	chr4	134348490	134348990
Tspan8	Lyz2	Col4a4	-0.873046	2.60704e-124	Id1	0.84748	8.694e-43	Lama3	2.95025	0	E2f1	1	Dlg4	chr11	70016792	70017292	Nrip1	chr16	76332018	76332518
Igfbp2	Cebpa	Spock2	-1.04437	1.55843e-117	Tox3	-3.07839	4.71861e-42	Ndnf	2.94994	0	Mpp1	1	Rorc	chr3	94374449	94374949	Galr3	chr15	79051091	79051591
Spock2		Bdnf	-2.12689	1.17665e-116	Col6a1	-0.545583	3.5816e-40	Lgals3	2.94826	0	Tbl1x	1	D7Ertd443e	chr7	134387189	134387689	AC168269.1	chr17	4644838	4645338
Scel		Scgb1a1	-0.391392	5.05467e-116	Bex2	-0.275595	1.94246e-39	Fam174b	2.93235	0	Arxes2	1	Ntrk3	chr7	78439421	78439921	Asgr2	chr11	70081001	70081501
Bdnf		Sema3a	-1.23119	1.89998e-115	Pttg1	1.58846	1.8994e-38	Col4a3	2.91169	0	Sh3kbp1	1	S100a10	chr3	93542977	93543477	Galnt2	chr8	124200429	124200929
Ankrd1		Crip1	0.999598	2.83234e-115	B2m	0.480171	3.02377e-38	Gm8797	2.86217	0	Cdkl5	1	Lyrm7	chr11	54857475	54857975	Ifne	chr4	88956080	88956580
Ctgf		Limch1	-0.791233	1.48128e-113	Aqp5	0.418744	7.11555e-38	Krt7	2.74146	0	Reps2	1	Gm13835	chr6	31174024	31174524	Tectb	chr19	55165954	55166454
		Pvrl3	-1.11789	1.51786e-109	Tcea3	0.648424	5.95707e-36	Krt19	2.72913	0	Nceh1	1	Kcnf1	chr12	17184298	17184798	Ifrd1	chr12	40247961	40248461
		Mal2	-0.725625	5.71804e-106	Rps7	-0.241001	1.16272e-35	Akap5	2.71966	0	Arhgef26	1	Umps	chr16	33956307	33956807	Nid2	chr14	19759257	19759757
		Ahnak	-0.667319	1.71912e-103	Trf	-0.307783	1.58939e-35	Hopx	2.71897	0	Fam198b	1	Rbm26	chr14	105125440	105125940	AC131705.1	chr18	4008285	4008785
		Ier3	-0.899319	1.1866e-101	Mob1b	-0.722435	4.02248e-35	Clic5	2.7162	0	Ssr2	1	Stxbp3	chr3	108803883	108804383	Gm5529	chr1	79932337	79932837
		Ndnf	-0.829917	4.8088e-101	Morf4l1	-0.35778	6.62875e-35	Ehd2	2.7027	0	Magi3	1	Tdpoz2	chr3	93645595	93646095	Gm38098	chr3	52458504	52459004
		Abca5	-1.80807	1.40789e-100	Chia1	0.0674578	3.52374e-34	Timp2	2.64971	0	Bcar3	1	Dhx36	chr3	62452814	62453314	Ctsl	chr13	64401035	64401535
		Lmo7	-0.627522	2.83639e-100	Rpl10	-0.15679	5.03253e-33	Hspg2	2.64834	0	Slc39a8	1	Poldip3	chr15	83159781	83160281	Gm44571	chr7	100399202	100399702
		Clu	1.78656	3.03795e-98	Rps4x	-0.211854	8.35e-33	Dpysl2	2.60555	0	Sdcbp	1	Dbx1	chr7	49398111	49398611	Slc6a7	chr18	61006233	61006733
		Col4a3	-0.769877	1.04118e-96	Gt(ROSA)26Sor	-0.918794	7.81093e-32	Pdpn	2.59211	0	Wwp1	1	Fam206a	chr4	56812617	56813117	Zfand3	chr17	30125411	30125911
		Prdx6	-0.591557	3.66455e-96	Acot7	-0.432926	7.20397e-31	Sema3b	2.58608	0	Spink4	1	Gm47617	chr12	57709109	57709609	Spon2	chr5	33217639	33218139
		Fjx1	-2.32463	5.37848e-91	Arhgef38	-0.593402	1.25947e-30	2200002D01Rik	2.47002	0	Rusc2	1	Gm13991	chr2	116701639	116702139	Gm11363	chr13	29197156	29197656
		Tspan13	-0.995663	1.43058e-89	Crnde	-0.541102	1.45921e-30	Col4a4	2.39489	0	Creb3	1	Gm15920	chr5	130194135	130194635	Abca4	chr3	122022185	122022685
		Mettl7a1	-0.81549	2.20744e-88	Itgb1	-0.414878	2.21329e-30	Fxyd3	2.38651	0	Epb41l4b	1	Ackr3	chr1	90352344	90352844	Gm5312	chr6	83839970	83840470
		Plagl1	-1.74533	1.5756e-87	Rpl34	-0.167877	3.76874e-30	Pdgfa	2.38341	0	Akap2	1	Slc43a2	chr11	75545988	75546488	Tpm2	chr4	43521016	43521516
		Dlc1	-1.24382	1.63502e-86	Dusp1	0.495918	1.67995e-29	Igfbp7	2.36154	0	Macf1	1	Gm42584	chr6	21655666	21656166	Gm3544	chr5	20539973	20540473
		Rabgap1l	-0.960583	3.56161e-84	S100a6	0.731681	2.29819e-29	Lamc2	2.35568	0	Paqr7	1	Aga	chr8	53501439	53501939	Mettl24	chr10	40713102	40713602
		Tead1	-0.910132	4.51139e-81	Ramp1	0.376666	9.13113e-29	Agrn	2.33544	0	Gm13157	1	Gng2	chr14	19988430	19988930	Etv5	chr16	22379311	22379811
		Rps28	0.447449	3.81643e-80	Agmo	-1.1484	3.89223e-28	Cxcl16	2.3112	0	Fzd1	1	Lif	chr11	4276405	4276905	Trappc10	chr10	78296331	78296831
		Pmp22	-0.668378	6.94785e-77	Cpm	-0.36676	4.61812e-28	Aqp5	2.26301	0	Sema3e	1	Gm7799	chr3	37920709	37921209	Has3	chr8	106880317	106880817
		Tgfb2	-0.967917	1.80203e-75	Hp1bp3	-0.424628	5.98972e-28	Ahnak	2.24709	0	Shh	1	Ftl2-ps	chr4	125735455	125735955	Rnf8	chr17	29601389	29601889
		Msn	-0.573209	2.71583e-75	Ces1d	-0.273727	3.29212e-26	Tppp3	2.21722	0	Lrpap1	1	Usp29	chr7	6766874	6767374	Mterf1a	chr5	3906983	3907483
		Tspan8	-0.639483	4.43571e-75	Slc34a2	0.185201	3.77964e-26	Galnt18	2.18152	0	Tmem128	1	Gm11550	chr3	36533358	36533858	Tet1	chr10	62895252	62895752
		Wfdc2	0.50009	1.53078e-73	Anxa1	0.703016	5.30334e-26	Vegfa	2.17038	0	Fras1	1	Gm15899	chr8	122662195	122662695	Nim1k	chr13	119766445	119766945
		Qk	-0.64974	2.37301e-73	Srsf3	-0.329087	1.18803e-25	Scnn1a	2.16469	0	Ppp1cc	1	Selenon	chr4	134624396	134624896	Gm6082	chr9	63129516	63130016
		Arxes2	-1.07843	5.4571e-73	Dnaja1	-0.379771	1.97935e-25	Pgrmc1	2.11829	0	Rhof	1	Cttnbp2	chr6	18470099	18470599	Gm15531	chr6	97867949	97868449
		Alcam	-0.529457	5.70536e-73	Csrp1	0.391602	2.02367e-25	Anxa5	2.1153	0	Chst12	1	Hmgn3	chr9	83196939	83197439	Jarid2	chr13	44642284	44642784
		Scd2	-0.650161	1.28963e-72	Rpl35	-0.138583	2.09928e-25	Emp2	2.09858	0	Samd9l	1	Gm7399	chr10	59763637	59764137	Il20rb	chr9	100474019	100474519
		2210011C24Rik	-0.811869	2.30405e-72	Gm26532	0.938777	2.86835e-25	Tspan15	2.09141	0	Cttnbp2	1	Klf14	chr6	31035412	31035912	Fggy	chr4	95525038	95525538
		Scel	-2.34747	1.75583e-70	Rpl9	-0.182314	4.71342e-25	Hs2st1	2.08736	0	Cped1	1	Nedd4l	chr18	64847207	64847707	Gm4259	chr7	129070087	129070587
		Trp53bp2	-1.0873	4.261e-70	Npnt	0.608935	1.49563e-24	Timp3	2.0808	0	Creb3l2	1	Adra2a	chr19	54174428	54174928	Gm7666	chr15	6601266	6601766
		Ly6e	1.82473	5.36163e-70	Tmsb4x	0.134937	2.16137e-24	Gsn	2.05311	0	Wipf3	1	Hsph1	chr5	149584077	149584577	Gm47810	chr14	60592211	60592711
		Col4a5	-0.820427	1.50152e-69	Rplp2	-0.12059	2.25857e-24	Pdlim2	2.01589	0	Tmem150a	1	Plekha7	chr7	116274005	116274505	Gm10309	chr17	86436579	86437079
		Scnn1g	-0.925895	8.66045e-69	Nkx2-1	0.246566	2.56337e-24	Gprc5a	2.00459	0	Rnf181	1	Rab35	chr5	115641540	115642040	Adam19	chr11	46063098	46063598
		Akap5	-0.505221	5.09812e-68	Lgals3	0.60386	6.24632e-24	Crip1	1.99519	0	Vamp5	1	Hspa8	chr9	40748072	40748572	Gm47255	chr9	44205740	44206240
		Rgcc	-0.778912	5.11224e-68	Mettl7a1	-0.314754	1.79374e-23	Sec14l3	1.94095	0	Pdzrn3	1	Gm48349	chr13	94996846	94997346	Hk2	chr6	82771170	82771670
		Phactr1	-1.05183	1.06168e-67	Hddc3	-1.35008	2.24312e-23	Id3	1.93855	0	Ppfibp1	1	Gpr26	chr7	132030980	132031480	Cldn4	chr5	134944145	134944645
		Pdgfa	-0.531896	1.19651e-67	H2-D1	-0.203557	7.27175e-23	Lmo7	1.8957	0	Amn1	1	Fgf12	chr16	28374362	28374862	Rps12-ps24	chr8	36045802	36046302
		Sfta2	0.979598	2.28907e-67	Atox1	0.239885	1.43104e-22	Msn	1.88321	0	Cyp2b10	1	Noc3l	chr19	38703461	38703961	Stab1	chr14	31186634	31187134
		Csrp1	0.694902	2.19024e-65	Nnat	-0.678367	6.0746e-22	Clic3	1.87781	0	Nipa1	1	Kcne4	chr1	78860052	78860552	Atg13	chr2	91696127	91696627
		Plscr2	-1.37918	3.47694e-63	Rps14	-0.140225	7.61769e-22	Anxa3	1.85875	0	Igf1r	1	Gm14871	chr17	47987326	47987826	Gm13690	chr2	80725337	80725837
		mt-Nd5	-0.706604	5.81645e-62	Erdr1	-0.516844	7.70351e-22	Ptrf	1.83116	0	Mfge8	1	Gm44908	chr8	7215665	7216165	Sh2d4b	chr14	40889767	40890267
		Fam174b	-0.606814	1.80706e-61	Fabp5	-0.0199228	1.07583e-21	Ager	1.78821	0	Mical2	1	Atf6	chr1	170871326	170871826	Lrrfip1	chr1	91022522	91023022
		Eef1a1	0.415448	3.48294e-61	Rps24	-0.117914	1.17183e-21	Sparc	1.75925	0	Tead1	1	Nrde2	chr12	100142953	100143453	Slc51a	chr16	32479374	32479874
		Arhgef26	-0.857461	5.10204e-61	Jund	0.232555	1.25459e-21	Npnt	1.73581	0	Ap2a2	1	Sox6	chr7	115930166	115930666	Gm48507	chr10	96686798	96687298
		Cav1	-0.51738	5.40125e-61	Wdr89	0.194469	1.61686e-21	Crip2	1.71219	0	B230208H11Rik	1	Pxdn	chr12	29973458	29973958	Dnaja1-ps	chr5	21936473	21936973
		Arhgap5	-0.879361	9.75652e-60	Rpl14	-0.145837	2.37463e-21	Asah1	1.67992	0	Stx11	1	Bcl10	chr3	145916737	145917237	Arl15	chr13	113993207	113993707
		Itgb1	-0.584184	4.05442e-59	Rnase4	-0.150131	3.07146e-21	Dag1	1.66486	0	Plagl1	1	Fam49a	chr12	12400000	12400500	Gm7252	chr12	36549416	36549916
		Pgrmc1	-0.591515	1.34479e-58	Apoc1	-0.240582	3.21937e-21	Plp2	1.59236	0	Phactr2	1	Rprd1a	chr18	24506837	24507337	Gm17813	chr1	33577522	33578022
		Agrn	-0.685879	3.74926e-58	Lifr	-0.644852	9.55554e-21	Icam1	1.55196	0	Prep	1	Gm47973	chr12	65502010	65502510	Asb16	chr11	102263413	102263913
		Lrpap1	-0.707808	2.59527e-57	Scd1	-0.100822	1.12259e-20	Serpinh1	1.53671	0	Popdc3	1	Pxk	chr14	8102794	8103294	Gm12959	chr4	119559613	119560113
		Cald1	-1.60664	3.14128e-57	H2-DMb2	-1.85742	1.23482e-20	Myh14	1.52276	0	Msl3l2	1	Cadm4	chr7	24487890	24488390	Lsm14a	chr7	34398736	34399236
		Slco3a1	-0.820554	1.56085e-56	Ctsb	0.286062	1.83879e-20	Ctsh	1.52143	0	Gja1	1	Lep	chr6	29066527	29067027	Gm18988	chr7	66145779	66146279
		Mthfd1	-0.575975	1.63316e-56	Eef2	0.202072	2.36164e-20	Bcam	1.51508	0	Serinc1	1	Adora1	chr1	134239605	134240105	Degs1	chr1	182229371	182229871
		Cryab	-0.421288	4.71887e-56	Arl6ip1	-0.203624	2.82059e-20	Prdx6	1.4988	0	Smpdl3a	1	Pnlip	chr19	58664887	58665387	Gm47811	chr13	71532741	71533241
		Samd9l	-1.11875	1.33954e-55	Rps5	-0.149819	1.43833e-19	S100a10	1.49299	0	Lims1	1	Cald1	chr6	34583292	34583792	Myh10	chr11	68733487	68733987
		Ptma	0.422242	4.31984e-55	Rpl41	-0.107803	1.52062e-19	S100a11	1.46852	0	Chpt1	1	Zbtb32	chr7	30603842	30604342	Mis18a	chr16	90693574	90694074
		Dnm3	-1.99453	9.74881e-55	Lpl	-1.06569	2.01299e-19	Mal2	1.4382	0	Arhgef18	1	Lyst	chr13	13524099	13524599	Flcn	chr11	59817814	59818314
		Chpt1	-0.681377	1.17298e-54	Tex15	-0.62896	2.15977e-19	Cystm1	1.42633	0	Col4a1	1	Marco	chr1	120532973	120533473	Gadd45g	chr13	51892061	51892561
		Npnt	-0.557607	8.55309e-54	Srrm2	-0.259868	2.30215e-19	Myl12a	1.40879	0	Gas6	1	Hsd17b7	chr1	170009243	170009743	Elovl2	chr13	41187864	41188364
		Macf1	-0.805407	6.60638e-53	Actg1	-0.198696	2.58876e-19	Cldn18	1.39364	0	Adam9	1	Hdac4	chr1	92167229	92167729	Lifr	chr15	7146387	7146887
		Mpp5	-1.03144	2.20928e-52	Rrbp1	-0.298655	3.42881e-19	Anxa2	1.38035	0	Zfp703	1	Foxb2	chr19	16868448	16868948	Vps13d	chr4	145082116	145082616
		Dag1	-0.51603	6.80869e-52	Mrpl32	0.390173	3.73119e-19	2020-09-15	1.35643	0	Dlc1	1	Gm16273	chr5	66353995	66354495	Map3k19	chr1	127827165	127827665
		Pdpn	-0.58761	9.62031e-52	BC021614	-0.627971	5.04249e-19	B2m	1.34611	0	Wwc2	1	Stmn1-rs1	chr9	115243034	115243534	Mcpt9	chr14	56034386	56034886
		Cadm1	-0.466964	3.10681e-51	Gm21092	-0.695508	9.89665e-19	Cd9	1.32644	0	Colgalt1	1	Gm2574	chr3	142957773	142958273	9030619P08Rik	chr15	75423018	75423518
		Susd2	1.91887	1.02115e-50	Tpm3	-0.342833	1.18435e-18	Csrp1	1.29765	0	Cmtm4	1	Gm47981	chr9	52768095	52768595	Arl6ip6	chr2	53195539	53196039
		Gprc5a	-0.442648	1.80411e-50	Arhgap5	-0.632608	5.19135e-18	Rhoa	1.29307	0	2310022B05Rik	1	Mad1l1	chr5	140247949	140248449	Cldn3	chr5	134989750	134990250
		Nbeal1	-0.659774	2.28904e-50	Muc1	0.215771	6.54514e-18	Cnn2	1.24128	0	Arf4	1	Hic2	chr16	17243693	17244193	Rpl21-ps1	chr1	184344820	184345320
		Nckap5	-0.821877	2.78272e-50	Alad	0.392071	6.96782e-18	Tmem176b	1.18592	0	Fermt2	1	AC116468.1	chr16	37286572	37287072	Gpr151	chr18	42644352	42644852
		Ctgf	-1.16138	3.46054e-50	Ctsh	0.243082	7.73924e-18	Tmsb10	1.17727	0	Lats2	1	Slc6a19	chr13	73697133	73697633	Ntsr2	chr12	16633980	16634480
		Cdkl5	-1.11341	3.94776e-50	Areg	0.583815	8.09812e-18	Myl12b	1.16562	0	Rgcc	1	AC137742.1	chr16	73220605	73221105	Abo	chr2	26827992	26828492
		Ramp1	1.01392	2.64122e-49	Mysm1	-0.597395	1.16265e-17	Cd81	1.14385	0	S1pr2	1	Slc39a13	chr2	91072617	91073117	Cacng1	chr11	107705522	107706022
		Magi3	-0.831192	5.81061e-49	Scgb1c1	-0.383856	1.29495e-17	Ppic	1.07948	0	Nt5e	1	Cyb5b	chr8	107135598	107136098	Gm49033	chr14	118611714	118612214
		Col5a2	-1.60752	6.39511e-49	Alcam	-0.171333	1.44208e-17	Laptm4a	0.975213	0	Plscr2	1	Fam49a	chr12	12280959	12281459	Dlgap1	chr17	70218191	70218691
		Grem2	-1.55375	8.50824e-49	Gadd45g	-0.733551	3.51035e-17	Bsg	0.965224	0	Plod2	1	Gm10059	chr5	33743024	33743524	Ptp4a3	chr15	73748640	73749140
		Rasgrf2	-1.49023	8.85323e-49	Lamp3	-0.141435	5.89053e-17	Gpx4	0.940382	0	1190002N15Rik	1	Man1c1	chr4	134659947	134660447	Tns2	chr15	102092111	102092611
		Nrp2	-1.27377	9.40493e-49	Cystm1	0.207571	6.21373e-17	Myl6	0.880375	0	Amotl2	1	Mxd4	chr5	34207330	34207830	Klf10	chr15	38361815	38362315
		Rpl23a	0.339731	1.8495e-48	Ager	-0.0922473	7.00124e-17	Gng5	0.858098	0	Tmem108	1	Drd2	chr9	49308041	49308541	Pemt	chr11	60042601	60043101
		Sptbn1	-0.487465	1.85735e-48	Ano1	0.93841	1.57282e-16	Serf2	0.828679	0	Tcta	1	Ccdc86	chr19	10950726	10951226	Rps3a3	chr13	109255589	109256089
		Fbln5	-0.519792	1.88648e-48	Pde4d	-0.534263	1.7352e-16	Cox6a1	0.755937	0	Tgfbr2	1	Ube2v1	chr2	167630096	167630596	Gm18981	chr6	118731914	118732414
		Sftpd	0.729281	2.54455e-48	Rps27rt	0.169457	2.7255e-16	Tmsb4x	0.72837	0	Ctdspl	1	Gm49121	chr17	13920646	13921146	Arhgef38	chr3	133205638	133206138
		Gm5900	3.52908	3.6643e-48	Hist1h4d	-1.26915	2.81236e-16	Eif1	0.676729	0	Rnf215	1	Aig1	chr10	13713165	13713665	Gm5037	chr7	95943332	95943832
		Ppp1r16b	-2.54071	1.45028e-47	Lamb3	0.484881	4.62234e-16	Npc2	-1.10765	0	Ddc	1	Epb41l4b	chr4	57102363	57102863	Gm14111	chr2	146678802	146679302
		Klk8	-2.29173	1.48896e-47	2020-09-07	-0.34236	4.68265e-16	Sftpc	-1.11281	0	Fgf18	1	Aqp2	chr15	99569030	99569530	Cbx4	chr11	119076204	119076704
		Tagln2	0.525462	3.47833e-47	Pon3	-0.391281	4.8061e-16	Sfta2	-1.15264	0	Cdc42se2	1	Xxylt1	chr16	30966546	30967046	Nr4a1	chr15	101240691	101241191
		1810037I17Rik	-0.459439	3.87409e-47	Birc6	-0.404356	6.25425e-16	Tmem243	-1.24815	0	Wnt3a	1	Gm7825	chr6	94387588	94388088	Lrrtm2	chr18	35240964	35241464
		Muc1	1.27455	1.45983e-46	Myh7	0.743718	6.83785e-16	H2-Aa	-1.26747	0	Epn2	1	Trappc13	chr13	104154867	104155367	Mgmt	chr7	136866505	136867005
		Diaph2	-1.42751	9.69074e-46	Snhg11	-0.340302	7.67155e-16	Ppp1r14c	-1.28255	0	Trim16	1	Fam124b	chr1	80213605	80214105	Ier2	chr8	84641993	84642493
		Rpl35a	0.30381	4.28755e-45	Stag2	-0.467892	1.74241e-15	Sftpd	-1.31776	0	Wsb1	1	Gm48320	chr14	17750690	17751190	Rtn3	chr19	7456796	7457296
		Stk17b	-1.44636	9.39381e-45	Higd1a	-0.208077	1.95648e-15	Bex4	-1.37132	0	Nme1	1	H2-M6-ps	chr17	36971106	36971606	Cdh6	chr15	13237117	13237617
		Krt18	0.655153	9.02092e-44	Rps3a1	-0.119741	2.03868e-15	Mgst1	-1.37642	0	2410004I01Rik	1	Dmrtc1a	chrX	102904446	102904946	Gm43671	chr3	21986433	21986933
		Epn2	-0.927954	1.23119e-43	Fxyd3	0.564995	3.33787e-15	Rnase4	-1.40111	0	Itgb3	1	Rbm8a2	chr1	176092082	176092582	Gm12421	chr4	84492090	84492590
		Lgals3	0.533693	5.80094e-43	Gprin3	-0.670354	4.67537e-15	Pla2g1b	-1.45543	0	Abca5	1	Atp6v0e	chr17	26656140	26656640	Rp1	chr1	4412443	4412943
		Rps27rt	0.434593	6.51859e-43	Prpf4b	-0.421324	5.67585e-15	Napsa	-1.56318	0	Akr1c14	1	Grhl1	chr12	24560858	24561358	Gna14	chr19	16412615	16413115
		Rpl13a	0.304386	1.15399e-42	Rps18-ps3	-0.423145	5.87539e-15	mt-Nd4l	-1.69767	0	Gcnt2	1	Trpc4ap	chr2	155666651	155667151	Azin2	chr4	128957247	128957747
		Lgi3	0.751501	8.51364e-42	Bex4	-0.0622795	6.36977e-15	Dram1	-1.70065	0	Phactr1	1	Stxbp3	chr3	108819253	108819753	Rpl13a-ps1	chr19	50294133	50294633
		2810474O19Rik	-0.566761	1.76579e-41	Prkcdbp	1.27305	9.13923e-15	Cat	-1.70994	0	Bicd2	1	Col14a1	chr15	55249122	55249622	Rps3a3	chr13	109401374	109401874
		Rpl7	0.324581	2.24197e-41	Nop58	-0.767301	1.11946e-14	Ctsc	-1.73779	0	Tmed9	1	Olfml2b	chr1	170656396	170656896	Snx31	chr15	36530148	36530648
		Gde1	0.552125	2.29568e-41	Slc25a5	0.16754	1.68159e-14	Abca3	-1.73967	0	Rasgrf2	1	Prickle1	chr15	93537841	93538341	Tgfb3	chr12	86068015	86068515
		Fnbp1l	-0.722292	3.27948e-41	Tacstd2	1.03848	2.52702e-14	Lpcat1	-1.78139	0	Pxdn	1	Gm47213	chr9	47857669	47858169	Gm14048	chr2	130845948	130846448
		Napsa	0.617492	3.41496e-41	Junb	-0.409121	2.80641e-14	Etv5	-1.97067	0	Sypl	1	Uqcrh-ps1	chr15	99902692	99903192	Gm29454	chr1	119463346	119463846
		Csf1r	-1.39123	5.6058e-41	Acoxl	-0.334875	3.51278e-14	Scd1	-2.02563	0	Tspan13	1	Gm20397	chr9	117116483	117116983	Bcl2l14	chr6	134448420	134448920
		Cldn4	1.72806	7.2743e-41	mt-Nd1	0.144365	5.16873e-14	S100g	-2.17329	0	Mpp5	1	Fbxw11	chr11	32612260	32612760	Csk	chr9	57656963	57657463
		Gpm6a	-2.90076	1.36581e-40	Gpx1	0.202998	5.51808e-14	Chil1	-2.22111	0	Susd6	1	Gm17415	chr1	93418563	93419063	Polr2e	chr10	80035626	80036126
		Itgb6	-0.69915	1.79386e-40	Ppp1r14c	-0.141382	7.37329e-14	Sftpb	-2.27822	0	Calm1	1	Gm15847	chr5	73083820	73084320	Tchp	chr5	114737314	114737814
		Mgst1	1.03456	4.50643e-40	Pof1b	-0.637843	7.53363e-14	Car8	-2.3254	0	Hsp90aa1	1	Limk1	chr5	134695551	134696051	Gm15508	chr1	187048881	187049381
		Npc2	0.578219	4.79396e-40	Uqcr11	0.150146	7.79142e-14	Cbr2	-2.32948	0	Pdzd2	1	Gm47860	chr12	27235640	27236140	Strn3	chr12	51706717	51707217
		Sfn	1.26054	9.85536e-40	Kcnk2	0.840849	8.14322e-14	Slc34a2	-2.37649	0	Sema5a	1	Lep	chr6	29048267	29048767	Tmem243	chr5	9107426	9107926
		Rpl11	0.264924	1.70507e-39	Ddx5	-0.177151	1.01436e-13	Cd36	-2.41793	0	Pdgfb	1	Plod2	chr9	92551565	92552065	Gm12125	chr11	36276009	36276509
		Cxadr	-0.687366	1.73615e-39	Rps27a	-0.0947715	1.26843e-13	Sftpa1	-2.51964	0	Rnd1	1	Rasgrf2	chr13	92217055	92217555	Gm14660	chrX	60773483	60773983
		Hs2st1	-0.462164	2.2706e-39	Akr1b3	-0.40409	1.3517e-13	Lamp3	-2.64089	0	Amhr2	1	Rnf144a	chr12	26344364	26344864	Txndc5	chr13	38545429	38545929
		Akap2	-1.24137	2.36866e-39	Exosc7	-0.230392	1.37773e-13	Cpm	-2.6877	0	Pvrl3	1	Cdkl1	chr12	69777357	69777857	Gm94	chr18	43863256	43863756
		mt-Atp8	-0.927491	3.17003e-39	Rpl18a	-0.111355	1.51878e-13	Hc	-2.73447	0	Dubr	1	Gm10260	chr13	97875919	97876419	Amigo1	chr3	108184672	108185172
		Tpt1	0.32548	4.50558e-39	Zfand5	-0.378855	1.7009e-13	Cxcl15	-2.75639	0	Cldnd1	1	Myocd	chr11	65443416	65443916	Gm47864	chr10	111619488	111619988
		Adam9	-0.731139	4.58531e-39	Fos	0.0711997	1.73506e-13	Nupr1	-2.82969	0	Cxadr	1	Swap70	chr7	110248659	110249159	Dmtf1	chr5	9149235	9149735
		Ppp1r14c	1.07437	6.90292e-39	Emb	-0.224594	2.14303e-13	Apoc1	-2.84688	0	Zdhhc14	1	Myc	chr15	62092458	62092958	Gm10617	chr8	117805404	117805904
		Wwc2	-0.757499	1.00964e-38	Gde1	0.192196	2.83358e-13	Apoe	-2.85291	0	H2-Q1	1	Acaa2	chr18	74733431	74733931	Zp4-ps	chr13	11566475	11566975
		Stx11	-1.08056	3.6694e-38	Wls	-0.25122	3.28553e-13	Lcn2	-2.87264	0	Ier3	1	Cacna1s	chr1	136053447	136053947	Mdk-ps1	chr11	102531337	102531837
		Pof1b	-1.09099	4.09641e-38	Fam208a	-0.594758	4.52338e-13	Fabp5	-3.02029	0	Rcan2	1	Tvp23b	chr11	62910558	62911058	Gm7856	chr16	91500757	91501257
		Ppp1r1b	1.84057	5.62125e-38	Atrx	-0.270834	4.96384e-13	Bex2	-3.21937	0	Epb41l3	1	F2	chr2	91627657	91628157	Glud-ps	chr7	124682095	124682595
		H2-Eb1	1.64441	1.66091e-37	Ubc	0.226322	5.92071e-13	Trf	-3.28933	0	Lims2	1	Gpx4-ps2	chr10	45790164	45790664	Gm5183	chr12	56009909	56010409
		Acyp2	-0.872872	1.91797e-37	Arf5	0.204816	6.31321e-13	Lyz2	-3.30204	0	Mcc	1	Col4a3	chr1	82626760	82627260	Gm7791	chr10	25219017	25219517
		Nt5e	-0.964498	2.43203e-37	Arf1	0.233565	1.02072e-12	Gm10036	-3.32572	0	Tmed7	1	Itpr1	chr6	108252611	108253111	Gm48112	chr12	31145562	31146062
		Nbl1	-0.508907	3.46901e-37	2010107E04Rik	0.178582	1.88452e-12	Il33	-3.38437	0	Eif1a	1	Gm18820	chr9	31643534	31644034	Ccdc83	chr7	90231448	90231948
		Gsto1	-1.0942	4.8606e-37	Tmem178	-0.755527	1.88645e-12	Gm10260	-3.81675	0	Lox	1	Slc1a3	chr15	8722305	8722805	Gm5854	chr14	101983107	101983607
		Scd1	0.734156	5.09292e-37	2200002D01Rik	0.483419	2.13456e-12	Tmem37	1.85564	2.73224428564218e-317	Csf1r	1	Gm3828	chr10	80972732	80973232	Celsr1	chr15	85992026	85992526
		Aqp1	-0.583785	7.8542e-37	Gm2000	0.269194	3.11306e-12	Eva1b	1.61213	1.39479424851741e-314	BC031181	1	Gm6640	chr16	23636969	23637469	Slain2	chr5	72898236	72898736
		Egfl6	1.35524	8.37904e-37	Ubb	-0.119638	3.5831e-12	Pfn1	0.815287	2.49548544270953e-314	Ehd1	1	Arhgef26	chr3	62418102	62418602	Saa2	chr7	46770668	46771168
		Osbpl6	-0.969373	4.93521e-36	Prnp	-0.197055	3.61757e-12	Dusp1	1.60497	1.88071977989314e-313	Prdx5	1	Gm12477	chr4	54744992	54745492	Cpne4	chr9	104571062	104571562
		Timp3	-0.368386	1.02605e-35	Paip1	-0.390014	3.93755e-12	Tspan8	1.56405	0	Rtn3	1	Gm7862	chr12	76092753	76093253	Ctsb	chr14	63131714	63132214
		Lims2	-0.98885	1.392e-35	Gcc2	-0.68452	3.94421e-12	Cfl1	0.913519	0	Psat1	1	Bend4	chr5	67412088	67412588	Lrig1	chr6	94628739	94629239
		Btg3	-0.797385	4.56091e-35	Cox17	0.244291	3.98207e-12	Mrpl14	1.0308	0	Slc1a1	1	Hspbap1	chr16	35778381	35778881	Il7	chr3	7630926	7631426
		Rps29	0.239787	4.99259e-35	Apoe	-0.22724	4.55258e-12	Wfdc2	-0.61313	2.89281e-305	Papss2	1	Nsun4	chr4	116038344	116038844	Pkd2l1	chr19	44193858	44194358
		Filip1l	-1.22061	7.30576e-35	Atp5e	0.129791	6.05699e-12	Fhl1	3.32722	2.41799e-304	Ifit1	1	Gm15798	chr16	18950290	18950790	Zfp236	chr18	82737741	82738241
		Svil	-0.616277	1.42327e-34	Rock2	-0.44477	6.09982e-12	Tnfrsf12a	2.27965	2.81218e-301	Plce1	1	Usp29	chr7	6776353	6776853	Col26a1	chr5	136806704	136807204
		Amotl2	-0.620108	1.51494e-34	Hmgb2	-0.275665	6.45303e-12	Ppp3ca	1.24526	1.75616e-296	Scd2	1	AC087901.1	chr17	12343683	12344183	Gm20091	chr10	96342376	96342876
		Alad	0.899446	2.0405e-34	Zdhhc3	-0.287834	7.56042e-12	Exosc7	-1.71989	1.83826e-295	Cfap43	1	Ergic1	chr17	26614368	26614868	Gm14049	chr2	130965003	130965503
		Rpl23	0.270223	2.15046e-34	Sftpd	0.180887	8.93671e-12	Slc25a4	1.19596	5.1368e-295	Gsto1	1	Usf2	chr7	30953757	30954257	Met	chr6	17548810	17549310
		Hist1h1e	-1.75734	3.59796e-34	Sptbn1	-0.225797	9.31975e-12	Hck	3.83549	1.59744e-292	Sdpr	1	Mab21l3	chr3	101738626	101739126	AC164011.1	chr18	31336068	31336568
		Vcl	-0.755091	3.8797e-34	Wwp1	-0.462688	9.45604e-12	Lamp1	0.887441	3.9079e-291	Igfbp2	1	Hp1bp3	chr4	138108515	138109015	Gm11918	chr4	29091625	29092125
		Gm14964	-2.23761	5.37718e-34	Ythdc1	-0.400388	9.90758e-12	Capzb	1.25576	3.05847e-289	Bdnf	1	Wdr17	chr8	54811351	54811851	Esrrg	chr1	187910609	187911109
		Pxdc1	-0.645345	7.05321e-34	Swt1	-0.266894	1.17644e-11	Fasn	-1.74432	1.78644e-287	Sema3a	1	Atf6	chr1	170803968	170804468	Znrf4	chr17	56515985	56516485
		Rrbp1	-0.640168	8.77894e-34	Ing2	-0.429566	1.19157e-11	Scp2	-0.941998	1.18337e-284	Scnn1g	1	Zscan21	chr5	138127952	138128452	Meox1	chr11	101842248	101842748
		Icam1	-0.447795	8.93115e-34	Smarca5	-0.455575	1.57757e-11	Wdr45	1.95896	6.45987e-284	Ctgf	1	Ankfn1	chr11	89674327	89674827	Iyd	chr10	3510461	3510961
		Rpl36a	0.349446	1.05661e-33	Xrn2	-0.417266	2.14655e-11	Tshb	3.62881	1.63109e-282	Spock2	1	Sh3bp4	chr1	89119910	89120410	Stk32a	chr18	43250281	43250781
		Fermt2	-0.592276	1.1281e-33	Col6a2	-0.646899	2.49404e-11	Mlf2	1.37068	1.02571e-279	Scel	1	Rab2a	chr4	8578558	8579058	Sgms1	chr19	32358949	32359449
		Rbms3	-0.946465	1.32338e-33	Aox3	-0.475729	2.4996e-11	Scgb1c1	-2.8379	1.80936e-279	Ifit3	1	Umps	chr16	33937657	33938157	Creb1	chr1	64549858	64550358
		Timp2	-0.43607	1.39168e-33	Rps19	-0.0591058	3.60644e-11	Vapa	1.04117	4.62823e-279	Rnase4	2	Sav1	chr12	70015926	70016426	9130230L23Rik	chr5	66005051	66005551
		Phactr2	-0.896589	1.49407e-33	Gm20186	1.20264	3.71529e-11	Cdc42	0.974413	1.97677e-278	Tram2	3	Gm5475	chr15	100416941	100417441	Cdh13	chr8	118296436	118296936
		Samhd1	-0.505442	1.63106e-33	Atp8a1	-0.187472	3.88478e-11	Dapk2	2.22506	5.16602e-278	Unc50	3	Kit	chr5	75687802	75688302	Mis12	chr11	71012739	71013239
		Pard6b	-0.638798	2.43916e-33	Eef1b2	-0.218657	4.27662e-11	mt-Nd5	-1.10121	1.44351e-277	Il18r1	3	Gm8238	chr15	13367908	13368408	Gm7812	chr6	93727616	93728116
		Rpl32	0.283896	2.72841e-33	Serpinf1	-0.448529	5.44457e-11	Cyr61	2.30155	1.5408e-277	Spats2l	3	Gm18921	chr12	119099763	119100263	Tshz2	chr2	169782353	169782853
		Ager	-0.333582	3.39122e-33	Grb14	-0.298305	5.44559e-11	Ier3	2.59627	6.77537e-276	Nbeal1	3	Garnl3	chr2	33073624	33074124	Gm7856	chr16	91522429	91522929
		Sesn3	1.19915	4.48421e-33	Gmpr	1.0336	5.51236e-11	Pi4k2b	-1.52872	1.16347e-275	Prkag3	3	Fam198b	chr3	79880053	79880553	U90926	chr5	92229514	92230014
		Ddah2	0.88694	4.97502e-33	Tubb4b	-0.296153	6.54298e-11	4930523C07Rik	1.55719	2.33089e-275	Col4a4	3	Gm30970	chr14	79154741	79155241	Khk	chr5	30925152	30925652
		Mbnl1	-0.489212	6.07529e-33	mt-Co2	0.129041	8.08671e-11	H2-Ab1	-1.05512	8.26056e-275	Mff	3	Pkig	chr2	163693082	163693582	Ipo5	chr14	120915537	120916037
		Gcnt2	-1.13279	6.31847e-33	Arid4b	-0.413538	8.75293e-11	Tpm2	4.38084	1.79286e-274	Sh3bp4	3	Fli1	chr9	32464770	32465270	Spaca3	chr11	80904739	80905239
		Fras1	-1.39656	1.28741e-32	Npw	-0.253938	9.43446e-11	Gramd2	1.80852	6.87187e-272	2310007B03Rik	3	Atf6	chr1	170767882	170768382	Washc4	chr10	83569440	83569940
		Rps18	0.284757	1.32895e-32	Cadm1	-0.197606	1.1266e-10	Clu	2.22298	7.83327e-271	2020-09-02	3	Timm22	chr11	76412495	76412995	Timm21	chr18	85658893	85659393
		Rpl38	0.260393	1.52697e-32	Plp2	0.34233	1.23362e-10	Elovl1	-1.38478	5.63699e-269	Tmem37	3	Gm9529	chr19	60983315	60983815	Gzmk	chr13	113227482	113227982
		Dclk1	1.74012	1.77561e-32	Tpr	-0.397083	1.35711e-10	Slc44a2	1.95909	2.51262e-268	Arpc5	3	Sh3tc2	chr18	61954480	61954980	Serp2	chr14	76582591	76583091
		Id2	0.967838	3.27706e-32	Rpl24	0.113964	1.41885e-10	Pcolce	3.19291	3.61873e-268	Lamc2	3	Atxn1	chr13	45953744	45954244	Tcerg1l	chr7	138422980	138423480
		Laptm4a	-0.358889	3.78014e-32	Stard3nl	-0.265087	1.57973e-10	Abhd17c	2.04596	8.09164e-266	Lamc1	3	Lypd1	chr1	126346370	126346870	Gm6963	chr10	39405867	39406367
		Rpl37	0.236411	3.89321e-32	Gapdh	0.194908	2.01513e-10	mt-Atp8	-1.60098	3.77484e-264	Capn2	3	Vps50	chr6	3594191	3594691	Mfhas1	chr8	35600359	35600859
		Ftl1	0.288662	4.97348e-32	Ncl	-0.243897	2.11398e-10	Limch1	1.47868	2.32179e-263	Nudt5	3	Gm44420	chr6	128652900	128653400	Togaram2	chr17	71666967	71667467
		Tmem245	-0.852004	5.65958e-32	Etnk1	-0.367172	3.87438e-10	Tmem176a	1.33854	1.2673e-260	Celf2	3	Pdzrn3	chr6	101466573	101467073	Ppp1r15b	chr1	133147340	133147840
		Rps12	0.312211	6.77831e-32	Crip2	0.177842	4.31988e-10	Acot7	-2.00111	1.81664e-260	Otud1	3	Cpvl	chr6	53944504	53945004	Prkaca	chr8	83964023	83964523
		H2-Aa	0.791236	1.83822e-31	Gng5	0.146255	4.34098e-10	Tgfb2	3.59405	2.72872e-260	Sptan1	3	CT485615.1	chr16	54346346	54346846	Gm19340	chr12	25318581	25319081
		Prpf4b	-0.760669	1.99921e-31	Arglu1	-0.289213	4.43574e-10	Mthfd1	1.80218	4.03679e-260	Dab2ip	3	Gm8588	chr13	48330542	48331042	Sesn3	chr9	14235025	14235525
		Il18r1	-0.539904	2.127e-31	Rpl3	-0.120067	4.80557e-10	Samhd1	2.25696	1.25364e-256	Itgb6	3	Ascc2	chr11	4628932	4629432	Gm13772	chr2	90796919	90797419
		Ankrd1	-1.81289	3.00286e-31	Rps27	-0.0707785	4.95665e-10	Fam189a2	2.08169	1.29268e-255	Ctnnd1	3	Itga3	chr11	95079200	95079700	Tex2	chr11	106554701	106555201
		Rpl15	0.322996	3.81437e-31	Pmvk	0.598884	5.89704e-10	Myo1c	2.01524	5.0844e-254	Ptprj	3	Col13a1	chr10	61994869	61995369	St3gal1	chr15	67149662	67150162
		Ndst1	-0.627757	4.70738e-31	Gm26870	-1.13954	6.12006e-10	Atp6v0e	1.13969	6.21791e-254	Hck	3	Nrip3	chr7	109801655	109802155	Map7	chr10	20104529	20105029
		Utrn	-0.652618	6.17028e-31	Thoc2	-0.409978	6.6165e-10	Mmp11	2.40104	1.56318e-253	Gss	3	F11r	chr1	171455113	171455613	Nup210	chr6	91076143	91076643
		Pdzd2	-1.0159	7.0192e-31	Prrc2c	-0.298357	6.74337e-10	Tagln2	0.904978	1.54332e-252	Tgm2	3	Gm45506	chr7	138662559	138663059	Orm1	chr4	63310425	63310925
		Rusc2	-0.987969	7.02689e-31	Ash1l	-0.282767	7.07184e-10	S100a14	2.38676	2.04239e-251	Matn4	3	Mospd4	chr18	46460824	46461324	Gm11111	chr5	98571905	98572405
		BC023719	-4.9255	2.00364e-30	Sdc4	-0.161844	8.00713e-10	Calm2	0.746393	3.73387e-251	Dbndd2	3	Arhgef11	chr3	87675324	87675824	Etv5	chr16	22434479	22434979
		Malat1	-0.303684	2.05906e-30	Tle4	-0.495897	8.26302e-10	Actg1	0.841607	5.64021e-251	Pard6b	3	Gm28924	chr9	96246684	96247184	Ank3	chr10	69405395	69405895
		Epb41l5	-0.614228	2.07195e-30	Calm1	-0.12773	8.2899e-10	Lgals1	2.98321	2.39026e-249	Psma7	3	Panx3	chr9	37664512	37665012	Pld6	chr11	59737372	59737872
		Gas6	-0.454944	2.24925e-30	Hmgb1	-0.135231	1.12169e-09	Atp6v1c2	-2.17569	2.65245e-249	Lama5	3	Gm5987	chr5	106110985	106111485	AC137742.1	chr16	73058666	73059166
		2020-09-07	-0.566585	2.56593e-30	Cox8a	0.109906	1.1333e-09	Col4a5	2.03754	5.25642e-249	Slc6a14	3	Wwc1	chr11	35967700	35968200	Gm9985	chr10	75591448	75591948
		Rps3a1	0.271148	2.93861e-30	R3hdm1	-0.461734	1.22081e-09	Krt8	1.37345	1.35453e-248	Itm2a	3	Gm10645	chr8	83168881	83169381	Gm49408	chr15	67899061	67899561
		Peg3	-1.97525	3.00936e-30	Cox6a1	0.0942148	1.2229e-09	Rab11fip1	1.99654	1.68288e-248	Tspan6	3	Gm2611	chr15	16549754	16550254	Ofcc1	chr13	40182991	40183491
		Ptpre	-0.706886	3.74697e-30	Luc7l2	-0.219889	1.36396e-09	Acsl4	-1.71948	6.94073e-248	Col4a5	3	Selenok	chr14	29971957	29972457	Galc	chr12	98255463	98255963
		Tpm2	1.40136	6.11293e-30	Cyp2f2	-0.55232	1.45381e-09	Cd151	1.72529	4.41293e-246	Zc2hc1a	3	Myo1c	chr11	75647799	75648299	Aplp2	chr9	31193848	31194348
		Atxn7l3b	-0.523271	6.66933e-30	Uba52	0.162912	1.51324e-09	Ptpre	3.87129	4.82473e-246	Sec62	3	Gm11471	chr2	167134090	167134590	Pbx1	chr1	168518066	168518566
		Rps27	0.229555	1.02158e-29	Ccnd3	0.393842	1.57347e-09	Tpt1	-0.443586	1.78896e-245	Mbnl1	3	Gm7695	chr13	63929974	63930474	Gm49483	chr15	99408767	99409267
		Ddc	-1.2492	1.0308e-29	Gm10709	-0.134715	1.58841e-09	Thbs3	1.89679	4.89193e-245	Pdcd10	3	Gm12864	chr4	118992069	118992569	Grk3	chr5	113006036	113006536
		Zfp703	-0.863713	1.85668e-29	AY036118	0.619994	1.63072e-09	Agpat4	3.46287	2.07346e-244	Arhgef2	3	Sptbn1	chr11	30359053	30359553	Kcnj15	chr16	95364241	95364741
		Arrdc3	-0.882676	4.09246e-29	Atp1a1	0.263126	1.88707e-09	Mid1ip1	-1.56775	4.30571e-242	Tshb	3	Rpl37a	chr1	72735942	72736442	Dlgap1	chr17	70369090	70369590
		Pxdn	-0.884051	4.32479e-29	RP24-330M21.1	-0.738137	1.91057e-09	Rpl21	-0.443385	2.2968e-241	Cttnbp2nl	3	Gm2383	chr1	12466262	12466762	Gm12736	chr4	108907376	108907876
		Fzd1	-0.955014	5.91852e-29	Tmem243	-0.145901	2.2177e-09	Fgfr2	-1.71879	5.23585e-241	F3	3	Mlip	chr9	77422751	77423251	Caln1	chr5	130332054	130332554
		Rpl21	0.237368	6.7212e-29	Atp5g2	0.141259	2.45249e-09	Serpinb9	1.52179	6.89287e-240	Fnbp1l	3	Klf3	chr5	64704762	64705262	Dpt	chr1	164704529	164705029
		Stx7	-0.508487	1.03988e-28	H2-T22	0.803746	2.83744e-09	Soat1	-1.65885	1.51697e-237	Tspan5	3	Myh9	chr15	77803754	77804254	Oas1d	chr5	120952344	120952844
		Colgalt2	-2.30195	1.2501e-28	Cthrc1	0.889719	3.08109e-09	Scgb1a1	-0.432969	1.5258e-237	Rab2a	3	Gm12038	chr11	20954263	20954763	Kctd8	chr5	69338862	69339362
		Gja1	-0.483682	1.42549e-28	Thbs1	0.680431	3.47631e-09	Krt18	1.18309	1.05054e-236	Chmp5	3	Glod4	chr11	76311470	76311970	Edrf1	chr7	133641256	133641756
		Srrm2	-0.447704	1.69277e-28	Slc44a2	0.545416	3.5517e-09	Cdh13	4.89679	1.36162e-234	Tln1	3	Dlc1	chr8	36826803	36827303	Fitm2	chr2	163471616	163472116
		Vps13a	-1.23323	3.60273e-28	Txnip	0.334765	3.61949e-09	Sepw1	0.860945	1.41096e-234	Cdkn2b	3	2410004P03Rik	chr12	17061839	17062339	Eef1akmt1	chr14	57600744	57601244
		Rps15a	0.271472	3.83037e-28	Nupr1	-0.0237811	4.37931e-09	Sema3a	3.05257	7.39126e-233	Leprot	3	Chrm2	chr6	36451449	36451949	Osbpl11	chr16	33130785	33131285
		Rplp0	0.296999	3.88438e-28	Casc4	-0.484087	5.08969e-09	Ywhah	1.43552	2.49665e-232	Fam46b	3	Rev1	chr1	38307496	38307996	Calm1	chr12	100323535	100324035
		Fam198b	-1.13304	3.92227e-28	Tomm7	0.135264	5.75146e-09	Fads3	1.66397	1.59658e-230	Mtfr1l	3	Trim56	chr5	137108146	137108646	Dyrk3	chr1	131139088	131139588
		Fam208a	-0.879578	7.67727e-28	Pcx	0.963511	5.80003e-09	Cox6c	0.557207	4.75234e-230	Eno1	3	Nupr1	chr7	126639499	126639999	Ankrd46	chr15	36460385	36460885
		Tppp3	-0.370163	7.71591e-28	Ssb	-0.284846	7.30968e-09	Col4a2	1.09787	2.83809e-229	Prkcz	3	Diaph2	chrX	129709070	129709570	Gm6997	chr14	79024885	79025385
		Calm1	-0.295737	1.38939e-27	mt-Nd3	0.210995	7.46245e-09	Hmgn1	0.733125	1.24543e-228	Mxra8	3	Fbxw8	chr5	118100715	118101215	Gm11918	chr4	29092588	29093088
		Tpm3	-0.38971	1.41955e-27	Tspan11	0.300876	7.60043e-09	Tceb2	0.680097	4.97069e-225	Limch1	3	Cybb	chrX	9481340	9481840	Chil1	chr1	134162381	134162881
		Sec14l3	-0.394264	1.55715e-27	Ctsz	0.249952	7.62866e-09	Nebl	1.89171	6.05734e-225	Coro1c	3	Ttc7b	chr12	100588137	100588637	Ina	chr19	46985140	46985640
		Wbp5	0.358521	1.87258e-27	Rpl10-ps3	-0.27772	7.85874e-09	Nucb2	-1.88026	7.2339e-225	Vps29	3	Rpl36a-ps2	chr3	145892441	145892941	Afap1l1	chr18	61785070	61785570
		Uba52	0.510119	1.89855e-27	Zc3h15	-0.40161	8.16682e-09	Cox6b1	0.668653	7.9214e-225	Ccdc92	3	Slc39a8	chr3	135792551	135793051	Las1l	chrX	95993069	95993569
		Mal	0.844987	2.57018e-27	Nucb2	-0.255316	9.0206e-09	Hpcal1	1.59314	3.28856e-224	Pcolce	3	Ngly1	chr14	16246571	16247071	Gm17651	chr3	97701135	97701635
		Rps17	0.250421	3.83739e-27	Fubp1	-0.353229	1.02014e-08	Itga3	2.09546	1.86158e-223	Radil	3	Plxna4	chr6	32323134	32323634	Gm16147	chr18	5817608	5818108
		Rb1cc1	-0.741072	5.91688e-27	Cox6a2	0.353133	1.05271e-08	Cdipt	1.94328	3.8964e-223	Tes	3	Laptm4a	chr12	8897089	8897589	Gpr37l1	chr1	135177756	135178256
		S100a10	0.432329	2.02638e-26	Tsc22d1	0.227078	1.06999e-08	1810037I17Rik	0.973274	5.80888e-223	Calu	3	Gm9157	chrX	103559203	103559703	AC166114.1	chr16	48741384	48741884
		H2-DMb1	0.941443	2.7593e-26	Bloc1s1	0.399941	1.15818e-08	Serpinb6a	1.73335	6.75608e-223	Tmem140	3	Gm8004	chr1	105623843	105624343	Rbm17	chr2	11580943	11581443
		Ppp3ca	-0.344223	7.14776e-26	Acsl4	-0.205346	1.18853e-08	Acoxl	-3.07696	1.07799e-222	Tril	3	Pygb	chr2	150824228	150824728	Gm14328	chr18	74348035	74348535
		Rps25	0.272427	7.46447e-26	Ddx3x	-0.287257	1.37805e-08	2310007B03Rik	2.75303	5.56711e-222	Tacstd2	3	Zcchc9-ps	chr2	141286076	141286576	Tmem87b	chr2	128838535	128839035
		Slc25a36	-0.661679	1.14293e-25	Rdx	-0.277394	1.42539e-08	Cebpa	-1.91086	4.51336e-221	Mgll	3	Rtkn2	chr10	67987963	67988463	Mkl2	chr16	13216483	13216983
		Rps3	0.272785	1.18134e-25	Entpd1	-0.49281	1.44039e-08	Dusp14	2.48093	3.93887e-220	Plxna1	3	Dnah11	chr12	118196241	118196741	Gm5599	chr7	113037807	113038307
		F3	-0.529973	2.8439e-25	Spink5	0.78744	1.78423e-08	Hp	-2.38051	8.52134e-220	Magi1	3	Zfp423	chr8	87816773	87817273	Tomm6	chr17	47661649	47662149
		Areg	1.59012	2.89881e-25	Btf3	0.113087	1.8655e-08	Snhg11	-2.18722	2.42252e-218	Il17re	3	Sgip1	chr4	102559502	102560002	Sorcs1	chr19	50363943	50364443
		Snx13	-0.911181	3.21469e-25	Uqcrb	0.123897	1.89227e-08	Qk	1.31621	3.00929e-218	Usp18	3	A930002H24Rik	chr17	64029548	64030048	Etaa1	chr11	17853782	17854282
		Ccnd2	-0.667759	3.40961e-25	Zfp280d	-0.53035	1.91982e-08	Ifi27	1.10608	1.38875e-217	Ccnd2	3	Olfr750	chr14	51072641	51073141	Suclg1	chr6	73262905	73263405
		Sdcbp	-0.436957	4.85338e-25	Rpl31	0.104107	2.03483e-08	Arhgef38	-3.2194	4.74714e-217	Tmem160	3	Tspan2	chr3	102749421	102749921	F7	chr8	13029737	13030237
		Cckar	1.38531	5.70961e-25	Hpcal1	0.431171	2.36276e-08	Vamp8	0.58145	1.14229e-216	Arhgef1	3	Gm19125	chr1	59140548	59141048	Dstn	chr2	143903374	143903874
		Rps15	0.203964	6.47377e-25	Tceal8	-0.220724	2.45014e-08	Oat	-1.20394	1.73975e-216	Yif1b	3	Adora2b	chr11	62167684	62168184	Gm5650	chr7	138217502	138218002
		Rps20	0.270545	6.8185e-25	Cd63	-0.124331	2.56262e-08	Ang	-1.95789	3.81626e-215	Slco3a1	3	Ccdc86	chr19	10951953	10952453	Lifr	chr15	7108100	7108600
		Ktn1	-0.707153	7.54494e-25	Fer	-1.04366	2.69846e-08	Tgm2	2.7979	6.88199e-214	Map6	3	5430419D17Rik	chr7	131173714	131174214	Pde4c	chr8	70738160	70738660
		Rpl26	0.226941	9.54163e-25	Serbp1	-0.213842	2.70907e-08	Ddr1	2.44388	1.02173e-213	Arrb1	3	Gm29774	chr10	67739125	67739625	Dhrs9	chr2	69380175	69380675
		Nfib	-0.565571	1.10895e-24	Wdfy1	-0.471482	3.1934e-08	Tacstd2	2.81911	2.26443e-213	Tmem9b	3	Gm5987	chr5	106110248	106110748	Gm46234	chr10	75271930	75272430
		Nkd1	0.977868	1.51947e-24	Sfpq	-0.264361	3.51579e-08	Kcnc3	-2.39208	4.58159e-213	Swap70	3	Pdzd9	chr7	120666192	120666692	Arfgef1	chr1	10147751	10148251
		Itgb3	-1.17252	2.32922e-24	Gnas	0.135971	3.54468e-08	Tmod1	1.89984	3.93429e-212	Parva	3	Trank1	chr9	111355011	111355511	Golim4	chr3	75925436	75925936
		Hist1h2bc	-0.520253	2.48485e-24	Fcho2	-0.540529	3.60022e-08	Col6a1	-2.47398	2.04617e-209	Scnn1b	3	Hormad2	chr11	4401148	4401648	Gm18904	chr10	119114626	119115126
		Rbms1	-0.453018	2.51329e-24	Rpl18	-0.0915683	3.66337e-08	Capn2	2.05432	3.58384e-208	Cdipt	3	Zbtb8b	chr4	129416379	129416879	Wdr60	chr12	116264697	116265197
		Rps4x	0.269795	3.44326e-24	Rps10	-0.083499	3.82966e-08	Susd2	3.75616	4.71311e-208	Plekha1	3	Prickle1	chr15	93561506	93562006	Gm7164	chrX	23409685	23410185
		2310022B05Rik	-0.71393	3.65044e-24	Scaf11	-0.40774	3.85513e-08	Slco4c1	-2.23473	1.46398e-204	Htra1	3	Gm13633	chr2	70861427	70861927	Rpl21-ps2	chr12	13111891	13112391
		Igf1r	-0.871717	3.65607e-24	Dnajb4	-0.444756	3.89274e-08	Pls3	1.32651	1.88595e-204	Ptpre	3	Rhpn2	chr7	35363479	35363979	Lpin1	chr12	16570272	16570772
		H2-Ab1	0.914616	4.95703e-24	Tgoln1	0.212581	4.44691e-08	Fkbp1a	0.928001	3.31525e-204	Cttn	3	Man1c1	chr4	134682419	134682919	Atp1b1	chr1	164460916	164461416
		Eif1a	-0.582124	6.4944e-24	Atf3	0.250343	4.55142e-08	Ndst1	2.02562	6.86796e-203	Utrn	3	Smyd2	chr1	189924157	189924657	Itih3	chr14	30907768	30908268
		Cpeb4	-0.785402	6.60963e-24	N4bp2l2	-0.268045	5.11274e-08	Lrpap1	1.41343	6.29323e-202	Stx7	3	Gm26970	chr5	141965637	141966137	Tmem184b	chr15	79425403	79425903
		Cyp2b10	-1.24623	8.95919e-24	Gnb2l1	0.121772	5.29345e-08	Slc6a14	1.71283	6.49226e-202	Mical1	3	Kcnj5	chr9	32323677	32324177	Angptl2	chr2	33204941	33205441
		Atp2b1	-0.546143	9.72376e-24	Gm26797	-1.01793	5.44138e-08	Pkm	1.23276	5.95611e-201	Psap	3	Arhgef39	chr4	43497632	43498132	Gm15531	chr6	97937084	97937584
		Ctdspl	-0.715032	1.03908e-23	Abca17	-0.97383	5.79427e-08	Arhgdia	1.08096	1.61881e-200	Zfp365	3	Lrfn2	chr17	48818826	48819326	Slc26a9	chr1	131751174	131751674
		Pdgfb	-0.759104	1.13289e-23	Serf2	0.115433	6.20378e-08	Smim6	-1.5735	8.34414e-199	Prmt2	3	Selenos	chr7	66074913	66075413	Mgrn1	chr16	4905691	4906191
		Rpl17	0.234492	1.14596e-23	H2-DMa	-0.312071	6.24886e-08	Zdhhc3	-1.47243	9.41556e-199	Fstl3	3	Rit2	chr18	31203179	31203679	Gmcl1	chr6	86717195	86717695
		Cdc42	-0.301881	1.61534e-23	Gzf1	-0.477909	7.00646e-08	Tspan2	1.93758	1.30287e-198	Gadd45b	3	Ddx47	chr6	135021616	135022116	Gm4291	chr14	76996378	76996878
		Retnla	2.88253	5.18782e-23	Oaz1	-0.0996581	7.19562e-08	Hspb1	1.46073	7.31697e-198	Ckap4	3	Gm18398	chr14	27785561	27786061	Rps2-ps6	chr14	76273794	76274294
		Col4a1	-0.391511	9.76045e-23	Prdx1	-0.122667	8.4208e-08	Rhog	1.83541	1.3505e-196	Ntn4	3	Dnm3	chr1	162407030	162407530	Gm5876	chr6	66077267	66077767
		Tm9sf3	-0.470728	9.87153e-23	Ppp1r1b	0.533866	8.56237e-08	Lamb3	1.42155	1.7916e-196	Col4a2	3	Kazn	chr4	142410490	142410990	Gm17169	chr8	81608004	81608504
		Eef2	0.29561	1.25176e-22	Nbeal1	-0.328773	8.99922e-08	Scnn1g	2.79977	2.01906e-195	Tm2d2	3	Gm4751	chr5	13502061	13502561	Ddhd1	chr14	45676662	45677162
		1190002N15Rik	-0.738645	1.58796e-22	Serinc2	0.927206	9.57581e-08	Ltbp3	1.29468	2.01919e-194	Saraf	3	Aktip	chr8	91242142	91242642	Pcbp1	chr6	86567049	86567549
		Rpl39	0.232633	2.62588e-22	Rps28	0.0890677	1.00261e-07	Tmem140	3.14948	3.26884e-194	Mfhas1	3	Rpl19-ps6	chr15	7923066	7923566	AC132127.1	chr16	86838274	86838774
		Spink4	-0.953541	2.95589e-22	Gtpbp2	0.537035	1.10258e-07	Mt1	-1.73298	5.00479e-193	Pdlim3	3	Gm20397	chr9	117067642	117068142	Ap5b1	chr19	5572279	5572779
		Fxyd4	1.47212	2.99429e-22	Svil	-0.285594	1.17896e-07	Tspan13	2.04633	1.05993e-192	Crlf1	3	Cdr2	chr7	120975988	120976488	AC131796.1	chr18	6773279	6773779
		Bhlhe40	1.63357	3.47755e-22	Cd44	0.481864	1.19702e-07	Efna1	1.58398	4.66645e-192	2210011C24Rik	3	Slc16a1	chr3	104662046	104662546	Celsr1	chr15	86000666	86001166
		Gsta4	0.88928	3.49178e-22	Jun	0.0536111	1.26837e-07	Chia1	-2.54629	1.77285e-191	E2f4	3	Scel	chr14	103515305	103515805	Ush2a	chr1	187961342	187961842
		Rpl27	0.233293	3.66376e-22	Upf3a	-0.628045	1.41856e-07	Wnk1	1.16146	2.53846e-190	Itgb1	3	Cttnbp2nl	chr3	105030735	105031235	Hpcal1	chr12	17767311	17767811
		Tmem176a	0.50014	4.7732e-22	Usp8	-0.317317	1.57658e-07	Arl4c	1.73208	8.18566e-188	Vcl	3	Ftl2-ps	chr4	125738323	125738823	Zcchc14	chr8	121674394	121674894
		Ildr2	-1.67323	5.05558e-22	Ppp1r10	-0.489567	1.60171e-07	mt-Co1	-0.436163	5.06203e-187	Selk	3	Gm14976	chrX	130932464	130932964	Csnk1g1	chr9	65929766	65930266
		Phlda1	0.643568	5.21185e-22	Fyttd1	-0.471103	1.72433e-07	Adam10	1.70872	5.12246e-187	Nisch	3	Arhgap1	chr2	91655304	91655804	Il7	chr3	7575718	7576218
		Oser1	-0.893927	6.1259e-22	Hsp90aa1	-0.292358	1.86483e-07	Wwtr1	1.71141	1.84333e-186	Arhgap22	3	Mcm9	chr10	53661789	53662289	Lypd6	chr2	50139944	50140444
		Rps10	0.227054	6.22084e-22	Zbtb20	-0.245709	1.8815e-07	Hbegf	1.7023	4.12123e-186	Samd4	3	Elavl4	chr4	110269926	110270426	Morc1	chr16	48422510	48423010
		Cdkn2b	-0.516936	6.95454e-22	Rps9	-0.0653487	2.04601e-07	Arf1	0.754805	9.09058e-186	Slc7a7	3	Kazn	chr4	142231301	142231801	Rab3gap2	chr1	185235741	185236241
		Akr1c14	-0.727259	6.96578e-22	Mier1	-0.412669	2.06061e-07	Plxna1	2.45587	6.27936e-185	Lrp10	3	Pcsk6	chr7	65932056	65932556	Gm13090	chr4	151339416	151339916
		Rpsa	0.322954	7.11483e-22	Txn1	-0.123737	2.21551e-07	F3	3.23279	1.5269e-184	9930012K11Rik	3	Usp29	chr7	6777595	6778095	Golga7b	chr19	42258467	42258967
		Celf2	-0.523408	8.36274e-22	Scp2	-0.113966	2.23359e-07	H2afj	-0.661915	1.05573e-183	Lrch1	3	Rpl31-ps22	chr15	83944199	83944699	Gm47340	chr10	110158281	110158781
		Chchd10	0.321687	9.21331e-22	Wapl	-0.397626	2.49914e-07	Tinagl1	1.39635	2.18146e-183	Tmem123	3	Slc24a5	chr2	124607298	124607798	Gm32381	chr6	99175399	99175899
		Rpl27a	0.223055	9.55101e-22	Glrx	0.304184	2.54718e-07	Tax1bp3	1.08318	2.81989e-183	Smco4	3	Cnih3	chr1	181367391	181367891	Gm9955	chr18	24870118	24870618
		Galnt18	-0.42198	1.13279e-21	Rbp4	-0.654937	2.65484e-07	Htra1	2.15923	3.04198e-183	Esam	3	Wdr95	chr5	149568931	149569431	Hsd3b2	chr3	98726284	98726784
		Wdr89	0.377943	1.2985e-21	Prrg3	-0.210801	2.68652e-07	Cfl2	1.37427	3.48172e-182	Tbrg1	3	Wls	chr3	159882646	159883146	Gm18393	chr8	9055481	9055981
		Rps2	0.264235	1.36129e-21	Tra2b	-0.217012	2.97649e-07	Tprgl	1.4155	2.07267e-181	Cadm1	3	Gm7232	chr14	92574318	92574818	Pdlim3	chr8	45724108	45724608
		Gpc3	-0.735473	2.78997e-21	Zfp36l1	-0.239481	3.42806e-07	Mgst3	1.58214	2.34341e-180	Rcn2	3	Gm7399	chr10	59780187	59780687	Rpl21-ps2	chr12	13077937	13078437
		Rhoa	-0.275696	4.54005e-21	Mat2a	-0.250994	3.4348e-07	Scnn1b	2.35096	3.66885e-180	Tspan3	3	Kcnab1	chr3	65135197	65135697	Slc26a9	chr1	131761316	131761816
		Lox	-1.22762	4.71376e-21	Ndufa6	0.127582	3.48192e-07	Tns1	1.1923	4.02162e-179	Fam63b	3	Olfml2b	chr1	170694846	170695346	Gm21726	chr13	90424501	90425001
		Hck	-0.542153	5.98636e-21	Naca	0.112165	3.80293e-07	Bst2	1.7709	4.6271e-179	Tfdp2	3	Rabgap1l	chr1	160518455	160518955	Gm18671	chr10	40511120	40511620
		Ociad2	0.88143	8.3702e-21	Cspp1	-0.519998	3.82111e-07	Crlf1	1.13507	1.8489e-178	Parp3	3	Gm11794	chr4	7535179	7535679	Nfyb	chr10	82760961	82761461
		Rps9	0.252028	9.34238e-21	Akap9	-0.356934	4.02299e-07	Tpm3	0.922032	4.03707e-177	Gpx1	3	Gm14771	chrX	85187593	85188093	Gm18904	chr10	118993836	118994336
		Rpl36	0.220789	1.0034e-20	Gk	-0.526482	4.40813e-07	Arpc2	0.932434	4.50164e-177	Tbc1d10a	3	Rps27	chr3	90203671	90204171	Ier5	chr1	155074792	155075292
		Crlf3	-0.632499	1.08696e-20	8430408G22Rik	0.345525	4.64864e-07	Arf3	1.31358	6.58584e-176	Tns3	3	Gata5	chr2	180346421	180346921	Slc7a5	chr8	121905077	121905577
		Atp6v0e	-0.34064	1.67117e-20	Cnot4	-0.421464	4.6678e-07	Fstl3	3.34258	2.81846e-174	Sertad2	3	Zfp462	chr4	55015247	55015747	Ins1	chr19	52624130	52624630
		Dhrs3	1.04927	2.06326e-20	Hbb-bs	-1.51886	4.7012e-07	Rtn4	1.3708	3.73313e-174	Sptbn1	3	Rps8-ps1	chr10	56295724	56296224	Kalrn	chr16	34352590	34353090
		F11r	-0.428786	2.14502e-20	Lcn2	-0.0431506	5.10352e-07	Ifi30	-1.3464	9.58617e-174	Mprip	3	Pdk2	chr11	95037219	95037719	Lrrc8d	chr5	105730104	105730604
		Rps23	0.20184	2.16096e-20	Nufip2	-0.401186	5.28856e-07	Klf6	1.00929	1.1586e-172	Xaf1	3	Atf1	chr15	100176118	100176618	Gm18305	chr10	41341335	41341835
		Lamtor3	-0.731763	2.48631e-20	Bcl2l11	-0.575006	5.54055e-07	Nedd9	1.54555	2.93833e-172	Pafah1b1	3	Gm18827	chr12	91486658	91487158	Gm4777	chr10	25126010	25126510
		Ces1d	1.06251	2.62277e-20	Cd81	0.179297	5.63051e-07	Cux1	1.17956	7.25911e-172	Myo1c	3	AC117230.1	chr16	89179091	89179591	Gm15375	chr1	88025199	88025699
		Smpdl3a	-0.509858	4.11719e-20	Prkx	-0.698341	5.72888e-07	Mmp23	3.55784	1.30222e-171	Crlf3	3	Leprot	chr4	101607490	101607990	Gm12362	chr4	35031553	35032053
		Gm20186	2.15641	4.6143e-20	Dpp4	-0.243778	5.76121e-07	Nfkbia	1.39188	5.12214e-171	Mmd	3	Shroom3	chr5	92761856	92762356	F11	chr8	45274518	45275018
		Cldnd1	-0.669235	4.63965e-20	Aebp1	0.752381	6.44361e-07	Stx7	1.33903	1.37022e-169	Itga3	3	Gm45162	chr7	90677056	90677556	Tex29	chr8	11924655	11925155
		Cd9	0.292393	6.14022e-20	Fau	-0.0723106	6.85523e-07	Minos1	0.623657	2.01209e-169	Grn	3	A930033H14Rik	chr10	69255190	69255690	Gm45233	chr7	43447867	43448367
		Kcnk2	0.852216	8.81785e-20	Matr3	-0.306654	6.89217e-07	C6	-2.63483	2.77887e-169	Fzd2	3	Gm18557	chr10	16306900	16307400	Nfil3	chr13	53065108	53065608
		Tspo	0.337091	9.79287e-20	Magi3	-0.444695	6.90002e-07	Rabac1	0.66078	5.23625e-169	Arf2	3	Rps12-ps9	chr8	123207865	123208365	Vcan	chr13	89776379	89776879
		Epb41l3	-0.966704	9.96295e-20	Sec14l3	-0.349695	7.47259e-07	Ctnna1	1.0174	1.53712e-168	Limd2	3	Hoxb1	chr11	96366588	96367088	Cacng1	chr11	107723384	107723884
		Ap2a2	-0.684064	1.02e-19	Rsrc2	-0.303495	8.0723e-07	Slco3a1	1.89415	8.45534e-168	Fam104a	3	Aatk	chr11	119998611	119999111	Rps27rt	chr9	115048278	115048778
		Pafah1b1	-0.489615	1.10488e-19	Creb3l1	-0.650945	8.53608e-07	Spint2	0.491813	2.81568e-167	Nt5c	3	Trim32	chr4	65420611	65421111	Dio1	chr4	107302592	107303092
		Reps2	-1.02436	1.13433e-19	Napsa	-0.079682	9.0968e-07	Spats2l	2.69509	2.8814e-166	Pxdc1	3	Kcnb1	chr2	167163685	167164185	H2al1a	chrX	11288980	11289480
		Enpep	1.12497	1.13586e-19	Tmem163	-0.3198	9.78299e-07	Rhoc	1.75043	2.93464e-166	Ctsl	3	Sema3e	chr5	14039166	14039666	Ofcc1	chr13	40168744	40169244
		Tln1	-0.544851	1.80341e-19	Capza2	-0.270258	1.05812e-06	Ank3	-1.17726	7.36872e-166	Tmem167	3	Tead4	chr6	128298452	128298952	Mis18a	chr16	90687071	90687571
		Gt(ROSA)26Sor	-0.923834	1.89431e-19	Zcchc7	-0.365621	1.06205e-06	Dcxr	-1.03637	7.45028e-166	F2r	3	Glis2	chr16	4597212	4597712	Ly86	chr13	37290554	37291054
		Cdh16	1.34999	1.96653e-19	Yy1	-0.395191	1.16306e-06	Gmpr	2.62486	1.7502e-165	Stxbp6	3	Gm5055	chr9	40407821	40408321	Tmem132d	chr5	128424507	128425007
		Limd2	-0.3809	2.65351e-19	Set	-0.239812	1.19534e-06	Ifngr2	1.97616	2.96659e-165	Arhgap5	3	Id2	chr12	25169559	25170059	Gm45626	chr8	35177227	35177727
		Usp9x	-0.645928	3.44627e-19	Mmp15	0.308516	1.20841e-06	Sphk1	4.67325	5.65037e-165	Mthfd1	3	Gm12285	chr11	63190752	63191252	Otulinl	chr15	27796859	27797359
		Rpl10a	0.24162	4.1265e-19	Dag1	0.252673	1.39542e-06	Drap1	0.858603	2.35064e-164	Fbln5	3	Celf1	chr2	90952548	90953048	Corin	chr5	72457119	72457619
		Sdc1	0.455558	4.22653e-19	Kras	-0.286062	1.39997e-06	Pdlim3	2.8227	3.64965e-164	Lgmn	3	Gm30280	chr1	189869290	189869790	Trib1	chr15	59552357	59552857
		Arf3	-0.412699	4.60073e-19	Hcfc1r1	0.242198	1.40197e-06	Ces1d	-0.892647	4.21476e-163	Zfyve21	3	Fggy	chr4	95398284	95398784	Emc4	chr2	112372990	112373490
		Rsrp1	-0.278026	5.1245e-19	Hnrnpa3	-0.153374	1.41074e-06	Ocln	1.89834	1.4461e-162	Fam134b	3	Gm49361	chr14	57737049	57737549	Gm49259	chr14	122747956	122748456
		Rpl37a	0.180993	5.12606e-19	Bex1	-0.38728	1.41348e-06	Nt5e	3.74845	1.79753e-162	Mtdh	3	Gm48895	chr12	24753634	24754134	Gm11437	chr11	84168832	84169332
		Rpl4	0.283889	5.19817e-19	Rpl36	0.0918477	1.42132e-06	Atp1b1	-0.696264	1.99022e-162	Med30	3	Gm1943	chr8	109232287	109232787	Col7a1	chr9	108953148	108953648
		Dubr	-1.13476	6.36205e-19	Rpl27	0.081236	1.42826e-06	Rnd1	3.62411	1.60245e-160	Tmem65	3	Gm5054	chr7	142326906	142327406	Rapgef5	chr12	117607187	117607687
		Pdzrn3	-0.916959	6.52803e-19	Dmxl1	-0.602883	1.44201e-06	Hes1	1.15332	1.66295e-160	Tef	3	Fam220a	chr5	143584854	143585354	Tpt1-ps6	chrX	101767094	101767594
		Scrn1	-1.62058	6.78019e-19	Cftr	-0.41942	1.58214e-06	Klhdc8a	3.2313	4.01164e-160	Arhgap8	3	Ctdspl	chr9	118971620	118972120	Gm32536	chr6	124958111	124958611
		Rpl41	0.197448	9.22009e-19	Arf4	-0.225199	1.58423e-06	Serpinb6b	1.04069	2.47698e-159	Arf3	3	Rap2a	chr14	120487452	120487952	Rpl36-ps9	chr5	137411154	137411654
		Irx1	0.503527	1.162e-18	Ndufa3	0.0882734	1.74557e-06	Mfge8	1.82697	6.22332e-159	Tuba1b	3	Gm17906	chr5	74874547	74875047	Gm16433	chr6	108412887	108413387
		Glipr2	1.33081	1.74311e-18	Eif1a	-0.396826	1.80394e-06	F11r	1.26482	1.54449e-157	Tuba1a	3	Rpl37a	chr1	72722569	72723069	2700049A03Rik	chr12	71157878	71158378
		Wnk1	-0.355327	1.9423e-18	Pi4k2b	-0.167167	1.85878e-06	5330417C22Rik	-2.91772	3.71541e-157	Glis2	3	Synrg	chr11	83987838	83988338	Ceacam16	chr7	19864055	19864555
		Mmp15	1.02581	1.96121e-18	Cd59a	-0.43026	1.9017e-06	Egfl6	-0.928648	8.0999e-157	AU021092	3	Prickle1	chr15	93529719	93530219	Gyg	chr3	20130351	20130851
		Zfyve21	-0.494499	2.0308e-18	Rpl21	-0.0573251	1.95001e-06	Arhgef26	1.7299	2.7528e-156	Tekt5	3	Anxa3	chr5	96622434	96622934	Prdm4	chr10	85897225	85897725
		Nxph3	-1.92729	2.06177e-18	Kcnk1	0.548053	2.21176e-06	Actb	0.923861	4.22269e-156	Abcc5	3	Syce2	chr8	84881885	84882385	Gm43214	chr5	21317841	21318341
		Msl3l2	-0.936021	2.80007e-18	Usmg5	0.123602	2.30665e-06	Pard6b	1.9312	4.16864e-155	App	3	Aktip	chr8	91240175	91240675	Gm17229	chr10	20456414	20456914
		Tbl1x	-0.664658	2.90486e-18	Cggbp1	-0.334031	2.3374e-06	2610001J05Rik	1.12277	7.41023e-155	Il10rb	3	Lrch1	chr14	74885205	74885705	Wnt5b	chr6	119640574	119641074
		Fam63b	-0.50728	2.92998e-18	Bmf	0.56524	2.43873e-06	Ahnak2	4.05169	1.71437e-154	Ifngr2	3	Ttll11	chr2	35992165	35992665	Gm7733	chr3	35145522	35146022
		Jun	0.420317	3.03699e-18	Timp2	0.448144	2.48244e-06	Pgap2	1.42071	1.95369e-154	Agpat4	3	Ywhag	chr5	135931409	135931909	Rad51b	chr12	79372591	79373091
		Add3	1.48583	3.55468e-18	Hp	-0.148021	2.51736e-06	Dbi	-0.695679	6.34582e-154	Slc9a3r2	3	Ext1	chr15	53232180	53232680	Gm8504	chr12	86652601	86653101
		Tmem176b	0.320379	3.76965e-18	Rgcc	0.319749	2.58966e-06	Manbal	1.51318	7.09401e-154	Zfp57	3	Plxna1	chr6	89305909	89306409	Plpp4	chr7	129252040	129252540
		Pttg1	1.52963	6.43519e-18	Macc1	-0.568123	2.59171e-06	Muc1	-0.698198	9.2137e-154	Rab12	3	Usp9x	chrX	13061312	13061812	Lrpap1	chr5	35155699	35156199
		Sec62	-0.338593	6.50689e-18	Erbb2ip	-0.41561	2.63082e-06	Sfn	1.99006	4.5368e-153	Svil	3	Taar4	chr10	23956329	23956829	Thbs2	chr17	14657759	14658259
		Tgm2	-0.563923	7.17705e-18	Gm6563	-0.721557	2.64114e-06	Dynll1	0.678819	7.58633e-153	Epb41l4a	3	Scgb1a1	chr19	9042529	9043029	Gm37098	chr3	28099144	28099644
		Rpl18a	0.210286	9.49483e-18	Epcam	-0.173755	2.67564e-06	Zfyve21	1.5747	1.81053e-152	Hbegf	3	Slc24a5	chr2	124747546	124748046	Gm6074	chr3	147240490	147240990
		Wls	-0.361943	9.68355e-18	Elovl1	-0.115271	2.74678e-06	Socs2	-1.14343	2.72551e-152	Sh3rf2	3	Gm12577	chr4	58492870	58493370	AC165079.1	chr16	34066891	34067391
		Pkn2	-0.707573	1.11214e-17	Rbm25	-0.224375	2.77363e-06	Akr1c14	3.26266	3.40706e-152	Ndst1	3	Sema5a	chr15	32515949	32516449	Cys1	chr12	24690328	24690828
		Tfdp2	-0.58152	1.13797e-17	Vimp	-0.190044	2.81565e-06	Ptms	0.611732	2.49847e-151	Adrb2	3	Ppp2cb	chr8	33575532	33576032	Gm9004	chr10	117521528	117522028
		Apc	-0.678887	1.17049e-17	Tpp1	0.367348	2.89198e-06	Phyh	1.59452	4.48018e-151	Ier3ip1	3	Wdr43	chr17	71635516	71636016	Gm15678	chr8	15133727	15134227
		Popdc3	-0.834282	1.31048e-17	Tbca	0.144272	2.93845e-06	Pxdn	3.65548	9.90847e-151	Aldh3b1	3	Gm4042	chr9	50268060	50268560	Mkln1	chr6	31434460	31434960
		Slc6a6	-0.729576	1.33998e-17	Acot1	-0.284811	2.99112e-06	Edf1	0.652172	2.40016e-150	B4gat1	3	Zfp827	chr8	79086155	79086655	Atp1b2	chr11	69598504	69599004
		Lims1	-0.525819	1.39621e-17	Yae1d1	-0.258644	4.03092e-06	Dstn	0.580531	2.46746e-150	Yif1a	3	Zfp697	chr3	98390224	98390724	Auts2	chr5	132329085	132329585
		Rps27a	0.213134	1.60773e-17	Marcksl1	-0.301018	4.07977e-06	Fgf1	1.23136	7.47963e-150	Fads3	3	Gm29201	chr18	12409561	12410061	Auts2	chr5	132853384	132853884
		Gnb2l1	0.32822	1.78128e-17	Fgfbp1	-0.780918	4.15486e-06	Cgn	1.52622	7.9192e-150	Ddb1	3	Tm2d2	chr8	25026649	25027149	Gm18513	chr10	52170438	52170938
		B230208H11Rik	-0.999609	1.98388e-17	E130012A19Rik	-0.596819	4.16954e-06	Eps8l2	1.80693	3.08154e-149	Tjp2	3	Tle4	chr19	14415144	14415644	Gm28467	chr1	118905223	118905723
		Arpc5	-0.347732	2.02402e-17	Minos1	0.133907	4.2062e-06	Fam63b	1.66126	1.12706e-148	Tm9sf3	3	Lamb1	chr12	31306233	31306733	Vsig8	chr1	172559525	172560025
		2610001J05Rik	-0.39073	2.25934e-17	App	-0.0976734	4.22495e-06	Map7d1	2.10124	1.37443e-148	Col4a3	3	Dtwd2	chr18	49727046	49727546	Prc1	chr7	80284330	80284830
		Tef	-0.606498	2.51051e-17	Hmgn1	-0.129561	4.5845e-06	Cd200	-1.24784	4.15651e-148	Samhd1	3	Uqcc1	chr2	155915114	155915614	Trrap	chr5	144797084	144797584
		Rnf215	-0.685202	2.80242e-17	Syncrip	-0.355416	4.6316e-06	Commd2	1.21589	4.69915e-148	Cyr61	3	Gm15272	chr10	24444984	24445484	Sptssb	chr3	69900232	69900732
		Slc16a2	1.12218	2.87201e-17	Ehbp1	-0.752806	4.90756e-06	Limd2	0.93306	9.67937e-148	Pdpn	3	Mfge8	chr7	79202080	79202580	Lifr	chr15	7008927	7009427
		Tpr	-0.630283	2.99e-17	Anxa3	0.190582	5.40208e-06	Arl6ip5	1.3436	1.39984e-146	Agrn	3	Plod2	chr9	92560728	92561228	Rps29-ps	chr5	134998301	134998801
		Plekha1	-0.604533	3.39541e-17	Dock7	-0.462209	5.40358e-06	Aldh1a7	-2.76914	1.49594e-146	Wnt7a	3	Pbk	chr14	65751633	65752133	Gm11922	chr4	31290548	31291048
		Gnas	0.253793	3.48966e-17	Tax1bp1	-0.256282	5.56259e-06	Sptbn1	0.775369	3.86927e-146	Rtkn2	3	Sptan1	chr2	29961198	29961698	Nedd4	chr9	72678675	72679175
		Paqr7	-0.789412	3.73159e-17	Cebpb	-0.23307	5.77863e-06	Zdhhc20	1.40001	3.83988e-145	Tspan8	3	Gm47169	chr9	68585622	68586122	Mlph	chr1	90914742	90915242
		Gipc2	-0.416642	4.66957e-17	Inpp4b	-0.588372	5.99302e-06	Elf5	-2.18583	1.27353e-144	Qk	3	Gadd45g	chr13	51881710	51882210	Pstpip2	chr18	77799585	77800085
		Ids	-0.969867	4.75087e-17	Cpeb4	-0.293875	6.27995e-06	Tmem163	-2.28039	1.85771e-144	Vegfa	3	Nedd4	chr9	72714038	72714538	Dhx40	chr11	86839686	86840186
		Lamc2	-0.348235	4.76283e-17	Limch1	-0.287001	6.3392e-06	Fth1	0.425941	2.55988e-143	Myrf	3	Ephb3	chr16	21220063	21220563	Skp2	chr15	9200300	9200800
		Cttnbp2nl	-0.633987	5.0981e-17	Fermt2	-0.171469	6.46514e-06	Tspan11	-1.99948	2.78911e-143	Tns1	4	Pgpep1l	chr7	68259584	68260084	Suclg1	chr6	73246781	73247281
		Rgs10	1.22726	5.19069e-17	Fasn	0.170182	7.25171e-06	Tubb5	1.0808	5.08928e-142	Arpc2	4	Kcnj13	chr1	87404752	87405252	Gm17169	chr8	81594246	81594746
		Myo1c	-0.381595	5.31039e-17	Tst	-0.224597	7.28665e-06	Serinc2	2.41789	9.33255e-142	Tmbim1	4	Ttc32	chr12	9200137	9200637	Gpatch2	chr1	187270251	187270751
		Dapk2	-0.408189	6.06422e-17	Vezf1	-0.38529	7.33202e-06	F2r	2.26109	1.34477e-141	Sp100	4	Gm8100	chr8	28681634	28682134	Arhgap10	chr8	77478938	77479438
		Ppfibp1	-0.808472	7.62106e-17	Bclaf1	-0.347815	7.68204e-06	Cers2	0.917287	1.47353e-141	Itm2c	4	Top2b	chr14	16343204	16343704	Cd36	chr5	17820216	17820716
		Sema6d	-2.7796	7.67952e-17	Ly6e	0.30049	8.67525e-06	Eef2	0.535654	2.81161e-141	Eif4e2	4	Lmcd1	chr6	112223919	112224419	Nfil3	chr13	52972478	52972978
		Glrx	1.42014	1.03294e-16	Lcorl	-0.673042	8.81903e-06	Rps28	-0.303042	1.05329e-140	Lrrfip1	4	Gm9273	chr3	104341450	104341950	F11	chr8	45266932	45267432
		Tmem108	-1.18741	1.15362e-16	Jarid2	-0.417982	9.35814e-06	Akap7	-2.17304	2.67837e-140	Fam174a	4	Gm48048	chr12	108750116	108750616	Nfia	chr4	97714469	97714969
		Top2b	-0.588008	1.19812e-16	Cbx1	-0.269494	9.71885e-06	Tmem160	1.10402	4.66715e-140	Prdx6	4	Gm12095	chr11	29986457	29986957	Fam208a	chr14	27368518	27369018
		Tm2d2	-0.451254	1.3725e-16	Tra2a	-0.196604	1.15066e-05	Chst12	2.42409	6.05415e-140	Tmco1	4	Plxna4	chr6	32478313	32478813	Nkx6-2	chr7	139516205	139516705
		Naca	0.263262	1.54904e-16	Elfn1	0.547334	1.20501e-05	Cadm1	0.672955	1.16688e-139	F11r	4	Cipc	chr12	86958252	86958752	Acss1	chr2	150648437	150648937
		Pcm1	-0.729991	1.65002e-16	Aes	0.18387	1.2127e-05	Fzd2	2.07167	1.20893e-139	Adss	4	Gm12287	chr11	63562890	63563390	AC110262.4	chr17	23898152	23898652
		Map2	-1.5198	2.09415e-16	Ncoa7	-0.430396	1.2135e-05	Col4a1	0.843021	1.68398e-139	Itpkb	4	Ppp2r5c	chr12	110426255	110426755	Id2	chr12	25093083	25093583
		Vldlr	-0.943014	2.14113e-16	Pam	0.897645	1.21424e-05	Fam177a	1.34393	2.54144e-139	Lamb3	4	Hsp90aa1	chr12	110711308	110711808	Gm16433	chr6	108476816	108477316
		B230219D22Rik	-0.509757	2.21385e-16	Rps18	0.087721	1.587e-05	Celf2	1.41406	3.29984e-139	Rsu1	4	Gatb	chr3	85372970	85373470	Max	chr12	77073493	77073993
		Fdx1	-0.414968	2.90156e-16	Aldoa	0.200417	1.61139e-05	Cldn4	3.68743	4.68645e-139	Nebl	4	Arvcf	chr16	18385339	18385839	Gm17052	chr12	107356936	107357436
		Arglu1	-0.482971	3.26109e-16	Ifitm2	-0.198162	1.67616e-05	Prkag3	4.56317	6.57725e-138	Uap1l1	4	Gm28267	chr9	100227677	100228177	Ina	chr19	46979896	46980396
		Zcchc7	-0.718783	5.5373e-16	Rpl22l1	-0.104461	1.72809e-05	Apbb1	1.54238	7.58436e-138	Edf1	4	Upk3bl	chr5	136046547	136047047	Ralgps1	chr2	33357356	33357856
		Hmgn1	0.253404	5.59914e-16	Btbd7	-0.659953	1.81521e-05	Cttnbp2nl	2.71952	1.87643e-137	Gsn	4	Cttnbp2	chr6	18507268	18507768	Pbx1	chr1	168267103	168267603
		Bend7	-0.525836	5.69214e-16	mt-Co3	0.101598	1.84484e-05	Wnt3a	4.1307	2.06595e-137	Dync1i2	4	Gm2534	chr13	101418011	101418511	Gm7708	chr15	59804362	59804862
		Tjp1	-0.45367	5.76718e-16	H2afj	0.120894	1.86124e-05	Col12a1	2.00436	2.22641e-137	Fkbp7	4	Dscam	chr16	97065855	97066355	Tnfrsf1b	chr4	145229700	145230200
		Rpl3	0.261116	6.0586e-16	Igfbp6	-0.332894	1.87371e-05	Tmem123	1.25194	6.00931e-137	Dstn	4	Tspan3	chr9	56263003	56263503	Rarb	chr14	16731980	16732480
		P4ha2	1.61051	7.11013e-16	Uqcrc1	0.292154	1.94798e-05	Ube2d3	0.654743	7.11978e-137	Rin2	4	Sox5	chr6	144771066	144771566	Gm5777	chr10	57727570	57728070
		Rps16	0.181847	7.61541e-16	Ppp3cb	-0.440953	1.96549e-05	Bnip3l	0.809337	1.70587e-136	Fkbp1a	4	Gm15182	chr1	75613203	75613703	Nars2	chr7	96801382	96801882
		Gm21092	-0.879609	7.62588e-16	Mme	-0.226617	1.97722e-05	Lyz1	-3.40515	2.83014e-136	Pdrg1	4	Myo1b	chr1	51822033	51822533	Prdx3	chr19	60872852	60873352
		Sftpb	0.456578	1.07243e-15	Dstn	-0.117003	2.06633e-05	Fam178b	-2.83677	8.97274e-136	Raly	4	Otud7b	chr3	96111798	96112298	Pygo1	chr9	72936254	72936754
		Luc7l2	-0.351365	1.13026e-15	Sparc	-0.0320125	2.17822e-05	Ccnd3	1.13458	3.67618e-135	1110008F13Rik	4	Tgm3	chr2	129955232	129955732	Atp2b1	chr10	98826692	98827192
		Rpl13	0.196825	1.17168e-15	Stk25	0.481734	2.23494e-05	Tmprss2	1.95172	3.94674e-135	Manbal	4	Scg3	chr9	75676248	75676748	Ppp2r5d	chr17	46706695	46707195
		Prrc2c	-0.608225	1.24428e-15	H2-K1	0.174934	2.26794e-05	Gm5900	4.40572	6.00811e-134	Src	4	Lrrc25	chr8	70613191	70613691	Gm4266	chr14	73445891	73446391
		Ankrd44	-0.896031	1.33576e-15	Ppp1r9a	-0.194114	2.3137e-05	Lmna	1.45694	9.21482e-134	Nnat	4	Dnah11	chr12	118041178	118041678	Tgfbi	chr13	56585972	56586472
		Amn1	-0.666238	1.50213e-15	Atp6v1c2	-0.188304	2.68388e-05	Prelid1	1.09506	1.02649e-133	Eya2	4	Garnl3	chr2	33079721	33080221	Ttc7	chr17	87275331	87275831
		Scnn1b	-0.558133	1.83016e-15	Fam126b	-0.444335	2.854e-05	Mme	-1.4619	1.33628e-133	Pgrmc1	4	Epb41l4b	chr4	57079123	57079623	Wee1	chr7	110096065	110096565
		Emp2	-0.208193	1.86127e-15	Rpl15	0.113677	3.07234e-05	Smpdl3a	1.41928	2.27408e-133	Fhl1	4	Gm15881	chr8	58265643	58266143	Gm6044	chr5	64345093	64345593
		Sema3f	-1.20501	2.25372e-15	Crip1	0.194431	3.12741e-05	Nrp1	-0.994599	5.79893e-133	Bcap31	4	Gm11522	chr11	95445137	95445637	Slc7a11	chr3	50443447	50443947
		Cox7a2l	0.343496	2.51351e-15	Fnbp1l	-0.352725	3.16602e-05	Arpc5	0.902594	4.80783e-132	Flna	4	Rpl31-ps15	chr3	37733984	37734484	Pon1	chr6	5174120	5174620
		Rab2a	-0.332614	2.66701e-15	Fgfr1op2	-0.239474	3.18261e-05	Hist1h2bc	1.27524	5.46092e-132	Pls3	4	Tpm1	chr9	67208385	67208885	Gm11449	chr2	161576622	161577122
		Pdlim3	-0.599221	3.31336e-15	Adamts1	-0.361053	3.22685e-05	Tuba8	3.17239	9.0023e-132	Morf4l2	4	Pdgfa	chr5	138925406	138925906	Trp53bp2	chr1	182444012	182444512
		Tgfbr2	-0.541323	3.69878e-15	Cxcl15	-0.0381041	3.23046e-05	Gnb2	0.635448	2.33107e-131	Acot9	4	Pou6f2	chr13	18496367	18496867	Gm7242	chr12	42063782	42064282
		Smco4	-0.532168	4.40886e-15	H3f3b	-0.0597627	3.61739e-05	Ostf1	0.984248	4.27239e-130	Tm4sf1	4	Hunk	chr16	90462536	90463036	Ibtk	chr9	85573523	85574023
		Tns1	-0.362718	5.40945e-15	Pcbp2	0.17986	3.78837e-05	Thbs1	1.75813	4.89012e-130	Rnf13	4	Rin2	chr2	145683991	145684491	Gm11367	chr13	30108961	30109461
		Tle4	-1.18793	6.20831e-15	Socs2	-0.164139	3.90343e-05	Serinc5	1.88841	8.19984e-130	Pfn2	4	Fam166b	chr4	43407789	43408289	Mtch1	chr17	29336517	29337017
		Rps26	0.2298	6.76957e-15	Rpl8	-0.0926239	4.04009e-05	Itpkb	1.85008	1.29558e-129	Rab25	4	Thbs1	chr2	118021701	118022201	Stk3	chr15	35234235	35234735
		Hspa8	0.256588	7.22605e-15	Syap1	-0.525824	4.2433e-05	Flrt3	1.81782	5.32784e-129	Thbs3	4	Crlf3	chr11	80043821	80044321	Pax5	chr4	44601848	44602348
		Agpat4	-0.514126	8.88177e-15	Cox7a2	0.0621087	4.27046e-05	Lbp	-2.16845	7.41516e-129	Efna1	4	Irx6	chr8	92539678	92540178	Gm10038	chr2	103138900	103139400
		Col4a2	-0.334413	9.5629e-15	Gm16586	-0.528666	4.37147e-05	Sumo2	0.530595	1.43599e-128	Tpm3	4	Gm11989	chr11	8437739	8438239	Spg20	chr3	55119450	55119950
		Rpl31	0.225282	1.02205e-14	Lyz1	-0.3328	4.37472e-05	Hsp90ab1	0.545383	3.80409e-128	Snapin	4	Arl14	chr3	69224999	69225499	Gm13401	chr2	29463001	29463501
		Cd200	0.854533	1.08665e-14	Rab27a	0.361744	4.77274e-05	Adam9	1.59479	4.86362e-128	S100a13	4	AC132911.2	chr17	73574135	73574635	Upk3b	chr5	136019965	136020465
		Arhgap1	-0.614506	1.27688e-14	Acyp2	-0.411059	4.78031e-05	Ndufa4	0.498395	4.99901e-128	S100a14	4	Abca5	chr11	110335519	110336019	Cd44	chr2	102888720	102889220
		Rab11fip1	-0.40968	1.38051e-14	Ndufa7	0.124703	5.25686e-05	Rap1b	0.889448	9.87739e-128	S100a16	4	Sh3bgrl2	chr9	83616224	83616724	Slc25a21	chr12	57178744	57179244
		Ptprm	-0.576002	1.39926e-14	Atp5j2	0.0930782	5.61898e-05	Prrg3	-1.65854	1.01078e-127	Cgn	4	Gnl2	chr4	125006990	125007490	Il6st	chr13	112447084	112447584
		Dram1	0.695671	1.51526e-14	Galc	0.582033	5.78114e-05	Ajuba	2.57303	1.13527e-127	Cers2	4	Chst1	chr2	92681928	92682428	Rgs5	chr1	169678025	169678525
		Gprin3	-0.700149	1.56038e-14	Chpt1	-0.259288	6.13572e-05	C2cd4b	-2.08827	3.52759e-127	Otud7b	4	Gm10642	chr9	70613090	70613590	Uri1	chr7	38041225	38041725
		Rps6	0.194949	1.74499e-14	Cox5b	0.132028	6.26746e-05	Trim16	3.21476	1.40791e-126	Sike1	4	Rev1	chr1	38308108	38308608	Dap	chr15	31116795	31117295
		Ap1g1	-0.677562	2.07311e-14	Akt2	0.42847	6.7755e-05	Tfrc	-1.72315	4.75339e-126	Rhoc	4	Gm49467	chr15	87101707	87102207	Ccdc83	chr7	90212788	90213288
		Plce1	-0.808422	2.26487e-14	Zfp266	-0.2924	6.86801e-05	Gnas	0.448221	2.28588e-125	1810037I17Rik	4	Gm18030	chr12	69817161	69817661	Sh2d4b	chr14	40889098	40889598
		Ctsc	0.517899	2.398e-14	Adora1	1.04727	6.93616e-05	BC021614	-3.0913	5.21195e-125	Ube2d3	4	Cyp2b10	chr7	25897351	25897851	Tspan11	chr6	127853886	127854386
		Gm42418	-0.672225	2.62012e-14	Snx6	-0.405555	7.2737e-05	Prmt2	1.66143	1.18753e-124	Ppp3ca	4	Nostrin	chr2	69071342	69071842	Stard7	chr2	127297409	127297909
		Actb	-0.362979	2.63635e-14	Pdzd2	1.03455	7.41179e-05	Eif3h	0.660903	2.67751e-124	Hs2st1	4	Map2k4	chr11	65640768	65641268	Pon3	chr6	5233803	5234303
		H2-Q2	-0.917252	2.93191e-14	Smim10l1	-0.249329	7.56156e-05	Cd47	0.866154	3.67432e-124	Sh3glb1	4	Ext1	chr15	53257460	53257960	Actl7a	chr4	56767718	56768218
		Pcbp2	0.426125	2.96234e-14	Bcl2a1a	-0.522292	8.04382e-05	Anpep	-2.68943	1.7378e-123	Gipc2	4	Foxa2	chr2	148053690	148054190	Ppargc1a	chr5	51777541	51778041
		Btaf1	-0.920617	3.25872e-14	Atp5k	0.118952	8.19212e-05	Lims2	3.68733	6.96267e-123	Dctn3	4	Fbxl17	chr17	63423710	63424210	Ick	chr9	78140061	78140561
		Clcn3	-0.65113	3.3414e-14	Spopl	-0.423904	8.28246e-05	Fam234a	1.53899	9.96831e-123	Abca1	4	Gm8349	chr3	61604993	61605493	Onecut1	chr9	74906901	74907401
		Rpl7a	0.252961	3.38953e-14	Pnrc1	-0.192847	8.50418e-05	Myo1b	1.31203	1.26355e-122	Lurap1l	4	Foxo6	chr4	120279345	120279845	Rpl36-ps2	chr11	76589128	76589628
		Slc6a14	-0.406343	3.76276e-14	Kcnc3	-0.217113	8.69565e-05	Map6	2.68327	1.51041e-122	Tm2d1	4	Gm35876	chr6	146992300	146992800	Gm13588	chr2	38483160	38483660
		Fgfr1op2	-0.463523	5.68865e-14	Pbx1	-0.207399	0.000102649	Cyba	0.757323	2.06431e-122	Tmem59	4	Gm17228	chr17	63120478	63120978	Ppargc1a	chr5	51868290	51868790
		Mpp1	-0.71424	6.10704e-14	Kif2a	-0.709261	0.000105306	Gltp	1.51512	3.21243e-122	Osbpl9	4	Gm8870	chr1	71236275	71236775	Pdk4	chr6	5506236	5506736
		Socs2	0.989064	6.4827e-14	Rpl11	0.089451	0.000106739	Cox7c	0.424958	4.60759e-122	Akr1a1	4	Prdm10	chr9	31305694	31306194	Mrpl33	chr5	31576621	31577121
		Hbegf	-0.397386	7.15126e-14	Cd24a	0.583159	0.000121649	Tapbp	1.10614	7.00469e-122	Ctps	4	A930002H24Rik	chr17	64074783	64075283	Gpr151	chr18	42608781	42609281
		Cdc42se2	-0.557564	7.20374e-14	Fam178b	-0.292047	0.000124917	Kcnk2	1.84803	9.08951e-122	Sh3d21	4	Gm49294	chr14	123299929	123300429	Gm47717	chr9	30653842	30654342
		Tshb	-0.4747	7.91084e-14	Rpp21	0.292863	0.0001255	Arhgdig	3.23233	1.41136e-121	Map7d1	4	Parp1	chr1	180578533	180579033	Gm7452	chr6	36992491	36992991
		Sgk1	-0.948542	8.118e-14	Ckmt1	0.67477	0.000126699	Glipr2	3.11122	1.74434e-121	Psmb2	4	Sdhaf1	chr7	30327620	30328120	Gabarap	chr11	69992925	69993425
		Peak1	-0.836695	9.26285e-14	Hba-a1	-1.68292	0.000127159	Hdgf	0.843188	1.99298e-120	Pef1	4	Pxdn	chr12	29945620	29946120	Pde1b	chr15	103489082	103489582
		Tomm7	0.275756	1.10099e-13	Rab11fip2	-0.401227	0.000132872	Tmem63b	1.20779	4.41894e-120	Tinagl1	4	Gm14108	chr2	148072972	148073472	Vmp1	chr11	86680729	86681229
		Btf3	0.205756	1.37186e-13	Ece1	0.352151	0.000142812	Gclc	-1.81034	4.92647e-120	Tmem50a	4	Fam49a	chr12	12264036	12264536	Kcnj11	chr7	46123034	46123534
		2010107E04Rik	0.252903	1.74833e-13	Ctsa	0.469012	0.000147099	Trim3	1.55076	1.01567e-119	Cdc42	4	Psapl1	chr5	36065285	36065785	Ccnj	chr19	40844712	40845212
		Cyr61	-0.285561	1.8351e-13	Cirbp	-0.229809	0.000150641	Gnb1	0.819595	2.02855e-119	Hspg2	4	Gm9823	chr2	29712519	29713019	Tmem64	chr4	15213019	15213519
		Prkcdbp	0.530695	2.01558e-13	Eef1a1	0.0955827	0.000160904	Atp5d	0.467075	6.11992e-119	Nbl1	4	Trim42	chr9	97584404	97584904	Dnah6	chr6	73228446	73228946
		Rpl24	0.173916	2.15769e-13	Ttc3	-0.358514	0.000162812	Cyp4b1	4.66638	7.5329e-119	Minos1	4	Gm15744	chr7	89782542	89783042	Slc9a1	chr4	133399536	133400036
		Rad23b	-0.553046	2.23389e-13	Furin	0.426513	0.000164903	Mfsd7c	2.38057	1.30876e-118	Capzb	4	Snx4	chr16	33233589	33234089	Rpl23a-ps1	chr1	45985887	45986387
		Dock8	-1.22143	2.37357e-13	Echs1	-0.242524	0.000169995	Lamc1	1.48932	4.45266e-118	Tprgl	4	Vmn1r200	chr13	22413340	22413840	Odf1	chr15	38177110	38177610
		Plekhh2	-0.838076	2.58983e-13	Mid1ip1	-0.142873	0.000170587	Adrb2	1.89072	4.45373e-118	Gnb1	4	Gm8756	chr13	97489038	97489538	Gm27186	chr9	73053824	73054324
		Rpl30	0.214627	2.88576e-13	Mef2a	-0.397649	0.000179439	Adamts1	-3.35691	4.51143e-118	Mmp23	4	Trmt9b	chr8	36690476	36690976	Toporsl	chr4	52648707	52649207
		Tnfrsf9	4.92181	3.68957e-13	Gm10073	-0.302261	0.000180856	Rheb	0.947478	8.0863e-118	Sri	4	Plod2	chr9	92559625	92560125	Dock4	chr12	40449213	40449713
		Id1	0.610637	4.00182e-13	Adk	-0.169426	0.00018505	Itm2b	0.512999	2.31463e-116	Smarcd3	4	Gm18304	chr1	83957790	83958290	Cdkn1c	chr7	143357165	143357665
		Rasl11b	0.850682	4.70619e-13	Hc	-0.0675842	0.000206956	Rab2a	0.820568	3.04098e-116	Rheb	4	Gm17906	chr5	74880304	74880804	Egfl6	chrX	166559227	166559727
		Arhgap29	-0.633652	5.09338e-13	Tspan2	0.489177	0.000210039	Orai1	1.42031	3.08259e-116	Atraid	4	Olah	chr2	3408507	3409007	Kalrn	chr16	34355529	34356029
		Apobec3	0.702386	5.28839e-13	Erlec1	-0.478835	0.000231881	Tgoln1	-0.930137	8.53668e-116	Krtcap3	4	Mphosph8	chr14	56676894	56677394	Gm37037	chr3	65891573	65892073
		Tmed7	-0.386144	5.66327e-13	Smim11	-0.22245	0.0002342	Eif1ax	1.09105	1.36825e-115	Mrpl33	4	Xkr8	chr4	132723042	132723542	Alkal1	chr1	6356867	6357367
		Phldb2	-0.376058	6.25208e-13	Tma7	0.119794	0.000236625	Parva	1.21518	2.28771e-115	Plb1	4	Gm48983	chr14	94469759	94470259	Gm10290	chr5	28799340	28799840
		Pde8b	-0.745358	7.35127e-13	Ric1	-0.544709	0.000238587	Ece1	1.16057	2.38374e-115	Ppp1cb	4	Gm31104	chr13	112037752	112038252	Gm8069	chr5	54612499	54612999
		Ly6c1	1.54644	7.71193e-13	Ddit4	0.477824	0.000244928	Stx11	3.63181	2.66355e-115	Ywhah	4	Trp53bp2	chr1	182403007	182403507	Dnajc3	chr14	118956325	118956825
		Dock7	-0.708809	7.99438e-13	Ptma	-0.0657605	0.000247885	Chsy1	-2.27899	1.00675e-114	Sorcs2	4	Slamf8	chr1	172592442	172592942	B3galt1	chr2	67591783	67592283
		Hsp90b1	-0.344869	8.35706e-13	Mrpl14	-0.0599897	0.000254844	Ubl3	0.975402	1.32137e-114	Tmem165	4	Elavl4	chr4	110305215	110305715	Gm7334	chr17	50777385	50777885
		Rpl8	0.182691	8.65528e-13	Rpl19	-0.0542568	0.000257347	Ctsl	1.0223	1.39064e-114	Anxa3	4	Rrp15	chr1	186727499	186727999	Gm3940	chr1	52055647	52056147
		Stag2	-0.643742	9.39417e-13	Zfx	-0.416351	0.000258325	S100a16	1.10195	2.27128e-114	Ssh1	4	Gm11462	chr2	165974388	165974888	Ccdc68	chr18	69958614	69959114
		Kcnb1	-2.37309	1.0825e-12	Rasa2	-0.617608	0.000263783	Cdc42se2	1.78485	2.7171e-114	Rnf10	4	Prps1l1	chr12	35013830	35014330	Fbxo42	chr4	141178383	141178883
		Ddit4	1.72738	1.17997e-12	Eps8	-0.354418	0.000272202	Tekt5	4.08976	3.56375e-114	Dynll1	4	Tmem237	chr1	59126656	59127156	Psmc6	chr14	45325344	45325844
		Tmem37	-0.313815	1.19827e-12	Ep300	-0.414663	0.00028021	Fkbp7	2.06824	8.2208e-114	Cox6a1	4	Zc2hc1b	chr10	13168482	13168982	Etv6	chr6	134032941	134033441
		Ifit1	-0.810437	1.27202e-12	Lpar3	0.800507	0.000283979	Fam46a	-2.79004	1.23581e-113	Pebp1	4	Tpra1	chr6	88964013	88964513	Gm47057	chr13	99087679	99088179
		Tuba1a	-0.324742	1.30983e-12	Jmjd1c	-0.318485	0.000288613	Wnt7a	3.8724	1.25564e-113	Tmed2	4	Mettl7a1	chr15	100316849	100317349	Gm10557	chr18	4199669	4200169
		Zfand5	-0.401939	1.41619e-12	2310022B05Rik	0.720435	0.000300406	Unc13d	1.726	1.50154e-113	Hspb1	4	Cacna1a	chr8	84460608	84461108	Cd44	chr2	102975332	102975832
		Trip11	-0.777567	1.48165e-12	Fam177a	0.383678	0.000301124	Arf5	0.574029	2.83784e-113	Ap1s1	4	Fam19a5	chr15	87705660	87706160	4933412A08Rik	chr19	60219361	60219861
		Nme1	-0.412266	1.59224e-12	Ptp4a3	0.637314	0.000334238	Ldhb	-1.08529	4.79614e-113	Gnb2	4	Gm46443	chr14	23552531	23553031	Gm18904	chr10	119014716	119015216
		Tpst1	-1.04237	1.80231e-12	9230117E06Rik	-0.334627	0.000342715	Myadm	1.35857	6.58513e-113	Pdgfa	4	Gm5857	chr3	144450118	144450618	Lifr	chr15	7117918	7118418
		Tiparp	-0.745553	1.82943e-12	Rfk	0.366407	0.00036274	Ino80e	1.57241	6.88724e-113	Actb	4	Dennd6a	chr14	26603382	26603882	Ntm	chr9	29336750	29337250
		Cdipt	-0.397592	1.90542e-12	4932438A13Rik	-0.387603	0.000384932	Il18r1	1.07545	8.7905e-113	Rac1	4	Gm49119	chr15	15514962	15515462	Uts2	chr4	151006808	151007308
		Clic3	-0.177509	2.00124e-12	Pkn2	-0.303769	0.000391546	Psap	1.51332	4.13937e-112	Ubl3	4	Syn3	chr10	86416756	86417256	Tshz2	chr2	169696734	169697234
		Exph5	-0.863519	2.07601e-12	Bcam	0.164471	0.000392842	Rac1	0.805665	4.28268e-112	Shfm1	4	Nin	chr12	70050650	70051150	Hykk	chr9	54909409	54909909
		Rsrc2	-0.466258	2.3603e-12	Ehf	-0.342449	0.00040161	Vdac2	0.899112	8.31639e-111	Ndufa4	4	Iqcf1	chr9	106506339	106506839	Gm15508	chr1	187059787	187060287
		Rps12-ps3	0.42184	2.37631e-12	Atp5d	0.0633374	0.000408062	Ube2d2a	0.864556	1.0554e-110	2610001J05Rik	4	Cbr4	chr8	61615885	61616385	Dact1	chr12	71333538	71334038
		Gls	-0.591135	3.12563e-12	Sf3b1	-0.209722	0.000417963	Stx19	-2.54	1.0923e-110	Cav2	4	Wdr11	chr7	129527150	129527650	Gm5195	chr13	39363640	39364140
		Sepp1	0.458435	3.1732e-12	Actb	-0.0462386	0.000422686	Vdac1	1.04407	1.88937e-110	Wasl	4	AI597479	chr1	43141118	43141618	Gm43767	chr5	98430029	98430529
		Calm2	-0.201568	3.19917e-12	Gmps	-0.454688	0.000437015	Il17re	1.66106	2.25017e-110	Aqp1	4	Gm4864	chr12	77660929	77661429	Gm13220	chr2	9589225	9589725
		Swap70	-0.622777	3.33867e-12	Emp2	0.173614	0.000437611	Rap1a	0.794769	2.50173e-110	Ndnf	4	Gm9493	chr19	23576870	23577370	Prmt8	chr6	127789949	127790449
		Fus	-0.346235	3.38594e-12	Zcchc11	-0.340783	0.000449542	Tjp1	1.17753	3.84379e-110	Vamp8	4	Flrt3	chr2	140675359	140675859	Gm26956	chr13	11929267	11929767
		Rpl28	0.175061	4.66518e-12	Rps27l	0.0776079	0.000479163	Cited2	-1.25169	6.24723e-110	Tmsb10	4	Pgpep1l	chr7	68202035	68202535	Mad1l1	chr5	140149315	140149815
		Erdr1	-0.624991	4.69904e-12	R3hdm4	0.285619	0.000490515	Mprip	1.04071	1.26979e-109	Rab7	4	Gm15847	chr5	73118560	73119060	Dap3	chr3	88983993	88984493
		Hist1h4d	-1.53052	4.72139e-12	Cmip	-0.338337	0.000522957	Prnp	-0.719309	2.87697e-109	Tmem43	4	Hivep2	chr10	14210365	14210865	Il21r	chr7	125623103	125623603
		Mcc	-1.04162	4.98379e-12	Ccnd1	0.314425	0.000545053	Spcs1	0.653775	9.16579e-109	Arl6ip5	4	Sptbn1	chr11	30338083	30338583	Gga2	chr7	122018317	122018817
		Atf3	0.573158	4.99179e-12	Atp1b1	0.0812307	0.000559221	Fxyd4	2.80125	1.01928e-108	Brk1	4	Ccdc185	chr1	182669452	182669952	Lifr	chr15	7215771	7216271
		Ptpn14	-0.748762	5.49014e-12	Polr2f	0.218335	0.000588799	Rpl36a	-0.360182	1.18961e-108	Wnk1	4	Gm14806	chrX	95392949	95393449	Sipa1l2	chr8	125513976	125514476
		Zdhhc14	-0.994378	6.15687e-12	Ranbp2	-0.464612	0.000596535	Dennd3	1.85084	2.92961e-108	Tuba8	4	Tbc1d7	chr13	43229624	43230124	Gm48337	chr9	25997229	25997729
		Mapk13	1.05631	6.17293e-12	Secisbp2l	-0.165173	0.000604124	Sdc4	-0.601524	3.4493e-108	Mlf2	4	B4galt1	chr4	40840280	40840780	AC123624.1	chr16	52536236	52536736
		4930523C07Rik	-0.318058	6.91006e-12	Mgst2	-0.33758	0.00061951	Gpx1	0.672391	4.44072e-108	Scnn1a	4	Gm18862	chr6	86345945	86346445	Gm11675	chr11	111424670	111425170
		Plp2	0.324263	7.1138e-12	Plbd1	-0.638707	0.000625338	Adam19	-2.49983	5.42617e-108	Ddx47	4	Klf4	chr4	55703209	55703709	Mlh1	chr9	111267183	111267683
		Crlf1	-0.322962	7.36934e-12	Smc5	-0.639879	0.00063299	Tspo	0.532521	5.58371e-108	Gprc5a	4	Phka1	chrX	102595027	102595527	Prkg2	chr5	99297884	99298384
		Cd44	1.58866	8.73388e-12	Lamb1	-0.656648	0.0006454	Pam	2.39491	5.71408e-108	Rassf8	4	Kif2b	chr11	91245101	91245601	Tefm	chr11	80136688	80137188
		Gstt1	0.489664	1.01392e-11	Tmsb10	-0.0826615	0.000666666	2310022B05Rik	1.95675	9.05016e-108	2810474O19Rik	4	Glis2	chr16	4603178	4603678	Sstr2	chr11	113550416	113550916
		Efhd2	0.75834	1.05383e-11	Nrip1	-0.300243	0.000708924	Scx	1.5184	1.55298e-107	Myadm	4	Plekhb1	chr7	100644399	100644899	Csrp1	chr1	135724098	135724598
		Prmt2	-0.479714	1.0776e-11	Pafah1b1	-0.258202	0.000741786	Capns1	0.785592	3.26392e-107	Ube2s	4	Gm12751	chr4	34324267	34324767	Cox6b2	chr7	4759595	4760095
		Tmem160	-0.330085	1.16289e-11	Hnrnpk	-0.138124	0.000800745	Tead1	1.29657	4.31283e-107	Zfp579	4	AC140300.2	chr17	4934502	4935002	Ctsc	chr7	88201546	88202046
		Shisa4	0.873031	1.16866e-11	Cybrd1	0.744907	0.000823219	Lamb2	1.4728	4.9702e-107	Chmp2a	4	Gm8885	chr1	72076236	72076736	Taok3	chr5	117173967	117174467
		Prr15l	0.539148	1.20539e-11	Flcn	0.520421	0.00085255	2810474O19Rik	1.02455	8.13242e-107	Ehd2	4	Fndc3a	chr14	72763077	72763577	Ccdc57	chr11	120898080	120898580
		Sptlc2	-0.430633	1.20871e-11	Rpl36al	-0.0849534	0.000893075	Sri	0.92093	9.68372e-107	Gemin7	4	Gm12924	chr4	123483133	123483633	Rps13-ps7	chr1	63032884	63033384
		Tmem243	0.461177	1.24215e-11	Rev3l	-0.502484	0.000894004	Tpm4	0.759591	2.13258e-106	Bcam	4	Gm7278	chr1	152691405	152691905	Gm11416	chr11	81080474	81080974
		Susd6	-0.549958	1.6036e-11	Eif4h	0.193175	0.000901435	Rps12	-0.314794	2.21592e-106	Rabac1	4	Gm11531	chr11	96393772	96394272	Thbs1	chr2	117879057	117879557
		Mprip	-0.332082	2.52339e-11	Sh2d4a	-0.43146	0.00090958	Mgst2	-2.78033	3.07108e-106	Spint2	4	Eno1b	chr18	48133008	48133508	AC121797.1	chr3	66446717	66447217
		Idh2	0.661463	2.70295e-11	Man1a2	-0.371046	0.00101119	Serpinf1	-2.77442	3.208e-106	Capns1	4	Snx31	chr15	36575440	36575940	Gm20651	chr4	95698673	95699173
		Btbd7	-1.12954	2.79424e-11	Nktr	-0.228302	0.00101716	Acly	-1.24206	3.77293e-106	Tbcb	4	Gm18071	chr14	9060416	9060916	Lrmp	chr6	145123539	145124039
		Cnot4	-0.622748	3.07647e-11	Pbrm1	-0.249111	0.00101767	Plec	1.49881	5.4619e-106	Lsr	4	Gm34727	chr1	38363857	38364357	Tsg101-ps	chr15	62988309	62988809
		Pik3cb	-1.02299	3.42264e-11	Tinag	-0.2175	0.0010382	Arhgap22	2.3205	9.00869e-106	Josd2	4	Cblc	chr7	19809263	19809763	Dclk1	chr3	55241665	55242165
		Fam49a	-1.52306	3.66566e-11	Runx1	-0.24072	0.00104439	Phactr1	1.75382	1.04138e-105	Emc10	4	Gpr26	chr7	132035476	132035976	Gm13649	chr2	77457152	77457652
		Micu1	-0.699049	3.67527e-11	Cdkn1b	-0.443874	0.00107348	Batf	2.33993	4.38598e-105	Kdelr1	4	Gm5182	chr12	10038534	10039034	Gm12412	chr4	45740479	45740979
		Myl4	1.59038	3.68894e-11	Slc25a36	-0.26708	0.00108512	Krt23	-2.3308	4.9138e-105	Nav2	4	Slc24a5	chr2	124740801	124741301	Herpud1	chr8	94362502	94363002
		Dusp1	0.363602	4.23348e-11	Vps13a	-0.354943	0.00112996	Rhof	3.4346	7.87786e-105	Klf13	4	Celf5	chr10	81487992	81488492	Mmaa	chr8	79273834	79274334
		Lmo4	0.614625	5.17417e-11	Pnpla8	-0.478162	0.00115835	Tmem59	0.543574	1.1301e-104	Tjp1	4	Gm48862	chr10	30979921	30980421	Gm27036	chr13	44122632	44123132
		Egfr	-0.956085	5.42688e-11	Apc	-0.272041	0.00116845	Kif5b	0.759483	2.93705e-104	Lrrk1	4	Tns4	chr11	99076662	99077162	Elf5	chr2	103388335	103388835
		Gm16432	-1.24927	5.87541e-11	Ccdc141	-0.201406	0.00116976	Id1	1.19428	4.10118e-104	Fam174b	4	Tdgf1-ps2	chr17	12187722	12188222	Lelp1	chr3	92154472	92154972
		Mtmr12	-0.896337	6.4478e-11	Pard3	-0.323569	0.00121157	Amotl2	1.27374	1.32555e-103	Akap13	4	Tgfb2	chr1	186666739	186667239	Slc44a3	chr3	121507393	121507893
		Hmcn1	-2.82808	6.46184e-11	Vsig2	-0.240575	0.00122293	Aox3	-3.64922	1.56175e-103	Abhd17c	4	Gm11242	chr4	76660283	76660783	Hsbp1	chr8	119180671	119181171
		Smim13	-0.831414	6.48624e-11	Stmn1	0.144978	0.00123328	Josd2	1.33576	2.0364e-103	Serpinh1	4	Dgkd	chr1	87907307	87907807	Bcan	chr3	87994218	87994718
		Anxa1	0.344376	7.21422e-11	Pura	-0.219219	0.0012522	Ywhae	0.561476	2.23736e-103	Ucp2	4	CT485615.1	chr16	54370057	54370557	Cacna1h	chr17	25429189	25429689
		Adora1	2.42378	7.35785e-11	Ube3a	-0.245123	0.00126015	Ilk	1.18122	3.2203e-103	Rab6a	4	Gm44795	chr7	65371586	65372086	Csf2rb	chr15	78331484	78331984
		Wnt4	1.77369	7.58616e-11	Akap7	-0.264	0.00129962	Slc26a9	-1.8654	6.52441e-103	Pgap2	4	Gm31931	chr10	56841888	56842388	Gm10736	chr13	111623032	111623532
		Ehd2	-0.285572	8.61092e-11	Uqcr10	0.111355	0.0012997	Mlc1	-1.50002	7.10908e-103	Rhog	4	Ttll5	chr12	85942973	85943473	Mboat1	chr13	30140094	30140594
		BC031181	-0.345221	9.6673e-11	Rgs10	0.336043	0.0013454	Shisa4	1.90427	1.38697e-102	Apbb1	4	Aagab	chr9	63657959	63658459	Tmem106c	chr15	97981460	97981960
		Tcea3	0.585644	1.06619e-10	Rbms3	-0.246718	0.00138116	Tspan5	2.14443	2.02692e-102	Trim3	4	Gm8725	chr13	6997595	6998095	Stx19	chr16	62807426	62807926
		Arf5	0.260015	1.09968e-10	Ccnl1	-0.236021	0.00140194	Adamtsl5	3.28599	2.13875e-102	Timm10b	4	Hepacam	chr9	37365615	37366115	Lgmn	chr12	102361328	102361828
		Rpl6	0.187847	1.14589e-10	Anp32a	-0.172065	0.0014058	1110008F13Rik	0.867516	1.10752e-101	Ilk	4	Gm16134	chr13	63417804	63418304	Cebpg	chr7	35058204	35058704
		Slc12a6	-0.836634	1.15225e-10	Rps15a	-0.0411376	0.00141017	Hcfc1r1	0.808727	1.95315e-101	Galnt18	4	Reck	chr4	43879446	43879946	AC104103.1	chr17	83016842	83017342
		Megf9	-0.620735	1.25683e-10	Tcea1	-0.327939	0.00144168	Yif1b	1.35841	3.74761e-101	1110004F10Rik	4	Mmgt1	chrX	56581516	56582016	Gstk1	chr6	42244379	42244879
		Nipa1	-0.744425	1.27512e-10	Slco4c1	-0.161202	0.00151425	Slc48a1	1.2143	4.11002e-101	Ino80e	4	Car10	chr11	93263451	93263951	Lipc	chr9	70962520	70963020
		Tor3a	-0.702257	1.33266e-10	Fam53b	0.389159	0.00157165	Rpl10	-0.340239	1.06252e-100	Tgfb1i1	4	Gm6863	chr12	97160393	97160893	Cntnap5a	chr1	116099489	116099989
		Cdkn1b	-0.707415	1.55726e-10	Suz12	-0.441236	0.00161253	Met	-1.90609	3.50911e-100	Tacc2	4	Rassf4	chr6	116691991	116692491	Ube2f	chr1	91231778	91232278
		Atxn1	-0.442286	1.71703e-10	Gpbp1	-0.273003	0.00164251	Fam174a	1.08363	6.65677e-100	Rassf7	4	Baalc	chr15	38913956	38914456	Spry2	chr14	105741786	105742286
		Rps13	0.162871	1.82268e-10	Btc	-0.801394	0.00169117	Zfp706	0.726114	1.27794e-99	Eps8l2	4	Ppp1r16b	chr2	158674427	158674927	Sorl1	chr9	42097574	42098074
		Psap	-0.443577	1.97725e-10	Slc15a2	-0.29867	0.00171252	Pfdn1	0.686973	1.82405e-99	Cd151	4	Atf1	chr15	100201681	100202181	Tacr3	chr3	134620527	134621027
		Gch1	1.67473	2.54813e-10	Coq10b	-0.395581	0.00171421	Emc10	1.04278	2.51246e-99	Osbpl5	4	Abhd2	chr7	79227136	79227636	Otulin	chr15	27564038	27564538
		Arfgef1	-0.5594	2.63243e-10	Gpx8	-0.181045	0.00172246	S100a13	0.674954	2.54129e-99	Tspan15	4	Gm6485	chr3	104748152	104748652	Gm2986	chr5	93149848	93150348
		Srgap2	-0.747008	2.64633e-10	Mapkapk2	0.321192	0.00178626	Ap2m1	0.95287	4.37593e-99	Mmp11	4	Plxna4	chr6	32329988	32330488	Gm17229	chr10	20505462	20505962
		Psma7	-0.27613	2.8037e-10	Cst8	-0.660822	0.00183	Myrf	3.32411	4.57024e-99	Pttg1ip	4	Gm13899	chr6	17755950	17756450	Tent5a	chr9	85413706	85414206
		Speg	2.64218	2.88066e-10	Pcm1	-0.330875	0.00187933	Sumo1	0.700792	4.93859e-99	Bsg	4	Mllt3	chr4	87933737	87934237	Uaca	chr9	60764909	60765409
		S100a13	-0.26909	2.95321e-10	Tspan12	-0.273629	0.00198824	Aldoa	0.699066	6.78217e-99	Cnn2	4	Ap1g1	chr8	109764793	109765293	Ice1	chr13	70681751	70682251
		Tmed5	-0.537259	3.02316e-10	Lnp	-0.520699	0.00199176	Edn3	2.18614	9.31062e-99	Dazap1	4	Ptprm	chr17	67289975	67290475	Ddx39b	chr17	35244774	35245274
		Prdx5	-0.261116	3.12602e-10	Ctage5	-0.242658	0.0020519	Parp3	1.79173	1.58947e-98	2310011J03Rik	4	Fam49a	chr12	12351791	12352291	AC104103.1	chr17	83015602	83016102
		Zc3h7a	-0.541157	3.57584e-10	Cat	-0.110599	0.0020522	Akr1a1	0.538985	2.24592e-98	Adamtsl5	4	Noc3l	chr19	38719420	38719920	Rab11fip3	chr17	26058068	26058568
		Gsap	0.566619	3.58835e-10	Gm26825	-0.460341	0.00212584	Dpp4	-1.42205	3.85221e-98	Rap1b	4	Zcchc9-ps	chr2	141308280	141308780	Gm48119	chr12	116776246	116776746
		Celsr1	1.16726	3.66369e-10	Lpcat1	0.0514776	0.00212705	Epas1	-2.46002	4.87635e-98	Dctn2	4	Osbp2	chr11	3822385	3822885	Gm5523	chr1	14010667	14011167
		Atp5e	0.206733	4.62148e-10	Mdm4	-0.382722	0.00215948	Snx18	1.59803	5.17737e-98	Atp5b	4	Gsta3	chr1	21238077	21238577	Rcbtb2	chr14	73098706	73099206
		Gm13157	-0.692323	5.04899e-10	Cox7c	0.0431058	0.00221569	Lgmn	1.17892	7.31234e-98	Myl6	4	Epb41l4b	chr4	57214535	57215035	Gm47600	chr10	95438469	95438969
		Id3	0.396296	5.21466e-10	Nck1	-0.472315	0.00235577	Pkp2	1.37226	7.80855e-98	Lamp1	4	Arhgef26	chr3	62404443	62404943	Sec22a	chr16	35424989	35425489
		Cystm1	-0.199736	5.29144e-10	Phldb2	-0.234807	0.00241217	App	0.479055	9.06132e-98	Rab11fip1	4	Gm49355	chr14	12134602	12135102	Inpp5k	chr11	75637869	75638369
		Rnf181	-0.341535	5.37761e-10	Dynlrb1	0.134386	0.0024626	Lrrk1	1.26219	1.07405e-97	Rbpms	4	Gnpda1	chr18	38358157	38358657	Dnmt3b	chr2	153642493	153642993
		Rpl5	0.259346	5.48968e-10	Ascc3	-0.509218	0.0025736	Gabarapl1	1.69592	1.58709e-97	Tusc3	4	Ppp2r5c	chr12	110522011	110522511	AI837181	chr19	5429724	5430224
		Atox1	0.2768	7.05544e-10	Bcl2a1b	-0.412244	0.00257824	Cox4i1	0.34613	4.84111e-97	Asah1	4	Tmem108	chr9	103679326	103679826	Gm4587	chr7	132403299	132403799
		Clip4	0.734017	7.36836e-10	Ubn2	-0.282255	0.00262426	Vcl	1.42625	8.124e-97	Slc25a4	4	Trim8	chr19	46487441	46487941	Ralgapa2	chr2	146515041	146515541
		Itpr1	-0.62459	7.9446e-10	Ndufb5	0.0129943	0.00264139	Sar1b	0.987113	3.03198e-96	Bst2	4	Gm5449	chr13	53664527	53665027	Auts2	chr5	132491723	132492223
		Plcb4	-0.946036	8.32074e-10	Atp5o	0.0758354	0.00265365	Sptan1	1.29347	6.29339e-96	Tpm4	4	Gm13614	chr2	69296214	69296714	Tgfbr1	chr4	47293872	47294372
		Tax1bp1	-0.446193	8.47051e-10	Foxp1	-0.128545	0.00270062	Cox17	0.636104	6.58817e-96	Gabarapl2	4	Gm8707	chr9	41736887	41737387	Vps13c	chr9	67966956	67967456
		Prnp	0.475627	9.8387e-10	Rpl28	0.0916647	0.00273796	Hint1	0.543867	1.21281e-95	Cdh13	4	Stk17b	chr1	53756237	53756737	Tek	chr4	94752417	94752917
		Rplp2	0.158942	1.052e-09	Selenbp1	-0.166783	0.0028128	Rpl35a	-0.253891	1.7825e-95	Tomm20	4	Gm12622	chr11	60553170	60553670	Gm10571	chr4	129872329	129872829
		Tjp2	-0.444988	1.14208e-09	Hspd1	-0.321729	0.00283906	Tmem9b	1.07204	2.09797e-95	Vdac2	4	Gpr21	chr2	37564452	37564952	Gm21726	chr13	90360246	90360746
		Rbm28	-0.741574	1.22532e-09	Tuba4a	-0.296308	0.00286736	Smim3	1.35423	2.33289e-95	Prkcd	4	Gm8464	chrX	152474124	152474624	Gm18500	chr12	92618433	92618933
		Sptan1	-0.438998	1.37549e-09	Ptp4a1	0.166755	0.00287713	Mrc2	1.38569	3.39229e-95	Spcs1	4	Enpp6	chr8	46946830	46947330	Pdgfrl	chr8	40996235	40996735
		Hspa5	-0.310444	1.47007e-09	Rpl22	-0.0565375	0.00298463	Ctgf	2.68111	3.68839e-95	Dad1	4	Ago3	chr4	126437118	126437618	Gm13472	chr2	48520752	48521252
		4932438A13Rik	-0.771721	1.48101e-09	Sppl2a	-0.272333	0.00307957	Tmem164	-1.62446	6.88472e-95	Ajuba	4	Ss18l1	chr2	180045965	180046465	1700016C15Rik	chr1	177711254	177711754
		Rps7	0.202047	1.52183e-09	2020-09-15	0.0937321	0.00315856	Ypel3	0.860137	6.92298e-95	Zdhhc20	4	Gm2495	chr9	92583774	92584274	Wdhd1	chr14	47249757	47250257
		Phactr4	-0.73821	1.56882e-09	Gltp	0.430522	0.00318942	Fam46b	4.64836	7.16553e-95	Dpysl2	4	Cav1	chr6	17311144	17311644	Gm5599	chr7	113052908	113053408
		Ang	-0.802739	1.61393e-09	Dnajc21	-0.43534	0.00322127	Bambi	-2.02817	7.86888e-95	Itm2b	4	Prss36	chr7	127950855	127951355	Tmem237	chr1	59110514	59111014
		Cxcl15	0.061528	1.64268e-09	Smg1	-0.345265	0.00333556	Rasl11b	1.59022	1.26736e-94	Icam1	4	Gm16216	chr19	24351736	24352236	Gosr1	chr11	76742465	76742965
		Papss2	-0.966475	1.68656e-09	Cebpa	0.189141	0.0033388	Ly6c2	-2.99803	2.10101e-94	Slc44a2	4	Elf4	chrX	48451624	48452124	Ehf	chr2	103325302	103325802
		App	-0.213296	1.71242e-09	Esco1	-0.401314	0.00337393	Anapc11	0.88348	2.19165e-94	Hspb2	4	Sec14l2	chr11	4123729	4124229	Gm14006	chr2	128544460	128544960
		Pfkfb3	-0.98129	1.7276e-09	Idi1	-0.413004	0.00339312	Gabarapl2	0.643711	2.34662e-94	Cryab	4	Slc9a3r2	chr17	24644198	24644698	Gm12788	chr4	98348587	98349087
		Ctsb	0.320396	1.8127e-09	Hnrnph1	-0.148569	0.0034876	Llgl2	1.44939	2.47784e-94	Cox5a	4	Sumo1	chr1	59660486	59660986	Nfil3	chr13	52974528	52975028
		Slain2	-0.554408	1.93466e-09	Fgd4	-0.452817	0.00359726	Tonsl	0.7845	2.70199e-94	Pkm	4	Cep63	chr9	102645265	102645765	Apmap	chr2	150623895	150624395
		1110008F13Rik	-0.277928	1.95691e-09	Ssr2	-0.12253	0.00367593	2010107E04Rik	0.476591	5.861e-94	Gramd2	4	St8sia2	chr7	74026932	74027432	Birc3	chr9	7902287	7902787
		Rnf5	1.21024	2.15455e-09	Rps11	0.0816063	0.00382828	Zfp579	1.5399	6.79827e-94	Dapk2	4	Gm48349	chr13	95091540	95092040	Cenps	chr4	149132269	149132769
		Tbrg1	-0.381615	2.5093e-09	Acaca	-0.320517	0.00411927	Dusp3	1.34846	1.13117e-93	Anxa2	4	Slc7a7	chr14	54398145	54398645	Thap12	chr7	98722059	98722559
		Bmpr1a	-0.540159	2.63278e-09	Cdk14	-0.476093	0.00417364	Hspa8	0.489658	1.41851e-93	Adam10	4	Tox3	chr8	90187154	90187654	Prkg2	chr5	99283616	99284116
		Zfhx3	-0.450201	2.70965e-09	Gstm2	-0.461748	0.00420109	Grb14	-1.08918	1.86902e-93	Tmod3	4	Mrc2	chr11	105249138	105249638	Suclg1	chr6	73271630	73272130
		Asah1	-0.267721	2.73889e-09	Mgp	-0.467416	0.00426395	Crnde	-1.44195	2.0673e-93	Col12a1	4	Pxdn	chr12	29974830	29975330	Mitf	chr6	97815552	97816052
		Tspan12	-0.537986	3.10971e-09	Ncbp3	-0.459343	0.00444294	Pef1	1.42831	2.40717e-93	Morf4l1	4	Gm12717	chr4	104158072	104158572	Camsap3	chr8	3594367	3594867
		Mical2	-0.429102	3.26696e-09	Ank3	-0.133226	0.0045226	Plce1	3.06944	2.60066e-93	Poc1a	4	Aco1	chr4	40187902	40188402	Gm8079	chr8	79594788	79595288
		Ctnna1	-0.274571	3.40327e-09	Eml4	-0.416254	0.00478875	Cckar	1.93137	7.59937e-93	Tex264	4	Gm48119	chr12	116788385	116788885	Creg1	chr1	165751863	165752363
		Actr2	-0.454816	3.44693e-09	Arrdc3	-0.32299	0.00485435	Matn4	0.72544	1.02907e-92	Rassf1	4	Lpl	chr8	68874687	68875187	Gm17131	chr5	127926675	127927175
		Perp	0.616856	3.51363e-09	Fus	-0.170774	0.00500753	Rab25	0.951404	1.85265e-92	Sema3b	4	Klhl6	chr16	20020737	20021237	Gm13416	chr2	24560198	24560698
		Mfge8	-0.386288	3.85122e-09	Ctnnb1	0.103458	0.00503045	Osbpl5	1.34805	2.5474e-92	Gnai2	4	Prss52	chr14	64100209	64100709	Adam19	chr11	46085231	46085731
		Zbtb20	-0.40929	3.8556e-09	Dhrs7	-0.26822	0.00524832	Pon3	-1.22857	3.25398e-92	Dag1	4	Cul4b	chrX	38588073	38588573	Gm5184	chr12	56144298	56144798
		Nceh1	-0.54773	3.8904e-09	Smek2	-0.334194	0.00525294	Usmg5	0.468325	3.28082e-92	Rhoa	4	Gm38274	chr3	42194961	42195461	Insm1	chr2	146257012	146257512
		Fndc3b	-0.500397	3.90446e-09	H2afv	-0.135106	0.0052949	Pde4d	-1.73084	3.39646e-92	Lamb2	4	Haus2	chr2	120597887	120598387	Hps1	chr19	42832252	42832752
		Ap2b1	-0.427754	4.36389e-09	Zfp638	-0.353104	0.00537304	Calm1	0.483106	3.58812e-92	Prkar2a	4	Usp16	chr16	87473365	87473865	Atg9b	chr5	24380980	24381480
		Iah1	0.53129	4.36918e-09	Srsf5	-0.102534	0.0054965	Plscr3	1.3635	5.01667e-92	Shisa5	4	Baalc	chr15	38938245	38938745	1700123L14Rik	chr6	96581104	96581604
		Lats2	-0.580645	4.6733e-09	Ppp4r2	-0.279772	0.00553891	Gadd45b	1.22455	7.16563e-92	Sec14l3	4	Pou5f1	chr17	35505480	35505980	Gm48676	chr13	69487030	69487530
		Ldha	0.341679	5.31942e-09	Rps17	0.0813037	0.00563728	Gja1	0.98588	1.90058e-91	Rtn4	4	Sgip1	chr4	102466396	102466896	Ralgapa2	chr2	146487617	146488117
		Nr3c1	-0.411514	5.33259e-09	Rps13	-0.0310924	0.00607565	Prkcz	1.27262	2.04094e-91	Sar1b	4	Gm14780	chrX	93506652	93507152	Lypd6	chr2	50045312	50045812
		Ptp4a3	0.861498	5.33427e-09	Anxa2	-0.12281	0.00612886	Plscr2	3.5916	2.22508e-91	Vdac1	4	Gm15034	chrX	49149406	49149906	Wdr59	chr8	111526482	111526982
		Psme1	0.363699	5.49339e-09	Adam10	0.419947	0.00617203	Gnb4	2.19622	4.96969e-91	Hint1	4	Ndufaf2	chr13	108139697	108140197	Nnt	chr13	119411122	119411622
		Fam189a2	-0.310482	5.87172e-09	Hnrnpa2b1	-0.0923864	0.00644366	Map1lc3b	0.571466	6.58483e-91	Sparc	4	Trim44	chr2	102427758	102428258	Gm2448	chr8	8124479	8124979
		Nav2	-0.354693	5.89728e-09	Susd4	-0.348871	0.00649174	Ehf	-3.33154	9.60409e-91	Arf1	4	Fli1	chr9	32466923	32467423	Cops8	chr1	90716189	90716689
		Rps5	0.187469	6.26966e-09	Lman2	0.251965	0.00665308	Tpm1	0.523989	1.48956e-90	Vamp2	4	Stx11	chr10	12937737	12938237	Gm17169	chr8	81608972	81609472
		Smarca5	-0.557935	6.72373e-09	Rpl6	-0.0634594	0.00688839	Slc25a3	0.535903	4.8378e-90	Plscr3	4	Dlg4	chr11	70017620	70018120	Gm47072	chr13	55984732	55985232
		2610008E11Rik	-1.07981	7.0062e-09	Pet100	0.241887	0.00751608	Wbp5	-0.369756	5.22273e-90	Cxcl16	4	Cbx7	chr15	79949268	79949768	Zfp281	chr1	136600074	136600574
		Nop58	-0.812656	7.01841e-09	Kif5b	-0.166224	0.00798012	H3f3a	0.313758	9.51526e-90	Pfn1	4	Pcsk5	chr19	17717571	17718071	Cracr2a	chr6	127659917	127660417
		Hspg2	-0.313085	7.72275e-09	Cnot6l	-0.382727	0.00840619	Syngr2	1.10812	1.14699e-89	Txndc17	4	Msrb3	chr10	120760593	120761093	Acaa2	chr18	74861772	74862272
		Platr22	-0.854266	8.59614e-09	Dnajb6	-0.24015	0.00859168	Ndufc2	0.472893	1.34285e-89	Ywhae	4	F11r	chr1	171460472	171460972	Hivep3	chr4	119844265	119844765
		Bcar3	-0.726585	8.73865e-09	Tmem42	-0.255059	0.00866951	Morf4l2	0.819531	2.16549e-89	Dusp14	4	Smyd3	chr1	179515350	179515850	Sntg2	chr12	30256778	30257278
		Mad2l1bp	-0.80379	9.34865e-09	Calm2	-0.0942959	0.00868847	Sepp1	-0.581684	3.96912e-89	Spop	4	Sec14l1	chr11	117120549	117121049	Pde7b	chr10	20689805	20690305
		Ubc	0.327757	9.90053e-09	Galnt18	0.399114	0.0089928	Tm2d2	1.00731	4.79693e-89	Stard3	4	Thoc7	chr14	14038885	14039385	Gm13750	chr1	64195258	64195758
		Arhgap31	-0.40044	1.00078e-08	Lamtor3	-0.339281	0.00914359	Jup	0.90849	5.26776e-89	Thra	4	Gm10097	chr10	4857541	4858041	Togaram2	chr17	71682326	71682826
		Rps11	0.173151	1.03466e-08	Rasl11b	0.495494	0.00920025	Tmbim1	1.16719	8.12865e-89	Krt19	4	Pappa	chr4	65289103	65289603	1700011L22Rik	chr8	79261893	79262393
		Fos	0.23622	1.04793e-08	Serpinb9	-0.234269	0.00931442	Tns3	1.45574	8.67857e-89	Jup	4	Scel	chr14	103503685	103504185	Gm8649	chr6	6310091	6310591
		Marcksl1	0.667882	1.04919e-08	St14	0.388317	0.00956505	Entpd1	-2.74472	1.16772e-88	Rab5c	4	Zfp608	chr18	55002080	55002580	Gm15988	chr5	111101806	111102306
		Ifit3	-0.641604	1.05978e-08	Exoc6b	-0.446355	0.00975728	Krtap17-1	2.27734	1.24131e-88	Ptrf	4	Rspo2	chr15	43054737	43055237	Man1a	chr10	53997209	53997709
		Suco	-0.813563	1.09461e-08	Ubxn2a	-0.461641	0.00996222	Rab27a	-2.09539	1.40928e-88	Mrc2	4	Gm6330	chr15	26807359	26807859	Tmem101	chr11	102168720	102169220
		Cyba	0.304673	1.21962e-08	Sfxn2	-0.391859	0.0100967	Fam53b	1.19008	1.79904e-88	Prkar1a	4	Myt1	chr2	181776030	181776530	Gm6989	chr12	29390340	29390840
		Cybrd1	2.03031	1.34514e-08	Kcnq1ot1	-0.287729	0.0106296	Akap13	0.853511	2.28892e-88	Llgl2	4	N6amt1	chr16	87267163	87267663	Dhx35	chr2	159068658	159069158
		Emp1	1.12827	1.42662e-08	Bcl2l1	0.36094	0.0107136	Rsu1	1.02398	2.631e-88	Unc13d	4	Gm10051	chr5	133253089	133253589	Gm4875	chr6	117989174	117989674
		Adrb2	-0.452493	1.49866e-08	Tmed10	-0.106915	0.0107679	Gde1	0.552479	3.44167e-88	Sphk1	4	Gm18393	chr8	9228993	9229493	Gramd3	chr18	56400150	56400650
		Hadh	0.615246	1.50268e-08	Met	-0.207767	0.0113105	Sh3d21	2.95274	3.49463e-88	Syngr2	4	Gm12435	chr4	48329541	48330041	Gm4291	chr14	76817174	76817674
		Ric1	-0.712682	1.54443e-08	Rsrp1	-0.109165	0.0115626	Arhgap8	1.84181	6.64273e-88	Timp2	4	Sipa1l1	chr12	82130167	82130667	Tnfaip8l3	chr9	54073671	54074171
		Ubxn2a	-0.675853	1.55907e-08	Toporsos	0.27192	0.0118594	Selk	0.506964	8.96329e-88	Actg1	4	Gm6912	chr16	46843000	46843500	Rps3a3	chr13	109243065	109243565
		Cobl	-0.670995	1.62153e-08	5330417C22Rik	-0.218525	0.0121167	Creb3	1.27752	8.96925e-88	Fam195b	4	Trmt9b	chr8	36585411	36585911	Ncaph2	chr15	89362975	89363475
		Pcbd1	0.590542	1.63756e-08	Rif1	-0.378596	0.0122904	Nrbp2	1.10277	1.88818e-87	Arhgdia	4	Gm38274	chr3	42215006	42215506	Gm29184	chr1	73192460	73192960
		Gmpr	0.688766	1.75351e-08	Tmeff1	-0.645157	0.0123313	Rnf13	0.949171	2.03312e-87	Anapc11	4	Gm18183	chr1	142008206	142008706	Ago2	chr15	73246548	73247048
		Cldn18	-0.157508	1.832e-08	Larp4	-0.324025	0.0124277	Tuba1b	0.773965	3.14403e-87	Klf6	4	Cd244a	chr1	171553319	171553819	Sox5	chr6	144153140	144153640
		Pja2	-0.521638	1.86783e-08	Vps33b	-0.660575	0.0124472	Itm2c	0.792524	3.80338e-87	Hist1h2bc	4	Cdkl1	chr12	69775559	69776059	Gm11918	chr4	29152364	29152864
		Fam104a	-0.385417	1.8829e-08	Mgst1	-0.0918946	0.0125618	Rab11b	0.776826	4.74919e-87	Serpinb9	4	Maf	chr8	115213253	115213753	Psd3	chr8	68081827	68082327
		Abca1	-0.538117	1.95291e-08	Rpl13	-0.0476316	0.0126675	Secisbp2l	-0.996309	6.67812e-87	Serpinb6a	4	Eif3h	chr15	51817793	51818293	Spred2	chr11	19929009	19929509
		Parp3	-0.49407	2.01498e-08	Pcolce	0.676625	0.012698	Pdgfb	1.78507	6.78007e-87	Tubb2a	4	Trps1	chr15	50696487	50696987	Gpr50	chrX	71622234	71622734
		Mpzl2	1.59816	2.11189e-08	Ndufb7	0.142803	0.0128669	Fam134b	1.23878	9.98531e-87	Nedd9	4	Enpp6	chr8	47131291	47131791	Gbp4	chr5	105141358	105141858
		Morf4l1	-0.221067	2.20114e-08	Rpl7a	0.0761858	0.0131872	Tmem43	1.65028	1.58871e-86	Atxn1	4	Gm8168	chr8	31301236	31301736	Atp2b1	chr10	98828982	98829482
		Ppp1cc	-0.349071	2.28883e-08	Sarnp	-0.209092	0.0134954	Cftr	-2.23751	1.7244e-86	Cltb	4	Eif3j1	chr2	122025146	122025646	Gsta4	chr9	78193243	78193743
		Shfm1	-0.196118	2.39372e-08	Fam189a2	0.433706	0.0136077	Reep5	0.62966	2.35695e-86	Prelid1	4	Gm38154	chr3	17668816	17669316	Scoc	chr8	83458205	83458705
		Arhgef2	-0.400825	2.45027e-08	Pon1	-0.52752	0.0136109	Lsr	1.07031	2.94003e-86	2010111I01Rik	4	Nisch	chr14	31213205	31213705	Glrx	chr13	75874916	75875416
		Nedd9	-0.344057	2.50745e-08	Sec61g	-0.0570374	0.0136666	Stard3	1.18002	3.22944e-86	Arhgef28	4	Sh3kbp1	chrX	159768284	159768784	Hip1	chr5	135522144	135522644
		Lima1	-0.630761	2.62124e-08	Csnk1a1	-0.180893	0.0136856	Eif5a	0.53861	4.3999e-86	Ocln	4	Gm45855	chr8	105592332	105592832	Ripk4	chr16	97730269	97730769
		Samd4	-0.657044	2.68263e-08	Cotl1	0.567346	0.0137088	Hsbp1	0.530733	4.75569e-86	Snx18	4	Gm12722	chr4	105276612	105277112	Tomm20	chr8	126909262	126909762
		Myo10	-0.649558	2.6862e-08	Pfn1	0.0855505	0.0147293	Rab12	1.26662	7.05572e-86	Laptm4a	4	Abca5	chr11	110334312	110334812	Gkap1	chr13	58291671	58292171
		Ssr2	-0.224144	2.76742e-08	Ndufc2	0.0901591	0.0153249	Atp8a1	-0.599988	1.62635e-85	Cfl2	4	Adh1	chr3	138273076	138273576	Etnk1	chr6	143153763	143154263
		Krt8	0.338041	2.79181e-08	Uqcrq	0.0989799	0.0153981	Prkcd	1.20703	2.07324e-85	Fam177a	4	Nol10	chr12	17411678	17412178	Hdhd3	chr4	62496678	62497178
		F2r	-0.493358	2.87295e-08	Cbx5	-0.310387	0.0158056	Adrbk2	-1.41496	2.83606e-85	Max	4	Plac1	chrX	53201710	53202210	Rbm47	chr5	66147200	66147700
		Arhgap32	-1.62598	2.98834e-08	P4hb	0.183291	0.0158094	Chmp2a	0.66246	3.40918e-85	Mfsd7c	4	Etaa1	chr11	17806157	17806657	Hoxc13	chr15	102862338	102862838
		Tmem167	-0.337728	3.34081e-08	Afap1l1	0.350504	0.0159944	Crb3	0.73414	1.07194e-84	Ift43	4	Gm18304	chr1	83941167	83941667	Itih1	chr14	30942158	30942658
		Snrnp200	-0.74148	3.36113e-08	Zmym4	-0.490473	0.0161497	Snhg18	0.826819	1.34995e-84	Foxn3	4	Brms1l	chr12	55839879	55840379	Alpk2	chr18	65395370	65395870
		Rpl22	0.20176	3.60965e-08	Pdcd10	-0.257045	0.016212	Creb3l2	1.27493	1.52197e-84	Ifi27	4	Gm15572	chr6	52841084	52841584	Cdkal1	chr13	29765236	29765736
		Wfdc1	0.4905	3.82984e-08	Cd9	0.067963	0.0162918	Tmem165	0.9434	2.1872e-84	Snhg18	4	Tcf7l2	chr19	55580611	55581111	Gm11352	chr13	26079278	26079778
		Wnt3a	-0.581192	3.85049e-08	Pde7a	-0.243085	0.0165232	Ctps	1.67732	2.22253e-84	Zfp706	4	Gm18398	chr14	27846771	27847271	Odf4	chr11	68933846	68934346
		Srsf5	-0.217508	3.93278e-08	Wwtr1	0.393242	0.0175735	Rpl15	0.386634	3.30298e-84	Eny2	4	Gm14441	chr2	22918088	22918588	Sh2d4b	chr14	40852873	40853373
		Capg	0.680591	3.9626e-08	Pla2g1b	0.105937	0.0178008	Tmco1	0.811663	6.77249e-84	Mal2	4	Cc2d2b	chr19	40785158	40785658	Gm12604	chr4	87667394	87667894
		Sh3kbp1	-0.910979	4.23529e-08	D630039A03Rik	0.646976	0.0190543	9230117E06Rik	-2.68402	8.96265e-84	Dennd3	4	Mtap	chr4	89012916	89013416	Rbm19	chr5	120000520	120001020
		Nfat5	-0.497856	4.59025e-08	Hnrnpdl	-0.178004	0.0190871	Rab7	0.752287	1.08455e-83	Nrbp2	4	AC164558.2	chr16	19887663	19888163	Scn1b	chr7	31125290	31125790
		Tmem150a	-0.449013	4.68985e-08	Dap	0.213657	0.0201382	Hist1h1e	-1.93887	1.20565e-83	Plec	4	Tns4	chr11	99120998	99121498	AC129539.1	chr16	37728636	37729136
		Ndufa7	0.214557	4.70008e-08	Rasgef1a	0.423772	0.0204892	Tubb2a	1.43124	1.33545e-83	Tonsl	4	Hist1h2aa	chr13	23959655	23960155	Lgals8	chr13	12469637	12470137
		Adora2b	1.98944	4.72934e-08	Zfhx3	-0.204339	0.0209498	Arid5b	1.01837	1.52406e-83	Myh9	4	Rpl31-ps11	chr3	94615755	94616255	Gm18510	chr10	123921090	123921590
		Xaf1	-0.595966	4.92307e-08	Nap1l1	-0.214119	0.0216236	Ssh1	1.33713	2.65424e-83	Lgals1	4	Pgpep1l	chr7	68180027	68180527	Cd38	chr5	43861075	43861575
		Rab27b	0.921521	5.01734e-08	Diaph2	-0.477049	0.022452	Pgam1	1.12477	3.10192e-83	Smdt1	4	Amotl2	chr9	102730002	102730502	Rapgef5	chr12	117450085	117450585
		Rpgrip1l	-1.48325	5.05916e-08	Mbnl1	-0.168683	0.0230447	Cox5a	0.55217	3.19638e-83	Pacsin2	4	Saxo2	chr7	82556655	82557155	Dmtf1	chr5	9198734	9199234
		Slc25a23	1.0211	5.07024e-08	Wbp5	-0.0644517	0.0234114	Srebf1	-1.31994	6.7484e-83	Slc48a1	4	Arhgap29	chr3	121924742	121925242	Nrn1	chr13	36651792	36652292
		Fgf18	-0.835849	5.08242e-08	Sfta2	0.085862	0.023482	Prkar2a	1.13468	6.87166e-83	Prr13	4	Higd1c	chr15	100391693	100392193	Shoc2	chr19	53921958	53922458
		Nckap1	-0.530097	5.29161e-08	Srrm1	-0.187558	0.0238588	Flot1	1.39536	8.7475e-83	Pkp2	4	AC126807.3	chr18	23886968	23887468	Lrrc52	chr1	167487267	167487767
		Pdzd8	-0.668353	5.79241e-08	Trpm7	-0.389355	0.0240087	Klf13	1.04259	9.50725e-83	Ap2m1	4	Gm12285	chr11	63215521	63216021	Gm47768	chr10	17599174	17599674
		Akap13	-0.29215	6.0489e-08	Bmp3	-0.348654	0.0242647	Cish	1.43675	2.49991e-82	Hes1	4	Gm5300	chr6	13019764	13020264	Tmem26	chr10	68804429	68804929
		Hba-a1	-1.01876	6.51452e-08	Fis1	-0.123049	0.0244937	S1pr2	1.56857	2.63099e-82	Cox17	4	Gm39404	chr9	94615185	94615685	Jakmip1	chr5	37051051	37051551
		Anxa6	0.500278	6.7523e-08	Cyb5r3	0.186492	0.02465	Hdc	-2.76854	4.26711e-82	Cd47	4	Casz1	chr4	148910574	148911074	AI837181	chr19	5432064	5432564
		Rabac1	-0.199843	7.76137e-08	Nfib	-0.192824	0.0260275	Nedd8	0.540719	5.60943e-82	Tmprss2	4	Arhgef28	chr13	97984755	97985255	Gm12322	chr11	70897605	70898105
		Hddc3	-1.44223	7.86234e-08	Smc6	-0.326807	0.0263465	Foxp1	-0.929133	6.89837e-82	Tceb2	4	Efcab10	chr12	33389743	33390243	Ankrd22	chr19	34151815	34152315
		Tc2n	0.925024	7.90758e-08	Fbxl5	-0.290206	0.0263844	Plekha1	1.38002	7.4717e-82	Arhgdig	4	Rflnb	chr11	76020393	76020893	1700056E22Rik	chr1	184275719	184276219
		Jund	0.268713	7.96198e-08	Tmem263	-0.463176	0.0263878	Usp8	-1.20423	1.5077e-81	Fam234a	4	Gm11989	chr11	8473431	8473931	Gm44603	chr7	95580535	95581035
		Yy1	-0.482501	8.1129e-08	Ifrd1	-0.275517	0.02671	Rab6a	1.04521	1.80756e-81	Atp6v0e	4	Rab35	chr5	115644092	115644592	Gm16518	chr11	3677225	3677725
		Rab12	-0.416327	9.04316e-08	Gstp1	-0.509969	0.0269807	Sptssa	0.991566	2.9725e-81	2020-03-02	4	Gm47973	chr12	65347240	65347740	Gm18955	chr12	117656944	117657444
		Slc4a5	-0.784978	9.34823e-08	Map1lc3b	0.126669	0.0270313	Ndufa3	0.402725	3.54816e-81	Rab11b	4	Pabpc6	chr17	9688013	9688513	Orm1	chr4	63344124	63344624
		Scaf11	-0.513262	9.35145e-08	Acsl3	-0.756233	0.0280531	Popdc3	4.01666	3.82278e-81	Tapbp	4	Tma16	chr8	66167870	66168370	Gm47998	chr12	93188890	93189390
		Cd47	0.316266	9.48667e-08	Rhob	-0.3446	0.0283825	2020-03-02	1.10159	3.96565e-81	Ddr1	4	Ext1	chr15	53335181	53335681	Alpk2	chr18	65364947	65365447
		Sppl2a	-0.684973	9.56377e-08	Ndufa4	0.0336722	0.0287824	Tmem65	1.50195	6.30673e-81	Flot1	4	Gm13581	chr2	61396686	61397186	Rapgef2	chr3	79192981	79193481
		Fth1	0.158902	9.93186e-08	Rpl38	0.0727017	0.029551	2020-09-02	0.87872	1.15686e-80	Tubb5	4	Cd47	chr16	49900502	49901002	Gpr151	chr18	42766758	42767258
		Rpl23a-ps3	0.391019	9.98135e-08	Unc119	-0.194929	0.0309524	Ywhaq	0.608579	1.59022e-80	Tmem63b	4	Pea15b	chr5	77462370	77462870	Pkdcc	chr17	83148448	83148948
		Sema5a	-0.699	1.0705e-07	Xrn1	-0.390513	0.0312219	Clta	0.580071	1.83579e-80	Rab5a	4	Dock8	chr19	25116703	25117203	Gm12633	chr4	90338968	90339468
		Pik3c2a	-0.607962	1.07094e-07	Nfxl1	-0.376636	0.0320344	Txnip	0.855112	2.69113e-80	Crb3	4	Il10rb	chr16	91416873	91417373	Lamp1	chr8	13164310	13164810
		Gamt	0.820713	1.0999e-07	Cdc42ep4	0.448395	0.0322449	Eno1	1.49592	3.3611e-80	Myl12a	4	Mobp	chr9	120219671	120220171	Ccnd1	chr7	145051536	145052036
		Oat	0.617428	1.11449e-07	Ncor1	-0.146835	0.0328003	Adss	1.13718	3.84299e-80	Yipf4	4	Gm5518	chr19	29146197	29146697	Gm9791	chr3	33982568	33983068
		Neat1	-0.181727	1.12329e-07	Rfc1	-0.433389	0.03298	Myh9	1.10814	7.16874e-80	Calm2	4	Kazn	chr4	142230451	142230951	Gm6652	chr1	153635515	153636015
		Cdk14	-0.571361	1.27511e-07	Zbtb38	-0.25052	0.0330416	Ddx47	1.27065	8.809e-80	Kif5b	4	Trmt9b	chr8	36704407	36704907	Rpa1	chr11	75295314	75295814
		Tmem237	-0.681949	1.32101e-07	Cd36	0.011279	0.0335873	Rprm	-1.62949	1.06923e-79	Rab18	4	Cped1	chr6	22030379	22030879	Etnppl	chr3	130473339	130473839
		Dnah11	-1.92167	1.33507e-07	Krt8	0.240609	0.0340302	Tmed2	0.569752	1.13717e-79	Rock1	4	Gm43097	chr3	108879114	108879614	Hsd11b2	chr8	105522361	105522861
		Sms	0.61871	1.34594e-07	Eif3h	0.0807901	0.0341624	Ndufb9	0.575234	1.35338e-79	Lama3	4	Spsb4	chr9	96963932	96964432	Edn2	chr4	120139160	120139660
		Bspry	1.08766	1.358e-07	Pon2	-0.224984	0.036346	Slc7a7	2.38695	1.85869e-79	Reep5	4	Ier3	chr17	35780392	35780892	Kcnk5	chr14	20175089	20175589
		Nr4a1	0.744938	1.47657e-07	Romo1	0.119852	0.0383634	Tmem50a	0.741917	4.6484e-79	Ctnna1	4	Cdrt4	chr11	62916306	62916806	Atp11b	chr3	35737121	35737621
		Psmb8	0.552581	1.74087e-07	Hspg2	0.48818	0.038944	Fam32a	1.06844	1.20016e-78	Cystm1	4	Gm27005	chr16	25865538	25866038	Dclk1	chr3	55267578	55268078
		Itga3	-0.34562	1.83041e-07	Anapc13	0.119945	0.0405727	Rgs11	2.2264	1.47007e-78	Fgf1	4	AC134540.1	chr18	8914606	8915106	Zfp608	chr18	55032606	55033106
		Syap1	-0.696913	1.89081e-07	1110008F13Rik	-0.219631	0.0411283	Dctn3	0.839121	1.56638e-78	Smim3	4	Ptprf	chr4	118279970	118280470	Gm13649	chr2	77481209	77481709
		Trpm7	-0.701696	1.96772e-07	Wfdc2	0.074625	0.0425648	Crlf3	1.32961	2.09099e-78	Gm16286	4	Gm11549	chr3	36527645	36528145	Calm5	chr13	3869850	3870350
		Clic1	0.356668	1.98148e-07	Psmc5	-0.293355	0.0464005	Hmha1	1.36275	3.70055e-78	Cfl1	4	Gm9913	chr2	125436053	125436553	Flrt2	chr12	95733990	95734490
		Ipo7	-0.723534	2.11553e-07	Nsd1	-0.304805	0.0474007	Ccdc92	2.40328	4.27646e-78	Ltbp3	4	Mki67	chr7	135725715	135726215	Ovgp1	chr3	105974102	105974602
		Cox8a	0.171395	2.22331e-07	Capn1	0.489091	0.0476381	Itm2a	1.60414	5.36941e-78	Ostf1	4	Noct	chr3	51223254	51223754	Cd200	chr16	45378647	45379147
		Zfp266	-0.407123	2.30076e-07	Adck4	-0.312125	0.0503316	Mical1	2.94665	7.47389e-78	Fam189a2	4	Crhr2	chr6	55130526	55131026	Rapgef5	chr12	117568943	117569443
		Cdc42ep1	1.20995	2.39434e-07	Greb1	-0.566558	0.0507149	Acot9	1.58845	8.67745e-78	Pgam1	4	Gm4042	chr9	50268683	50269183	CT025753.1	chr16	57801792	57802292
		Sypl	-0.276841	2.51456e-07	Top1	-0.125848	0.0518201	Rps27l	0.425681	1.0582e-77	Bbip1	4	Gm16072	chr18	12295840	12296340	Dguok	chr6	83482778	83483278
		Chmp5	-0.28376	2.53474e-07	Uqcrh	0.0250034	0.0518297	Tmed7	0.923263	1.33751e-77	Msn	4	Slc6a6	chr6	91674969	91675469	Gm17944	chr9	89997300	89997800
		Dhx36	-0.620785	2.56542e-07	Tmem30a	-0.111076	0.0525208	Pfn2	1.70945	2.64518e-77	Hopx	4	Gm12058	chr11	22797982	22798482	Gm6704	chr15	36666468	36666968
		Drap1	0.264975	2.58964e-07	Cdipt	0.373836	0.0550571	Rasgef1b	1.52699	3.30888e-77	Cav1	4	Pou5f1	chr17	35490944	35491444	Zfp687	chr3	95028496	95028996
		Arhgef18	-0.645153	2.64026e-07	Gabarap	0.0480196	0.0550651	Kdelr1	0.803459	4.28576e-77	Timp3	4	Dmrta2	chr4	109907215	109907715	Rpl7a-ps5	chr17	58006081	58006581
		Gfod1	-1.55069	2.68221e-07	Hnrnpa1	-0.151707	0.0554495	Osbpl9	0.975071	5.25602e-77	Lmo7	4	Sla	chr15	66843883	66844383	Sesn3	chr9	14266345	14266845
		Cnn2	-0.147269	2.76622e-07	Xiap	-0.189338	0.0565222	Radil	1.77314	5.537e-77	Pmp22	4	Otogl	chr10	107906110	107906610	G2e3	chr12	51326747	51327247
		Rab17	-1.22091	2.78521e-07	Ndufs2	0.250912	0.0567818	Lrg1	-2.96358	8.29326e-77	Akap5	4	Scn8a	chr15	100933151	100933651	Bspry	chr4	62481222	62481722
		Arhgap21	-0.759584	2.79668e-07	Cfap20	-0.178668	0.0568562	Spop	0.858119	9.30325e-77	Batf	4	Ntrk3	chr7	78341636	78342136	Gm14328	chr18	74347368	74347868
		Acvr2b	-0.886035	2.95331e-07	Chd2	-0.363336	0.0572288	Shfm1	0.381713	1.11917e-76	Ager	4	Pgpep1l	chr7	68181089	68181589	Bmp2	chr2	133821400	133821900
		Wbp4	-0.458151	2.98425e-07	Fads1	-0.311297	0.0592417	9930012K11Rik	2.33238	2.93084e-76	Clic5	4	Gm18541	chr9	63897014	63897514	Gm18644	chr8	39303669	39304169
		Ppm1l	-0.719122	3.62135e-07	Snhg9	0.289734	0.0598593	Lims1	1.18172	3.397e-76	Gata6	4	Gtf3c3	chr1	54365523	54366023	Pyroxd2	chr19	42756693	42757193
		Lrrc1	-0.651943	3.69071e-07	PISD	-0.113699	0.0599642	Eps8	-1.90374	3.4401e-76	Ahnak	4	Nfkb1	chr3	135730526	135731026	Smarcc2	chr10	128458175	128458675
		St6galnac2	0.422671	3.99131e-07	Atp5l	0.0611848	0.0603913	Bcl2a1b	-3.07223	3.83038e-76	Sumo1	5	Hamp	chr7	30947403	30947903	Elf3	chr1	135251384	135251884
		Cd2ap	-0.556788	5.17557e-07	Fam204a	-0.311826	0.0608929	Rassf1	1.33448	4.44669e-76	Arl4c	5	Lhfpl4	chr6	113157215	113157715	Gm11461	chr2	165919656	165920156
		H2-DMa	0.869908	5.40684e-07	Ppig	-0.242402	0.0613139	Ifit3	3.17347	4.67584e-76	Pam	5	Gm47426	chr13	113544405	113544905	Myog	chr1	134293841	134294341
		Nrp1	-0.38701	5.70777e-07	Aig1	-0.220528	0.0620329	Ssr2	0.476565	5.09334e-76	Klhdc8a	5	Zfp961	chr8	71968113	71968613	4930432M17Rik	chr3	121651997	121652497
		Tril	-0.569279	5.72064e-07	Atp5j	0.0788888	0.0631939	Atoh8	2.23205	5.91957e-76	Shisa4	5	Poc1b	chr10	99017859	99018359	Mlycd	chr8	119409955	119410455
		Ddx3x	-0.385308	5.72599e-07	Pkm	0.167823	0.0641062	Poc1a	2.66672	6.06026e-76	4930523C07Rik	5	Dnm3	chr1	162450777	162451277	Trib1	chr15	59520495	59520995
		Gcc2	-0.632487	5.72665e-07	F2r	0.608905	0.064357	Bcar3	2.99218	6.7719e-76	Mgst3	5	Chrm3	chr13	10354398	10354898	Gm13090	chr4	151347577	151348077
		Hp1bp3	-0.402101	6.03422e-07	Trip12	-0.274299	0.0656181	Rusc2	2.16269	1.01598e-75	Phyh	5	Gpc4	chrX	52348988	52349488	Fbp1	chr13	62873772	62874272
		Lipa	-0.900662	6.03442e-07	Erh	-0.0948931	0.06583	Shisa5	0.896762	1.5255e-75	Clic3	5	Hipk2	chr6	38938156	38938656	Mrpl11	chr19	4966522	4967022
		H2-K1	0.363919	6.07714e-07	Aco2	0.276491	0.066163	Ehd1	1.45636	1.99738e-75	Serf2	5	Tmcc2	chr1	132355087	132355587	Gm11988	chr11	8140475	8140975
		Serinc1	-0.394818	6.35887e-07	Serinc3	0.18253	0.067978	Ptov1	0.657465	2.47059e-75	B2m	5	Fam3c	chr6	22366905	22367405	Gm49459	chr15	72776035	72776535
		Spry2	-0.45602	6.52249e-07	Gipc2	0.54041	0.06812	Gata6	1.03509	2.61281e-75	Cebpb	5	Boc	chr16	44484742	44485242	Gm47600	chr10	95439606	95440106
		Mat2a	-0.37514	6.56459e-07	Tmf1	-0.346186	0.0714776	Rpl35	-0.278753	6.01091e-75	Edn3	5	Mical2	chr7	112299124	112299624	Gm12716	chr4	103466102	103466602
		Eif3e	0.367621	6.61172e-07	Ssu72	-0.207431	0.0725546	Hspb8	1.46039	9.13857e-75	Plp2	5	Lep	chr6	28950972	28951472	Abcc12	chr8	86545916	86546416
		Pdcd10	-0.319808	7.21387e-07	Rps6	-0.0600828	0.0741768	Megf6	-2.00888	1.03928e-74	Wdr45	5	Ipo7	chr7	110028764	110029264	9530077C05Rik	chr9	22418282	22418782
		Tcta	-0.511602	7.53359e-07	Txlng	-0.244409	0.077244	Dnm1	3.86362	1.91033e-74	Eif1ax	5	Gtf3c1	chr7	125678797	125679297	Osmr	chr15	6909087	6909587
		Nrg1	-1.64916	7.97366e-07	Xist	-0.0907471	0.0790876	Tfdp2	1.2365	1.9544e-74	Tmsb4x	5	Creb3l2	chr6	37421672	37422172	Bcl7b	chr5	135161108	135161608
		Fgfrl1	-0.92648	8.19563e-07	Slc6a6	-0.285255	0.0792575	Arhgef28	1.7224	4.07109e-74	Gnb4	5	Zmiz1	chr14	25535549	25536049	Gm27038	chr17	94763958	94764458
		Cox6a2	0.995145	8.21424e-07	Hdac7	0.302517	0.0801809	Sh3glb1	0.877102	4.14151e-74	Anxa5	5	Twist2	chr1	91901908	91902408	BC048403	chr10	121861279	121861779
		Canx	-0.336552	8.95497e-07	Chd9	-0.565658	0.0840625	Sorcs2	1.46262	4.18306e-74	Lhfp	5	Col5a2	chr1	45472707	45473207	Il12a	chr3	68644453	68644953
		Tmem140	-0.431673	8.96963e-07	Batf	0.612517	0.0840919	Ap1s3	2.34176	5.22168e-74	Wwtr1	5	Rpl37a	chr1	72751262	72751762	Gm7546	chr7	65588130	65588630
		Prkd1	-0.793409	9.25714e-07	Rps20	0.0710521	0.0847293	Rasgef1a	1.22551	7.96478e-74	Commd2	5	Sdcbp	chr4	6337266	6337766	Fcer2a	chr8	3690770	3691270
		1700020I14Rik	-0.452595	9.98761e-07	Cdkn1a	0.410931	0.0870621	Samd4	2.39747	1.07292e-73	Lmna	5	Gm49277	chr15	12791907	12792407	Smox	chr2	131495186	131495686
		Ddx5	-0.190834	1.00026e-06	Ctdsp2	0.297367	0.0880847	Atp5k	0.456866	1.23211e-73	S100a6	5	Slco3a1	chr7	74456719	74457219	Gm15823	chr5	64277736	64278236
		Gm2000	0.383425	1.00417e-06	Kdm5b	-0.283188	0.0881765	Psat1	2.36478	1.56624e-73	S100a11	5	Slc22a30	chr19	8406033	8406533	1700012B09Rik	chr9	14768772	14769272
		Nt5c	-0.409535	1.02411e-06	Zmym5	-0.330154	0.0882837	Arhgef1	1.00964	2.43019e-73	S100a10	5	Adgrf3	chr5	30181989	30182489	Rasd2	chr8	75171958	75172458
		Slc39a13	-0.513692	1.04714e-06	Gm10076	-0.204063	0.0891999	Lama5	1.19723	2.77684e-73	Tspan2	5	Tprg	chr16	24990949	24991449	Gm9192	chr14	71359494	71359994
		Ank3	0.596184	1.05928e-06	Foxp2	-0.317656	0.0901018	Rab27b	-1.0415	2.94371e-73	Rap1a	5	Gm2495	chr9	92639226	92639726	Fam184a	chr10	53886406	53886906
		Vimp	-0.300679	1.18066e-06	Nrp1	-0.104553	0.0905441	Hmgb2	-0.843398	4.43358e-73	Npnt	5	Rpp30	chr19	36095754	36096254	Actl7a	chr4	56768537	56769037
		Cisd1	-0.383935	1.18444e-06	Psme4	-0.328509	0.0942451	Igf1r	1.86952	6.40151e-73	2020-09-15	5	Ndel1	chr11	68859998	68860498	Hk2	chr6	82756123	82756623
		Cox4i1	0.131072	1.19032e-06	Krt18	0.169693	0.0945824	Sec62	0.541297	1.22504e-72	Gng5	5	Zfhx3	chr8	108194474	108194974	Hexb	chr13	97175442	97175942
		Rassf2	0.844903	1.19487e-06	Zfp608	-0.316806	0.0946173	Msln	4.68889	2.12956e-72	Tpm2	5	Gm11880	chr4	22086996	22087496	Sertad2	chr11	20521354	20521854
		Jarid2	-0.724129	1.30488e-06	Epha7	-0.285039	0.095133	Tacc2	1.2442	2.54825e-72	Glipr2	5	Letmd1	chr15	100452151	100452651	Chd2	chr7	73480694	73481194
		Lrch1	-0.610077	1.36814e-06	Agfg1	-0.350845	0.0999222	Ucp2	0.593442	2.56429e-72	Clta	5	Runx1t1	chr4	13703042	13703542	Gm47072	chr13	55954306	55954806
		Ptch1	-0.690724	1.39657e-06	Mrpl1	-0.499478	0.102691	Snapin	1.25123	2.7149e-72	Tmod1	5	Rassf3	chr10	121488926	121489426	L3mbtl4	chr17	68240082	68240582
		Ndufa6	0.270082	1.50557e-06	Rpl23a	0.0712139	0.10377	Anxa11	1.18611	2.77075e-72	Cyp4b1	5	Gm6576	chr15	27013829	27014329	Sgsm3	chr15	80969296	80969796
		Arhgef6	-0.762496	1.50684e-06	Mapk3	0.212091	0.103917	Ap1s1	1.04996	2.82445e-72	Eva1b	5	Gm7815	chr3	38427161	38427661	Gm4960	chr5	7436426	7436926
		Cggbp1	-0.475225	1.57665e-06	Slc52a3	0.656331	0.105529	Sh3bp4	1.7688	3.43196e-72	Serinc2	5	Gm18377	chr9	24969872	24970372	Rab11a	chr9	64572562	64573062
		Adamtsl3	-1.14893	1.57975e-06	mt-Nd4	-0.0580989	0.106265	Nkx2-1	0.421409	6.92297e-72	Id3	5	Nrip3	chr7	109799145	109799645	Irs2	chr8	11086108	11086608
		Slc25a3	0.203705	1.60516e-06	Fam174b	0.451546	0.107407	Mgll	1.94547	1.36705e-71	Ece1	5	Prune2	chr19	17111458	17111958	Gm4942	chr15	63452525	63453025
		Hsp90aa1	-0.27065	1.62444e-06	Celsr1	0.413814	0.110646	Dynlrb1	0.472044	1.7752e-71	Igfbp7	5	Myzap	chr9	71583048	71583548	Gm48119	chr12	116777943	116778443
		Mtfr1l	-0.304415	1.6569e-06	Iqgap1	-0.0860221	0.111612	Ptgfrn	-1.15886	1.78019e-71	Rasgef1b	5	Gm11362	chr13	28840170	28840670	Golga2	chr2	32283969	32284469
		B2m	0.280066	1.67798e-06	Ppib	-0.0589217	0.113508	Bcap31	0.694492	1.94511e-71	Gltp	5	Rpl32l	chr10	20185295	20185795	Gm17022	chr8	13074996	13075496
		Dlg1	-0.576077	1.67841e-06	Mut	-0.367484	0.114019	Uap1l1	1.20499	2.48798e-71	Orai1	5	F11r	chr1	171451275	171451775	Sbf1	chr15	89283557	89284057
		Usp25	-0.632033	1.6961e-06	Macf1	-0.236491	0.11495	Tmbim6	0.349305	2.58016e-71	Cux1	5	Efna5	chr17	62649286	62649786	Spink5	chr18	43962525	43963025
		Phf11d	0.931038	1.70875e-06	Cox16	-0.563117	0.115274	Epb41l5	1.01424	3.01347e-71	Hipk2	5	Tbl1x	chrX	77552064	77552564	Sap130	chr18	31641198	31641698
		Vamp8	-0.143176	1.71233e-06	Gm9493	-0.215912	0.115543	Ppp1r9a	-0.831422	3.09292e-71	Tmem176b	5	Gm5117	chr8	31803474	31803974	Sptssb	chr3	69899276	69899776
		Tspan5	-0.521509	1.71733e-06	Ndufb9	-0.0152649	0.116315	Brk1	0.585082	3.13339e-71	Tmem176a	5	Prelid1	chr13	55314623	55315123	Gpr20	chr15	73681187	73681687
		Cytip	0.702496	1.79215e-06	Hnrnph3	-0.220868	0.119478	Ddah2	0.942673	3.37077e-71	Ptms	5	F2rl2	chr13	95698435	95698935	Nr1h4	chr10	89527086	89527586
		Arhgap6	-0.921826	1.9695e-06	Hmgcs1	-0.262146	0.124709	Pdzd2	2.17999	3.51774e-71	Cd9	5	Dct	chr14	118085494	118085994	Setbp1	chr18	79491582	79492082
		Stxbp6	-0.617222	2.08645e-06	mt-Atp6	0.0765463	0.125757	Diaph3	2.28496	6.11802e-71	Gabarapl1	5	Atf1	chr15	100177031	100177531	Duox1	chr2	122317845	122318345
		Fzd2	-0.415336	2.14372e-06	Tmprss2	0.478985	0.128815	Atp5g2	0.441356	1.04311e-70	Sepw1	5	Shisa7	chr7	4837935	4838435	Gm47135	chr9	122639221	122639721
		Ntn4	-0.658332	2.31212e-06	Atp11a	0.135326	0.129706	Smarcd3	1.84005	1.45563e-70	2200002D01Rik	5	Ptpn13	chr5	103475436	103475936	Kdf1	chr4	133525456	133525956
		Sftpa1	0.310143	2.37464e-06	Lama3	0.481679	0.130638	Stxbp6	2.63496	2.59439e-70	Cox6b1	5	Trp63	chr16	25564524	25565024	Ikzf1	chr11	11732935	11733435
		Nek6	0.741178	2.39649e-06	Tubb5	-0.162649	0.134223	Cttn	1.07824	2.8934e-70	Fxyd3	5	St8sia2	chr7	74200575	74201075	Selenop	chr15	3251327	3251827
		Polr1c	0.578737	2.55247e-06	Pdzd8	-0.313076	0.134263	Dctn2	0.831598	2.96388e-70	Myh14	5	Gm19235	chr15	44353149	44353649	Crtc3	chr7	80628548	80629048
		Gm11808	0.310571	2.57338e-06	Sdc1	0.091248	0.134723	Etnk1	-1.18722	3.62635e-70	Ptov1	5	Ids	chrX	70261266	70261766	Slc26a9	chr1	131747727	131748227
		Chst12	-0.453241	2.74513e-06	Lzts2	0.32373	0.136791	Osbpl3	1.94629	5.94695e-70	Prkcdbp	5	AC123951.1	chr18	8407108	8407608	Gm4889	chr8	34368532	34369032
		Gm20442	-1.87253	2.75875e-06	Slc25a3	0.115188	0.14012	Tc2n	-0.986852	6.20267e-70	Ypel3	5	2610008E11Rik	chr10	79106267	79106767	Nenf	chr1	191292397	191292897
		Akap9	-0.41349	2.8254e-06	P4ha1	0.0963902	0.141804	Rabgap1l	0.949871	7.43906e-70	Fam53b	5	Cfap58	chr19	48028953	48029453	Bhlhe41	chr6	145884980	145885480
		Ccdc112	-0.788453	2.87318e-06	Atpif1	-0.0484619	0.142212	Smdt1	0.473714	8.41893e-70	Cd81	5	Ssr3	chr3	65299936	65300436	Mnt	chr11	74839851	74840351
		Slc38a4	1.62223	2.99934e-06	Pvrl3	-0.292371	0.148033	Lrp2	-1.92635	9.08594e-70	Ano1	5	Agbl3	chr6	34735397	34735897	Rpl31	chr1	39420901	39421401
		Arhgef28	-0.500876	3.04045e-06	Suco	-0.421343	0.150557	Cfap43	2.99588	9.56221e-70	Arid5b	5	Clip1	chr5	123643899	123644399	Nacad	chr11	6598479	6598979
		Tnfrsf11a	1.47869	3.34381e-06	Tmc4	0.29792	0.151279	Dync1i2	0.763387	1.54702e-69	Susd2	5	Cdip1	chr16	4769152	4769652	Fam122a	chr19	24472467	24472967
		Lpin2	-0.414372	3.42346e-06	Rictor	-0.442395	0.152484	Ndufs5	0.526228	1.64739e-69	Gpx4	5	Prx	chr7	27506973	27507473	Gm12706	chr4	100390418	100390918
		Rab6b	-0.840727	3.49203e-06	Eif3j1	-0.195122	0.152963	Tmem42	-1.23532	1.64756e-69	Atp5d	5	Gm15752	chr16	29316634	29317134	Ldhd	chr8	111584944	111585444
		Klhl24	-0.472526	3.52222e-06	Prr14l	-0.572845	0.153268	Eya2	1.60165	1.72705e-69	Fam32a	5	Angpt2	chr8	18779806	18780306	Gm47998	chr12	93254798	93255298
		Suclg1	0.406105	3.5389e-06	Gm26917	0.254369	0.159088	Cox5b	0.413916	2.60244e-69	Tppp3	5	Xxylt1	chr16	31034898	31035398	C77080	chr4	129266790	129267290
		Lyst	-1.51386	3.62284e-06	Tnfsf13os	0.463591	0.160834	Fkbp8	0.73107	2.78569e-69	Wfdc1	5	Srgap3	chr6	112870956	112871456	Gm14862	chrX	9240715	9241215
		Slc1a1	-0.662335	3.74323e-06	Ngrn	-0.371264	0.163339	Rcn2	1.04684	8.21563e-69	Map1lc3b	5	Gpr171	chr3	59079891	59080391	Tnfrsf1b	chr4	145272676	145273176
		Rpl9	0.152676	3.80161e-06	Meg3	-0.0794913	0.165266	Gamt	1.67413	8.74653e-69	Cyba	5	Ndel1	chr11	68846041	68846541	Hmgb1-rs16	chr9	104211381	104211881
		Mapkap1	-0.573137	3.92821e-06	Aass	-0.462615	0.166072	Epb41l4a	2.03204	9.22154e-69	Anxa11	5	Gm47402	chr10	13269454	13269954	Htra4	chr8	25040261	25040761
		Mtdh	-0.295031	4.08085e-06	Msrb3	0.495327	0.166507	Mrpl33	0.593124	1.02767e-68	Lgals3	5	Gm11794	chr4	7560418	7560918	Exog	chr9	119442670	119443170
		Rap1b	-0.239349	4.23989e-06	S100g	0.0667016	0.16758	Tril	1.83296	1.12708e-68	Bnip3l	5	Gm42573	chr6	22235510	22236010	Cables1	chr18	11824257	11824757
		Xlr3b	-1.37486	4.49662e-06	Wnt7b	-0.472623	0.169733	Arf2	1.50416	1.20643e-68	Pdlim2	5	Pcsk5	chr19	17839856	17840356	Gm6293	chr19	5414554	5415054
		Tinag	0.814389	4.5576e-06	Lbp	-0.0684087	0.174063	Tspan3	1.30562	1.54783e-68	Tpm1	5	Txndc16	chr14	45228515	45229015	Gm3011	chr9	23728842	23729342
		Trim2	0.870934	4.55783e-06	Fmr1	-0.321138	0.176739	Sp100	3.17433	2.02057e-68	Cldn18	5	Prr15	chr6	54267271	54267771	Sall1	chr8	89017848	89018348
		Acaa2	0.393778	4.70065e-06	Sf3b6	-0.195326	0.185895	Arhgef2	0.987678	2.03065e-68	Eif5a	5	Med30	chr15	52714710	52715210	Gm8022	chr1	35600754	35601254
		Cers6	-1.73233	4.70229e-06	Ltbp3	0.207173	0.188613	Pttg1ip	1.05417	2.84702e-68	Tax1bp3	5	Gm5530	chr1	81759850	81760350	Aaed1	chr13	64318252	64318752
		Lama3	-0.316995	4.81272e-06	Cdc42bpa	-0.27458	0.189172	Atp5b	0.550823	3.02484e-68	Eif1	5	5330417H12Rik	chr7	107615081	107615581	Cntnap5a	chr1	115945915	115946415
		Prr5l	-0.696006	4.94521e-06	Rest	-0.33839	0.192594	Snx25	-1.06676	3.22737e-68	Dusp3	5	Gm13471	chr2	47926595	47927095	Gm45080	chr7	66180869	66181369
		Stard13	-0.689145	5.06859e-06	Emc10	0.270437	0.197132	2310011J03Rik	1.20518	6.46666e-68	Sumo2	5	Fbn2	chr18	58074992	58075492	Rnf145	chr11	44526884	44527384
		Slc25a5	0.304075	5.08314e-06	Clic1	0.152022	0.199193	Foxn3	1.14439	1.23414e-67	Serpinb6b	5	Trit1	chr4	123048492	123048992	Gm10295	chr7	71500204	71500704
		Arf4	-0.246075	5.17573e-06	2310035C23Rik	-0.310234	0.200578	Neat1	0.486305	1.42822e-67	Cox7c	5	Prep	chr10	45064078	45064578	Atp1b1	chr1	164445715	164446215
		2310035C23Rik	-0.590359	5.25687e-06	Rad23b	-0.182982	0.202749	Tbrg1	0.904214	1.72169e-67	Serinc5	5	Ap1s3	chr1	79660410	79660910	Il1r1	chr1	40243499	40243999
		Rtn3	-0.297238	5.40158e-06	Add3	-0.19715	0.206146	Epha7	-2.0484	2.43413e-67	Hpcal1	5	AC168090.2	chr17	6814597	6815097	Snx7	chr3	117861800	117862300
		Svbp	-0.455295	5.41454e-06	Golgb1	-0.191491	0.20722	Arpc3	0.539418	2.73282e-67	Ywhaq	5	Cog7	chr7	121968633	121969133	Gm43919	chr6	83901548	83902048
		Zfp36	0.58486	5.52665e-06	Eif4b	0.232826	0.211514	Ube2s	0.621638	4.16559e-67	Sptssa	5	Gm2495	chr9	92620056	92620556	Degs1	chr1	182253666	182254166
		Cd63	0.216625	5.53037e-06	Pik3r1	-0.272204	0.217044	Src	1.34205	4.56446e-67	Nfkbia	5	Armh3	chr19	45939755	45940255	Vrk1	chr12	106177236	106177736
		Arhgef1	-0.329041	5.77685e-06	Rbp1	-0.540504	0.223064	C3	-3.02217	5.04237e-67	Ahnak2	5	Slc38a9	chr13	112679654	112680154	Csk	chr9	57657650	57658150
		Srsf11	-0.290101	6.37097e-06	Capzb	0.166854	0.227309	Itgb1	0.572785	5.78337e-67	Crip2	5	Gm8738	chr11	103844974	103845474	Il33	chr19	29930278	29930778
		Vamp5	-0.337391	7.24534e-06	Vmp1	0.220686	0.227788	Gm26532	1.42897	6.55863e-67	Cox6c	5	Tbc1d9	chr8	83078678	83079178	Fxyd2	chr9	45389571	45390071
		Fam134b	-0.369925	7.40524e-06	Egr1	-0.198606	0.228267	Raly	0.756399	7.20216e-67	Ndufb9	5	Gm9273	chr3	104437424	104437924	Ica1	chr6	8732312	8732812
		Cbfa2t3	-1.04962	7.54574e-06	Noxa1	0.687341	0.229047	Perp	1.38876	1.89632e-66	Tomm22	5	Gm45173	chr7	43854907	43855407	Thada	chr17	84431911	84432411
		Spats2l	-0.431507	7.61008e-06	Gabarapl1	0.474423	0.23172	Lrrfip1	0.729675	1.9372e-66	Krt7	5	Cd101	chr3	101005333	101005833	Gm47091	chr10	91664740	91665240
		Nfkbie	1.9406	7.64945e-06	Tnks2	-0.160134	0.232064	Taok3	-0.867347	1.95499e-66	Krt8	5	Gm13640	chr2	73815881	73816381	P4ha2	chr11	54103520	54104020
		Zfp280d	-0.637618	8.05137e-06	Ndufa5	0.109687	0.23504	Rplp2	-0.236355	2.11022e-66	Chmp2b	5	Gm13407	chr2	34421770	34422270	Tshz2	chr2	169753770	169754270
		Mid1ip1	0.61775	8.49508e-06	Dhx36	-0.209333	0.240131	Nipal1	-3.01363	2.55421e-66	Hcfc1r1	5	Gm13038	chr4	142732651	142733151	Gm15531	chr6	97952730	97953230
		Rpl18	0.141499	8.57699e-06	Col16a1	0.591189	0.241754	Rps15a	-0.243529	2.61207e-66	Tnfrsf12a	5	Kcnb1	chr2	167167810	167168310	Rfc4	chr16	23124382	23124882
		Cyp4b1	0.983895	8.61224e-06	Fth1	0.0784833	0.243065	Ntn4	2.6728	3.09487e-66	Rgs11	5	Hcn4	chr9	58900952	58901452	Degs1	chr1	182267076	182267576
		Atp8a1	-0.265456	8.74546e-06	Ddx24	-0.264557	0.264828	mt-Co3	-0.232262	3.23754e-66	Dusp1	5	Rab30	chr7	92721077	92721577	Casp3	chr8	46654088	46654588
		Rnaset2a	0.345817	9.26682e-06	Calr	0.134966	0.270148	Heg1	2.11944	3.65675e-66	Hsp90ab1	5	Gm13005	chr4	137208000	137208500	Adamtsl1	chr4	85920344	85920844
		Eif3f	0.240466	9.84357e-06	Cobl	-0.372191	0.271598	Tusc3	0.96588	4.58064e-66	Mrpl14	5	Ctdsp2	chr10	126950507	126951007	Gprc5a	chr6	135060723	135061223
		Car2	0.444338	9.93206e-06	Gm11808	0.109276	0.27996	Rbpms	0.872975	5.21889e-66	Ccnd3	5	Myo16	chr8	10225544	10226044	Gm48119	chr12	116803361	116803861
		Krit1	-0.44448	1.01724e-05	Cdc26	-0.236548	0.28215	Hipk2	1.41573	5.90977e-66	Vapa	5	Prkra	chr2	76530625	76531125	Zranb1	chr7	132901019	132901519
		Cds2	-0.629049	1.06193e-05	Eea1	-0.391696	0.283613	Rin2	1.25638	7.09031e-66	Myl12b	5	Rin2	chr2	145676920	145677420	Tshz1	chr18	83950091	83950591
		Akap8l	-0.45257	1.06313e-05	Dennd1b	-0.200426	0.286989	Cltb	0.796312	1.01795e-65	Ube2d2a	5	Gm3375	chr7	3200999	3201499	Gm11733	chr11	117536582	117537082
		Sdf2l1	-0.586305	1.09962e-05	Exoc5	-0.339327	0.287562	Abcc5	1.63242	1.07985e-65	Pfdn1	5	Slc17a1	chr13	23889172	23889672	Gm3443	chr19	21548875	21549375
		Crk	-0.477141	1.10026e-05	Dnajc12	-0.383514	0.290909	Tram2	2.41426	1.37059e-65	Ppic	5	Prkci	chr3	31004755	31005255	Kcnh1	chr1	192435430	192435930
		Kcnj15	0.851899	1.10117e-05	Chmp1a	0.375002	0.296722	Slc39a13	1.69102	2.69873e-65	Anxa1	5	Dennd4b	chr3	90272078	90272578	Lingo1	chr9	56734388	56734888
		Rab11fip2	-0.495728	1.15184e-05	Tmem237	-0.363846	0.300753	Klc3	1.26499	3.72097e-65	Aqp5	5	Fzd5	chr1	64814169	64814669	Slc25a39	chr11	102404694	102405194
		Fam132a	0.836335	1.19944e-05	Cbl	-0.331161	0.302271	Stk25	1.14977	3.81037e-65	Emp2	5	Gm13250	chr4	134494615	134495115	St3gal1	chr15	67116748	67117248
		Gpt	1.0344	1.20524e-05	Dek	-0.191471	0.304428	Tmem178	-3.32888	5.33035e-65	Csrp1	6	Mapkapk2	chr1	131103833	131104333	Taf2	chr15	55039226	55039726
		Ier3ip1	-0.261116	1.20861e-05	Rnpepl1	0.293542	0.306217	St3gal6	-1.77657	6.48658e-65	Tagln2	6	Clic5	chr17	44233868	44234368	Safb2	chr17	56581439	56581939
		Eps8l2	-0.358057	1.23441e-05	Nol7	-0.146024	0.306651	Rerg	-2.14172	7.64986e-65	Thbs1	6	Ctdspl	chr9	118976002	118976502	Gm48836	chr10	5116669	5117169
		Lacc1	-0.960783	1.23788e-05	Sult1a1	-0.249463	0.308804	Rras	1.35562	1.39603e-64	Gm8797	6	Tamm41	chr6	115037263	115037763	Setd2	chr9	110525707	110526207
		Rfc1	-0.734609	1.27695e-05	Slc39a8	-0.138786	0.310059	Stmn1	-0.706713	1.46533e-64	Hdgf	6	Otud7b	chr3	96114439	96114939	Bpifb1	chr2	154185279	154185779
		Dstn	-0.136754	1.29935e-05	Cox7b	0.0944905	0.313561	Atpif1	0.360058	1.49087e-64	Sfn	6	Tgm2	chr2	158122804	158123304	Atf3	chr1	191221901	191222401
		Adgrg1	0.762202	1.30779e-05	Amd1	-0.296739	0.316728	Ubl5	0.370305	1.62597e-64	Clu	6	Mettl7a3	chr15	100341368	100341868	Rpl9-ps4	chr13	72443820	72444320
		Shoc2	-0.605877	1.35574e-05	Sumo2	-0.010307	0.3186	Akap2	2.85932	2.24551e-64	Ctsh	6	Fbln2	chr6	91196005	91196505	Eef2k	chr7	120875086	120875586
		Aff1	-0.597112	1.36236e-05	Zhx1	-0.328911	0.318785	Otud7b	1.35247	2.68842e-64	Gmpr	6	Gm5654	chr12	79759130	79759630	Gm4945	chr17	47195831	47196331
		Abcc3	1.4395	1.36817e-05	Ubl5	-0.0485041	0.318868	Tgfb1i1	1.44436	2.9164e-64	Crip1	6	Rbm28	chr6	29149556	29150056	Gm42785	chr3	40084723	40085223
		Afap1l1	0.887599	1.37836e-05	Matn4	0.169466	0.320765	Rps24	-0.241316	5.41484e-64	Eif3h	6	Zdhhc9	chrX	48210304	48210804	Lifr	chr15	7075157	7075657
		Pura	-0.341041	1.41401e-05	Fam129b	0.223073	0.330548	Tcta	1.46057	8.92107e-64	Scx	6	Mrpl37	chr4	106994388	106994888	Gm11437	chr11	84181343	84181843
		Samd8	-0.7301	1.418e-05	Lsm12	-0.341238	0.335914	Eny2	0.609039	1.51413e-63	Krt18	6	4930595D18Rik	chr12	111188321	111188821	Ccdc68	chr18	70019573	70020073
		Ehd1	-0.403655	1.4396e-05	Nfat5	-0.19211	0.339301	Qsox1	1.59664	2.43423e-63	Hmgn1	6	Mylk3	chr8	85399965	85400465	Aptx	chr4	40700255	40700755
		Plxna1	-0.3381	1.44011e-05	Smc3	-0.265479	0.345609	Gsto1	2.17876	3.53892e-63	Drap1	6	Cacybp	chr1	160278225	160278725	Mapk8ip1	chr2	92402517	92403017
		D8Ertd82e	1.76668	1.44753e-05	Usp50	0.23631	0.363368	Sh3rf2	3.00944	3.80986e-63	Fth1	6	Wnt5a	chr14	28277471	28277971	Gm13007	chr4	136006765	136007265
		Etnk1	-0.613439	1.61186e-05	Slc25a1	0.327487	0.366567	Sh3bgrl3	0.693733	3.9252e-63	Ptma	7	Mgst2	chr3	51749842	51750342	Etv6	chr6	134210064	134210564
		Tmem5	-0.493181	1.61909e-05	Smek1	-0.284175	0.368316	Rrbp1	-0.634819	4.00809e-63	Muc1	7	Rspo2	chr15	43044966	43045466	Gm47672	chr12	105092636	105093136
		Braf	-0.582575	1.65099e-05	Eif5a	0.02974	0.391385	Myeov2	0.474463	4.53107e-63	Cldn3	7	Gm5338	chr7	111491483	111491983	Nfia	chr4	97712323	97712823
		Aes	0.302388	1.65189e-05	Anpep	-0.194258	0.394709	Phgr1	2.46224	5.3946e-63	Rpl32	7	Mcc	chr18	44654147	44654647	Pygo1	chr9	72880884	72881384
		Rpl19	0.122866	1.67692e-05	Tmem245	-0.102436	0.395756	Pacsin2	1.07678	5.84229e-63	Rpl13a	7	Scnn1g	chr7	121739879	121740379	Pafah2	chr4	134392535	134393035
		Ppp1r11	-0.339085	1.73294e-05	Vdac3	-0.234596	0.400251	Zfp365	3.27506	7.04989e-63	Rpl27a	7	Chrm2	chr6	36405040	36405540	Lhcgr	chr17	88764022	88764522
		C77080	1.10337	1.81102e-05	Smarcc1	-0.380412	0.402511	H2-Eb1	-0.289847	7.29801e-63	Rps15a	7	Dleu7	chr14	62309061	62309561	Gm48386	chr10	21481168	21481668
		Tns3	-0.423826	1.82388e-05	Tmem59	-0.0768286	0.414135	Fam104a	0.864107	9.61258e-63	Rps12	7	Spg11	chr2	122125676	122126176	Tnfrsf9	chr4	150927636	150928136
		Rem2	1.06551	1.86555e-05	Chp1	0.299643	0.414792	Ppp1cb	0.722023	9.83724e-63	Rps25	7	Rbms1	chr2	60870879	60871379	Ehf	chr2	103323887	103324387
		Xiap	-0.432647	1.95693e-05	Gigyf1	0.432712	0.421654	Higd1a	-0.460025	1.00489e-62	Rpl23a	7	Morn1	chr4	155125331	155125831	Lifr	chr15	7031249	7031749
		Cltc	-0.32664	1.97296e-05	Zfp672	0.511451	0.426963	AU021092	0.808679	1.43944e-62	Rpl23	7	Actr3	chr1	125173145	125173645	Arsb	chr13	93764538	93765038
		Magt1	-0.45781	2.03281e-05	Dad1	-0.0600661	0.426971	Kcnj2	-2.59209	1.5776e-62	Rpl38	7	Gm13590	chr2	62834233	62834733	Tnfsf11	chr14	78288332	78288832
		Nisch	-0.281055	2.04249e-05	Cckar	0.560953	0.430769	Rnh1	0.889035	1.77025e-62	Rps23	7	Gm9273	chr3	104447661	104448161	Esco2	chr14	65834557	65835057
		Stt3b	-0.563101	2.05103e-05	Itpr2	-0.468949	0.436694	Mt2	-1.8556	2.226e-62	Rpl35a	7	Apold1	chr6	134959234	134959734	Kif3c	chr12	3361255	3361755
		Ppip5k2	-0.825818	2.08183e-05	Ncln	0.492787	0.438548	Cdkl5	1.6169	2.88789e-62	Rps28	7	Prkra	chr2	76570900	76571400	Rrp15	chr1	186841359	186841859
		Eif2s2	-0.23374	2.16138e-05	Rab14	-0.0816071	0.445102	Tbcb	0.849095	3.42305e-62	Rpl36	7	Rbbp9	chr2	144545863	144546363	Reep1	chr6	71757598	71758098
		Cav2	-0.187595	2.40131e-05	Pcf11	-0.319248	0.455041	Sord	-2.02613	4.19341e-62	Cd74	7	Srgap3	chr6	112873347	112873847	Ccdc60	chr5	116243567	116244067
		Arhgap22	-0.478336	2.4304e-05	Spr	-0.228192	0.460507	Paip2	0.480029	4.22429e-62	Rpl17	7	Smad7	chr18	75510875	75511375	Gm4799	chr10	82917774	82918274
		Atp6v1g1	0.185953	2.43834e-05	Tmem176a	0.16245	0.461647	Zfp703	1.49072	5.43599e-62	Sftpc	7	Gm38213	chr1	157672367	157672867	Gm13400	chr2	30901560	30902060
		Ddx6	-0.415471	2.54142e-05	Grn	0.230143	0.463225	Spink4	3.36217	7.87624e-62	Slc26a9	8	Rnf32	chr5	29131707	29132207	Gm14106	chr2	147754888	147755388
		Bmp4	-0.424956	2.63129e-05	Shoc2	-0.436854	0.463434	Nudt5	1.31915	8.22845e-62	Rprm	8	Rpl36-ps12	chr6	108139364	108139864	Rapgef2	chr3	79153007	79153507
		Strn3	-0.38012	2.63912e-05	Gmfb	-0.294729	0.466857	Atxn1	0.913141	1.05441e-61	Grb14	8	Tmsb4x	chrX	167159366	167159866	Gm47768	chr10	17434008	17434508
		Sh3bp4	-0.488001	2.74719e-05	Fosb	0.0818441	0.469366	Dazap1	0.882462	1.06758e-61	Sdc4	8	Slc22a12	chr19	6532643	6533143	Cyp2a22	chr7	26941323	26941823
		Zfp704	0.80644	2.85728e-05	Sumo1	-0.112822	0.473906	Flna	1.07093	1.29449e-61	Wfdc2	8	Slco3a1	chr7	74504881	74505381	Zfp438	chr18	5402358	5402858
		Epb41l4b	-0.614299	2.94127e-05	Nipal1	-0.35213	0.480337	Farp1	1.38136	1.37613e-61	Rpl36a	8	Gm18760	chr14	30097209	30097709	Igfbp3	chr11	7233237	7233737
		Ogt	-0.301528	2.95767e-05	Raph1	-0.245798	0.481127	Mfhas1	2.0232	1.41349e-61	Wbp5	8	Ier2	chr8	84539467	84539967	Gm6841	chr12	92315924	92316424
		Scx	0.493025	3.05179e-05	Ubxn4	-0.155806	0.481532	Emp1	3.36475	1.47903e-61	S100g	8	Arl8b	chr6	108795905	108796405	Gm19855	chr8	44261022	44261522
		Arhgap35	-0.566867	3.18818e-05	Myl12b	-0.126042	0.484769	Tmem167	0.76805	1.57786e-61	Mme	8	Stmnd1	chr13	46287619	46288119	Ccdc91	chr6	147657965	147658465
		Sparc	-0.1052	3.23126e-05	Scd2	-0.0591298	0.484795	Prr13	0.83246	1.9894e-61	Stmn1	8	Gm12477	chr4	54761062	54761562	Ntf3	chr6	125979529	125980029
		Phlpp2	-0.972103	3.23911e-05	Pak1	-0.412967	0.48762	Arrb1	2.00589	2.23178e-61	Tmem243	8	Otud7b	chr3	96117935	96118435	Lifr	chr15	7013912	7014412
		Tsc22d1	0.251135	3.28979e-05	Rogdi	0.291561	0.491525	Usp18	2.99667	2.42534e-61	Pi4k2b	8	Dcaf5	chr12	80424272	80424772	Gm7334	chr17	50612620	50613120
		H2afz	0.224298	3.33419e-05	Tpm1	0.104732	0.49164	Ptpn14	1.95019	2.46266e-61	Adrbk2	8	Gm27210	chr9	77295538	77296038	Bub1b	chr2	118618003	118618503
		Rpl34	0.123446	3.33976e-05	Tpt1	0.065808	0.491819	Unc119	-1.13447	2.94736e-61	Pla2g1b	8	Gm5654	chr12	79717460	79717960	Sptbn1	chr11	30163139	30163639
		Prkx	-0.763629	3.38079e-05	Cdc42	-0.093303	0.49184	Rnf10	0.788682	3.40934e-61	Rpl21	8	Iqca	chr1	90176467	90176967	Sesn3	chr9	14093857	14094357
		Mrc2	-0.360907	3.40891e-05	Dram1	-0.0645833	0.495933	Ezr	0.604694	4.57709e-61	Foxp1	8	Ppp3ca	chr3	136689730	136690230	Fau-ps1	chr2	141587307	141587807
		Cdc14b	-0.944648	3.45852e-05	Pola2	0.678169	0.497904	Ap2s1	0.634774	4.94529e-61	Mgst1	8	Vegfa	chr17	45956099	45956599	Gm7847	chr18	25995608	25996108
		Tubb4b	-0.31501	3.46304e-05	Hook1	-0.394145	0.501371	Fam198b	3.06101	5.24722e-61	Ldhb	8	Myo1b	chr1	51772947	51773447	Tmprss11c	chr5	86274361	86274861
		4430402I18Rik	-0.944186	3.57605e-05	Acbd3	-0.282878	0.504052	H2-T22	1.5938	9.09041e-61	Ctsc	8	Isg20	chr7	78952764	78953264	4932438A13Rik	chr3	36943627	36944127
		Appl1	-0.686827	3.69208e-05	Lysmd3	-0.477429	0.508922	Lrp10	0.779996	1.10412e-60	Oat	8	Gm4854	chr1	114848983	114849483	Gm18586	chr9	40927377	40927877
		Wnt10b	-1.02411	4.05833e-05	Vapa	0.0521953	0.514796	Igfbp2	3.09703	1.2543e-60	Cited2	8	Pcsk5	chr19	17764325	17764825	Atp11a	chr8	12749227	12749727
		Rnf150	-0.898429	4.10306e-05	Dcxr	0.0716144	0.517545	Tpd52l2	0.866974	1.4601e-60	Ank3	8	Fam204a	chr19	60292736	60293236	Rab3ip	chr10	116928782	116929282
		Nufip2	-0.551164	4.17668e-05	Baiap2l1	-0.117633	0.520612	Ski	0.972241	1.49333e-60	Dram1	8	Gm20615	chr16	20475235	20475735	Rps12-ps24	chr8	36030986	36031486
		Diaph3	0.781965	4.25215e-05	Bpifb5	-0.320762	0.524035	Tnfrsf4	3.09727	1.67995e-60	Socs2	8	Foxn2	chr17	88445600	88446100	Pkd2l2	chr18	34443978	34444478
		Tmem30a	-0.30127	4.46693e-05	Sorl1	0.245789	0.536141	Inpp4b	-3.22217	2.08759e-60	Atp11a	8	Angpt2	chr8	18774504	18775004	Pik3r5	chr11	68426996	68427496
		Pls3	-0.223547	4.84004e-05	Snx24	0.404778	0.545953	Slc1a1	2.47562	2.09318e-60	Ces1d	8	Ccdc14	chr16	34706595	34707095	Ndufaf8	chr11	120121971	120122471
		Cables1	1.62906	5.09265e-05	Acadsb	-0.303463	0.549316	Pebp1	0.606504	2.15446e-60	Mt1	8	Apobec3	chr15	79885107	79885607	Itgav	chr2	83700568	83701068
		Tex15	-0.513213	5.14327e-05	Fgfr2	-0.112675	0.549411	Magi1	1.35726	2.31923e-60	Irf2bp2	8	Impad1	chr4	4785849	4786349	Bcr	chr10	75125343	75125843
		Satb1	-1.15383	5.47421e-05	Adi1	-0.19481	0.551072	1810058I24Rik	0.681209	2.58038e-60	Tpt1	8	A230072I06Rik	chr8	12293814	12294314	Gm10356	chr3	46971128	46971628
		Ivns1abp	-0.451805	5.53998e-05	Ndufb4	0.0974728	0.555717	Grn	0.856206	2.59548e-60	Smim6	8	Cpsf3	chr12	21220441	21220941	Gm13649	chr2	77436182	77436682
		Scarf1	-0.731366	5.6594e-05	Lrg1	0.407057	0.560382	Dad1	0.401101	3.6038e-60	Dcxr	8	Gm12464	chr3	100398292	100398792	Osmr	chr15	6973580	6974080
		Tmbim1	-0.321453	5.76679e-05	Fdx1	-0.16435	0.57582	Man1a	-1.99581	5.04636e-60	Cbr2	8	Ssr3	chr3	65301206	65301706	Rpl29-ps2	chr13	4662757	4663257
		Rock2	-0.47077	6.03516e-05	Arfip1	-0.290391	0.595335	Uqcr10	0.388606	5.07297e-60	Lpcat1	8	Cadm1	chr9	47703455	47703955	Epha1	chr6	42377268	42377768
		Lnp	-0.838451	6.07582e-05	Rbms1	-0.156267	0.596539	Tpp1	0.878327	5.47627e-60	Id2	8	Mrps23	chr11	88171820	88172320	Nsmce1	chr7	125500966	125501466
		Chil1	0.648901	6.09701e-05	Atp5f1	0.0608764	0.599095	Eif4e2	0.862584	6.33355e-60	Npc2	8	Dcaf5	chr12	80365282	80365782	Gm3527	chr5	18250583	18251083
		Dlg4	-1.053	6.1009e-05	Pabpc1	-0.13177	0.600633	Zc2hc1a	1.15595	6.60949e-60	Tc2n	8	Mki67	chr7	135740434	135740934	Rpl31-ps1	chr12	91917107	91917607
		Fam60a	-0.636764	6.63294e-05	Tagln2	0.0433099	0.604523	Myl4	2.82185	6.6766e-60	Sepp1	8	Ubr5	chr15	38115495	38115995	Ska2l-ps	chr1	150551197	150551697
		Tmtc3	-0.812384	6.73139e-05	Shfm1	-0.0734483	0.630062	Rtn3	0.745696	7.34606e-60	Mlc1	8	Mfn1	chr3	32567359	32567859	Pdik1l	chr4	134293452	134293952
		Slk	-0.433041	7.11841e-05	Pbxip1	0.287365	0.634007	Iscu	0.672253	8.46054e-60	Cd200	8	Fhod1	chr8	105346423	105346923	Prkg2	chr5	99287571	99288071
		Xrn1	-0.650304	7.75854e-05	Nrep	-0.118119	0.637333	Insig1	-1.30316	9.10132e-60	H2-Ab1	8	Esd	chr14	74791290	74791790	Bmp2	chr2	133503803	133504303
		Wwc1	-0.320586	7.9394e-05	Tbc1d4	-0.33117	0.642001	Tm4sf1	3.80919	1.0254e-59	H2-Aa	8	Tpcn2	chr7	145291484	145291984	Large1	chr8	73291541	73292041
		Arl8a	-0.520525	8.70951e-05	Myl12a	0.0306075	0.64457	Uqcr11	0.327222	1.50875e-59	H2-Eb1	8	Msl3l2	chr10	56129624	56130124	Ltb4r1	chr14	55768507	55769007
		Crtap	-0.70201	8.8731e-05	Srsf11	-0.156092	0.657629	Atraid	0.8054	1.78045e-59	Sfta2	8	Gm11704	chr11	115733840	115734340	Gm29759	chr7	122769384	122769884
		Wsb1	-0.401937	9.43363e-05	Lamp2	-0.0445231	0.657634	Fabp12	-3.24184	1.90593e-59	Rab27b	8	Mtm1	chrX	71268897	71269397	Pi4k2b	chr5	52710951	52711451
		Tcf25	-0.30212	9.93094e-05	Dcun1d4	-0.603818	0.658144	Dbndd2	1.40272	4.2628e-59	Scd1	8	Extl3	chr14	65113389	65113889	Wdr76	chr2	121514114	121514614
		Kazn	-0.941772	9.93276e-05	Tnpo2	0.438134	0.658596	Wwc2	1.0274	4.35162e-59	Elf5	8	Rspo2	chr15	43047037	43047537	Irgq	chr7	24522843	24523343
		Lgals9	0.872445	9.96619e-05	Mia	-0.388014	0.669684	Bmp3	-2.43748	4.52382e-59	Egfl6	8	Clptm1	chr7	19656170	19656670	Kctd14	chr7	97438912	97439412
		Man1c1	-0.868304	0.000105005	Sec63	-0.186014	0.671632	Leprot	1.08315	1.33027e-58	Cd36	8	Cox7a2	chr9	79740359	79740859	Fhl4	chr10	85038101	85038601
		Gm15261	-1.04061	0.000109635	Trip11	-0.267333	0.677711	Utrn	0.934984	1.81306e-58	Slc34a2	8	Atp1b3	chr9	96391977	96392477	Tacr1	chr6	82399343	82399843
		Epb41l4a	-0.532212	0.0001108	Epc2	-0.418249	0.684628	Ndufa5	0.536054	1.93993e-58	Cxcl15	8	Tmem245	chr4	56940854	56941354	Large1	chr8	73275970	73276470
		Spg20	-0.685856	0.00011412	Brcc3	-0.423308	0.691719	Krtcap3	0.853806	2.61001e-58	Sftpb	8	Dynlrb2	chr8	116500380	116500880	Osmr	chr15	6953956	6954456
		Ssb	-0.349046	0.000115666	Tead1	-0.259989	0.698524	Bcl2a1a	-2.96005	2.72682e-58	Cebpa	8	Gm7499	chr8	59006367	59006867	Polg2	chr11	106776877	106777377
		Prr13	-0.294617	0.0001161	Ier2	-0.134654	0.707047	Rpl17	-0.205095	2.94428e-58	Napsa	8	Slc25a36	chr9	97122721	97123221	Il10	chr1	131017229	131017729
		Dab2	-1.2536	0.000123524	Tbc1d8	0.431822	0.710609	Tmprss4	-2.96226	2.98675e-58	Ppp1r14c	8	Gm11531	chr11	96403804	96404304	Ube2t	chr1	134994723	134995223
		Ap1s3	-0.551439	0.000128415	Eva1b	0.226781	0.719452	Pvrl2	0.743801	4.23669e-58	Sftpa1	8	Gm12098	chr11	30570559	30571059	Gm12947	chr4	127552774	127553274
		Spred1	-0.434803	0.000128739	Ptprk	0.382888	0.737443	Bola2	0.853792	4.36001e-58	Sftpd	8	Rusc2	chr4	43384675	43385175	Camk2d	chr3	126869465	126869965
		Rab10	-0.325705	0.000130754	Cope	0.0243579	0.760079	Ndufa7	0.365326	4.74358e-58	Fasn	8	Dapk2	chr9	66166684	66167184	Trmt12	chr15	58876026	58876526
		Gadd45b	-0.332708	0.000133669	Tob1	-0.188557	0.76489	Rassf8	1.47189	4.97798e-58	Lamp3	8	Slc25a40	chr5	8453462	8453962	Gm7791	chr10	25168691	25169191
		Mybpc2	1.35381	0.000135419	Gstm1	-0.375715	0.773779	Thra	0.857791	5.16543e-58	Etv5	8	Tns1	chr1	74070783	74071283	Morc2a	chr11	3671900	3672400
		Rin2	-0.396445	0.000135506	Mtm1	-0.396826	0.783833	Rbpjl	-0.711562	6.42568e-58	Fam178b	9	CT010437.1	chr17	14514980	14515480	Satb2	chr1	56887501	56888001
		Fer	-1.03257	0.000148976	Fam32a	0.28171	0.784363	Ctsd	0.772528	6.74051e-58	Slco4c1	9	Gm20379	chr13	92219133	92219633	Pxylp1	chr9	96878946	96879446
		Vamp2	-0.392211	0.000149915	Usp9x	-0.186743	0.787729	Rassf7	1.03407	7.55398e-58	Dbi	9	Gm4740	chr15	38986487	38986987	Gm10295	chr7	71502858	71503358
		Fkbp4	0.396648	0.000152911	Pim1	0.456121	0.794031	Xaf1	1.47421	8.41829e-58	Tmem163	9	1700034J05Rik	chr6	146951864	146952364	Ly86	chr13	37310230	37310730
		Prickle1	-0.832525	0.00015415	St3gal6	-0.264031	0.803784	Nsun4	1.19813	9.50766e-58	Atp1b1	9	Fan1	chr7	64358629	64359129	Gm49408	chr15	67636163	67636663
		Gmfb	-0.423179	0.000156864	2700094K13Rik	-0.153146	0.804827	Nbeal1	0.730187	1.1298e-57	Dpp4	9	Gm6776	chr19	43255448	43255948	Kcnh8	chr17	52335147	52335647
		Emc7	-0.286247	0.000160233	Tardbp	-0.184352	0.812166	Gnai2	0.71781	1.23198e-57	Cat	9	Kank1	chr19	25187695	25188195	Pcp4l1	chr1	171184336	171184836
		Magi1	-0.422692	0.000165138	Scnn1a	0.326539	0.813189	Spint1	0.967647	1.25095e-57	Prnp	9	Gm7931	chr5	46757860	46758360	Gm4410	chr3	128886645	128887145
		Rock1	-0.280083	0.000165961	Rb1cc1	-0.234937	0.814882	Rab11a	0.663671	1.50355e-57	Lbp	9	Zmat1	chrX	135004010	135004510	Gm48119	chr12	116772380	116772880
		Lypd6b	1.79095	0.000167684	Tshz2	-0.556846	0.836447	Tmem150a	1.15272	1.5572e-57	Snhg11	9	D630039A03Rik	chr4	57829066	57829566	Gm7868	chr12	69039491	69039991
		Ube2s	-0.218977	0.000167741	Slc1a3	-0.301463	0.848989	Hsbp1l1	1.73234	1.67516e-57	Prrg3	9	Gm18777	chr10	66879190	66879690	Mis18a	chr16	90687886	90688386
		Degs1	0.422549	0.000170456	Scx	0.425274	0.855669	Ccnd2	1.17304	1.94138e-57	Bex2	9	Olfr1342	chr4	118687021	118687521	Ptp4a3	chr15	73740428	73740928
		Rps24	0.136843	0.000172794	Cox4i1	-0.0307515	0.863961	Bpifb5	-2.07167	2.45897e-57	Bex4	9	Gm15981	chr5	74310043	74310543	Aqp3	chr4	41102886	41103386
		Casc4	-0.753644	0.000173277	Sec11c	0.172717	0.868979	Rab5c	0.855364	3.28781e-57	Acsl4	9	Gm47617	chr12	57708166	57708666	Adssl1	chr12	112621815	112622315
		Cdk8	0.641911	0.000178324	Selk	0.0965007	0.883132	Cuta	0.565815	4.31654e-57	Tmem164	9	Gpc6	chr14	117002271	117002771	Tex29	chr8	11833056	11833556
		Rplp1	0.110483	0.000179799	Spop	-0.126072	0.883376	Gemin7	0.919131	5.33594e-57	Fabp5	9	Il17ra	chr6	120418409	120418909	Sall1	chr8	89021047	89021547
		Kdelc2	-0.685237	0.000186209	Canx	-0.124577	0.896019	Tmem50b	-0.797972	1.02976e-56	Mgst2	9	St3gal3	chr4	118055970	118056470	Efhd2	chr4	141869876	141870376
		Gpbp1	-0.445853	0.000195534	Hsbp1	0.0652107	0.912303	Smco4	1.01867	1.07903e-56	Chia1	9	Mbnl1	chr3	60517219	60517719	Gpr161	chr1	165296216	165296716
		Vps13c	-1.54863	0.000195902	Gstt1	0.143953	0.9173	Gzf1	-1.81625	1.21816e-56	Arhgef38	9	Dcbld1	chr10	52226594	52227094	Gm39404	chr9	94583804	94584304
		Serpinh1	-0.197355	0.000196293	Oat	-0.0357324	0.920544	Shroom3	1.29799	1.35621e-56	Car8	9	AC132099.1	chr16	89952587	89953087	Cpb2	chr14	75222335	75222835
		Ppia	0.14069	0.000198924	Kctd14	0.459927	0.923127	Hspb2	1.95399	1.36766e-56	Scp2	9	Emx1	chr6	85238162	85238662	Ntsr2	chr12	16635813	16636313
		Spopl	-0.474096	0.000205357	Cd164l2	-0.524564	0.925411	Txndc17	0.603375	1.38513e-56	Elovl1	9	Scel	chr14	103489053	103489553	Lpar3	chr3	146225378	146225878
		Ccnd1	0.739608	0.000205808	Hist1h1c	0.353436	0.95467	Prr5l	2.34438	1.91278e-56	Acot7	9	Cdc42ep3	chr17	79391748	79392248	Agap1	chr1	89555018	89555518
		Dnajc8	-0.327589	0.000222351	Srp54b	0.263333	0.956774	Clic1	0.636861	2.00051e-56	Met	9	Gm11516	chr11	90814416	90814916	Gm29068	chr1	76180019	76180519
		Dbp	0.951693	0.000223025	Tmbim6	0.00867493	0.956876	Pomp	0.493727	2.52358e-56	Tgoln1	9	Gm14619	chrX	42333492	42333992	Ntrk2	chr13	58971543	58972043
		Ash1l	-0.388962	0.000225272	Degs1	-0.0190573	0.965059	Pvrl3	0.938018	2.9354e-56	Tspan11	9	Fam198b	chr3	79967386	79967886	Ube2t	chr1	134985132	134985632
		Ppic	0.173931	0.000232253	Cacybp	-0.223037	0.995393	Tomm22	0.645958	5.34059e-56	H2afj	9	Trmt9b	chr8	36581036	36581536	Dnase2a	chr8	84910306	84910806
		Arhgap28	-1.09032	0.000237518	Fam221a	0.439818	1	Rbp4	-3.19407	6.25338e-56	Apoc1	9	Cald1	chr6	34684767	34685267	Gm12156	chr11	44484409	44484909
		Wapl	-0.427663	0.000248753	Rac1	0.110693	1	Pttg1	1.81085	7.03399e-56	Apoe	9	Opa1	chr16	29729988	29730488	Uevld	chr7	46962122	46962622
		Etv5	0.740919	0.000256161	Zranb2	-0.271811	1	Yipf4	0.741976	7.07204e-56	Kcnc3	9	Gm11350	chr13	25639859	25640359	Cfap298	chr16	90927421	90927921
		Cstf3	-0.475363	0.000256706	Ctnna1	0.148266	1	mt-Co2	-0.220144	7.15008e-56	Chsy1	9	Gm7815	chr3	38423832	38424332	Mphosph6	chr8	117800541	117801041
		Sbf2	-0.786339	0.000258736	Ndufc1	0.129743	1	Ctnnd1	0.833581	7.99613e-56	Anpep	9	Cand1	chr10	119233492	119233992	CT009627.3	chr16	22493337	22493837
		Stmn1	0.449085	0.000259111	Ptbp3	-0.19736	1	Ly6c1	-0.947159	8.59619e-56	Nucb2	9	Gm47402	chr10	13321843	13322343	Mcam	chr9	44127325	44127825
		Zfp57	-0.514819	0.0002728	Abhd8	0.616297	1	Agap3	0.929565	1.04131e-55	Nupr1	9	Cadm1	chr9	47719398	47719898	1700019D03Rik	chr1	53017910	53018410
		Selenbp1	0.343327	0.000282682	Btaf1	-0.415282	1	Chmp2b	0.801142	1.69707e-55	Fgfr2	9	Gm12479	chr4	54811711	54812211	Spty2d1	chr7	47014522	47015022
		Slc2a12	-1.56332	0.000289744	Atxn7l3b	-0.140611	1	Arpc4	0.779218	1.9025e-55	Scgb1c1	9	Fam189a2	chr19	24046902	24047402	Il5ra	chr6	106565179	106565679
		Zfp462	-0.525115	0.000290898	Clint1	-0.231532	1	Ddb1	0.858777	1.92767e-55	Akap7	9	Wnt4	chr4	137299066	137299566	Myb	chr10	21099452	21099952
		Slain1	1.57688	0.000299995	Sema3b	0.43461	1	Ndufs6	0.466104	2.11317e-55	Cpm	9	Map2k4	chr11	65653850	65654350	Cybrd1	chr2	71096291	71096791
		Srrm1	-0.316383	0.000300575	Taok1	-0.108808	1	mt-Nd4	-0.242448	3.12138e-55	Snx25	9	Trmt9b	chr8	36564609	36565109	Gm8512	chr10	92031596	92032096
		Ext2	-0.442627	0.000307016	Lama5	0.286514	1	Prps2	-1.28292	3.19567e-55	Ifi30	9	Alpk2	chr18	65212838	65213338	Gm15678	chr8	15124075	15124575
		Wipf3	-0.531252	0.000318736	Rnaset2a	0.0782225	1	Sfxn3	1.23103	4.01257e-55	Hp	9	Bcar3	chr3	122330409	122330909	Lima1	chr15	99852512	99853012
		Tmcc2	-1.40615	0.000323647	Pfdn1	0.130519	1	Anks1	1.51114	5.69343e-55	Ang	9	Gm7525	chr10	12703462	12703962	Gm49473	chr15	102798809	102799309
		Abhd11	0.536251	0.000328034	Rps16	-0.00854584	1	Camk2d	0.889436	5.87257e-55	C2cd4b	9	Gm8100	chr8	28582067	28582567	Rpl21-ps1	chr1	184606545	184607045
		Sbds	-0.347788	0.000343341	Atp2b1	-0.138189	1	Pla2g16	0.891708	1.0397e-54	Gclc	9	Trio	chr15	28011934	28012434	Gab2	chr7	97151090	97151590
		Smg1	-0.483834	0.000354646	Ndufv3	0.0765115	1	Pcbp4	1.51948	1.3326e-54	Fam46a	9	Hsd17b7	chr1	169949724	169950224	Tspan11	chr6	127886727	127887227
		Ak1	0.907567	0.000367742	Clic4	0.327621	1	Tomm20	0.550711	1.56587e-54	Trf	9	Gm11350	chr13	25632152	25632652	Gm10639	chr9	78299113	78299613
		Vdac2	-0.236732	0.00038408	Galnt3	-0.271655	1	Mob3b	-1.52811	1.64093e-54	Zdhhc3	9	Gm10819	chr19	16251792	16252292	Hsd3b2	chr3	98724313	98724813
		Reck	-0.899844	0.000390112	Pdcd4	-0.277135	1	Sike1	0.973637	2.24864e-54	Exosc7	9	Ccdc6	chr10	69914382	69914882	Jaml	chr9	45070822	45071322
		Kmt2c	-0.530487	0.000393222	C1galt1	-0.263357	1	Calu	0.897951	2.87812e-54	Adam19	9	Zc3h12c	chr9	52249075	52249575	Vsig10l	chr7	43460625	43461125
		Cab39l	0.95723	0.000398652	Usp14	-0.331395	1	Lifr	-1.34687	3.32476e-54	Srebf1	9	Gm7666	chr15	6666059	6666559	Siva1	chr12	112648283	112648783
		Fcho2	-0.496077	0.000402417	Atad2b	-0.501285	1	Atp5j2	0.29695	5.38432e-54	Acly	9	Phka2	chrX	160597087	160597587	Ambn	chr5	88465430	88465930
		Map1lc3a	0.229067	0.000417194	Ccz1	0.108053	1	E2f1	3.04089	6.69696e-54	Atp6v1c2	9	Fam124b	chr1	80218829	80219329	Gm7508	chr15	47407273	47407773
		Ndufb5	0.216875	0.00043597	Ppp1r1a	-0.527339	1	Efemp1	1.13416	6.86991e-54	C6	9	Arhgap21	chr2	21047617	21048117	Ctsb	chr14	63150013	63150513
		Adcy5	-1.1107	0.000457234	Cstf3	-0.290341	1	Cd302	-1.88836	6.94744e-54	Tfrc	9	Gm8850	chr1	155198268	155198768	Ksr2	chr5	117486122	117486622
		Bicd1	-0.92319	0.000488097	Gpt	-0.244481	1	Max	0.92688	7.41765e-54	Stx19	9	Slc45a3	chr1	131983566	131984066	Rnf26	chr9	44119902	44120402
		Lynx1	1.55762	0.000500616	Clptm1	0.317365	1	Ost4	0.454624	8.11433e-54	Epas1	9	Mrpl3	chr9	104896485	104896985	Prpf18	chr2	4671674	4672174
		Thbs1	0.527331	0.000515085	Stx8	-0.187332	1	Fgf18	3.20611	8.61212e-54	Bambi	9	Ric1	chr19	29468904	29469404	Ttll11	chr2	35809991	35810491
		Dap	0.416013	0.000520975	Limd2	0.133828	1	Hp1bp3	-0.684804	9.35741e-54	BC021614	9	Gm11531	chr11	96401496	96401996	Padi1	chr4	140872620	140873120
		Zc2hc1a	-0.37239	0.00052352	Dcbld1	0.676208	1	Txlng	-1.34926	1.18701e-53	Aldh1a7	9	Tgfa	chr6	86200887	86201387	Lancl1	chr1	67025728	67026228
		Slc34a2	0.389813	0.000543586	Tgfbr1	-0.322126	1	Glis2	2.21733	1.37899e-53	mt-Co1	9	Cdk5rap2	chr4	70466144	70466644	Gm7868	chr12	69047955	69048455
		Carhsp1	0.858027	0.000546942	Lrp10	0.220545	1	Fads1	-2.07728	1.42021e-53	mt-Co2	9	Rgs6	chr12	82604032	82604532	Necap2	chr4	141069674	141070174
		Tspan15	-0.201604	0.000547668	Gns	0.254426	1	Pfkfb4	-1.73782	1.42466e-53	Chil1	9	Ppp2r5e	chr12	75567740	75568240	Rab11a	chr9	64708403	64708903
		Lmbrd2	-1.11761	0.000548236	Ercc6l2	-0.218923	1	Colgalt1	1.29075	1.7872e-53	Soat1	9	Msgn1	chr12	11226963	11227463	Ywhaq	chr12	21474812	21475312
		Il34	1.66752	0.000571774	Kpna4	-0.351482	1	Cmtm8	-0.568706	1.79844e-53	Lcn2	9	Gnal	chr18	66979017	66979517	Stk3	chr15	35069016	35069516
		Eif3k	0.190702	0.000577755	B230219D22Rik	-0.177347	1	Psmb2	0.600762	2.14209e-53	Hc	9	Klrb1c	chr6	128790476	128790976	Higd1c	chr15	100379513	100380013
		Pde4b	-0.960446	0.000601374	Aplp2	0.0561301	1	Dab2ip	1.06632	2.46456e-53	Mid1ip1	9	Myo1b	chr1	51816568	51817068	B3galnt1	chr3	69591618	69592118
		Eif3h	0.202697	0.000622371	Ryk	0.317503	1	Fbxw8	1.20547	3.18349e-53	Lyz2	9	Gm48739	chr9	41370127	41370627	Vcpkmt	chr12	69530942	69531442
		1700047I17Rik2	-1.49127	0.000630964	Fxr1	-0.289654	1	Bicd2	1.43224	3.29075e-53	Lyz1	9	Rtkn2	chr10	68096480	68096980	Gm43575	chr3	148501770	148502270
		Eif1	-0.106161	0.000634609	Prdx6	-0.0942456	1	Tjp2	0.956158	4.25864e-53	Rab27a	9	Gm8909	chr17	36169092	36169592	Gm49480	chr15	102315394	102315894
		Fgd2	1.01936	0.000644881	Paqr7	0.491322	1	Il10rb	0.918514	4.36189e-53	Abca3	9	Gm18183	chr1	142108746	142109246	Washc2	chr6	116210123	116210623
		Shh	-0.425955	0.000651337	Cst3	0.0230889	1	Nav2	0.759176	4.43076e-53	Il33	9	Gm47748	chr12	83850263	83850763	Arhgap17	chr7	123411071	123411571
		Atxn7	-0.517823	0.000657308	Trappc4	-0.234363	1	Hspa2	2.27777	4.83004e-53	Hdc	10	Sgip1	chr4	102556963	102557463	Kcnma1	chr14	23741506	23742006
		Mt1	0.59776	0.000685161	Aup1	0.275616	1	Slc52a3	1.50478	5.07488e-53	Acoxl	10	Gm12564	chr3	37517051	37517551	Gm16433	chr6	108491889	108492389
		Azin2	0.619041	0.000702425	Etfb	0.055927	1	Acaca	-1.5453	5.3018e-53	5330417C22Rik	10	Lctl	chr9	64083641	64084141	Rxra	chr2	27721569	27722069
		Dip2c	-0.655363	0.000741313	Gm20554	-0.53499	1	Col4a6	3.01656	7.22252e-53	Col6a1	10	Susd6	chr12	80778165	80778665	Gpc1	chr1	92805051	92805551
		Hspa2	0.905875	0.000747414	Ppp1r15a	-0.277541	1	Kcnj13	-1.90965	1.01559e-52	Adamts1	10	Ptprc	chr1	137893785	137894285	Vps4b	chr1	106799352	106799852
		Slc20a1	-0.825379	0.000760462	Cdk11b	-0.240628	1	Cpn1	-2.02488	1.35029e-52	Lrg1	10	Trmt13	chr3	116614480	116614980	Cit	chr5	115872074	115872574
		Slc22a23	-0.465381	0.000788654	Rybp	-0.238384	1	Smim7	0.786273	1.54147e-52	mt-Nd2	10	Atp2c1	chr9	105514149	105514649	Setd4	chr16	93513590	93514090
		Hbb-bs	-0.873901	0.000790583	Samd9l	-0.324879	1	Trp53bp2	1.21001	1.79936e-52	mt-Co3	10	Gm18699	chr1	88994996	88995496	Myl10	chr5	136777442	136777942
		4921524J17Rik	-0.446337	0.000801213	Rnf115	-0.256859	1	Podxl	2.95835	1.85005e-52			Myo16	chr8	10304645	10305145	Gm45316	chr8	85132338	85132838
		Tmed10	-0.206956	0.00080566	Cmtm8	-0.119455	1	Nipal2	1.30071	1.9277e-52			Chrm2	chr6	36301266	36301766	Ip6k3	chr17	27153386	27153886
		Eif3m	0.364165	0.000805847	Ddost	0.138744	1	Slc9a3r2	0.719347	2.19905e-52			Cldn34-ps	chrX	77615829	77616329	Padi6	chr4	140747881	140748381
		Plekhm3	-1.2159	0.000805997	Tceb3	-0.416257	1	Calm3	0.69693	2.36771e-52			Tgfb2	chr1	186663321	186663821	Gm9332	chr3	117038542	117039042
		Cog7	-0.574192	0.000834565	Mtdh	-0.124955	1	Psmb8	0.998754	2.39405e-52			Gm47779	chr14	15746002	15746502	Pkhd1	chr1	20634833	20635333
		mt-Nd3	0.230083	0.000870585	Fig4	0.223747	1	Sgms1	-1.08722	2.46494e-52			Wdr19	chr5	65246203	65246703	Cfl2	chr12	54839812	54840312
		Ero1l	-0.738662	0.000894651	S100a11	0.0866468	1	Pdcd10	0.737957	2.85519e-52			Ripk4	chr16	97752571	97753071	Gm48951	chr15	61308838	61309338
		Klhl13	1.83004	0.000894871	Dbi	-0.0104057	1	Sh3kbp1	3.40743	2.98284e-52			Gm48658	chr10	94556214	94556714	Tuba1c	chr15	99036158	99036658
		Usp34	-0.40052	0.000895157	Arxes1	-0.449572	1	Nisch	0.663906	3.4679e-52			Ctdspl	chr9	118949571	118950071
		Urah	0.932935	0.000934644	Hdac5	0.324552	1	Coro1c	1.03221	3.91274e-52			Slc2a12	chr10	22643644	22644144
		Tmem128	-0.313873	0.000938185	Npm1	-0.0571997	1	Sf3b5	0.583217	4.20707e-52			4930550C14Rik	chr9	53401113	53401613
		Manf	-0.249542	0.000943609	Sde2	-0.391309	1	Apobec3	0.964987	4.96e-52			Gm2495	chr9	92636392	92636892
		Amhr2	-0.525184	0.000979727	Sh3bgrl3	0.143206	1	Habp4	1.4789	5.16136e-52			Rnf32	chr5	28919613	28920113
		Eps15	-0.520582	0.00100149	Skp1a	-0.122147	1	2010111I01Rik	1.18313	5.7488e-52			Pbx3	chr2	34346208	34346708
		Eif4b	0.432808	0.00101744	Lppos	0.396773	1	Atp5c1	0.505277	5.88799e-52			Tspan3	chr9	56248431	56248931
		E2f1	-0.659974	0.00101766	Skil	-0.297023	1	Rbx1	0.387234	7.09028e-52			Gm49121	chr17	13919579	13920079
		Eml4	-0.584515	0.00103831	Krt23	-0.231299	1	Ift43	0.93778	7.83179e-52			Plxna1	chr6	89469082	89469582
		Gopc	-0.685125	0.0010435	Dhrs3	0.149331	1	Sorl1	0.81492	8.92654e-52			Map2k5	chr9	63319906	63320406
		Dnase2a	0.463183	0.0011319	Hint1	-0.0923047	1	Rab18	0.658322	1.14582e-51			Gm3508	chr1	119317080	119317580
		Sh3rf2	-0.602411	0.00113748	Gsn	0.238574	1	Efemp2	1.03697	1.24048e-51			Gm15182	chr1	75611383	75611883
		Ift43	-0.317898	0.00113782	Tinagl1	0.241568	1	Park7	0.468795	1.3274e-51			Sltm	chr9	70597806	70598306
		Adgrg6	-1.00409	0.00115042	Git1	0.597853	1	Gss	1.67921	1.39609e-51			Casz1	chr4	148869503	148870003
		Atp5c1	0.229662	0.00121615	Phactr2	-0.279787	1	Stra13	0.707857	1.60699e-51			Commd9	chr2	101956031	101956531
		Hdlbp	-0.317461	0.00123384	Mtfr1l	0.168328	1	Abca1	1.54397	1.6719e-51			Irs1	chr1	82273503	82274003
		Etfb	0.221109	0.00127078	Uqcc2	0.151126	1	Tex264	1.01121	1.78961e-51			Cfap58	chr19	47990719	47991219
		Lbh	-1.27463	0.00128074	Ide	0.429474	1	Ccdc124	0.878458	1.86226e-51			Gm49409	chr15	68010195	68010695
		Arpc2	-0.18341	0.00129037	Cpsf6	-0.210412	1	Aldh2	-0.516277	1.866e-51			Gm9364	chr3	122848312	122848812
		Serinc2	0.500518	0.00129314	Lrrc58	-0.151345	1	Bbip1	0.906667	1.94431e-51			Nebl	chr2	17546281	17546781
		Klf2	-0.291222	0.00130494	Susd6	0.365396	1	Tm2d1	0.83669	2.0232e-51			Rab2a	chr4	8546123	8546623
		Trip12	-0.400513	0.00134019	Ogt	-0.136331	1	Tln1	0.840221	2.17195e-51			Gm9013	chr14	59843241	59843741
		Hnrnpll	-0.43356	0.00134517	Insr	-0.196665	1	Rpl12	-0.297659	2.30555e-51			Gm5904	chr7	136618128	136618628
		Wnt7a	-0.497657	0.00139657	Ttc14	-0.200246	1	Smim14	0.510459	2.70447e-51			Arhgap1	chr2	91655917	91656417
		Col4a3bp	-0.529425	0.00141454	Rab11a	0.134619	1	Tes	1.18352	2.73549e-51			Lypd1	chr1	126356588	126357088
		P3h2	-0.619217	0.00142078	Lamp1	-0.00429909	1	Tgfb1	1.35441	3.28567e-51			Srr	chr11	74989846	74990346
		Rbm47	0.544138	0.00146302	Bcas2	-0.227532	1	Ndufa13	0.312315	3.48941e-51			Tns1	chr1	73925616	73926116
		Creb3l2	-0.339891	0.00151117	Rbpjl	-0.0287874	1	Yae1d1	-0.801506	3.66553e-51			Cdon	chr9	35454540	35455040
		Sft2d1	-0.31615	0.00151404	Rnf20	-0.250565	1	Rnf186	-2.47817	3.71924e-51			Gm8814	chrX	167096764	167097264
		Mlf2	-0.18135	0.00154109	Idh3a	0.336925	1	Dlgap4	1.06125	3.8995e-51			Lemd3	chr10	120961544	120962044
		Hsd11b2	1.77694	0.00156557	Ndfip2	-0.227998	1	Actn1	1.02078	5.27712e-51			Fnbp1l	chr3	122488375	122488875
		Sod1	-0.221811	0.00157728	Hook3	-0.311914	1	Snx3	0.643474	5.74768e-51			Gm39404	chr9	94614520	94615020
		Med30	-0.334957	0.0015884	Snrpf	-0.0471798	1	Sowahc	-1.89827	7.61316e-51			Adamtsl3	chr7	82386697	82387197
		Arf6	0.367931	0.00160918	Cep350	-0.395056	1	Pdzrn3	2.38594	1.22594e-50			Gsta3	chr1	21235294	21235794
		Fancc	-0.779361	0.00162775	Nfe2l2	-0.145484	1	Ptp4a3	1.40201	1.23748e-50			Gm37009	chr3	65475100	65475600
		Swt1	-0.312856	0.00164144	Rabgap1l	-0.252504	1	Pdrg1	0.965895	1.27098e-50			Btg3	chr16	78365328	78365828
		S100a11	0.18715	0.00166987	Rab9	0.0814706	1	Cox7a2	0.313478	1.34006e-50			Fip1l1	chr5	74575217	74575717
		Irs1	-0.541929	0.00173856	Myef2	-0.235217	1	Tbc1d10a	1.26551	1.35921e-50			Egfr	chr11	16767800	16768300
		Sf3b1	-0.2928	0.00184358	Kif3a	-0.599124	1	Ccz1	-0.70298	1.42551e-50			Btg3	chr16	78360772	78361272
		Ube2k	-0.344769	0.00188822	Rps12-ps3	0.0614089	1	Arhgap1	1.11916	1.66405e-50			Alcam	chr16	52348584	52349084
		Casp8ap2	-0.647759	0.00189291	Cdc37l1	-0.396132	1	Gm16286	0.878554	1.93829e-50			Gm17906	chr5	74877043	74877543
		Fmr1	-0.46995	0.00190364	Caprin1	-0.18078	1	Rit1	1.22502	1.9522e-50			Gm49095	chr15	5953024	5953524
		Gstm2	-0.704684	0.00192834	Pds5a	-0.253376	1	Rmdn2	-1.23065	2.10875e-50			Ap1g1	chr8	109763832	109764332
		Chfr	-0.627529	0.00197223	Srsf2	-0.104397	1	Otud1	1.61625	2.49052e-50			Gm18183	chr1	142142190	142142690
		Cotl1	1.07102	0.0019874	Rps26	-0.0459661	1	Ppp1ca	0.537089	3.83536e-50			Cdyl2	chr8	116634265	116634765
		Dab2ip	-0.342818	0.00207031	Sod1	0.117779	1	2410004I01Rik	3.30368	4.35507e-50			Igf2r	chr17	12777223	12777723
		Zfp706	-0.2162	0.00213024	Abca3	-0.0227171	1	Oaz1	0.267796	4.595e-50			Susd3	chr13	49259960	49260460
		Kras	-0.313812	0.00213353	Actr3	-0.17965	1	Btf3	0.286922	5.4232e-50			Gm37688	chr1	191458675	191459175
		Ostf1	-0.213477	0.00214551	Fam133b	-0.172001	1	Mrps9	-1.00756	6.43358e-50			Timp2	chr11	118352106	118352606
		Ubr5	-0.56603	0.00219497	Camk2n1	0.171266	1	Prkar1a	0.683459	7.89934e-50			Gm9298	chr14	99597589	99598089
		Ly6g6d	1.25042	0.00225859	Ccdc186	-0.241125	1	Rnf181	0.680349	8.95628e-50			Cdyl	chr13	35745867	35746367
		Tacstd2	-0.341473	0.00232222	Scarf2	0.281111	1	mt-Nd2	-0.27407	1.18482e-49			Opn4	chr14	34609509	34610009
		Sertad2	-0.350954	0.00234975	Cav2	0.320148	1	Arhgef18	1.59224	1.73476e-49			Neurog1	chr13	56240030	56240530
		S100a6	-0.103097	0.00243625	Mrps24	-0.153888	1	E2f4	1.20957	2.57324e-49			Fbxw7	chr3	84779067	84779567
		Paip1	-0.555701	0.0024615	Atp6v1g3	-0.526623	1	Creb3l1	-3.01008	2.61184e-49			Tmprss12	chr15	100277221	100277721
		Nudcd3	-0.371392	0.00258724	Srpr	-0.243651	1	1110004F10Rik	0.732162	4.14236e-49			Pdgfa	chr5	138965977	138966477
		Nkx2-1	0.177115	0.00259573	Cdk12	-0.191434	1	Chchd2	0.265787	4.45579e-49			Gm21399	chr8	129249963	129250463
		Gm20707	-1.1564	0.00268992	Cbarp	0.548554	1	Tmem246	1.42555	4.45796e-49			Gprc5b	chr7	118975717	118976217
		Rbm27	-0.548347	0.00278789	1810010H24Rik	-0.362812	1	Rps23	-0.187107	4.56136e-49			Gm18655	chr9	102777837	102778337
		Scarf2	0.801121	0.0028177	Acly	-0.0998633	1	B4gat1	1.61915	4.77311e-49			Stx11	chr10	12956100	12956600
		Leprotl1	-0.37263	0.00285297	Lpin2	-0.081747	1	Ctdsp2	0.829073	5.23378e-49			Uqcc1	chr2	155886627	155887127
		Ptrf	-0.204944	0.00314586	Tmem5	-0.308434	1	Wnt4	2.65725	7.44547e-49			Pappa	chr4	65159461	65159961
		Mff	-0.288182	0.00326311	Clcn3	-0.260786	1	Mybpc2	3.32449	9.66701e-49			Cgn	chr3	94792568	94793068
		Acadsb	-0.67785	0.00335841	Insig1	-0.208864	1	Saraf	0.788722	1.14434e-48			Osbpl6	chr2	76395707	76396207
		Gm12840	1.65199	0.0033666	Yod1	-0.233774	1	Trappc3	0.873929	1.20007e-48			Cox6c	chr15	35851606	35852106
		Snap23	-0.381142	0.0033686	Abhd2	-0.160711	1	Paqr7	1.36428	1.20225e-48			Gm12982	chr4	135328813	135329313
		Sp4	-0.794464	0.00337309	Qk	-0.194999	1	Wasl	0.844533	1.36771e-48			Arhgef11	chr3	87649078	87649578
		Tsc22d3	-0.313755	0.00347223	Aff4	-0.171763	1	Sypl	0.529561	1.40655e-48			Gm30839	chr13	110923904	110924404
		Ywhah	-0.206385	0.00358785	Fahd1	0.453149	1	Gpm6b	-2.12743	1.55731e-48			Gm45162	chr7	90675861	90676361
		Cish	0.498255	0.00362326	Suv420h1	-0.193912	1	Rpl13a	-0.173797	1.55801e-48			Nisch	chr14	31213774	31214274
		Capn2	-0.27565	0.0036662	Pfdn6	0.200247	1	Hras	0.644559	1.57528e-48			Itprid1	chr6	55834826	55835326
		Ptp4a1	0.299477	0.00369312	Hnrnpr	-0.219486	1	Swap70	1.38776	1.69992e-48			Sri	chr5	8016470	8016970
		Ttc36	1.55722	0.00382804	Purb	-0.130921	1	Ier3ip1	0.576693	1.98711e-48			Gm11927	chr4	32062351	32062851
		Cyfip1	-0.451165	0.00383523	Timm8b	0.138042	1	Irf2bp2	-0.691998	2.07023e-48			Gm5066	chr9	88278999	88279499
		Synrg	-0.624168	0.0039079	Eid1	-0.298096	1	Cped1	2.48777	2.17842e-48			Capn2	chr1	182494653	182495153
		Pdlim1	0.397468	0.00394437	Stx19	-0.217082	1	Mxra8	2.00762	2.45323e-48			Gm9964	chr11	79289203	79289703
		Ppp1r12b	-0.53738	0.00396876	Fgd6	-0.291723	1	Cmtm4	1.43405	2.9588e-48			Gm46497	chr15	12252022	12252522
		Lncpint	-1.04427	0.00410373	Cdyl	-0.578473	1	Dusp7	1.36549	3.37392e-48			Gm12515	chr4	55084052	55084552
		Tmem189	-0.387099	0.0041185	Ccdc181	-0.444842	1	Vamp2	0.957131	3.85532e-48			Eno1b	chr18	48100670	48101170
		Ppp1r10	-0.600892	0.00419706	Elf2	-0.275591	1	Mpc1	0.471363	4.26996e-48			Gm17148	chr10	59725287	59725787
		Hebp1	0.850879	0.00420895	Ndufa1	0.0912298	1	Rasgrf2	2.52236	6.28714e-48			Cntrl	chr2	35146382	35146882
		Tbc1d8	0.839062	0.00433194	Agtpbp1	-0.458768	1	Atp5j	0.323019	7.16344e-48			Gm4866	chr5	83803237	83803737
		Atrx	-0.271658	0.00435894	Mtch1	0.00581745	1	Mpp1	1.32491	8.3862e-48			Trib1	chr15	59590259	59590759
		Slc44a2	-0.22022	0.00436396	Creb1	-0.338932	1	Wipf3	1.34517	1.03353e-47			Gm9633	chr13	118047193	118047693
		B9d1	0.750173	0.00442001	Nckap5	-0.182271	1	Tmem151a	3.92997	1.40506e-47			AC161511.1	chr18	31706943	31707443
		Paics	0.349554	0.00448245	Hadha	-0.206486	1	Pfkp	2.18089	1.42496e-47			Hmgcl	chr4	135948699	135949199
		Rpl35	0.113861	0.00450841	Rplp0	-0.0484825	1	Auts2	-2.54079	1.6746e-47			Wnt7b	chr15	85568332	85568832
		Nup153	-0.533446	0.00452208	Atp5g1	0.0804621	1	Vps29	0.762616	1.68538e-47			Rpl31-ps24	chr1	64881317	64881817
		Mgll	-0.441896	0.00453078	Rfx7	-0.471476	1	Mtfr1l	0.606013	2.2744e-47			Plcb4	chr2	135808413	135808913
		Ccdc68	0.773369	0.00457878	Nbl1	0.426183	1	Tmed9	0.51811	2.27514e-47			Rad54l	chr4	116110947	116111447
		Rapgef2	-0.855714	0.00462378	1810058I24Rik	0.161828	1	Macf1	0.801847	2.66201e-47			Dlc1	chr8	36728626	36729126
		Ppp1r9a	-0.359447	0.00470194	Tcn2	0.250072	1	Pias1	0.921949	2.92679e-47			Gm9139	chr12	7527066	7527566
		Fam174a	-0.243908	0.00470282	Ndufa8	0.0983992	1	Cebpb	0.548438	3.00165e-47			Sox5	chr6	144627912	144628412
		Hsbp1l1	0.696507	0.004734	Kmt2e	-0.0838561	1	Slpi	-1.9296	3.06002e-47			1700034J05Rik	chr6	146984443	146984943
		Cdc37l1	-0.705544	0.00480472	Dzip3	-0.569833	1	Nexn	2.48061	4.07448e-47			Rsc1a1	chr4	141699693	141700193
		Dpysl2	-0.180685	0.00493278	Ndufa2	0.0195617	1	Gipc1	1.07286	4.29924e-47			Sorbs1	chr19	40440950	40441450
		Nus1	-0.472255	0.00493659	Pgrmc1	0.208998	1	Il1r1	1.32713	4.33046e-47			Tgfb2	chr1	186455202	186455702
		Ncbp2	-0.433585	0.00493767	Chchd2	0.052974	1	Plekhb2	0.829975	4.61983e-47			Epb41l3	chr17	69152629	69153129
		Cebpz	-0.507642	0.00494747	Rps21	-0.0597602	1	Gm20186	2.1156	5.40079e-47			Npr3	chr15	11794635	11795135
		Ago3	-0.837992	0.00496455	Ppp2r4	0.264609	1	Myo5b	1.07743	5.78634e-47			Fam49a	chr12	12527275	12527775
		Fry	-0.495284	0.00498739	Cldnd1	-0.275578	1	Sesn3	0.893993	6.17926e-47			Zfp691	chr4	119164972	119165472
		Myl12a	-0.123518	0.0050386	Atp6v1e1	0.0897407	1	Fuca2	0.87634	6.45902e-47			4933412E24Rik	chr15	60131258	60131758
		Atp5a1	0.264416	0.0051951	Hspa5	-0.110817	1	Yif1a	0.886706	8.11524e-47			Aven	chr2	112547252	112547752
		Tlk1	-0.468779	0.00529798	Zfp292	-0.236039	1	Magi3	0.86231	1.1145e-46			Gdf7	chr12	8283139	8283639
		Uqcrh	0.150179	0.00544392	Bod1l	-0.203757	1	Paip1	-1.07244	1.35407e-46			AC137742.1	chr16	72931207	72931707
		Plxna4	-0.699023	0.00560919	Lmna	0.29155	1	Oasl2	3.00035	1.39633e-46			Ccl22	chr8	94748011	94748511
		Fam178a	-0.709351	0.00561083	Ubqln2	-0.365752	1	Calr	0.535161	1.41761e-46			Gm5644	chrX	145582502	145583002
		Fau	0.0955816	0.00568407	Fzd2	0.470815	1	Gcnt2	2.24413	1.48546e-46			Nudt4	chr10	95571162	95571662
		1110004F10Rik	-0.264351	0.00570346	Fkbp8	0.154508	1	Ndufa1	0.384146	2.0836e-46			Zfp148	chr16	33342401	33342901
		Atp11a	0.370087	0.00574435	Pnn	-0.189185	1	Timm10b	0.594561	2.23119e-46			Gm31104	chr13	112032421	112032921
		Spag9	-0.353585	0.00576972	Plk2	0.274171	1	Atp11a	-0.531385	2.35481e-46			Serpina1f	chr12	103696158	103696658
		Kcnk1	0.584722	0.00582396	Brd3	-0.181519	1	Tmem30a	-0.53674	2.46077e-46			Alcam	chr16	52383420	52383920
		Chmp3	-0.318257	0.00582935	Rnf5	0.224815	1	Pigt	1.08797	2.89477e-46			Apc	chr18	34154126	34154626
		Dnm1l	-0.572957	0.00584013	Pacrg	-0.457009	1	Bdnf	3.15055	2.96259e-46			Gm11203	chr11	79863620	79864120
		8430408G22Rik	0.683086	0.00587581	Socs3	-0.262355	1	Abca5	1.90921	3.383e-46			A930033H14Rik	chr10	69195292	69195792
		Gab1	-0.452368	0.00590824	Irx2	-0.0553773	1	Psma6	0.746778	3.93594e-46			Uxs1	chr1	43829946	43830446
		Kctd14	1.48858	0.00592072	Spag7	0.245439	1	Klhl25	1.67946	4.01266e-46			Fam208a	chr14	27350338	27350838
		Slc30a2	1.69676	0.00597082	Smim15	-0.237629	1	Aldh3b1	1.79853	4.90492e-46			Gypc	chr18	32677236	32677736
		Fam69a	-0.591153	0.00601967	Uba1	0.275272	1	Slc6a8	1.40534	5.53352e-46			Fgfrl1	chr5	108699533	108700033
		Chmp2a	-0.188551	0.00615223	Sort1	0.126919	1	Gdi2	0.583692	6.28169e-46			Epn2	chr11	61572918	61573418
		Fam213a	0.551142	0.00644051	Timp3	0.221391	1	Fntb	1.77343	7.26892e-46			Smurf1	chr5	144953728	144954228
		Ppfibp2	-0.386709	0.0066764	Med13	-0.337378	1	Klhdc3	1.10057	7.9402e-46			Gm11382	chr13	32936064	32936564
		Acot7	0.276154	0.00669517	Prkab1	0.369285	1	Bcl10	1.01332	8.30635e-46			Ankrd11	chr8	122959543	122960043
		Cep290	-0.921645	0.00675268	Rpn1	0.118214	1	Pik3ip1	1.88009	1.05018e-45			Sptbn1	chr11	30225484	30225984
		Crip2	0.120902	0.00675334	Tpp2	-0.219294	1	Tspan6	2.20676	1.13701e-45			Ciao1	chr2	127238028	127238528
		Mesdc2	-0.490546	0.00675854	Dpy19l4	-0.320924	1	Ptprj	1.49115	1.15249e-45			Zfp827	chr8	79032010	79032510
		Slc41a2	-1.02028	0.00679856	Ctsc	-0.0603652	1	Vamp5	0.752794	1.17475e-45			Gm11531	chr11	96389995	96390495
		Elf1	-0.34906	0.00687988	Fam96b	0.058998	1	Gm13157	1.57216	1.37539e-45			Hcn4	chr9	58893888	58894388
		Mylk	0.434914	0.00705188	Ube2b	-0.0808171	1	Mvp	1.23052	1.39084e-45			Limk2	chr11	3407461	3407961
		Cct4	0.337317	0.00711432	Blvrb	-0.172998	1	Tor3a	1.5574	1.51301e-45			Gm16134	chr13	63420822	63421322
		Dirc2	-0.661662	0.00728273	Tiparp	-0.309874	1	Adipor1	0.616925	1.8591e-45			Tmem108	chr9	103682036	103682536
		Acot1	0.613323	0.00741725	Psmb5	-0.0964597	1	Ets1	2.02108	1.88788e-45			Sirt5	chr13	43354298	43354798
		Clip1	-0.426677	0.00745331	Yme1l1	-0.249529	1	Ndufs4	0.60456	2.01706e-45			Twist2	chr1	91988608	91989108
		Ckap5	-0.784737	0.00746147	Sec61b	-0.0109464	1	Cct4	0.720991	2.22453e-45			Gpr82	chrX	13704961	13705461
		Ckmt1	0.746791	0.00762223	Pdzk1ip1	0.143769	1	Arl6ip1	-0.364	2.35297e-45			Polg	chr7	79469147	79469647
		Syngr1	0.493025	0.00768654	Actn1	0.297337	1	Cd74	-0.10224	2.84124e-45			Gm13633	chr2	70908492	70908992
		Cldn23	-0.917616	0.00770871	Paxbp1	-0.332045	1	Sirt2	0.896828	3.14605e-45			Tmem72	chr6	116778848	116779348
		Ptges3	-0.323638	0.00784375	Nrbp2	0.263799	1	Rbms2	0.95195	3.17269e-45			Plcb4	chr2	135811513	135812013
		B630005N14Rik	-0.565418	0.00785342	Ctdnep1	0.308589	1	Tmem128	0.798721	4.03273e-45			CT010491.1	chr17	56740752	56741252
		Far1	-0.463067	0.00819629	Oxa1l	0.305002	1	Ctso	1.19027	4.7497e-45			Gm7553	chr1	83006718	83007218
		BC030870	-1.01868	0.00822413	Arhgdia	0.110286	1	Unc50	0.76592	4.7846e-45			Gm20445	chr6	65904891	65905391
		Maff	1.24406	0.00824761	Wsb1	-0.275496	1	Fam195b	0.661922	5.69692e-45			Gm11987	chr11	7802175	7802675
		Ubxn4	-0.313009	0.00839971	B630005N14Rik	-0.448475	1	Susd6	0.981341	5.78636e-45			Kif2b	chr11	91376060	91376560
		Aff4	-0.333217	0.0084367	Lamc2	0.26609	1	Ptma	-0.189511	8.42323e-45			Fam25c	chr14	34362050	34362550
		Ep300	-0.684857	0.00871776	Fbn2	-0.284556	1	Fbxw2	0.807109	9.07817e-45			Il6ra	chr3	89872678	89873178
		R3hdm2	-0.439415	0.00888623	Sptlc2	-0.0704831	1	Epb41l4b	1.6714	9.27928e-45			Bcl9	chr3	97348642	97349142
		Dync1i2	-0.19844	0.00894565	Fam46a	-0.222591	1	Srp14	0.387125	1.12805e-44			Ang	chr14	51092528	51093028
		Dhx9	-0.506281	0.00905674	Rpsa	-0.0251663	1	Scd2	0.421518	1.13969e-44			Gm21750	chr14	73632496	73632996
		Hmgcs2	0.850637	0.00913074	Brwd3	-0.374785	1	F2rl1	1.18064	1.27311e-44			E130114P18Rik	chr4	97827069	97827569
		Steap2	1.31434	0.00918917	Dync1h1	0.277814	1	Tmem234	0.606628	1.39469e-44			Parva	chr7	112512246	112512746
		Rap2a	-0.454797	0.00932788	Ap2s1	0.156738	1	Traf1	0.902605	1.47005e-44			Smap2	chr4	121007357	121007857
		Rps19	0.0904503	0.0094022	Vasp	-0.0579937	1	Rnf11	0.751126	1.57451e-44			Gpd2	chr2	57235394	57235894
		Cdh1	-0.237448	0.00946508	Vgll4	0.180768	1	Chmp1a	1.00974	1.65654e-44			Gm2606	chr15	12473277	12473777
		Hist1h2al	-1.14062	0.00958105	Stag1	-0.23055	1	Chmp5	0.557419	1.82559e-44			Chd7	chr4	8767136	8767636
		Hacd3	-0.437545	0.00969807	Mecom	-0.111072	1	Tomm7	0.328886	2.07928e-44			Fam198b	chr3	79879132	79879632
		Itgb5	-0.708038	0.00978419	Pwwp2a	-0.314932	1	Nipa1	1.71922	2.58007e-44			Arhgap28	chr17	67935612	67936112
		Osbpl3	0.640849	0.00983124	Zfr	-0.219422	1	Med28	0.705154	2.65374e-44			Abl1	chr2	31716002	31716502
		Creb3	-0.3047	0.0101783	Lasp1	0.256688	1	Nfix	-0.724774	2.9327e-44			Ivns1abp	chr1	151358344	151358844
		Fkbp11	-0.47315	0.010212	Tulp4	-0.286133	1	Tspan17	1.26897	2.93843e-44			Gpr26	chr7	132039031	132039531
		Ttc14	-0.231173	0.0106142	Tfrc	-0.105593	1	Tmem56	-2.5868	4.6659e-44			Eml4	chr17	83365582	83366082
		Sntb2	0.949972	0.0109313	Cox6b1	0.0573927	1	Rpl27a	-0.17713	1.02718e-43			Nxf1	chr19	8763165	8763665
		Bcl3	1.25792	0.0111404	Tnfrsf12a	0.355419	1	Lasp1	0.811262	1.08632e-43			Gm18040	chr10	107015660	107016160
		Snrpg	0.186408	0.0111696	Btbd3	-0.381017	1	Lrrfip2	0.892896	1.12948e-43			Plagl1	chr10	13087811	13088311
		Cdkl2	-0.807034	0.01126	Gclc	-0.0753788	1	Pdha1	0.802669	1.29719e-43			Fam98a	chr17	75564061	75564561
		Fam133b	-0.361142	0.0112625	Chd1	-0.257379	1	Pxn	0.909256	1.43309e-43			Spink4	chr4	40933790	40934290
		Trim13	-0.697704	0.0113341	Acvr2a	-0.474369	1	Esam	0.667585	1.67011e-43			Irx5	chr8	92243683	92244183
		Map3k2	-0.619168	0.0113879	mt-Cytb	0.0730997	1	Sgpp2	-1.85587	1.68228e-43			Slc2a12	chr10	22645820	22646320
		Pfdn1	0.154823	0.0114023	AA986860	0.31185	1	Dynlt3	0.641693	1.71291e-43			Ccdc39	chr3	33844079	33844579
		Zfp322a	-0.426411	0.0115674	Thbs3	0.263015	1	Acot1	-0.824151	1.73827e-43			Rpl31-ps24	chr1	64843831	64844331
		Hes1	-0.215616	0.0118384	Gpc3	0.248964	1	Guk1	0.816961	2.75358e-43			Slco3a1	chr7	74501289	74501789
		Erbb2ip	-0.416947	0.0119192	Frat2	-0.539077	1	Glo1	0.653985	3.29928e-43			Fars2	chr13	36102441	36102941
		Btg1	0.417525	0.0128104	Akap13	-0.106766	1	Sdcbp	0.530594	3.83985e-43			Adad1	chr3	36994595	36995095
		Irf2bp2	0.466013	0.0128134	Zscan26	-0.247296	1	Morf4l1	0.373275	4.12945e-43			Bmp4	chr14	46419375	46419875
		Ssh2	-0.367618	0.0129582	Ddt	-0.0972647	1	Lamb1	-3.88865	4.29187e-43			Cnih3	chr1	181338692	181339192
		S1pr2	-0.392239	0.0131304	Ext1	0.435903	1	Gls	1.06892	4.31567e-43			Nyap2	chr1	81215915	81216415
		Rrp9	-0.634522	0.0132331	Dnajc1	-0.247614	1	Tnip1	1.48919	4.32672e-43			Gm8174	chr15	10635221	10635721
		Eea1	-0.599381	0.0132395	Msrb1	-0.162048	1	Grem2	2.74293	5.07781e-43			Eif2s2	chr2	154931989	154932489
		Ywhab	-0.237037	0.0135527	Ttc7	-0.260854	1	Psme2	0.551375	5.36656e-43			Sowahb	chr5	93036675	93037175
		Cabin1	0.626037	0.0138046	Neat1	0.0815695	1	Rer1	0.572076	5.65067e-43			AC115954.1	chr16	24765816	24766316
		Pla2g16	0.353714	0.0138052	Daam1	-0.238532	1	Ppt1	1.20571	5.74034e-43			Rapgef4	chr2	72128625	72129125
		Lactb	-0.608907	0.014123	Mesdc1	-0.323625	1	Syne2	0.946656	6.13849e-43			Vstm5	chr9	15228790	15229290
		Mdm4	-0.480118	0.0142454	Lamb2	0.332329	1	Adck4	-1.50777	6.46148e-43			Syn3	chr10	86441145	86441645
		Galc	0.873889	0.0142831	Tlk1	-0.277048	1	Vsig2	-0.813936	6.61129e-43			Gm14621	chrX	51384898	51385398
		Ppp2cb	-0.305571	0.0146025	Dusp11	-0.179775	1	Tmem108	4.17256	8.20139e-43			Dnajb8	chr6	88322767	88323267
		Ppl	0.552755	0.0146875	Cdkl2	-0.517191	1	Anxa7	0.938101	9.62155e-43			Gm45207	chr7	49318028	49318528
		Wdr35	-0.745173	0.0147905	Wipi2	0.328765	1	Ift20	-0.474325	9.73525e-43			Pdzd2	chr15	12742177	12742677
		Sned1	-0.872785	0.0156137	Brix1	-0.287253	1	Pls1	1.57376	1.04694e-42			Tmem170b	chr13	41682294	41682794
		Tnks	-1.06761	0.0157291	H3f3a	0.0521121	1	Mapre3	1.44693	1.10877e-42			Nedd4l	chr18	65135004	65135504
		Gabarap	0.147574	0.015899	Acat1	-0.166669	1	Son	0.324236	1.15349e-42			Dnajc7	chr11	100623789	100624289
		Paqr5	-0.714743	0.0162634	Igf2r	0.402316	1	2410015M20Rik	0.477403	1.17628e-42			Hs2st1	chr3	144546338	144546838
		2610028H24Rik	1.06553	0.0162813	Ell2	-0.210523	1	Piezo1	1.1073	1.20198e-42			Pdzrn3	chr6	101401157	101401657
		Zfp40	-1.0556	0.0162912	Caap1	-0.39949	1	Rpl36al	-0.284732	1.33788e-42			Tomm70a	chr16	57115223	57115723
		Uqcr11	0.143186	0.0164013	N4bp2	-0.464961	1	Ing2	-0.95321	1.49697e-42			Cacna1c	chr6	119204294	119204794
		Eef1b2	0.22848	0.0167323	Idh1	-0.184132	1	Mcc	3.51443	1.64538e-42			Sema6d	chr2	124461313	124461813
		Tinagl1	-0.215762	0.017343	Psme1	0.0463555	1	Klhdc8b	1.08889	1.73033e-42			Trmt9b	chr8	36676386	36676886
		Ikbip	-0.63566	0.0173651	Hmgn2	-0.131	1	Zfp385b	-2.1812	1.83871e-42			F2r	chr13	95611773	95612273
		Selm	-1.06139	0.0179909	Carnmt1	-0.309859	1	Ninj1	1.06394	1.8647e-42			Fjx1	chr2	102430168	102430668
		F2rl1	0.560831	0.0181615	Rps25	0.0678638	1	Gm15337	3.72699	2.11378e-42			Fam169b	chr7	68312522	68313022
		Cmtm4	-0.442988	0.0185146	Cyb5b	0.153529	1	Csf1r	2.06971	2.1984e-42			Olfml2b	chr1	170652140	170652640
		Dtnb	0.97692	0.0187169	Fam60a	-0.303511	1	Rbm3	0.382172	2.3807e-42			Gm48687	chr10	98477836	98478336
		Pts	-0.302337	0.0187451	Ppic	-0.0412627	1	Golga7	0.927271	2.6091e-42			Bsn	chr9	108217796	108218296
		Usp46	-0.355731	0.019072	Magoh	-0.155053	1	Usp39	1.25925	2.62692e-42			Plk2	chr13	110537765	110538265
		Uqcrb	0.14491	0.0191435	Gfpt1	-0.170976	1	Aamdc	0.894247	2.64673e-42			Tomm7	chr5	23859136	23859636
		Serpinb6b	-0.204867	0.0196716	Usp1	-0.34677	1	Npr2	1.01562	2.79555e-42			Foxp3	chrX	7567122	7567622
		Rps21	0.13387	0.019696	Krt7	0.19273	1	Tmod3	0.754751	3.41104e-42			Lctl	chr9	64085057	64085557
		Tmem57	-0.441141	0.0198151	Tns1	0.183997	1	Fchsd2	-1.64741	3.48932e-42			Pxdn	chr12	29940318	29940818
		Pfdn5	0.115123	0.0200141	Ssr3	0.113104	1	Isca2	1.04462	4.24592e-42			Kcnd3	chr3	105532974	105533474
		Msln	0.972217	0.0201599	Lsm5	-0.175683	1	Itpripl2	1.26112	4.61748e-42			Gm49027	chr5	123535323	123535823
		Rps14	0.118191	0.0202979	Piezo1	0.377133	1	Klc1	1.10827	4.787e-42			Selenon	chr4	134621437	134621937
		Phpt1	0.335502	0.0205135	Ndufaf4	-0.321533	1	Rpl32	-0.169862	4.88334e-42			Aif1l	chr2	31934927	31935427
		Mcu	-0.583149	0.0207021	Cd200	-0.0198244	1	Alg5	0.960161	4.9627e-42			Cttn	chr7	144424461	144424961
		Tmem170b	-0.698179	0.0207425	Dhx9	-0.204277	1	Rab5a	0.733923	5.2749e-42			Slc4a5	chr6	83240183	83240683
		Selk	-0.169053	0.0209997	Zfp644	-0.171786	1	Calcoco1	1.43156	5.31406e-42			Krt72	chr15	101780976	101781476
		Il10rb	-0.296424	0.0213366	Pex19	0.269919	1	Cxadr	0.740791	5.86591e-42			Gm18409	chr10	99640740	99641240
		Podxl	0.798625	0.0214808	Ppfia1	-0.262599	1	Sertad2	0.957929	6.21679e-42			Gm43125	chr6	126974419	126974919
		Adamts10	-0.444497	0.0218421	Eif3b	0.155614	1	Tns2	1.3312	6.88648e-42			BC067074	chr13	113270747	113271247
		Rrad	1.33849	0.0220231	Nfx1	-0.186943	1	Smpd1	0.85178	7.42462e-42			Btbd8	chr5	107435853	107436353
		Rela	0.576673	0.022128	Mkln1	-0.172393	1	Abhd8	1.57033	8.72551e-42			Spata4	chr8	54724154	54724654
		Rpl12	0.164391	0.0224177	Rabep1	-0.302272	1	Tpi1	0.634522	1.09808e-41			1700034J05Rik	chr6	146962610	146963110
		Trim16	-0.429982	0.0224463	Cbr1	-0.194591	1	Itgav	1.02098	1.1629e-41			Trip11	chr12	101934634	101935134
		Il6st	0.515721	0.0228907	2610001J05Rik	-0.0522334	1	Ypel5	0.862683	1.31403e-41			Gsdma	chr11	98660064	98660564
		Setx	-0.716322	0.0230188	Eef1g	-0.0940114	1	Emc4	0.683622	1.36602e-41			Gm18655	chr9	102783524	102784024
		Anp32a	0.232792	0.0232162	Arxes2	-0.281326	1	Abcd3	-0.469421	1.39234e-41			BC052040	chr2	115354970	115355470
		Arxes1	-0.786692	0.0232875	Pik3r2	0.434413	1	Card19	1.19425	1.58978e-41			Gm20379	chr13	92300533	92301033
		Ccdc82	-1.16531	0.024271	Spint1	0.252264	1	Atp5g1	0.437335	1.6837e-41			Wdr17	chr8	54808192	54808692
		Anxa4	-0.192577	0.0245968	Mageh1	-0.275216	1	Rnf187	0.670723	1.74276e-41			Zfp568	chr7	30000079	30000579
		Stard3nl	-0.269482	0.0246133	Drap1	0.117769	1	Gas6	0.507194	1.76729e-41			Cstf2t	chr19	31042100	31042600
		Dcxr	0.344538	0.0250367	Acot2	-0.325373	1	Tbc1d4	-1.85769	2.06196e-41			Trpm8	chr1	88316881	88317381
		Carnmt1	-0.408443	0.0253074	Tsc22d3	-0.0792831	1	Ap2a2	0.948372	2.34905e-41			Spry1	chr3	37652550	37653050
		P4ha3	-0.730428	0.0265968	Tmem258	0.0859989	1	BC031181	0.590595	2.3547e-41			Cnbd2	chr2	156298595	156299095
		Ccdc50	-0.496661	0.0274005	Msrb2	0.403562	1	Txndc9	0.717607	2.60199e-41			Dnah7a	chr1	53726897	53727397
		Gm26601	-1.20651	0.0281266	Tspo	-0.0634411	1	Tef	0.979553	2.90603e-41			Unc119	chr11	78344479	78344979
		Slc36a4	-0.89423	0.0286495	Zfp945	-0.308383	1	Lcp1	-1.14756	2.97359e-41			Magi3	chr3	104315664	104316164
		2410004I01Rik	-0.648612	0.0295751	Wbp4	-0.161118	1	Tma7	0.354674	3.72863e-41			Thada	chr17	84377359	84377859
		Ube3a	-0.30079	0.0304578	Lsm2	0.317759	1	Fam96b	0.822795	4.47379e-41			Tpst1	chr5	130095017	130095517
		Irx2	0.285416	0.0311341	Usp46	-0.253127	1	E130012A19Rik	-2.80213	4.59515e-41			Cldn19	chr4	119244325	119244825
		Akirin1	-0.4228	0.0321921	Rsf1	-0.270985	1	Adamtsl4	2.31351	6.55007e-41			Anxa3	chr5	96616935	96617435
		Rnf149	0.411832	0.0322797	Nucb1	0.253637	1	Gatsl3	1.70461	8.02237e-41			Gm45173	chr7	43855706	43856206
		Phgr1	0.732511	0.0358808	H2-DMb1	-0.104754	1	Snap23	0.991283	8.04555e-41			2310022B05Rik	chr8	124664413	124664913
		Slc25a51	-0.263	0.0359301	Chmp2b	-0.18276	1	Rps9	-0.212835	1.06473e-40			Gm20396	chr9	117449436	117449936
		Mob1b	-0.337303	0.0370783	Tm9sf3	-0.119483	1	Swt1	-0.575184	1.09685e-40			Garnl3	chr2	33165606	33166106
		Zfx	-0.492368	0.0371153	Dbp	0.260591	1	Mmp14	1.18931	1.23452e-40			Cpeb4	chr11	31804440	31804940
		Zkscan1	-0.500154	0.0396822	Mib1	-0.215263	1	Zfp57	1.3811	1.52544e-40			9630041A04Rik	chr9	101997064	101997564
		N4bp2l2	-0.249031	0.0402798	Erp44	-0.23679	1	Arf4	0.468757	2.41907e-40			Scnn1b	chr7	121807731	121808231
		Setbp1	-0.546138	0.0409438	Soat1	0.107365	1	1110051M20Rik	1.5689	2.4767e-40			Ttc32	chr12	9017978	9018478
		Tmx3	-0.377592	0.0411841	Prpf40a	-0.221294	1	Synpo	1.55859	2.90157e-40			Sema5a	chr15	32308742	32309242
		Tmem9b	-0.239176	0.0414949	Tbrg1	-0.215789	1	Ndufa8	0.51347	3.37042e-40			Gm47090	chr9	14577845	14578345
		Hmha1	0.458597	0.042216	Aamp	0.00188833	1	Pbx1	-0.740812	3.67797e-40			Nrip3	chr7	109802726	109803226
		Rnd1	-0.379944	0.0431258	Copb2	-0.0854304	1	Epb41l3	1.69724	3.78198e-40			Gm4525	chr3	104906857	104907357
		Tmem159	0.441428	0.0431897	Epb41l5	-0.225125	1	Mcl1	0.571113	4.05211e-40			Diaph3	chr14	87103719	87104219
		Scp2	0.180616	0.0449804	9330182L06Rik	-0.375283	1	Ccdc109b	2.37207	4.33474e-40			Gm10051	chr5	133282804	133283304
		Large	0.71446	0.0451242	Ncbp2	-0.2075	1	Emc7	0.675126	4.34054e-40			Pde4dip	chr3	97802216	97802716
		Nktr	-0.322407	0.0458131	Akr1a1	0.0417694	1	Pdcd6	0.692455	4.43857e-40			Gm18212	chr8	82959664	82960164
		Tmpo	-0.41428	0.0464133	Sf3b5	0.0492363	1	Irs2	-1.25092	4.4761e-40			Lrch1	chr14	74843357	74843857
		Fbn2	0.722707	0.0465679	Slc16a7	-0.443	1	Fras1	2.47101	4.9332e-40			Laptm4a	chr12	8900067	8900567
		Tnks2	-0.355533	0.0472325	Slc25a4	0.123422	1	Ubb	0.263035	4.95714e-40			Scnn1g	chr7	121741526	121742026
		Pkm	0.191842	0.0473969	Esrra	0.412936	1	Fundc2	0.723455	5.00503e-40			Hivep2	chr10	14211001	14211501
		Jade3	-0.785047	0.0474647	Tmem41b	-0.154495	1	Ociad1	0.620412	5.1952e-40			Wdr95	chr5	149576920	149577420
		Rhof	-0.440788	0.048239	Bend7	-0.160799	1	Fam103a1	0.602986	5.49521e-40			Ctdspl	chr9	118948462	118948962
		Tmem98	0.732854	0.0484217	Rhoc	0.275154	1	Lzts2	0.860482	5.63614e-40			Glce	chr9	62105920	62106420
		Mlc1	0.706454	0.0486527	Arfgef1	-0.177585	1	Sdf4	0.661118	5.6392e-40			Noct	chr3	51220852	51221352
		Lcor	-0.676414	0.0494569	Med22	0.440235	1	Itih4	-2.12979	6.27995e-40			Ust	chr10	8256543	8257043
		Snx6	-0.35271	0.0499388	Tpcn2	0.417798	1	Nme1	0.6725	6.449e-40			Bod1	chr11	31771114	31771614
		Atf6	-0.542324	0.0500952	Lrrc42	-0.178933	1	1600012H06Rik	1.3318	6.78745e-40			Smco4	chr9	15512901	15513401
		Dusp14	-0.30409	0.0504493	Ssbp4	0.314808	1	Lamtor5	0.604585	6.8832e-40			Rap1gds1	chr3	139022670	139023170
		Nsd1	-0.429456	0.0515673	Tmem132c	-0.306166	1	Bex1	-1.39407	7.0888e-40			Sik3	chr9	46033837	46034337
		Mgp	-0.955257	0.051748	Rbm39	0.0323556	1	Echs1	-0.711237	7.80345e-40			Ctxn3	chr18	57481609	57482109
		Parg	-0.736229	0.0528217	Anapc4	-0.216969	1	Cytl1	3.5381	8.09449e-40			Atp5o	chr16	91858883	91859383
		Man1a2	-0.440387	0.0529904	Fndc3a	-0.278795	1	Itfg1	0.901884	1.04851e-39			Ctdspl	chr9	118964185	118964685
		Tbc1d10a	-0.37418	0.0530721	Crem	0.340603	1	Lrp4	1.57413	1.12216e-39			1700011L22Rik	chr8	79158115	79158615
		Aph1c	-0.703357	0.0530852	Tbc1d24	-0.35675	1	H6pd	-1.37286	1.22189e-39			Pxdc1	chr13	34661579	34662079
		Hmg20b	-0.252856	0.0538687	Sh3d19	-0.209879	1	Cttnbp2	2.57324	1.44382e-39			Slco3a1	chr7	74415732	74416232
		Emb	0.223829	0.054666	Atp2a3	0.410058	1	Arl1	0.557801	1.44714e-39			1700063K16Rik	chr16	76766639	76767139
		Fnip1	-0.489601	0.0548814	Elf1	-0.108974	1	Ube2b	0.448072	1.56759e-39			AC137742.1	chr16	73240147	73240647
		Clec2d	-0.686175	0.0551126	Gm8730	-0.0971981	1	Slc31a2	1.17863	1.57745e-39			Atxn2	chr5	121719320	121719820
		Serpine2	0.853325	0.0559191	Abcd3	-0.0492884	1	Lrrk2	-1.06072	1.60613e-39			Rps8-ps1	chr10	56297963	56298463
		Frmd4a	-0.468992	0.0582332	4833439L19Rik	-0.238142	1	Pdia3	0.465788	1.6604e-39			Gm5777	chr10	57746589	57747089
		Tmem41b	-0.421728	0.0582928	Stxbp3	-0.29245	1	Zmat4	-2.41672	1.68994e-39			Col6a6	chr9	105878500	105879000
		Rb1	-0.938129	0.0596323	Rasa1	-0.298019	1	Wnk4	-1.93703	1.79119e-39			Gm15744	chr7	89770068	89770568
		Cep78	-0.626983	0.0606595	Nsmce1	-0.241178	1	Ckap4	0.815743	1.95229e-39			Ilf3	chr9	21347703	21348203
		Rap1gap	0.819419	0.0617425	Dnajc4	0.390438	1	Bre	0.991717	1.99378e-39			Gm17228	chr17	63420258	63420758
		Epcam	0.219656	0.0633719	mt-Nd2	0.0721513	1	Npr1	-1.3564	2.5894e-39			Pja1	chrX	99557304	99557804
		Ywhae	-0.152208	0.0633902	Snrpg	0.0380909	1	Arrdc1	0.617903	2.79801e-39			Gm48177	chr12	77515541	77516041
		Elf3	0.664508	0.0653482	Il4ra	0.508159	1	Prdx5	0.399344	2.91804e-39			Gm3160	chr8	14230675	14231175
		Prdx2	0.194081	0.0655188	Chchd10	-0.000646059	1	Tom1l1	1.01932	2.97355e-39			Gm13216	chr2	5592639	5593139
		Impad1	-0.38755	0.0670478	Myh14	0.179815	1	Endod1	1.52699	3.0217e-39			Pawr	chr10	108366982	108367482
		Antxr1	0.901762	0.0673919	Ndufs5	0.0880916	1	Aplp2	0.403512	3.07509e-39			Trim44	chr2	102426403	102426903
		Tmx4	-0.697908	0.0688515	Mrfap1	-0.0565587	1	Fam107b	2.55217	3.29886e-39			Adamts6	chr13	104342543	104343043
		Vbp1	-0.341943	0.0692821	Copb1	-0.162502	1	Scmh1	1.02561	3.3812e-39			Lat2	chr5	134624055	134624555
		Mitd1	-0.484179	0.0695181	Col4a4	-0.217197	1	Adgrg1	-0.856458	5.36639e-39			Gprc5b	chr7	118956784	118957284
		Yme1l1	-0.388082	0.0695391	Ubxn8	-0.395675	1	Lrrc16a	1.16114	5.96594e-39			4930432M17Rik	chr3	121678876	121679376
		Lnpep	-1.18323	0.0700349	Eif4e	-0.126466	1	Ppp1r1b	1.14415	6.06853e-39			Gm5183	chr12	56054175	56054675
		Derl2	-0.302607	0.0707403	Setx	-0.344693	1	Gtpbp2	0.919335	6.12743e-39			5330417H12Rik	chr7	107683088	107683588
		Lrrc58	-0.33846	0.071389	Gsta4	-0.102099	1	RP24-330M21.1	-2.09903	6.1384e-39			Nisch	chr14	31212462	31212962
		Elfn1	0.538958	0.072847	Rpl12	0.0196374	1	Eif1a	0.719381	7.36823e-39			Col6a6	chr9	105869067	105869567
		Tnfrsf12a	0.29757	0.0732304	Syngr2	0.23411	1	Bloc1s1	0.705469	7.8098e-39			Prrc1	chr18	57281692	57282192
		Ythdc1	-0.361978	0.0748869	Slc30a7	-0.29906	1	Tmem208	0.573076	9.99605e-39			Lep	chr6	29031148	29031648
		Zfp646	-0.856699	0.0750738	Mbip	-0.0886437	1	Tinag	-0.757526	1.16558e-38			Gm49037	chr14	33363999	33364499
		Ralbp1	-0.213634	0.0761606	Mrps21	0.11253	1	Lrch1	1.29936	1.31983e-38			Mgat3	chr15	80189545	80190045
		Ablim3	-0.692175	0.076317	Psmb3	0.0602165	1	H2-DMa	-0.804267	1.39445e-38			Nr2c1	chr10	94144519	94145019
		Hook3	-0.419999	0.080383	Spry2	-0.161671	1	Pdcd6ip	0.666594	1.4055e-38			Hipk2	chr6	38933104	38933604
		Map6	-0.387229	0.0807864	Psmd12	-0.233769	1	Tm9sf3	0.569996	1.41715e-38			Dot1l	chr10	80761827	80762327
		Fam76a	-0.438794	0.0807976	Pik3c2a	-0.246176	1	Id2	-0.360939	1.44932e-38			Gm48777	chr12	50901794	50902294
		Ubl4a	-0.309901	0.0821761	Ptbp2	-0.347142	1	Clptm1	0.870447	1.46441e-38			Gm7099	chr12	9229910	9230410
		Smagp	0.555626	0.0839292	Gas6	0.0843838	1	Lats2	1.28401	1.56613e-38			Gm47553	chr12	54399007	54399507
		2900076A07Rik	-0.871521	0.0842628	Ndufb11	-0.0292085	1	Zmat5	0.878772	1.60572e-38			Arhgef28	chr13	98096303	98096803
		Yif1a	-0.294764	0.0845479	Sfn	0.369919	1	Agpat2	0.823876	1.69751e-38			Rab20	chr8	11459179	11459679
		Tspan1	0.459835	0.0863605	Ldha	-0.0306097	1	Pdcl3	0.655585	1.87398e-38			Lats2	chr14	57753555	57754055
		Aldh2	0.251376	0.0875695	Rpl36a	0.058419	1	Ptprn	3.72251	1.90178e-38			Mfhas1	chr8	35576831	35577331
		Apaf1	-0.784741	0.0895743	Pycard	0.277787	1	Naaa	2.58967	1.93105e-38			Il13ra2	chrX	147196031	147196531
		Cebpa	0.895968	0.0901263	Dopey1	-0.24932	1	Ifit1	3.5597	1.97529e-38			AC167670.1	chr16	46670792	46671292
		Pim3	-0.397472	0.0901727	Mphosph10	-0.382943	1	Rbck1	1.03748	2.07825e-38			Enpp6	chr8	46947998	46948498
		Cdk12	-0.454581	0.0907008	Srcap	-0.430386	1	Gk	-1.53604	2.43242e-38			Gm45445	chr8	65084146	65084646
		Rab9	0.327877	0.0917377	Limk2	0.360994	1	Paqr4	1.19908	2.7883e-38			Eva1b	chr4	126150288	126150788
		Tjp3	1.01066	0.0949692	Evi5	-0.200185	1	Ptp4a2	0.544154	2.89926e-38			Galnt18	chr7	111782856	111783356
		Hcfc1r1	-0.185691	0.0952847	Irs2	-0.121993	1	Hk2	-1.95407	3.1795e-38			Peak1	chr9	56331140	56331640
		Dip2b	-0.62892	0.0959241	Mapre1	-0.181601	1	Ifi35	1.05709	3.42743e-38			Gm15206	chrX	162579602	162580102
		Trappc2l	-0.203543	0.0970572	Lgi3	0.0947408	1	Rcan2	1.6343	3.5551e-38			Mterf4	chr1	93298767	93299267
		Ddx21	-0.551292	0.0970748	Lamc1	0.290263	1	Fgd6	-1.89129	3.57522e-38			Fkbp5	chr17	28472196	28472696
		Tgs1	-0.488637	0.0976677	Phpt1	0.147063	1	Prkca	1.0641	3.86508e-38			Commd9	chr2	101960732	101961232
		Cbarp	0.922402	0.0985122	Tex10	-0.242168	1	Mrpl17	0.693542	3.98967e-38			Iqcf5	chr9	106519374	106519874
		Rnf103	-0.541154	0.0986678	Pfkl	-0.207208	1	Rcan1	1.493	4.17199e-38			A930033H14Rik	chr10	69277665	69278165
		Smpd4	-0.688651	0.107121	Fkbp11	0.386816	1	Sec61b	-0.344659	5.18248e-38			Fam49a	chr12	12283600	12284100
		Ctsl	-0.197816	0.108242	Cox6b2	-0.357279	1	Snx17	0.851652	6.90951e-38			Gm18301	chr1	52141497	52141997
		Smarca2	-0.393789	0.109157	Adam19	0.151886	1	Ppp1cc	0.669876	7.42673e-38			Gm48869	chr13	9350625	9351125
		Ybx1	0.184207	0.111034	Ube3b	0.231049	1	Lurap1l	0.641977	8.97715e-38			Gm11679	chr11	112217512	112218012
		Ccdc122	-0.611313	0.111399	Kcnj2	-0.297343	1	Epn2	0.940736	9.17637e-38			Gpr26	chr7	132043535	132044035
		Ganab	-0.429562	0.111803	Pias4	0.384539	1	Ddc	2.55512	9.64726e-38			Gm5108	chr5	67902369	67902869
		4921506M07Rik	-0.885804	0.112066	Cish	0.350197	1	Enpep	-0.598627	1.0878e-37			Gm6227	chr6	117533280	117533780
		Kpna4	-0.408719	0.113109	Mllt3	-0.306809	1	Pigp	0.651043	1.34968e-37			Fam49a	chr12	12274050	12274550
		Fgf1	-0.218248	0.113899	Hif1a	-0.2152	1	Amhr2	1.48395	1.46738e-37			Dcaf5	chr12	80368912	80369412
		Ccdc92	-0.449995	0.114798	Zmat4	-0.244169	1	Gapdh	0.362192	1.78742e-37			Lrrc1	chr9	77508211	77508711
		Mob4	-0.287313	0.117735	Rnaset2b	0.00997809	1	Mxd4	0.537193	1.78913e-37			Setbp1	chr18	78970486	78970986
		Errfi1	0.316494	0.118138	Tceb2	0.0791046	1	Plxnb2	0.680863	1.83596e-37			Phax	chr18	56513706	56514206
		Klf10	0.588688	0.122054	Usp53	-0.243554	1	Sub1	-0.329936	2.02015e-37			Gm16134	chr13	63225940	63226440
		Gm8730	0.293836	0.123575	Hyou1	0.466663	1	2210013O21Rik	0.786681	2.40533e-37			Gna12	chr5	140785289	140785789
		D15Ertd621e	-0.422567	0.129349	Emc6	0.0658204	1	Pbx4	3.15359	2.44726e-37			Cemip	chr7	84040646	84041146
		Erich1	-0.601847	0.135364	Tmem176b	0.0556851	1	Reps2	1.8914	2.46666e-37			Enpp6	chr8	47135887	47136387
		Fyttd1	-0.394081	0.135399	Mapk1	-0.175389	1	Fermt2	0.64852	2.48857e-37			Stard8	chrX	99012444	99012944
		Cep350	-0.634811	0.136573	Cebpz	-0.0979502	1	Zfp36l2	-1.54542	2.93639e-37			Gm28466	chr1	118480387	118480887
		Uxs1	-0.481689	0.139128	Ghdc	0.556258	1	Fkbp9	0.92579	3.16223e-37			Sgo2a	chr1	57962749	57963249
		Suz12	-0.522774	0.13956	Atp11b	-0.141208	1	Sat1	-0.50733	3.7093e-37			Tyro3	chr2	119827540	119828040
		Hmgn3	-0.243245	0.141991	Sqle	-0.306149	1	Dgcr6	0.786977	4.11836e-37			Grk2	chr19	4334473	4334973
		Atp1b3	-0.38833	0.14219	Zfp518a	-0.488241	1	Isg15	1.8402	4.27103e-37			Esd	chr14	74818268	74818768
		Pcgf5	-0.564292	0.145043	St6gal1	0.400166	1	Mtss1	-1.21178	4.42705e-37			Gm27036	chr13	44420503	44421003
		Foxn2	-0.695895	0.14552	Slco3a1	0.363572	1	Ddx26b	-1.28655	4.96845e-37			St7l	chr3	104848812	104849312
		Lyrm4	-0.697642	0.149207	Cdc14a	-0.317823	1	Coa3	0.498194	5.61508e-37			Ifit2	chr19	34556642	34557142
		Csnk2a1	-0.28506	0.151331	Pdia4	-0.169748	1	Mob2	0.944466	6.16669e-37			Rbbp9	chr2	144546879	144547379
		Bsg	-0.0994757	0.152312	Kank2	0.250426	1	Idh3a	0.92817	7.67627e-37			Myo16	chr8	10151837	10152337
		Usp16	-0.467315	0.155141	Gnpnat1	-0.140853	1	Cyp2f2	-1.77953	7.7652e-37			Ndufaf6	chr4	11042189	11042689
		Prep	-0.361331	0.155575	Psma2	-0.0590782	1	Cyb561	0.944277	9.45899e-37			Gm6082	chr9	63120662	63121162
		Lcorl	-0.702642	0.156521	Ogdh	0.193626	1	Mical2	0.813963	9.47821e-37			Add2	chr6	86055717	86056217
		Ier5	0.75799	0.159555	Saysd1	-0.280835	1	Rnf7	0.544468	9.49882e-37			Grb10	chr11	11987771	11988271
		Slx4ip	-1.14673	0.160758	Grina	0.224712	1	Tfcp2l1	-1.01108	1.06128e-36			Usp24	chr4	106313829	106314329
		Tm9sf2	-0.28348	0.161193	Gapvd1	-0.291213	1	Clmn	-1.63391	1.12968e-36			Gm17528	chr13	28728045	28728545
		Yipf2	-0.46237	0.16434	Scyl1	0.2915	1	Rpl23	-0.155388	1.1695e-36			Gm11372	chr13	31316876	31317376
		Trp53i11	0.849118	0.164882	Creg1	-0.143276	1	Med30	0.800483	1.24439e-36			Gm9575	chr16	50877692	50878192
		Rab8b	-1.01464	0.16588	Morf4l2	0.120194	1	Slc16a1	-1.47731	1.25887e-36			Gm9913	chr2	125394637	125395137
		Mpp7	-0.409693	0.16723	Rap1b	-0.139233	1	Ctsa	0.907545	1.2694e-36			Gm19637	chr1	54575055	54575555
		Smim4	-0.397904	0.170313	C77370	-0.273073	1	Atox1	0.336584	1.40738e-36			Pde8b	chr13	95235403	95235903
		Zfp821	-0.880746	0.176361	Josd2	0.291462	1	Slc44a3	0.93947	1.53627e-36			Lrrc1	chr9	77456485	77456985
		Dnajb4	-0.331097	0.177103	Egfl6	-0.0224443	1	Ralgapa2	-1.26415	1.68822e-36			Gm47924	chr10	25702887	25703387
		Rab6a	-0.236712	0.178578	Ypel3	0.131641	1	Atp7b	-1.54887	1.9418e-36			Gm36996	chr3	45233833	45234333
		Zfp36l1	0.237915	0.17936	Higd2a	0.113548	1	Tmem245	-0.691714	2.21442e-36			Gm15027	chrX	13134690	13135190
		Cisd2	-0.276401	0.181331	Slc26a2	-0.115045	1	Smap1	0.665691	2.43257e-36			Gm17870	chr10	99949811	99950311
		Mef2a	-0.404011	0.194308	Iscu	0.134963	1	Chpt1	0.568547	3.05065e-36			Lama3	chr18	12338742	12339242
		Efemp1	0.419765	0.196814	Spcs2	-0.0557516	1	BC022687	1.82151	3.38494e-36			Apbb2	chr5	66613060	66613560
		Stat3	0.424303	0.19963	Cmtm6	0.219135	1	Col6a2	-1.77275	3.75519e-36			Cog7	chr7	121956377	121956877
		Hmbs	0.563253	0.206784	Slc6a9	0.415099	1	Ppp1r16a	0.732464	3.77027e-36			Hacd4	chr4	88476728	88477228
		Gns	-0.370905	0.207468	Myeov2	0.081431	1	Ube2l3	0.592528	3.78532e-36			Gm47986	chr9	53085062	53085562
		Sema4f	0.775133	0.215487	Ndufs7	0.077255	1	A530020G20Rik	-2.71194	4.0637e-36			Ifit1	chr19	34641136	34641636
		Foxa2	-0.289249	0.217087	Eif6	-0.208037	1	Ier2	-0.568104	4.0659e-36			Nrp2	chr1	62681923	62682423
		Cdk11b	-0.363228	0.218751	Mtch2	-0.0873773	1	Slc12a4	1.24052	4.08075e-36			Nop58	chr1	59687467	59687967
		Xist	-0.0359196	0.219072	Qser1	-0.366827	1	Yipf3	0.680807	4.40379e-36			Tat	chr8	110001966	110002466
		Sike1	-0.296201	0.21999	Pdk2	0.374275	1	Mal	0.632574	4.71034e-36			Amd-ps4	chr4	51310454	51310954
		Prkcz	-0.263237	0.222069	Rasl11a	-0.066975	1	Mmd	0.971068	5.52359e-36			Gm8707	chr9	41735917	41736417
		Klc3	0.404343	0.223923	Creld1	0.373364	1	Ginm1	0.765339	5.62186e-36			Trpc4ap	chr2	155666136	155666636
		Mdm2	-0.41055	0.224474	Wac	-0.193922	1	Ergic3	0.548287	5.73345e-36			1600014C23Rik	chr17	45711081	45711581
		Rasa2	-0.650815	0.225763	Mpzl1	-0.222519	1	Arl6ip4	0.743354	5.86649e-36			Agpat5	chr8	18794607	18795107
		Pdpk1	-0.458251	0.226572	Igfbp7	0.0750513	1	Anapc16	0.778734	6.05367e-36			Fam198b	chr3	79887911	79888411
		Rpn1	-0.304055	0.227307	Cys1	-0.438242	1	Fis1	0.359538	6.61495e-36			Fign	chr2	63832276	63832776
		Hdgfrp3	-0.635626	0.233881	Cdk13	-0.317814	1	Spred2	-1.89577	6.7931e-36			Abcg1	chr17	31042367	31042867
		Sdf2	-0.271118	0.235297	Sftpa1	0.060839	1	Necap2	0.798491	8.84944e-36			Gm10031	chr1	156520060	156520560
		Vti1b	-0.309808	0.238454	Pink1	0.265856	1	Dubr	2.33974	1.00075e-35			Kif9	chr9	110494368	110494868
		Rap2c	-0.455647	0.238896	Slc26a9	-0.166637	1	Amn1	0.963636	1.06337e-35			Agtpbp1	chr13	59466378	59466878
		Map3k4	-0.760215	0.238915	Rabac1	-0.0432095	1	Snx2	0.677104	1.20272e-35			Phax	chr18	56511034	56511534
		Klhdc8a	0.418398	0.239988	Tle3	0.442491	1	Popdc2	3.03856	1.41869e-35			Hsd17b4	chr18	50080189	50080689
		Arhgap23	-0.691965	0.245295	Spcs1	-0.0781509	1	Serinc1	0.671064	1.42026e-35			Retreg2	chr1	75152410	75152910
		Abcb10	-1.05064	0.246947	Ccdc50	-0.26346	1	Npdc1	0.872218	1.59543e-35			Trim32	chr4	65907557	65908057
		Arl5a	-0.306253	0.248282	Cisd2	-0.163046	1	Prep	0.929664	1.6937e-35			Ctnnd1	chr2	84643729	84644229
		Atp5k	0.143698	0.248431	Uba6	-0.441782	1	Glrx3	0.75034	1.80966e-35			Gm18962	chr14	48387212	48387712
		Snx22	1.08346	0.250132	Rpl4	0.037754	1	St6galnac2	0.605081	2.10383e-35			Fam155a	chr8	9802589	9803089
		Gadd45g	-0.217533	0.254983	Tcp1	-0.140629	1	Sytl2	-2.49974	2.14731e-35			Fgfrl1	chr5	108713577	108714077
		Ahr	-0.609982	0.260453	A530020G20Rik	-0.343716	1	Rpl14	-0.197836	2.18993e-35			Gm47536	chr9	32226958	32227458
		Uqcrc2	0.272262	0.26113	Zfp326	-0.249625	1	Lsm14a	0.705074	2.24988e-35			Usp12	chr5	146755966	146756466
		Dync1h1	-0.327351	0.2616	Ddx21	-0.242644	1	Clptm1l	0.835421	2.5783e-35			Trim8	chr19	46486824	46487324
		Limk2	-0.424242	0.265728	Irf2bp1	0.318025	1	Uhrf1bp1l	-0.949508	2.81863e-35			Gm5554	chr5	42959418	42959918
		Mtpn	-0.287086	0.269209	Fam20b	-0.262225	1	Greb1	-3.10749	2.97371e-35			Snx13	chr12	35036402	35036902
		Kif1b	-0.326043	0.270653	Ywhaq	-0.0800007	1	Mbnl1	0.480517	3.54114e-35			Gm21985	chr2	112280817	112281317
		Bag3	0.653351	0.273711	Dclk1	-0.255529	1	Nnat	0.825646	3.65219e-35			Scnn1b	chr7	121915860	121916360
		P4ha1	-0.339638	0.275783	Smim14	0.0043879	1	H2afz	0.345572	4.7154e-35			Efna5	chr17	62681163	62682128
		Ubn2	-0.329149	0.276303	AU040320	0.372685	1	Snrpb	0.466187	4.77044e-35			Gm3687	chr5	63724016	63724516
		Zfp937	-1.06984	0.278714	Bach1	-0.28128	1	Alad	0.576037	5.46495e-35			Gm44859	chr19	12037695	12038195
		Abhd13	-0.527114	0.280103	Prpf6	-0.249781	1	Trim12a	1.36835	5.6226e-35			Pard3b	chr1	61695500	61696000
		Arhgdia	-0.15777	0.283553	Gm11744	-0.210069	1	Tor1aip2	0.805143	6.10673e-35			Gm3828	chr10	80948084	80948584
		Mphosph8	-0.43511	0.285789	Fabp12	-0.225911	1	Smad7	0.983724	6.13796e-35			Gm7672	chr10	21966757	21967257
		Cdc27	-0.553459	0.287782	Bag4	-0.485381	1	Tgfbr2	0.838452	6.57784e-35			Cdr2	chr7	120969174	120969674
		Heca	-1.04454	0.289146	Ssr1	-0.0722422	1	Atp5l	0.238685	8.34654e-35			AC163662.1	chr16	78226435	78226935
		Nsun6	-0.770591	0.290561	Wasf2	-0.0434906	1	Rtp4	1.57575	8.42836e-35			Gm12852	chr4	99102823	99103323
		Runx1	-0.362471	0.295782	Lcp1	-0.200846	1	Adam15	1.64636	9.98508e-35			Gm15750	chr5	4862963	4863463
		Coq10b	-0.30457	0.296491	Gadd45b	-0.284564	1	Emc3	0.838577	1.01282e-34			Gm2606	chr15	12462537	12463037
		Myo9a	-0.376661	0.298502	Slc25a19	0.422905	1	Nceh1	0.89071	1.31863e-34
		Lap3	0.501095	0.299061	Ring1	0.267423	1	Rnf215	0.894914	1.3962e-34
		Zfp664	-0.390065	0.30038	Macrod1	-0.222503	1	Commd4	0.794714	1.50765e-34
		Hsph1	-0.85893	0.302997	Polg	0.304709	1	Mpp5	0.936016	1.68801e-34
		Nfkb2	0.635896	0.30621	1190002N15Rik	-0.268342	1	Cmpk1	0.594658	1.79597e-34
		Rbm25	-0.246596	0.3076	Psmb1	-0.0217756	1	Dnaja1	-0.489631	1.87428e-34
		Fam188a	-0.395896	0.307861	Kmt2c	-0.20452	1	H2afy	0.524262	2.31122e-34
		Rpl13-ps3	0.358443	0.317616	Manf	0.0474079	1	Ebp	0.933115	2.51826e-34
		3222401L13Rik	-0.630382	0.319808	Zfp386	-0.409254	1	Rock1	0.60716	3.22087e-34
		Sfpq	-0.264443	0.321074	Fbrs	0.395528	1	Psmc1	0.86031	4.91657e-34
		Glul	0.6709	0.324158	Msmo1	-0.256879	1	Cnih4	0.813804	5.52579e-34
		Matn4	-0.169521	0.327113	Ufsp2	-0.330827	1	Fam111a	-1.71527	5.90523e-34
		Dmxl1	-0.537471	0.327361	Baz1b	-0.0519476	1	Kalrn	-2.18267	7.10036e-34
		Golgb1	-0.330708	0.327986	Cdh1	0.0413918	1	Btg1	-0.411828	7.90202e-34
		Zfp106	-0.410347	0.329748	Hopx	-0.358396	1	Pygo1	-1.89323	8.2188e-34
		Cfap43	-0.499456	0.33024	Zfyve21	-0.265747	1	Cracr2b	-1.11346	9.61263e-34
		Sumo3	0.316244	0.337665	Fam193a	-0.221108	1	Papss2	2.09286	9.93393e-34
		Tulp4	-0.352768	0.337884	Ubxn1	-0.118645	1	Tsg101	0.71184	1.01021e-33
		Lysmd3	-0.653688	0.338089	Smarca2	-0.0539104	1	Abhd2	-0.728597	1.08561e-33
		Ifngr2	-0.261099	0.340159	Ptges3	-0.147431	1	Hyal2	1.51532	1.13283e-33
		Fosl2	-0.344936	0.343564	Gpr146	0.411643	1	Shh	0.923218	1.29574e-33
		Tbca	0.157651	0.349003	Ino80d	-0.2361	1	Rgcc	0.638757	1.38531e-33
		Rab35	-0.408668	0.349033	Phactr4	-0.257061	1	Pitpnm3	1.06968	1.3871e-33
		Fktn	-0.496553	0.350496	Zfyve16	-0.355598	1	Cdc37	0.63167	1.50166e-33
		Zfyve16	-0.602982	0.351306	Glul	0.300299	1	Eif3g	0.603976	1.73219e-33
		Il4ra	0.634316	0.352145	Mal2	-0.0624698	1	S100a1	0.482351	1.86038e-33
		Esco1	-0.605373	0.353606	Dynlt1c	0.286254	1	Nono	0.580645	2.00016e-33
		Eif3j1	-0.294098	0.361043	Rc3h2	-0.246452	1	Ldlr	-1.21081	2.00947e-33
		Mpdu1	0.509998	0.365264	Mob3b	-0.215951	1	Herpud1	-0.639788	2.28641e-33
		Irf1	0.583609	0.369019	0610010K14Rik	-0.279853	1	Daam2	1.26034	2.42555e-33
		Pnpla8	-0.37657	0.370259	Dstyk	0.397232	1	Rbms1	0.473684	2.6918e-33
		Eef1g	0.16974	0.37089	Gpi1	0.200834	1	Dcun1d5	0.636243	3.01773e-33
		Bmp1	0.405416	0.374178	Dhx29	-0.421667	1	Ormdl2	0.732053	3.44117e-33
		Atp5g2	0.136488	0.375978	Pdpn	-0.204133	1	Hmox1	-1.38012	3.7155e-33
		Cd59a	0.340053	0.377401	Hnrnpul2	-0.101336	1	Cd24a	1.50731	3.8871e-33
		Dnajc24	-0.455208	0.389132	Prorsd1	-0.249541	1	Cep78	1.86233	3.98218e-33
		Kmt2d	-0.375932	0.390515	Slc24a5	-0.207119	1	Msl3l2	1.47547	4.0321e-33
		Bax	-0.221683	0.391122	U2surp	-0.120758	1	Ctdspl	0.86727	4.32983e-33
		Purb	-0.331065	0.401095	Dip2c	-0.210858	1	Abca7	1.23269	5.1921e-33
		Thoc2	-0.342116	0.408833	Serinc5	0.417004	1	Tox3	-3.20932	5.31221e-33
		Eif3a	-0.231017	0.411547	Polr2j	0.126141	1	Pold4	0.867741	5.70683e-33
		Fads3	-0.180445	0.413001	Tjp1	-0.226475	1	Rnf122	1.54122	6.4146e-33
		Nradd	0.497516	0.415715	Dusp14	0.368734	1	Dok1	1.57838	6.84974e-33
		Trim8	-0.280098	0.415948	Map4k5	-0.359104	1	Hdac5	0.87342	7.26838e-33
		Atp5l	0.0948048	0.418029	Trappc2l	-0.134252	1	Rab14	0.41143	7.3866e-33
		Crebrf	-0.418192	0.421056	Slc35a1	-0.203694	1	Ifit2	2.91888	7.64844e-33
		Rac3	0.319867	0.421609	Armcx3	-0.309067	1	Pde7a	0.649253	8.8249e-33
		Nap1l1	-0.254784	0.422571	Phf11d	0.350199	1	Tbl1x	0.863752	9.07572e-33
		Bmf	0.908621	0.423199	Dapk2	0.339817	1	G0s2	-2.11771	1.18782e-32
		2810004N23Rik	-0.577605	0.429624	Epha4	-0.221016	1	Cst8	-3.46006	1.23832e-32
		Eif4g1	-0.272168	0.431109	Utp14a	-0.353762	1	Psmc3	0.623581	1.4424e-32
		Ist1	-0.398965	0.432867	Aasdhppt	-0.325259	1	Ndufb4	0.3735	1.54097e-32
		Lmtk2	-0.521331	0.434245	Ldlr	-0.191737	1	Mff	0.626291	1.55712e-32
		Fem1c	-0.600792	0.436115	Pmp22	0.36144	1	Glrx	-0.744603	1.56547e-32
		Mtmr6	-0.398942	0.43641	Rock1	-0.0762909	1	Tsc22d4	0.771635	1.75751e-32
		Rhobtb1	-0.636793	0.43711	Nr2c2	-0.132172	1	Nde1	1.38619	1.84483e-32
		Lrif1	-0.496757	0.437298	Gpm6b	-0.272744	1	R3hdm4	0.568558	1.88353e-32
		Rnf4	-0.439293	0.440212	Ip6k1	0.343549	1	Trappc2	0.988424	1.90863e-32
		Tmem127	-0.48893	0.44782	Epc1	-0.310662	1	Nt5c	0.730529	1.95833e-32
		Uggt1	-0.426404	0.450638	Sirt1	-0.373654	1	Ybx1	0.350446	2.04434e-32
		Enpp4	-0.61352	0.452595	Wiz	0.427911	1	Casc4	-1.15206	2.12408e-32
		Pigyl	0.267221	0.455526	Mpc1	0.0632876	1	Lox	2.49927	2.13114e-32
		Usp53	-0.528984	0.460916	Ndufa13	0.0432718	1	Bak1	1.22642	2.29336e-32
		AY036118	0.518909	0.467375	Klhdc3	0.320476	1	Ddx58	1.11903	2.31791e-32
		mt-Nd4	-0.0804726	0.469376	Pitpnb	-0.208235	1	Ube2l6	1.56442	2.45149e-32
		2310007B03Rik	-0.243953	0.47193	Arpc3	0.0339639	1	Pon1	-3.80906	2.59675e-32
		Trim44	-0.365936	0.473797	Bicc1	-0.269943	1	Lrrc8a	1.18692	2.81017e-32
		Ldhb	0.412494	0.475297	Gspt1	-0.179421	1	Lamtor1	0.708786	2.91734e-32
		Cd81	0.110661	0.488911	Ctsd	0.16858	1	Sys1	0.66341	2.99116e-32
		Tuba8	0.461032	0.50001	Zbtb7a	-0.147984	1	Ablim3	2.66059	3.45348e-32
		Camk2n1	0.350533	0.500272	Srsf6	-0.133812	1	Mrpl54	0.496307	3.81631e-32
		Fam20b	-0.620873	0.509027	Top2b	-0.160712	1	Fam89b	1.39351	4.16438e-32
		Myo5c	0.443694	0.512875	Filip1l	-0.340447	1	Ormdl3	1.05451	4.72546e-32
		Gm561	-0.339348	0.518887	Mfap3l	-0.240458	1	Mat2b	0.654774	5.23603e-32
		Rpl6l	0.291614	0.519471	BC003331	-0.152425	1	Ext2	0.978341	5.45445e-32
		Fndc3a	-0.484548	0.530246	Col4a2	0.0927157	1	Zdhhc14	2.36368	5.69178e-32
		Ccdc186	-0.490943	0.53029	Ociad2	0.106574	1	Maea	0.820353	5.72193e-32
		Wasl	-0.248233	0.535389	Cnbp	-0.0613044	1	Rin3	1.68222	6.02145e-32
		Zyx	0.53197	0.536249	Ugp2	-0.107996	1	Urm1	1.01469	6.06902e-32
		Tubb2a	0.368307	0.543466	Msi2	-0.201557	1	Hnmt	-1.36824	6.32505e-32
		Ndufc2	0.13348	0.554286	Suclg2	-0.0112475	1	Efnb1	0.83547	8.89509e-32
		Htra1	-0.244523	0.558248	Eci2	-0.166953	1	Wbp2	0.597602	9.22558e-32
		Ascc3	-0.489791	0.561372	Sh3glb1	-0.143887	1	Nucb1	0.694546	9.43279e-32
		Lamb2	-0.256884	0.563696	Gstt3	-0.163983	1	Ubc	0.408475	9.65361e-32
		Elf4	-0.673424	0.57314	Senp2	-0.304178	1	Nfkbie	3.13353	9.76512e-32
		Pgd	0.458609	0.575211	Usf1	0.351798	1	Tnip3	2.18379	1.00326e-31
		Rilpl2	0.37659	0.57912	Ppil4	-0.303777	1	Tmc4	0.715724	1.16391e-31
		Eno1	-0.311453	0.579462	Kcmf1	-0.0369882	1	Kcnj15	-0.831642	1.178e-31
		Oxa1l	0.466615	0.580599	Med14	-0.286823	1	Psma1	0.537139	1.20145e-31
		Clcf1	1.21588	0.583383	Srsf10	-0.149225	1	Chmp4b	0.486478	1.20534e-31
		Npr2	0.43371	0.584051	Nedd8	0.0897765	1	Nras	0.790081	1.21667e-31
		Atpif1	0.13532	0.585173	Lamtor4	0.137108	1	Cdc42ep1	1.51323	1.24197e-31
		Dnajc1	-0.355523	0.592096	Cdkal1	-0.379157	1	Nfkb2	1.42459	1.24635e-31
		Zfp148	-0.467267	0.592182	Rac3	-0.139468	1	Lrrc75a	1.87917	1.3643e-31
		Ifi27	-0.151501	0.595004	Gnai3	-0.121606	1	Fstl1	2.45514	1.5873e-31
		Lamp3	0.165731	0.598636	Zbtb37	-0.402647	1	Ergic1	1.05665	1.6157e-31
		Lin7c	-0.29558	0.598727	Ctcf	-0.250487	1	Schip1.1	1.92574	1.61733e-31
		Tmod3	-0.250173	0.609194	Usp34	-0.163748	1	Ankrd46	0.960622	1.84804e-31
		Luzp1	-0.394971	0.614108	Mast4	-0.177474	1	Pink1	0.749591	2.20583e-31
		Bmpr2	-0.2884	0.626972	Atp6v1f	0.0939541	1	Csgalnact2	0.690907	2.31844e-31
		Tgfb3	0.720378	0.629479	Ccdc125	-0.08189	1	Ndufb8	0.379281	2.35947e-31
		Zfp329	-0.441707	0.633813	Krit1	-0.201461	1	Smim12	0.939013	2.48505e-31
		Skp1a	-0.185265	0.646978	Fip1l1	-0.156943	1	Idh2	-0.573608	2.62363e-31
		Tmem181a	-0.638129	0.649866	Npc1	-0.127425	1	Arxes2	0.77206	2.72294e-31
		Tmem171	0.854803	0.65546	Taf7	-0.302894	1	Oser1	-0.87632	2.85581e-31
		Nfe2l1	-0.260987	0.658502	Tmem154	-0.326518	1	Micu1	1.13136	2.8661e-31
		Rps26-ps1	0.302197	0.665993	Per3	-0.136306	1	Psmd8	0.507924	2.92662e-31
		Pawr	-0.975411	0.671596	Amer1	-0.319357	1	Lsm6	0.599681	3.00603e-31
		Etfa	0.356804	0.673742	Kat6a	-0.383035	1	Slc38a10	0.901339	3.02794e-31
		Top1	-0.221028	0.677863	Gigyf2	-0.277389	1	Ccdc12	0.441224	3.20889e-31
		Batf	-0.338248	0.685629	Anks1	0.469563	1	Itgb3	1.90541	3.54248e-31
		Med21	-0.246089	0.710482	Rbm26	-0.213914	1	Lrrc1	1.16001	3.71332e-31
		Ppp1r2	-0.235356	0.710868	Bri3	-0.00713791	1	Rnf150	3.10889	3.80743e-31
		Kif1c	0.421523	0.720313	Ncstn	0.275996	1	Borcs8	0.688047	4.02711e-31
		Csnk1a1	-0.223039	0.728403	Rbpj	-0.276408	1	Snn	2.6996	4.89941e-31
		Setd5	-0.334455	0.731932	Phlda1	-0.101203	1	Myo9b	1.39668	5.21198e-31
		Cdkn1a	0.813366	0.736112	Mob4	-0.121218	1	Sfxn2	-1.67025	5.36648e-31
		Atf7ip	-0.378772	0.741054	Myo6	-0.200275	1	Rps25	-0.15338	5.54209e-31
		Rasal2	-0.816478	0.775051	Etfa	-0.169278	1	Slc39a4	1.0042	5.70346e-31
		Il17d	-1.03996	0.779518	Taf2	0.0605016	1	Eif4a2	0.366802	6.50236e-31
		Serp1	-0.219635	0.788523	Rps23	-0.021124	1	Dynlt1c	0.831075	7.25326e-31
		Dctn3	-0.179614	0.790606	Sfxn5	-0.38425	1	Ppp1r12b	1.31175	7.9605e-31
		Pqlc3	-0.523422	0.797719	Rela	0.335852	1	Rilpl1	1.04854	7.96992e-31
		2410015M20Rik	0.189905	0.823914	Avpi1	0.0760494	1	Cytip	0.890798	8.11734e-31
		Dnm1	0.65184	0.825189	Ly6c1	-0.116816	1	Mea1	0.661933	8.17721e-31
		Sec63	-0.403888	0.826944	Pdia6	-0.107837	1	Cct5	0.574366	8.4885e-31
		Foxn3	-0.257747	0.835169	Tmprss4	-0.093307	1	Prickle1	2.32083	8.87097e-31
		Clint1	-0.396561	0.852096	Supt16	-0.148882	1	Arhgap5	0.650877	9.65608e-31
		Birc3	0.887015	0.863808	Sp3	-0.200204	1	Prkci	0.692344	1.07197e-30
		Fkbp14	-0.891116	0.867817	Taok2	0.373922	1	Mtdh	0.533342	1.07283e-30
		Mme	0.661397	0.868814	Rpl39	0.0557684	1	Cox6a2	-0.788114	1.21047e-30
		Zdhhc5	-0.548462	0.868898	Oaz2	0.0390181	1	Chp1	0.684246	1.26383e-30
		Dpyd	1.12081	0.885578	Agap3	0.253436	1	Sft2d1	0.671045	1.27258e-30
		Yipf4	-0.211128	0.887141	Foxj2	0.402652	1	Fabp3	2.47263	1.29412e-30
		Slc7a1	-0.79664	0.896587	Lrp5	0.183536	1	Hmgn3	0.561047	1.38562e-30
		Mxra8	-0.460615	0.897649	Sypl	-0.0260094	1	Uqcrh	0.242742	1.52379e-30
		Dusp11	-0.312626	0.902464	Eci1	-0.138616	1	Arpp19	0.380569	1.55768e-30
		Tbc1d9	-0.967088	0.906536	Nipbl	-0.199241	1	Txndc5	0.644616	1.72626e-30
		Ano1	0.216249	0.920087	Rnf144a	0.402909	1	Kank2	0.728883	1.74801e-30
		Pdia6	-0.20569	0.920145	Tapbp	0.169161	1	Ncor2	0.94921	1.86973e-30
		Pbx3	-0.443242	0.925245	Ube2d3	-0.0892459	1	Tmem14c	0.500002	2.05626e-30
		Mmp11	-0.217033	0.927244	Slc48a1	0.235056	1	Tspan31	0.761989	2.28294e-30
		Sec14l1	-0.24083	0.932967	Srpk1	-0.28745	1	Me1	-0.822947	2.38124e-30
		Zfp945	-0.427384	0.938867	Tubgcp5	-0.42851	1	Klhl9	0.717535	2.39511e-30
		Mmp14	-0.333631	0.940125	RP24-143K11.2	-0.26257	1	Fnbp1l	0.573134	2.5361e-30
		Il17re	-0.262809	0.945344	Tsix	-0.269815	1	Bola3	0.671713	2.57292e-30
		Syncrip	-0.355132	0.951043	Ptov1	0.0371835	1	P4ha3	3.1925	2.65753e-30
		Atp6v0a1	-0.32282	0.963673	Tor3a	0.508859	1	Plod2	1.67898	2.96397e-30
		Ssbp2	0.543449	0.970341	Srp14	0.0149191	1	Pomgnt1	1.08587	3.14499e-30
		Inip	-0.704933	0.973235	Tshz1	0.344298	1	Clstn1	0.583806	3.45843e-30
		Gprc5b	-0.529759	0.973772	Dpp9	0.238587	1	Wdr1	0.657255	4.36038e-30
		Sema3c	0.925296	0.975749	Rbm10	0.193734	1	Tsen34	0.615912	4.53045e-30
		Pon2	-0.260699	0.98822	Ddx50	-0.202773	1	Timm17a	0.648732	5.02252e-30
		Pdia4	-0.311359	1	Hdgf	0.125188	1	Mast4	-1.08224	5.63453e-30
		Syt7	1.11686	1	Asxl2	-0.240026	1	Elf4	3.1385	5.72425e-30
		Atr	-0.648192	1	Lrrc73	0.52068	1	Ankrd29	1.67172	5.94597e-30
		Snx14	-0.512876	1	Rapgef6	-0.247615	1	Parp12	1.25072	6.2344e-30
		Tpd52l1	0.941322	1	Pak2	-0.152191	1	Wasf2	0.723065	6.45551e-30
		Tmem50a	-0.167897	1	Clptm1l	0.244852	1	Klf7	1.06286	6.84632e-30
		Tubb6	0.92487	1	Ubl3	0.140451	1	Vamp3	0.641806	6.87595e-30
		Ctsz	0.258849	1	Gkap1	-0.266211	1	Ablim1	0.901242	7.18248e-30
		Deptor	-0.486681	1	Fkbp1a	0.0695751	1	Abhd5	-0.80421	7.2576e-30
		Armc1	-0.370712	1	Dpm2	0.248735	1	Hmox2	0.642815	7.4035e-30
		Ranbp2	-0.522117	1	Cnpy2	0.0343684	1	St6galnac4	-1.21723	7.6484e-30
		Rell1	0.785003	1	Casp8ap2	-0.327952	1	Gm17501	2.67754	7.82562e-30
		Otud7b	-0.31675	1	Stra13	0.177182	1	Jund	0.283962	8.16788e-30
		Cdv3	-0.293606	1	Pf4	-0.313949	1	Gm11627	1.24886	9.7206e-30
		Slc1a5	-0.218716	1	Ndufb8	-0.00954218	1	Lpl	-1.92107	9.72689e-30
		1110019D14Rik	-0.606688	1	Txnl1	-0.132969	1	Cnih1	0.69423	1.12883e-29
		Tmem123	-0.186736	1	Crebbp	-0.182691	1	Elp5	0.855136	1.189e-29
		Eif4g2	-0.170153	1	0610007P14Rik	-0.199009	1	Pop4	1.19841	1.23696e-29
		Haghl	-0.357758	1	Smad1	-0.205007	1	Tceb1	0.475144	1.24155e-29
		Slc9a3r1	0.395372	1	Hdc	0.101405	1	1190002N15Rik	0.775811	1.24471e-29
		Ezr	0.200864	1	Prkaca	0.153279	1	Abhd12	1.14071	1.25031e-29
		Ncl	-0.225449	1	Otud4	-0.320476	1	Abca17	-3.36219	1.28578e-29
		Adam17	-0.361719	1	Vps4b	-0.152785	1	Adgrf5	-0.497782	1.32002e-29
		Kdelr2	-0.211349	1	Cep295	-0.463991	1	Rela	0.99871	1.40346e-29
		Glud1	-0.304509	1	Arpp19	0.0992708	1	Rapgef3	1.85048	1.40839e-29
		Fhl1	-0.0516824	1	Erlin1	-0.327305	1	Sdhd	0.67798	1.50967e-29
		Zc3h15	-0.329243	1	Taok3	-0.0434093	1	Fam20c	1.88509	1.52294e-29
		Scaper	-0.531519	1	Ehd4	0.295497	1	Dnpep	0.880183	1.55739e-29
		Usp3	-0.459877	1	Socs4	-0.281043	1	Uqcrq	0.279404	1.67705e-29
		Adamts9	-0.773948	1	M6pr	0.0843611	1	Snrpf	-0.396947	1.70937e-29
		Psmd8	0.226953	1	Tmem53	-0.353771	1	Faap20	0.88723	1.73366e-29
		Ywhag	-0.303467	1	Prpf39	-0.19735	1	Plxnb1	0.844948	1.77628e-29
		Taf7	-0.426277	1	Hmgb3	-0.186072	1	Ralb	0.905522	2.08705e-29
		Gpbp1l1	-0.349609	1	Plekhf2	-0.17476	1	Ttll7	0.69094	2.09768e-29
		Erlec1	-0.372593	1	Anp32e	-0.135115	1	Kifap3	1.09452	2.19967e-29
		Dennd3	-0.30894	1	Fbln5	0.310883	1	Psma5	0.581573	2.22677e-29
		Son	-0.0844803	1	Agps	-0.262406	1	Ago4	1.06944	2.44823e-29
		Lrrfip1	-0.196603	1	Tmed5	-0.196418	1	Ggcx	-1.1041	2.5253e-29
		Itpr3	0.773606	1	Pabpn1	0.193857	1	Ppp1r11	0.631231	2.76449e-29
		Zscan26	-0.312995	1	Nt5c	-0.196678	1	Cox7a2l	0.347144	3.07221e-29
		Mapre1	-0.23551	1	Shh	-0.17989	1	Cdk16	0.701345	3.20506e-29
		Pigv	-0.484049	1	Vps36	-0.104004	1	Urah	-0.976808	3.26752e-29
		Atp1b1	0.21654	1	Smarcad1	-0.267919	1	Txnrd3	-1.16846	3.31682e-29
		Pxmp4	-0.341964	1	Rhoa	0.0127901	1	Krcc1	0.58857	3.74352e-29
		Borcs7	-0.317372	1	Psmd7	-0.156321	1	Arl2bp	0.945293	3.89845e-29
		Hiatl1	-0.367416	1	Rab18	-0.116325	1	Nbeal2	2.05955	4.07053e-29
		Anapc13	0.219321	1	Uri1	-0.193994	1	Pwwp2b	1.2499	4.19272e-29
		Numb	-0.459261	1	1810037I17Rik	-0.0634033	1	Wsb1	0.8667	4.5478e-29
		Cspp1	-0.480264	1	Clk1	-0.1129	1	Spink5	-1.8526	4.56366e-29
		Prr14l	-0.738314	1	Ktn1	-0.145162	1	Tmem238	0.473348	4.76043e-29
		Zfp568	-0.757842	1	Tmed2	-0.0177957	1	Evl	1.37942	4.79424e-29
		Cdcp1	-0.416907	1	2810403A07Rik	-0.186187	1	Ssr4	0.367915	4.80197e-29
		Cxxc5	-0.61142	1	Kctd10	0.213286	1	Adgra3	1.40241	5.15104e-29
		Zfp346	-1.03602	1	Man2b1	0.353074	1	Casz1	0.951669	5.24695e-29
		Prkca	-0.306353	1	Pds5b	-0.294262	1	Txnl4a	0.713214	5.33558e-29
		Pdcd6ip	-0.216088	1	Gatad2b	-0.177075	1	Tmem167b	0.966754	6.07302e-29
		Ptprk	-0.535966	1	Kpna3	-0.33982	1	Frmd4a	1.29816	7.4764e-29
		Mrpl2	-0.328866	1	Eif5b	-0.104026	1	3830406C13Rik	0.808392	8.34926e-29
		Cnot8	-0.481697	1	Nr2f2	-0.229117	1	Eif4a1	0.355065	9.38937e-29
		Tceb1	-0.170471	1	Rmdn2	-0.155246	1	Fam221a	1.03917	9.69727e-29
		Nfil3	1.04381	1	Znrf3	-0.153341	1	Synm	1.28891	1.01448e-28
		Diaph1	-0.287111	1	Mcts1	-0.186391	1	Ggact	1.07471	1.02919e-28
		Aldoa	0.158367	1	Trove2	-0.256926	1	Ywhab	0.472128	1.03695e-28
		2010111I01Rik	-0.281396	1	Ndufb10	0.0912135	1	Comt	0.499809	1.09372e-28
		Cldn12	-0.602719	1	Gtf2h5	-0.0892263	1	Pet100	0.480806	1.13926e-28
		Zfr	-0.372746	1	Mbd3	0.166696	1	Gtf3a	0.862515	1.29273e-28
		Tcp11l1	-0.693775	1	Ptgs1	0.159897	1	Mrps21	0.373444	1.29323e-28
		Hist1h1c	-0.29961	1	Kdm1a	-0.191767	1	Diablo	0.773387	1.31369e-28
		Tsen15	-0.427663	1	Gpr137	0.444467	1	Dock9	-0.956651	1.34762e-28
		Adamtsl1	0.646627	1	Gm14296	-0.363414	1	Dapp1	1.62959	1.37258e-28
		Ptpn3	-0.558831	1	2020-03-07	-0.144227	1	Epn1	0.747568	1.43119e-28
		Pak2	-0.294368	1	Yes1	-0.249904	1	Nr1h2	0.799763	1.43997e-28
		Mier1	-0.33953	1	S100a13	-0.0615885	1	Tmem106a	1.69645	1.51552e-28
		Qars	0.329556	1	Map9	-0.330699	1	Ube2e2	0.738177	1.62626e-28
		Hacd1	0.378281	1	Fdft1	-0.273411	1	Polr2f	0.444961	1.66268e-28
		BC030336	-0.636233	1	Slc44a1	0.0787081	1	Srcin1	-1.6358	1.94989e-28
		Ddx24	-0.270669	1	Sms	-0.0684862	1	AA986860	0.789215	2.13249e-28
		Junb	0.205704	1	Cldn7	-0.0968273	1	Psmc2	0.7706	2.15864e-28
		Smchd1	-0.419857	1	Dnajb1	-0.152267	1	Pdcd4	-1.14304	2.40314e-28
		Rere	-0.370483	1	C2cd5	-0.328707	1	Paqr5	2.87579	2.44787e-28
		Klf15	-0.953834	1	Tuba1b	-0.11113	1	Sbds	0.66323	2.6319e-28
		Ddx17	-0.206645	1	Tmem170b	-0.30663	1	Ppp1r1a	-2.54679	3.33453e-28
		Lrp10	-0.216978	1	Pef1	0.30535	1	Ccdc189	-1.31117	3.55483e-28
		Nfia	-0.313645	1	Sftpb	0.0579497	1	Cacnb3	1.64407	3.63025e-28
		Romo1	0.139429	1	Fam49b	-0.160547	1	Hmgn2	-0.624817	3.85599e-28
		Ccnc	-0.402737	1	Gm42418	-0.1975	1	Wsb2	0.906366	4.05518e-28
		Hspa1a	0.793422	1	Cd2ap	-0.156394	1	Atp6v1g3	-2.91301	4.18054e-28
		Bnip2	-0.26699	1	Snx25	0.140954	1	Rassf3	0.643934	5.03343e-28
		Ppt1	-0.343218	1	Nr1h2	0.254099	1	Adcy7	-0.840111	6.0395e-28
		Huwe1	-0.275926	1	Tex30	-0.39499	1	RP23-449M8.5	3.01392	6.19436e-28
		Rasl11a	0.268212	1	Trappc6b	0.156064	1	Mtmr6	1.18207	6.35017e-28
		Capn6	0.653195	1	Slc9a3r1	0.250362	1	Tspan9	0.769361	7.11592e-28
		Mylk3	-0.873125	1	D8Ertd738e	0.0670143	1	Kif1b	0.839112	7.65369e-28
		Spop	-0.200979	1	Hdac4	0.15652	1	Slc1a5	0.61844	8.50588e-28
		Tmem106b	-0.293376	1	Ndufab1	0.034875	1	Ppfibp1	1.02411	8.63093e-28
		Mob1a	-0.326841	1	Gxylt1	-0.449025	1	Arpc1a	0.463544	9.02964e-28
		Bdp1	-0.496105	1	Eif3i	-0.116909	1	Prkag1	0.805424	9.79643e-28
		Dnajc5	-0.268355	1	Mpst	-0.138402	1	Selt	0.53152	9.9316e-28
		Otud4	-0.451058	1	Zfp281	-0.230724	1	Adrb1	1.30993	1.08128e-27
		Prdx4	0.256963	1	St3gal1	0.291042	1	Arfrp1	0.838054	1.13354e-27
		Zdhhc12	-0.356484	1	Ddx17	-0.0847686	1	Pkp3	1.14654	1.14312e-27
		Kidins220	-0.364967	1	Pfdn5	0.0495736	1	Atp6v1b2	-0.654534	1.27592e-27
		Gm17501	-0.601241	1	Esrp1	-0.256534	1	Tmem132c	-2.31623	1.49207e-27
		Acy3	-0.57069	1	Gm933	-0.481527	1	Uqcrc2	0.568028	1.56364e-27
		Sec31a	-0.254186	1	Rab7	0.0846286	1	Klf9	0.525917	1.67055e-27
		Ddb1	-0.214462	1	Mtus1	0.307851	1	Smad9	1.82478	1.79681e-27
		Sec14l4	0.504145	1	Asun	-0.24467	1	Med21	0.610019	2.35383e-27
		Akt2	0.503146	1	Casd1	-0.26441	1	Gm26522	-1.69627	2.48583e-27
		Gltp	0.296229	1	Usp16	-0.220282	1	Anapc5	0.600074	2.75961e-27
		Lrrcc1	-0.43947	1	Itch	-0.225938	1	Smc4	0.904829	2.86879e-27
		Pld1	-0.657503	1	Cdk2ap2	-0.0895545	1	Prdx2	0.350329	2.88325e-27
		Fam195b	-0.192634	1	Hnrnpl	-0.15257	1	Psma7	0.382019	3.00413e-27
		Anxa2	-0.0110856	1	Rps6ka3	-0.20063	1	Igsf3	-1.08237	3.28917e-27
		Sdha	0.351201	1	Psma7	-0.10268	1	Idi1	-1.15869	3.64674e-27
		Slc35a3	-0.603786	1	Nhp2l1	-0.0989515	1	Tle4	-1.08425	4.39193e-27
		Arf2	-0.306382	1	Atp6v0d1	0.140112	1	Dsp	0.815612	4.4137e-27
		Use1	0.22624	1	Mlec	0.143446	1	Abhd16a	0.773687	5.18815e-27
		Gm26532	0.46473	1	Fkbp2	-0.00445687	1	H2-DMb2	-3.4819	5.2977e-27
		Sec24a	-0.38642	1	Trpm6	-0.1883	1	Rpl10-ps3	-0.47957	5.94948e-27
		Tmed9	-0.164949	1	Atxn10	-0.0974324	1	Cisd1	0.624333	6.20255e-27
		Ypel5	0.333108	1	Cln3	0.433978	1	Capza2	0.495883	7.29045e-27
		Rad17	-0.612198	1	Psmd6	-0.219144	1	Cycs	0.431126	7.74865e-27
		Zmym4	-0.546746	1	Lmnb1	-0.280425	1	Cth	-4.02478	7.76419e-27
		Lamc1	-0.234291	1	Med25	0.276783	1	Elof1	0.602039	7.845e-27
		Trim12c	-0.520212	1	Clic3	0.108002	1	Leprotl1	0.763343	8.22737e-27
		Neo1	-0.480428	1	Atp5h	0.016948	1	Osgin2	1.49722	1.0571e-26
		Rabep1	-0.572036	1	Tgfb1	0.358536	1	Tubb6	2.03686	1.30009e-26
		Hpcal1	0.212521	1	Hip1r	0.239689	1	Tvp23b	0.607774	1.32737e-26
		Larp4	-0.48364	1	Eif4g1	-0.101188	1	Dusp8	1.35319	1.42861e-26
		Pigm	-0.479282	1	Dnajc3	-0.130269	1	Gm32200	2.25187	1.64164e-26
		Cdyl	-0.479156	1	Tmem184a	0.300557	1	Stk16	0.816176	1.85705e-26
		Sort1	-0.233068	1	Rala	-0.125621	1	Pde6d	0.895063	2.02354e-26
		Agmo	-0.712032	1	Ube2w	-0.23309	1	Hnrnpf	0.419511	2.22701e-26
		Rev3l	-0.531786	1	Itm2a	0.334801	1	Sgce	0.88534	2.40437e-26
		Ide	0.486586	1	Actn4	0.126262	1	Atp6v1f	0.329924	2.42888e-26
		Atp5j2	0.0937786	1	Zfp397	-0.352065	1	H2-D1	0.351292	2.6945e-26
		Myh7	0.882783	1	Fam195b	-0.117212	1	Ube2g1	0.713099	2.81744e-26
		Tmsb10	0.0784196	1	Nme2	0.218992	1	Mrpl35	0.901778	2.82143e-26
		Bbx	-0.408195	1	Chmp5	-0.0917848	1	Klf10	1.05714	3.95309e-26
		Fam126b	-0.534277	1	Mgst3	0.225407	1	Hadhb	0.803186	4.67417e-26
		Fasn	0.457751	1	Cnppd1	0.269147	1	Sra1	0.558195	4.7119e-26
		Tmem234	-0.158436	1	Fam76a	-0.282436	1	Mrps33	0.463046	4.82469e-26
		Rabgap1	-0.444536	1	St13	-0.0704295	1	Dcbld2	1.09372	4.91881e-26
		Meg3	0.525979	1	Fah	-0.27856	1	Mrps17	0.607982	6.01396e-26
		Hspa4	-0.311754	1	Txnrd1	-0.237739	1	Chmp6	0.845821	7.0876e-26
		Sybu	-0.872291	1	Ahnak	-0.120965	1	Got2	0.810373	7.77246e-26
		Mlxip	-0.676853	1	Camkk2	-0.32741	1	Txndc15	0.673968	8.16524e-26
		Ube2e1	-0.216083	1	Bag6	0.251613	1	Ran	0.458609	8.8237e-26
		Stbd1	0.436296	1	Ndufs6	0.0110689	1	Arrdc4	1.75414	9.42689e-26
		Nfix	0.322111	1	Trip6	0.215846	1	Dnajb2	0.983221	1.01129e-25
		Uba6	-0.635211	1	Tbl2	-0.426143	1	Fam102b	-1.55948	1.02014e-25
		Snrnp70	-0.261492	1	Bzw1	-0.150976	1	Plpp1	2.21971	1.04069e-25
		Tor1aip2	-0.269383	1	Safb2	0.202107	1	Ccdc80	2.35081	1.04626e-25
		Kdm3b	-0.451573	1	Alas1	-0.214181	1	Itpr2	-2.71166	1.13798e-25
		Tead4	-0.574295	1	Mrps9	0.155177	1	Als2cl	1.12935	1.15913e-25
		Phlda3	0.782202	1	Prdx5	-0.0620692	1	Ift172	1.25294	1.23739e-25
		Elovl5	-0.231824	1	Klf3	-0.152693	1	Derl1	0.584436	1.24961e-25
		Ttc3	-0.361928	1	Wrn	-0.187573	1	Paics	0.565942	1.28131e-25
		Zfp638	-0.399794	1	Bdp1	-0.223492	1	Hmg20b	0.546644	1.38227e-25
		Snapc3	-0.438856	1	Crnkl1	-0.252047	1	Fjx1	2.60685	1.38484e-25
		Trim3	-0.223811	1	Pygo1	-0.209773	1	Slc31a1	-0.746006	1.45675e-25
		Col3a1	-1.34446	1	Pan3	-0.104819	1	Tjap1	1.28677	1.56984e-25
		Taok1	-0.269548	1	Snx1	0.202848	1	Ly6e	0.662253	1.64639e-25
		Pkd2	-0.438279	1	Usf2	0.218969	1	Rab11fip5	1.99862	1.71175e-25
		Cdk13	-0.436936	1	Arid4a	-0.233394	1	Oaz2	0.319935	1.75302e-25
		Arid4b	-0.306089	1	Mkrn1	-0.0323475	1	Actn4	0.479894	1.76932e-25
		Psme2	0.192527	1	Eny2	0.0757235	1	Rtfdc1	0.765233	1.85874e-25
		Ccdc59	-0.287707	1	Heatr6	-0.424434	1	Pqlc3	1.58255	2.06597e-25
		Cited2	0.461418	1	Ttc27	-0.286562	1	Supt4a	0.518891	2.07265e-25
		Mrfap1	0.157668	1	Bbx	-0.242192	1	Psmb10	0.86181	2.09435e-25
		Rtcb	0.321511	1	Mrpl33	0.00511356	1	Plpp2	0.840228	2.20591e-25
		Hdgf	0.179669	1	Cav1	0.333697	1	Ube2w	0.692632	2.39271e-25
		Gm26797	-0.989713	1	Hnrnpa0	-0.0259114	1	Dctn6	0.804338	2.39578e-25
		Mfsd6	-0.363487	1	Clock	-0.202444	1	Gfpt1	-0.749382	2.402e-25
		Scand1	-0.16004	1	Usp3	-0.191252	1	Psmb3	0.370364	2.41467e-25
		Zfc3h1	-0.495492	1	Ivd	-0.173664	1	Syngr1	-0.73607	2.46934e-25
		Mmd	-0.276084	1	Asf1a	-0.17009	1	Tshz1	0.871875	3.35131e-25
		Ndufa2	0.125779	1	Nudt4	0.0530396	1	Nfkbiz	-1.0315	3.36842e-25
		Cxcl16	0.191748	1	Mydgf	0.101145	1	Snrpc	0.593351	3.55944e-25
		Acbd5	-0.385259	1	Marcks	-0.473408	1	Rps10	-0.161003	3.59519e-25
		Il2	0.581919	1	Abce1	-0.206053	1	Nutf2	0.939362	3.68588e-25
		Slmap	-0.404105	1	Mal	0.150969	1	C1d	0.655978	3.87862e-25
		Nipa2	-0.310604	1	Ice1	-0.233531	1	Large	1.28763	4.1541e-25
		Smim15	-0.285485	1	Ogfod2	0.274611	1	Cyp27a1	2.90016	4.24597e-25
		Ooep	0.942417	1	Hspe1	0.0278541	1	2510039O18Rik	0.821615	4.27239e-25
		Rasgef1a	0.345196	1	Cd55	-0.218205	1	Cript	0.543545	4.74825e-25
		Tkt	0.335398	1	Ndufa12	0.101115	1	Snap47	1.14439	4.7665e-25
		Pcgf3	-0.469747	1	Ost4	0.00667072	1	Il4ra	1.15092	5.24925e-25
		Prkaa2	-0.536565	1	Txn2	0.168787	1	Ccdc107	0.504113	5.39107e-25
		Ahcyl2	0.415575	1	Fbxl14	-0.271685	1	Ctsb	0.344189	5.39973e-25
		Erlin2	-0.512485	1	Mpp5	-0.253755	1	Osmr	-1.82126	5.64543e-25
		Daam1	-0.552054	1	Clip4	0.200586	1	Wwc1	0.563032	5.82502e-25
		Exoc6b	-0.422902	1	Ppp1r37	0.273534	1	Rhobtb1	1.90297	5.90273e-25
		Zfp800	-0.585932	1	Cdk8	-0.163463	1	Zc3hav1	0.784318	6.28791e-25
		Sirt7	-0.345646	1	Nasp	-0.201132	1	Tmem33	0.621575	6.52111e-25
		Herc1	-0.396464	1	Nfia	-0.110213	1	Eif4g2	0.394841	6.53324e-25
		Timm17a	-0.220061	1	Whsc1	-0.171797	1	Kifc3	0.982856	6.7267e-25
		Dynlt1f	-0.342191	1	Rpl26	-0.0122225	1	Srsf5	0.277286	6.79895e-25
		Nfkbia	0.287924	1	Ppp1cb	-0.132787	1	Egr1	-0.690868	6.86938e-25
		Rab14	-0.133963	1	Abhd17c	0.258908	1	1810010H24Rik	-1.42444	6.99157e-25
		Gtf2a1	-0.671877	1	Akt1s1	0.239442	1	Usp46	0.766173	7.86766e-25
		Hsp90ab1	0.10658	1	Cuta	0.0588428	1	Mdh2	0.450158	1.02985e-24
		Soat1	-0.326435	1	Tmem125	-0.327972	1	Cops6	0.588334	1.04175e-24
		Chpf	-0.5362	1	Ghitm	-0.104936	1	Dnajb11	0.618234	1.04739e-24
		Psmb9	0.585952	1	Zfp329	-0.300444	1	Plbd2	0.987419	1.18217e-24
		Cox6a1	-0.0898898	1	Laptm4a	-0.0183086	1	Pithd1	1.13029	1.21848e-24
		Slc12a7	0.87682	1	Gaa	0.234271	1	Tmem14a	1.18501	1.23358e-24
		Vcpip1	-0.501571	1	Thap2	-0.361516	1	Sh3rf3	1.55149	1.26511e-24
		1810013L24Rik	-0.456972	1	Zdhhc6	0.133477	1	Elfn1	0.875518	1.55904e-24
		Vmp1	0.300268	1	Sepw1	-0.0439268	1	Cacna1a	1.67073	1.56882e-24
		Aplp2	-0.152421	1	Klf11	-0.206733	1	Ccdc141	-0.629187	1.75595e-24
		Rtn4	-0.154748	1	Bmi1	-0.220889	1	Skp1a	0.45309	1.85554e-24
		Igf2bp2	-0.519897	1	Atl2	-0.246987	1	Trpv6	-2.20219	2.01034e-24
		Cul5	-0.42744	1	Dazap1	0.160268	1	Anxa4	0.388853	2.09869e-24
		Pbx2	-0.306509	1	Pdlim1	-0.161043	1	Dapk1	-0.552111	2.16737e-24
		Smarcad1	-0.413667	1	Nudcd3	-0.1114	1	Prss8	0.511403	2.22491e-24
		Pbrm1	-0.221036	1	Samd4b	0.305238	1	Glud1	0.66705	2.29582e-24
		Setd2	-0.365039	1	Appl1	-0.338288	1	Agmo	-1.22625	2.42385e-24
		Tram1	-0.206857	1	Dram2	-0.103345	1	Iqgap1	-0.310409	2.54177e-24
		Izumo4	-0.477366	1	Eed	-0.205309	1	Klk13	-2.68582	2.83873e-24
		Adam10	-0.183397	1	Kif13a	-0.219348	1	Commd3	0.592329	2.89688e-24
		Adrbk2	0.651841	1	Cast	-0.269246	1	Esyt1	1.1097	2.95489e-24
		Tor1aip1	-0.323776	1	Zfp639	-0.346039	1	Psmd4	0.55007	3.08107e-24
		Grn	-0.132783	1	Tkt	-0.113737	1	Ckmt1	1.17598	3.14128e-24
		Shroom4	-0.485737	1	1110059G10Rik	-0.168347	1	Angptl8	-2.92404	3.15425e-24
		Tmem165	-0.184698	1	Ahr	-0.424011	1	Tmem184c	1.24421	3.22559e-24
		Avpi1	0.24787	1	Zfp36l2	-0.206285	1	Vdac3	0.530744	3.30949e-24
		Hsbp1	0.130926	1	Tbl1xr1	-0.222615	1	Rab10	0.511028	3.51112e-24
		Mga	-0.379189	1	Gabpb1	-0.304049	1	Traf7	0.86182	3.6777e-24
		Ptpn18	0.3454	1	Rpl37	0.0518827	1	Dda1	0.758003	3.78317e-24
		Zfp84	-0.876412	1	Farp1	0.323245	1	Sema5a	1.15338	3.94307e-24
		Ebp	-0.293879	1	Prdx2	-0.0415686	1	Rpl38	-0.123468	3.94728e-24
		Igf2r	-0.370932	1	Cenpb	0.183669	1	Lsm10	0.792754	3.97234e-24
		Fam129b	0.263423	1	Rtn4	-0.145029	1	4430402I18Rik	2.10874	4.39174e-24
		Tgif1	0.610117	1	BC031181	-0.0542416	1	Rab24	0.633825	4.88547e-24
		Ythdc2	-0.622796	1	Spred1	-0.143958	1	Puf60	0.593249	4.99784e-24
		Snx7	0.435184	1	Nap1l4	-0.226222	1	Nptn	0.542914	5.30605e-24
		Cenpc1	-0.82231	1	Rbm8a2	0.365839	1	Tmem184a	0.962093	6.04082e-24
		Tlr3	-0.764731	1	Gatad1	-0.156321	1	Ssr3	0.462969	6.10484e-24
		Aamp	-0.228932	1	Hnrnpll	-0.127693	1	Mpi	1.34488	6.18501e-24
		Parva	-0.194788	1	Becn1	0.248287	1	Dlc1	0.807586	6.72595e-24
		Zkscan8	-0.678478	1	Trim8	0.167819	1	Cyp2b10	3.47016	7.03567e-24
		Cbr2	0.0985447	1	Cyc1	0.108818	1	Pin1	0.578293	7.51191e-24
		Zdhhc17	-0.748025	1	Tmem97	-0.255454	1	Tbc1d19	1.11692	9.66214e-24
		Cecr2	-0.50806	1	Reep4	0.154034	1	Mvb12a	0.550789	1.13303e-23
		Tst	0.291894	1	Fam63b	0.277756	1	Stk36	1.83	1.24257e-23
		Rbpjl	0.318087	1	Zfp651	0.381864	1	Tnfrsf9	2.87804	1.24348e-23
		2610528J11Rik	0.440966	1	Dnajc17	-0.415496	1	Mrpl36	0.588452	1.29103e-23
		Pex2	-0.278381	1	Tbx1	0.419645	1	Med11	0.889881	1.32057e-23
		Pitpnb	-0.368342	1	Bnip3l	0.100952	1	Irx5	-0.538148	1.35998e-23
		Nptn	-0.232889	1	Arpc4	0.16435	1	Gstt3	-0.6373	1.55065e-23
		Eml2	0.440771	1	Uqcrfs1	0.0727982	1	Myof	0.718334	1.60095e-23
		Vezf1	-0.327105	1	Map1lc3a	0.00836872	1	Adssl1	-1.19551	1.86092e-23
		Ppp1r15a	-0.283374	1	Prpf38b	-0.145798	1	Bag1	0.407246	1.97496e-23
		Gm2415	-0.673584	1	Ctnnal1	-0.172498	1	Rbms3	-0.637673	2.09239e-23
		Hint1	-0.119703	1	Ptprf	-0.0514539	1	Col5a2	2.69496	2.10313e-23
		Emsy	-0.389854	1	Smad6	0.359494	1	Gyg	0.984665	2.31562e-23
		Pls1	-0.374765	1	Pspc1	-0.360291	1	Ncoa7	-0.9984	2.73105e-23
		2200002D01Rik	0.00894779	1	Wdr43	-0.131682	1	Pdk3	0.934415	2.77605e-23
		Nr2c2ap	-0.431642	1	Btbd2	0.328661	1	Cyb5a	0.260898	2.8912e-23
		Suv420h1	-0.312139	1	Rbx1	0.0669687	1	Rnpepl1	0.554425	2.96995e-23
		Atp2c1	-0.265263	1	Uso1	-0.22354	1	Ctbp1	0.536729	3.03681e-23
		Mpv17l	-0.426208	1	Lgals1	0.376833	1	BC067074	1.81467	3.40852e-23
		Ets2	0.500869	1	Rprm	-0.0826798	1	Bnip2	0.720718	3.59787e-23
		Rab13	0.456629	1	Tspan3	0.209074	1	Apbb2	0.577242	3.64699e-23
		3830406C13Rik	-0.240317	1	Ube2k	-0.093055	1	Tmx3	0.739508	3.65568e-23
		Mycbp2	-0.290719	1	Phc2	0.226753	1	Tfg	0.672637	3.86765e-23
		Edem3	-0.535029	1	Pign	-0.259591	1	Fam126a	1.18792	3.87717e-23
		Fam120a	-0.319496	1	Dhcr24	-0.386336	1	Ifitm2	-0.471445	3.93929e-23
		Glg1	-0.476203	1	Ndufb2	-0.0106607	1	Zcchc9	0.697914	3.98623e-23
		Tmem168	-0.352035	1	Vsig10	0.429441	1	Ndufs2	0.525152	4.09077e-23
		Os9	-0.243243	1	Ifi30	0.0413809	1	Tmem106b	0.670785	4.74686e-23
		Rogdi	0.370637	1	Foxa1	-0.165513	1	Zdhhc12	0.848024	4.78713e-23
		Pbx1	0.34801	1	Rpa3	-0.170627	1	Fam129b	0.482469	4.87634e-23
		Pla2g1b	0.278375	1	Gnb1	0.0996226	1	Reep4	-0.836668	5.04661e-23
		Npm1	0.135878	1	Hsp90b1	-0.0436275	1	Csnk2b	0.500381	5.22898e-23
		Spry1	-0.206433	1	Arf3	0.143237	1	Slc39a3	1.18509	5.25656e-23
		Slc25a39	0.364382	1	Tor1aip1	-0.176431	1	P3h2	1.2801	5.48318e-23
		Arrdc4	0.73484	1	Hmgcs2	-0.388984	1	Tanc2	-0.845197	5.54929e-23
		Srsf6	-0.182473	1	Cers2	0.114319	1	Prr15l	0.497251	5.68011e-23
		Mmp23	-0.289137	1	Glmp	0.0293563	1	Dpp3	1.0045	6.01828e-23
		Bicd2	-0.357838	1	Dhx15	-0.164082	1	AU040320	0.904276	6.23862e-23
		Acss1	1.01063	1	Lcor	-0.298959	1	mt-Atp6	-0.124686	6.40517e-23
		Ctcf	-0.412188	1	Mrpl35	0.281198	1	Gstk1	-0.751953	6.61751e-23
		Prdm2	-0.479535	1	Inpp5a	0.411408	1	Retsat	-1.34466	6.63395e-23
		Ankrd12	-0.279815	1	Dnm1l	-0.318461	1	Prss23	1.94097	6.66599e-23
		Stag1	-0.460319	1	Copz2	-0.173425	1	Otud5	0.841086	7.16733e-23
		Arrb1	-0.318564	1	Vps54	-0.255297	1	Usf1	1.06055	7.33637e-23
		Psmg4	0.431198	1	Veph1	-0.069546	1	Ube2d1	0.815194	7.34958e-23
		Zmym5	-0.360731	1	Fkbp3	-0.169919	1	Top1	-0.383687	7.39581e-23
		Timm10b	-0.159624	1	Comt	-0.123007	1	Ppp2r5a	0.643629	7.70187e-23
		Fam126a	-0.4539	1	Naa16	-0.287635	1	Tapbpl	0.962954	7.93249e-23
		Akr1e1	0.58217	1	Gm9843	0.0227574	1	Coro1b	0.688297	8.10046e-23
		Spryd3	-0.44934	1	Coa3	0.106972	1	Slc50a1	-0.734091	8.16621e-23
		Rbpms	-0.193516	1	Med12	0.44181	1	Fam101b	0.602319	9.35539e-23
		Ets1	-0.403868	1	Nf1	-0.24488	1	Clip1	0.795057	1.0028e-22
		Gata6	-0.199064	1	Pias2	-0.271168	1	Fam3a	0.890251	1.01958e-22
		Ccdc141	0.30561	1	Tmed9	-0.0226534	1	Dstyk	1.02008	1.02496e-22
		2810433D01Rik	-0.520796	1	Cdv3	-0.1248	1	Osbpl6	0.89371	1.10018e-22
		Gpd1l	0.853173	1	Rpf1	-0.187253	1	Mocs2	0.75089	1.11453e-22
		Ppp1r14b	0.514565	1	Kpna6	0.347847	1	Sumf1	1.2607	1.12001e-22
		Psmc1	-0.249181	1	Srgap2	-0.202394	1	Tmem147	0.479179	1.13195e-22
		Krtap17-1	0.345694	1	Kmt2d	-0.143614	1	Mrpl20	0.483653	1.15218e-22
		Rps27l	0.119875	1	Klc3	0.285524	1	Cers4	0.698543	1.21412e-22
		2020-03-02	0.25997	1	Sec23ip	-0.0529338	1	Tmem60	0.712714	1.23206e-22
		Il13ra1	0.55555	1	Eif3k	0.00892486	1	Ndfip1	0.735039	1.28131e-22
		Zswim6	-0.518442	1	Zbtb8os	0.277062	1	Vwa5a	0.946957	1.37323e-22
		Itga6	0.742983	1	Kidins220	0.311568	1	Gtf2h5	0.476815	1.48227e-22
		Sbno1	-0.297794	1	Plxnb2	0.189155	1	Csf2ra	1.17462	1.57753e-22
		Foxp2	-0.281991	1	Ppp1r14b	0.224243	1	Pepd	0.912935	1.65666e-22
		Dbndd2	-0.304139	1	Cox5a	-0.0236535	1	Cst3	0.217613	1.74047e-22
		Tomm5	-0.234404	1	Psap	0.201131	1	Cct2	0.56347	1.86907e-22
		Akt3	-0.76646	1	Tspan13	-0.336592	1	Mydgf	0.519903	1.87106e-22
		Senp7	-0.361755	1	Arhgef18	0.453251	1	0610012G03Rik	0.540616	1.89332e-22
		Rbm5	-0.243612	1	Cep164	0.351165	1	Thoc7	0.483884	1.93557e-22
		Phf3	-0.305369	1	Ddb1	0.183757	1	H1f0	-0.435355	1.9375e-22
		G2e3	-0.771623	1	Rnh1	0.166063	1	Slk	0.625667	1.9436e-22
		Ankrd17	-0.333377	1	Tmed7	-0.0917655	1	Psmb9	1.12411	2.08673e-22
		Cdc42ep3	0.425407	1	Slirp	0.121921	1	Fzd1	0.892052	2.11491e-22
		Tprgl	-0.171869	1	Esf1	-0.154965	1	Maf1	0.659208	2.15598e-22
		Bag6	0.39154	1	Zkscan3	-0.207521	1	Kidins220	0.997529	2.21424e-22
		Traf4	0.443547	1	Edf1	0.0042572	1	Mrpl42	0.50779	2.23205e-22
		Tpi1	0.231935	1	Ilk	0.166011	1	Xpa	0.988286	2.26741e-22
		Fam110b	0.557661	1	Pacrgl	-0.373508	1	Phactr2	0.741794	2.30623e-22
		Sc5d	-0.534071	1	Ppp2ca	0.0202014	1	Arhgef16	0.958924	2.34253e-22
		Flna	0.291041	1	Oxct1	0.124995	1	Atp2a2	-0.5426	2.3762e-22
		Myo9b	-0.35824	1	Mycbp2	-0.177122	1	Smagp	-0.857567	2.38507e-22
		Susd4	-0.492445	1	Aimp1	-0.163014	1	Psmb1	0.354758	2.41342e-22
		Lars	-0.247189	1	Thap4	0.3685	1	C77370	-1.14558	2.41403e-22
		Senp5	-0.857159	1	Ly6g6d	0.233047	1	Ywhag	0.651709	2.42154e-22
		Hnrnpm	-0.23836	1	Mta2	0.276461	1	Nsf	0.905956	2.51091e-22
		Gm6563	-0.615474	1	Irf2	-0.114131	1	Cdh4	2.23267	2.81443e-22
		Tdrd7	-0.522157	1	Mrps12	-0.135109	1	Isg20	0.704635	3.08107e-22
		Ptpn4	-0.705529	1	2010315B03Rik	-0.310413	1	Psmb5	0.403838	3.28012e-22
		Lmna	0.272023	1	Rnpc3	-0.195872	1	Enpp5	0.86973	3.34211e-22
		Map4k5	-0.408226	1	Pgpep1	0.378452	1	Coq10b	0.636678	3.60129e-22
		Ndufa11	-0.149531	1	Gm14698	-0.291882	1	Itgb5	1.95179	3.64171e-22
		Uimc1	-0.405895	1	Rps12	-0.0162307	1	Mrpl51	0.46163	3.66574e-22
		Herpud2	-0.340208	1	Fbxw8	0.222611	1	Vapb	0.614225	3.82126e-22
		Lekr1	-0.718324	1	Ssh2	-0.101871	1	Mapk3	0.483982	4.07875e-22
		Psenen	-0.135725	1	Cep63	-0.255833	1	Hacd3	-0.614062	4.44219e-22
		Asns	-0.533488	1	Pgs1	0.130825	1	Samm50	0.805506	4.57173e-22
		Wasf2	-0.223046	1	Sdcbp	-0.100155	1	Snrpn	1.51268	5.01104e-22
		Rassf9	-0.708586	1	1300002E11Rik	-0.201046	1	Trappc1	0.6289	5.50561e-22
		Atrn	-0.466781	1	Eif1	0.0400336	1	Apmap	0.812877	5.55399e-22
		Myrf	-0.263637	1	Rmdn1	-0.306308	1	Adprh	1.04932	5.9033e-22
		Vnn1	-0.349245	1	Wwc2	0.0264167	1	Mkrn1	0.657479	5.92275e-22
		Rnf111	-0.482576	1	Cfl1	0.0115547	1	Wars	1.02645	5.98465e-22
		Nudt14	0.273805	1	Sfi1	-0.35636	1	Wnt9a	2.19396	6.41502e-22
		Eif4g3	-0.357719	1	Bola2	0.179704	1	Glmp	0.581	6.8752e-22
		Pde7b	0.697876	1	Zfp451	-0.336013	1	Ppp2ca	0.496077	6.91793e-22
		Matr3	-0.212843	1	Man2a1	0.314638	1	Ppp3r1	0.670437	7.15171e-22
		Atoh8	0.485411	1	Igbp1	0.19935	1	Rangap1	1.0301	7.23674e-22
		Macrod1	0.650507	1	Esam	0.0366379	1	Man1b1	0.872698	7.49394e-22
		Ogfod1	-0.701654	1	Tcf25	-0.10339	1	Gabarap	0.224042	7.67671e-22
		Sp5	0.956543	1	Slc25a10	0.155813	1	Nudt9	0.751319	7.76532e-22
		Slc9a6	-0.478728	1	Ezr	0.096492	1	Haghl	0.894047	7.7879e-22
		Ptprf	-0.14553	1	Clta	-0.0194351	1	Qpct	-2.3569	7.94925e-22
		Ank	-0.515427	1	Rbm33	-0.252867	1	Arg2	-2.03506	8.17306e-22
		Utp11l	-0.338848	1	Nup214	0.115532	1	Rwdd1	0.537683	8.24509e-22
		Ercc6	-0.795931	1	A230046K03Rik	-0.0441019	1	Tst	-0.518797	8.52088e-22
		Rcan3	-0.661798	1	Arl4a	-0.224746	1	Stk11	0.578652	9.20528e-22
		Gm6483	-0.426856	1	AU021092	-0.0176801	1	Eva1c	1.4967	9.44939e-22
		Atp5f1	0.107074	1	Tecpr1	0.213461	1	Sec14l1	0.562402	9.66521e-22
		Atp13a4	-0.688229	1	Ssr4	0.052988	1	Errfi1	-0.4181	1.02453e-21
		Ifit2	-0.477833	1	Uhrf1bp1l	0.047366	1	Misp	1.62496	1.20893e-21
		Usp15	-0.530891	1	Pdxdc1	0.212403	1	Nkiras2	1.07166	1.20975e-21
		Shprh	-0.45997	1	Sgms1	-0.106583	1	Inadl	0.739841	1.25604e-21
		Jdp2	-0.70874	1	Ptpn13	-0.151069	1	Nrip1	-0.744066	1.27082e-21
		Abhd12	-0.374751	1	Mif	-0.0840568	1	2700060E02Rik	0.365766	1.27581e-21
		Emc2	-0.339435	1	Amz2	0.325243	1	Ubl4a	0.638547	1.42065e-21
		Xrn2	-0.243106	1	Chd6	-0.147419	1	Tcea3	0.558646	1.55229e-21
		Zfp729b	-0.784427	1	Chic2	-0.161329	1	Ammecr1l	0.87138	1.6176e-21
		Creld2	-0.36232	1	Gm10116	-0.301279	1	Lamp2	0.35478	1.63089e-21
		Comtd1	-0.676566	1	2810004N23Rik	-0.171864	1	Dohh	0.715289	1.74131e-21
		Tomm20	-0.140204	1	H2afz	-0.0098362	1	Gm933	-3.19462	1.75965e-21
		Lurap1l	-0.189473	1	Polr1d	0.0424639	1	Aph1a	0.685542	1.76351e-21
		Rnh1	0.220237	1	Slc31a1	-0.126257	1	Exosc5	0.737757	1.86693e-21
		Stard3	-0.22258	1	Ccdc189	-0.218959	1	Twsg1	0.703047	1.90795e-21
		Zscan21	-0.500902	1	Cxcl16	0.24939	1	Fndc3b	0.705167	1.90907e-21
		Eif4ebp2	-0.703992	1	Zfand6	-0.116805	1	Il13ra1	1.14914	1.95579e-21
		Prkab2	-0.488619	1	Herpud1	0.088903	1	Mtx2	0.61819	1.9918e-21
		Suds3	0.343403	1	Dnajc8	-0.109408	1	Uqcrc1	0.524668	2.02243e-21
		Atg3	0.205048	1	Nbr1	0.269254	1	8430408G22Rik	-0.743896	2.03314e-21
		Pcnp	-0.206585	1	Azi2	-0.153249	1	Triap1	0.659805	2.12779e-21
		Ghr	-0.384101	1	Rdh10	-0.280974	1	Higd2a	0.376131	2.18372e-21
		Zfp827	-0.499404	1	Nipa2	-0.22798	1	Mrpl30	0.440306	2.88524e-21
		Camsap2	-0.526563	1	Osgep	-0.168679	1	Sugt1	0.667209	3.07989e-21
		Wbp1l	-0.29437	1	Tspan9	0.239702	1	B230208H11Rik	1.28913	3.12764e-21
		Spint1	0.246531	1	Thoc3	-0.143259	1	1110046J04Rik	1.90194	3.42583e-21
		Gadd45gip1	-0.364191	1	Hmg20b	-0.10646	1	Kif13a	-1.10459	3.53454e-21
		Scrn2	0.628878	1	Tpm4	-0.0649347	1	Ring1	0.766957	3.68965e-21
		Samd10	0.586352	1	Cox7a2l	0.037717	1	Slc38a4	1.65576	3.87869e-21
		Lhfp	0.174006	1	Cpne3	-0.105936	1	Actr1a	0.800717	4.04574e-21
		Smg7	-0.478723	1	Hnrnpd	-0.127021	1	Atf6b	0.843442	4.62696e-21
		Xbp1	-0.248145	1	Pikfyve	-0.243409	1	Ivns1abp	0.705615	4.72165e-21
		Ube2q1	-0.326993	1	Gtf2f2	-0.343003	1	Golt1b	0.815303	5.26721e-21
		Erc1	-0.528058	1	Nptn	-0.15155	1	Med25	0.818206	5.5678e-21
		Anxa3	-0.0544961	1	Wnk4	-0.0455183	1	Pard3b	1.13005	5.68706e-21
		Zbtb33	-0.667944	1	Arl5b	-0.298136	1	Birc6	-0.577884	5.9757e-21
		Ifit3b	-0.620884	1	Map2k4	-0.174985	1	Aimp2	0.97032	6.39177e-21
		Fkbp3	-0.232726	1	Atxn1	-0.167931	1	Cope	0.34723	6.42517e-21
		Prkab1	0.598234	1	Rnmt	-0.305209	1	Mesp2	-2.83722	6.68236e-21
		Rhoc	0.228341	1	Ubr5	-0.207645	1	Mettl20	1.29696	6.7548e-21
		Nfx1	-0.44306	1	Rxra	0.444433	1	Hn1	0.606658	6.88424e-21
		Hint3	-0.24443	1	Hacd1	0.0871534	1	Slc35a4	0.796155	7.0095e-21
		Rps8	0.0890429	1	Chkb	0.25921	1	Prkd1	1.38191	7.14161e-21
		Sfxn1	0.232777	1	Psmb2	-0.0715753	1	Cdc42bpa	-0.937501	7.17113e-21
		Gspt1	-0.320518	1	Adcy7	-0.146235	1	Aga	0.842047	7.74118e-21
		Popdc2	-0.519516	1	Stk19	0.238004	1	Gm26870	-1.99347	8.25576e-21
		Smc4	-0.288702	1	Rpl10a	-0.0269081	1	Timm22	0.751757	8.27428e-21
		Ubr1	-0.355393	1	Adam22	-0.31362	1	Snf8	0.567113	8.43259e-21
		H3f3a	0.067156	1	Sucla2	-0.110074	1	Pbxip1	0.568889	8.75955e-21
		Med13	-0.370374	1	Ccndbp1	0.243133	1	Ei24	0.585958	9.07335e-21
		Gbf1	-0.498784	1	Eif3e	0.0676252	1	Slirp	0.437459	9.41742e-21
		Cgrrf1	-0.314764	1	Zfp260	-0.255503	1	Faim	0.913677	9.70006e-21
		Ice1	-0.525769	1	Rpn2	0.110953	1	Ddhd1	-1.10387	9.83643e-21
		Gm12216	0.77845	1	Auh	0.251033	1	Nudc	0.55464	9.94054e-21
		Dda1	-0.265408	1	Nr2c2ap	0.155925	1	Ercc1	1.08923	1.02778e-20
		Cinp	-0.333553	1	Krt19	0.194226	1	Ifngr1	0.710397	1.0294e-20
		Tm2d1	-0.16393	1	Apbb1	0.25998	1	Rnf167	0.695036	1.06516e-20
		Gpr89	-0.494426	1	Nr3c1	-0.141724	1	Abhd17a	0.603904	1.09562e-20
		Ube2l3	-0.162701	1	Ogfod3	-0.282304	1	Ube2e1	0.544623	1.10837e-20
		Nsmaf	-0.413856	1	Aif1l	0.427115	1	Bik	0.646406	1.12849e-20
[truncated: 6,134 more rows]
