# Supplementary material for: Differential chromatin binding of the lung lineage transcription factor NKX2-1 resolves opposing murine alveolar cell fates in vivo
Source: Nat Commun. 2021 May 4;12:2509. doi: 10.1038/s41467-021-22817-6 (PMC8096971; doi:10.1038/s41467-021-22817-6)
Supplement: Supplementary file 11 — Supplementary Data 8 [file 41467_2021_22817_MOESM11_ESM.xlsx]

## Sheet: Sup_Fig7AT1mt
Supplementary Data 8: Peaksets for NKX2-1Rtkn2 ATAC-seq heatmaps in Fig. 7.
order in heatmap	GNAME	Chromsome	Start	End	distance_to_tss	NKX2-1 Rtkn2 AT1 v control_logFC	NKX2-1 Rtkn2 AT1 v control_pval	NKX2-1 Rtkn2 AT1 v control_qval	AT1 NKX2-1 mutant v control_avg_a	NKX2-1 Rtkn2 AT1_avg	category (-1 = decreased in NKX2-1 Rtkn2 AT1, 0 = unchanged in NKX2-1 Rtkn2 AT1, 1 = increased in NKX2-1 Rtkn2 AT1)	10wk AT1vAT2 NKX2-1_logFC	10wk AT1vAT2 NKX2-1_pval	10wk AT1vAT2 NKX2-1_qval	10 wk AT2 NKX2-1_avg	10wk AT1 NKX2-1_avg	10wk AT1vAT2 NKX2-1_cat
1	Spock2	chr10	60113908	60114408	7689	-4.88	1.4e-32	5.91e-30	7.4	12.28	-1	7.69	1.42e-54	6.74e-51	0	7.69	1
2	Afap1l1	chr18	61825683	61826183	-38981	-4.48	2.86e-29	3.91e-27	5.46	9.93	-1	6.3	6.05e-31	1.38e-28	0	6.29	1
3	Prkd1	chr12	50506392	50506892	142206	-5.09	5.12e-29	6.63e-27	5.24	10.33	-1	5.54	3.29e-19	2.01e-17	0	5.54	1
4	D630039A03Rik	chr4	57829071	57829571	86726	-5.16	1.14e-28	1.35e-26	6.19	11.34	-1	7.8	4.39e-43	4.56e-40	0	7.79	1
5	Sgk1	chr10	21844375	21844875	-37309	-4.41	6.53e-28	6.52e-26	5.19	9.6	-1	6.89	4.34e-30	8.99e-28	0	6.89	1
6	Gm47149	chr13	34696795	34697295	-15874	-4.56	7.85e-28	7.58e-26	6.56	11.12	-1	6.64	3.56e-26	4.74e-24	0	6.64	1
7	Lime1	chr2	181378634	181379134	-944	-4.47	2.25e-27	1.97e-25	5.08	9.55	-1	6.91	3.09e-36	1.39e-33	0	6.91	1
8	Gm7553	chr1	83006722	83007222	-1815	-4.44	1.9e-26	1.38e-24	4.97	9.41	-1	6.74	6.9e-21	5.11e-19	0	6.74	1
9	Akap2	chr4	57804914	57805414	87257	-4.5	5.04e-26	3.34e-24	5.79	10.28	-1	7.19	3.77e-42	3.36e-39	0	7.19	1
10	Sec24d	chr3	123296577	123297077	29122	-4.71	7e-26	4.53e-24	5.59	10.3	-1	7.25	7.35e-47	1.27e-43	0	7.25	1
11	1700056E22Rik	chr1	184076621	184077121	-42320	-4.1	7.74e-26	4.97e-24	5.4	9.5	-1	7.58	1.82e-52	5.77e-49	0	7.58	1
12	Parp1	chr1	180578387	180578887	9463	-4.68	1.11e-25	6.83e-24	5.3	9.98	-1	5.87	1.28e-20	9.18e-19	0	5.87	1
13	Gm10181	chr9	25075806	25076306	-13116	-4.02	1.39e-25	8.45e-24	5.17	9.18	-1	6.68	3.72e-30	7.76e-28	0	6.68	1
14	Rpl37a	chr1	72753158	72753658	41868	-4.52	2.34e-25	1.34e-23	4.64	9.15	-1	6.36	3.79e-21	2.88e-19	0	6.36	1
15	Gm47433	chr10	45291966	45292466	5805	-4.54	3.56e-25	1.97e-23	5.41	9.95	-1	7.03	1.89e-42	1.79e-39	0	7.03	1
16	Ctdspl	chr9	118948430	118948930	21977	-4.79	4.36e-25	2.39e-23	5.61	10.39	-1	6.26	3.04e-28	5.09e-26	0	6.26	1
17	Atp5g1	chr11	96092669	96093169	-16999	-4.99	7.24e-25	3.82e-23	3.95	8.94	-1	6.38	2.79e-32	7.65e-30	0	6.38	1
18	Gm49294	chr14	123242262	123242762	-76777	-4.15	8.14e-25	4.26e-23	5.85	9.99	-1	6.64	1.16e-28	2.01e-26	0	6.64	1
19	Aebp2	chr6	140567860	140568360	-54303	-4.14	1.19e-24	6.02e-23	4.37	8.51	-1	4.83	1.36e-11	3.55e-10	0	4.83	1
20	Mcc	chr18	44668230	44668730	143452	-4.18	1.66e-24	8.18e-23	6.49	10.67	-1	6.69	3.2e-26	4.27e-24	0	6.69	1
21	Phox2b	chr5	67004587	67005087	94214	-4.24	2.68e-24	1.27e-22	6.88	11.12	-1	6.4	3.15e-30	6.68e-28	0	6.4	1
22	2310022B05Rik	chr8	124652479	124652979	10390	-3.91	3.67e-24	1.7e-22	5.39	9.29	-1	4.95	2.21e-12	6.33e-11	0	4.95	1
23	Timp3	chr10	86196369	86196869	-103503	-3.97	3.77e-24	1.74e-22	5.59	9.56	-1	6.61	3.11e-26	4.16e-24	0	6.61	1
24	CT025521.1	chr16	57267038	57267538	-1233	-4.08	3.8e-24	1.75e-22	5.23	9.31	-1	6.67	6.82e-32	1.76e-29	0	6.67	1
25	AC087802.5	chr16	17707456	17707956	3113	-4.13	3.93e-24	1.8e-22	4.52	8.65	-1	6.07	2.43e-27	3.67e-25	0	6.07	1
26	Tpra1	chr6	88960885	88961385	58634	-4	4.51e-24	2.04e-22	5.85	9.84	-1	6.09	7.12e-23	6.59e-21	0	6.08	1
27	Plod2	chr9	92559640	92560140	17417	-4.71	5.25e-24	2.35e-22	5.24	9.95	-1	6.59	1.53e-34	5.51e-32	0	6.59	1
28	Rassf8	chr6	145725732	145726232	-20516	-4.44	1.42e-23	5.91e-22	4.88	9.32	-1	5.86	9.98e-21	7.25e-19	0	5.86	1
29	Sfswap	chr5	129415288	129415788	-85433	-3.97	1.45e-23	6.01e-22	5.92	9.89	-1	6.23	1.75e-24	1.95e-22	0	6.23	1
30	Prss23	chr7	89563453	89563953	-36266	-3.95	1.57e-23	6.49e-22	5.33	9.28	-1	5.52	1.45e-16	6.63e-15	0	5.52	1
31	Scel	chr14	103500171	103500671	-12671	-4.27	1.8e-23	7.4e-22	6	10.27	-1	6.72	3.32e-29	6.09e-27	0	6.72	1
32	Gatb	chr3	85456825	85457325	-116794	-4.17	2.77e-23	1.09e-21	5.05	9.23	-1	5.95	2.41e-20	1.66e-18	0	5.95	1
33	Kcnmb3	chr3	32496098	32496598	-3867	-4.09	3.76e-23	1.46e-21	5.51	9.6	-1	6.55	4.22e-35	1.72e-32	0	6.55	1
34	Gm47912	chr13	116443175	116443675	-81481	-4.32	4.54e-23	1.74e-21	5.86	10.19	-1	6.81	8.19e-34	2.7e-31	0	6.81	1
35	Fancc	chr13	63532319	63532819	-35041	-4.35	8.43e-23	3.09e-21	4.75	9.1	-1	6.32	1.51e-23	1.5e-21	0	6.32	1
36	Scel	chr14	103509453	103509953	-3389	-4.06	1.55e-22	5.44e-21	6.35	10.41	-1	6.9	1.71e-41	1.4e-38	0	6.89	1
37	Elf4	chrX	48467311	48467811	-4179	-4.26	1.64e-22	5.74e-21	6.58	10.85	-1	6.96	2.29e-33	7.15e-31	0	6.96	1
38	Pced1c-ps	chr1	69285134	69285634	-91687	-4.53	3.42e-22	1.15e-20	4.64	9.18	-1	5.76	2.09e-22	1.81e-20	0	5.75	1
39	Fam49a	chr12	12283629	12284129	21490	-3.8	3.78e-22	1.26e-20	5.45	9.25	-1	6.32	3.7e-30	7.74e-28	0	6.32	1
40	Prex2	chr1	10955175	10955675	-37790	-3.75	3.8e-22	1.26e-20	4.75	8.5	-1	6.61	9.09e-33	2.66e-30	0	6.61	1
41	Nisch	chr14	31212491	31212991	3955	-4.14	3.86e-22	1.28e-20	5.44	9.58	-1	5.63	4.67e-21	3.52e-19	0	5.63	1
42	Gm8398	chr7	98878590	98879090	-23495	-4	4.35e-22	1.43e-20	5.25	9.25	-1	5.27	1.46e-14	5.41e-13	0	5.27	1
43	Rpl7-ps7	chr5	81852709	81853209	-483642	-3.8	4.87e-22	1.59e-20	5.68	9.49	-1	5.41	2.19e-18	1.22e-16	0	5.41	1
44	Gm11600	chr1	62580434	62580934	76854	-3.97	5.37e-22	1.74e-20	5.86	9.83	-1	6.52	3.48e-25	4.19e-23	0	6.52	1
45	Pxdn	chr12	29964983	29965483	27375	-3.96	9.67e-22	3.01e-20	5.4	9.36	-1	6.32	5.95e-23	5.57e-21	0	6.32	1
46	Cers3	chr7	66734931	66735431	-8073	-4.51	1.1e-21	3.39e-20	4.89	9.41	-1	5.33	5.41e-12	1.48e-10	0	5.33	1
47	Zfp703	chr8	26887169	26887669	-89656	-3.88	1.23e-21	3.76e-20	7.2	11.08	-1	7.6	6.98e-55	3.62e-51	0	7.6	1
48	Gm11662	chr11	104669169	104669669	10986	-4.07	1.4e-21	4.25e-20	6.3	10.37	-1	6.31	1.46e-25	1.82e-23	0	6.31	1
49	Tent5b	chr4	133481403	133481903	1271	-4.18	1.45e-21	4.39e-20	6.18	10.36	-1	6.18	6.5e-20	4.26e-18	0	6.17	1
50	Scrn1	chr6	54506368	54506868	59621	-4.42	2.19e-21	6.49e-20	4.13	8.54	-1	5.87	3.59e-21	2.74e-19	0	5.87	1
51	Plce1	chr19	38610801	38611301	129692	-3.96	2.31e-21	6.84e-20	4.72	8.68	-1	6.34	5.72e-30	1.17e-27	0	6.34	1
52	Cacna1a	chr8	84460632	84461132	72192	-3.71	2.94e-21	8.62e-20	4.9	8.61	-1	5.67	7.84e-20	5.08e-18	0	5.67	1
53	Rnf216	chr5	143104659	143105159	7835	-3.97	2.95e-21	8.62e-20	4.77	8.74	-1	6.13	3.2e-28	5.32e-26	0	6.13	1
54	Nectin1	chr9	43874223	43874723	130239	-4.23	8.02e-21	2.23e-19	5.35	9.58	-1	5.32	2e-13	6.46e-12	0	5.32	1
55	Lrtm2	chr6	119329220	119329720	1046	-4.39	1.04e-20	2.83e-19	7.09	11.48	-1	5.68	8.95e-20	5.77e-18	0	5.68	1
56	Rfx2	chr17	56822322	56822822	8191	-4.03	1.11e-20	3e-19	5.88	9.91	-1	5.89	4.71e-23	4.45e-21	0	5.89	1
57	H2afy2	chr10	61759810	61760310	23837	-3.88	1.2e-20	3.23e-19	5.53	9.42	-1	5.38	4.05e-18	2.21e-16	0	5.38	1
58	Gmds	chr13	32518842	32519342	-180102	-4.21	1.36e-20	3.62e-19	5.09	9.3	-1	5.21	2.97e-14	1.06e-12	0	5.21	1
59	4930526A20Rik	chr17	28050136	28050636	26041	-4.21	1.38e-20	3.69e-19	5.73	9.94	-1	5.67	3.15e-14	1.12e-12	0	5.67	1
60	Gm18722	chr16	9165850	9166350	-58080	-4.47	2.02e-20	5.24e-19	5.09	9.56	-1	6.71	6.61e-27	9.43e-25	0	6.71	1
61	Rab33b	chr3	51493255	51493755	9335	-4.08	3.2e-20	8.12e-19	5.1	9.17	-1	5.6	3.2e-18	1.76e-16	0	5.6	1
62	AC147227.1	chr18	4824557	4825057	81481	-4.27	3.65e-20	9.17e-19	5.58	9.85	-1	6.69	5.58e-32	1.48e-29	0	6.69	1
63	Gnal	chr18	66979066	66979566	-108770	-3.89	3.67e-20	9.21e-19	4.59	8.48	-1	5.06	3.83e-13	1.2e-11	0	5.06	1
64	Gm26897	chr5	111890790	111891290	156866	-3.61	4.16e-20	1.03e-18	5.54	9.15	-1	6.88	1.37e-42	1.35e-39	0	6.88	1
65	Prss38	chr11	59384484	59384984	-8827	-3.85	4.34e-20	1.07e-18	5.55	9.4	-1	6.14	2.87e-28	4.81e-26	0	6.14	1
66	Gm14140	chr2	150012901	150013401	98175	-4.21	5.59e-20	1.37e-18	5.87	10.08	-1	6.65	1.96e-25	2.41e-23	0	6.65	1
67	Gm15182	chr1	75618200	75618700	-5954	-4.65	6.34e-20	1.54e-18	4.98	9.64	-1	6.87	3.26e-28	5.42e-26	0	6.87	1
68	Gm29791	chr7	44777055	44777555	13275	-3.97	1.03e-19	2.44e-18	6.41	10.39	-1	6.71	5.92e-33	1.78e-30	0	6.71	1
69	Laptm4a	chr12	8897092	8897592	-24072	-4.07	1.11e-19	2.61e-18	5.09	9.16	-1	5.83	1.05e-18	6.1e-17	0	5.83	1
70	Gm6517	chr5	66862042	66862542	-27824	-4.46	1.16e-19	2.73e-18	5.06	9.51	-1	7.02	1.17e-32	3.38e-30	0	7.02	1
71	AC115954.1	chr16	24733278	24733778	203884	-3.72	2.35e-19	5.3e-18	5.17	8.89	-1	6.99	5.89e-36	2.53e-33	0	6.99	1
72	Ptcd2	chr13	99307965	99308465	36240	-3.82	2.75e-19	6.17e-18	5.32	9.14	-1	6.06	3.35e-20	2.26e-18	0	6.06	1
73	Grxcr2	chr18	41984957	41985457	13592	-3.58	3.76e-19	8.31e-18	5.32	8.9	-1	6.49	5.25e-31	1.22e-28	0	6.49	1
74	Dkk1	chr19	30623568	30624068	-73903	-3.8	4.16e-19	9.14e-18	5.47	9.27	-1	5.99	6.01e-25	7.03e-23	0	5.99	1
75	Mn1	chr5	111408558	111409058	-8304	-3.93	5.12e-19	1.11e-17	6.37	10.3	-1	5.55	2.14e-18	1.19e-16	0	5.55	1
76	Gm6684	chr19	20558978	20559478	27279	-4.23	7.97e-19	1.69e-17	5.55	9.78	-1	5.11	2.6e-14	9.3e-13	0	5.11	1
77	Cyp2d39-ps	chr15	82721478	82721978	-2062	-3.91	1.35e-18	2.79e-17	5.73	9.64	-1	6.25	1.08e-29	2.13e-27	0	6.25	1
78	Aif1l	chr2	31934998	31935498	-14641	-3.41	1.8e-18	3.67e-17	6	9.41	-1	6.42	2.25e-33	7.05e-31	0	6.42	1
79	Muc6	chr7	141612869	141613369	41950	-4.79	1.8e-18	3.67e-17	5.08	9.87	-1	7.11	3.79e-43	4.01e-40	0	7.11	1
80	Fars2	chr13	36102246	36102746	-14666	-3.75	2e-18	4.04e-17	5.41	9.16	-1	5.32	1.71e-17	8.78e-16	0	5.32	1
81	Gm16032	chr11	74747815	74748315	-15445	-4.19	2.02e-18	4.09e-17	4.38	8.57	-1	5.36	3.41e-16	1.51e-14	0	5.35	1
82	Acaa2	chr18	74722169	74722669	-56528	-3.93	2.1e-18	4.25e-17	5.6	9.54	-1	3.91	8.5e-07	1.13e-05	0	3.91	1
83	Gm43380	chr5	143048559	143049059	-18594	-3.5	3.36e-18	6.69e-17	5.91	9.41	-1	6.61	1.35e-29	2.62e-27	0	6.6	1
84	Prex2	chr1	10933177	10933677	-59788	-3.84	4.23e-18	8.31e-17	6.56	10.41	-1	6.48	1.63e-22	1.44e-20	0	6.48	1
85	Jarid2	chr13	44612598	44613098	-116376	-3.7	4.65e-18	9.09e-17	4.43	8.14	-1	6.03	3.51e-21	2.68e-19	0	6.03	1
86	AC125156.1	chr18	13518153	13518653	146064	-3.58	5.34e-18	1.03e-16	6.43	10.01	-1	6.44	3.73e-28	6.14e-26	0	6.44	1
87	Camk2a	chr18	60952215	60952715	26597	-3.19	5.64e-18	1.09e-16	6.46	9.65	-1	6.01	4.92e-22	4.12e-20	0	6.01	1
88	Dct	chr14	118057823	118058323	-5579	-4.25	6.41e-18	1.23e-16	4.7	8.95	-1	7.38	1.67e-52	5.61e-49	0	7.38	1
89	Gm15844	chr5	103530207	103530707	-93764	-3.99	6.49e-18	1.25e-16	5.35	9.34	-1	6.54	3.56e-33	1.09e-30	0	6.54	1
90	Bdkrb2	chr12	105562834	105563334	0	-3.71	6.98e-18	1.34e-16	4.07	7.79	-1	1.31	0.26	0.671	0	1.31	0
91	Gm18398	chr14	27785628	27786128	71251	-4.12	7.22e-18	1.38e-16	4.72	8.84	-1	5.07	7.04e-15	2.69e-13	0	5.07	1
92	Dync2h1	chr9	7042934	7043434	141012	-3.49	1.05e-17	1.97e-16	5.3	8.79	-1	5.78	6.24e-16	2.67e-14	0	5.78	1
93	Trhr2	chr8	122347764	122348264	12482	-3.63	1.06e-17	1.99e-16	4.51	8.14	-1	3.52	2.09e-05	0.000222	0	3.52	1
94	Ppt1	chr4	122859262	122859762	23020	-3.13	1.08e-17	2.04e-16	7.23	10.37	-1	7.77	1.01e-47	1.93e-44	0	7.77	1
95	Lman2l	chr1	36457606	36458106	-12335	-3.63	1.52e-17	2.8e-16	6.49	10.12	-1	6.7	3.06e-27	4.57e-25	0	6.7	1
96	Gm21816	chr16	77493994	77494494	93147	-3.95	2.27e-17	4.11e-16	4.35	8.3	-1	5.67	1.57e-21	1.25e-19	0	5.67	1
97	Arrb1	chr7	99509926	99510426	-25040	-3.7	2.31e-17	4.18e-16	5.14	8.84	-1	4.31	2.97e-07	4.23e-06	0	4.31	1
98	Cubn	chr2	13463126	13463626	28187	-4.07	2.57e-17	4.63e-16	4.76	8.83	-1	5.31	3.07e-17	1.52e-15	0	5.31	1
99	Slc20a1	chr2	129206716	129207216	7952	-3.99	2.58e-17	4.64e-16	6.27	10.26	-1	6.82	9.28e-41	6.99e-38	0	6.82	1
100	Gm12479	chr4	54837217	54837717	-15411	-3.32	2.76e-17	4.95e-16	4.72	8.05	-1	5.3	4.31e-17	2.11e-15	0	5.3	1
101	Zmynd8	chr2	165831581	165832081	66935	-3.46	2.9e-17	5.18e-16	5.01	8.47	-1	5.97	2.24e-17	1.14e-15	0	5.97	1
102	Gm18660	chr3	57277423	57277923	-5054	-3.38	3.55e-17	6.3e-16	5.87	9.24	-1	5.56	3.01e-20	2.05e-18	0	5.56	1
103	Gm13378	chr2	21239844	21240344	-3761	-3.8	8.1e-17	1.39e-15	6.16	9.96	-1	6.99	5.24e-33	1.58e-30	0	6.99	1
104	Gsn	chr2	35230141	35230641	-25739	-3.21	9.93e-17	1.68e-15	5.79	9.01	-1	5.34	3.02e-17	1.5e-15	0	5.34	1
105	Gm8100	chr8	28579183	28579683	393343	-3.8	1.28e-16	2.13e-15	4.82	8.61	-1	5.53	9.02e-20	5.81e-18	0	5.53	1
106	Gm45722	chr8	118376742	118377242	4949	-4	1.44e-16	2.4e-15	5.9	9.9	-1	7.16	1.06e-49	2.88e-46	0	7.16	1
107	Bmp7	chr2	172906126	172906626	33695	-3.58	1.45e-16	2.41e-15	5.32	8.9	-1	4.69	3.33e-09	6.32e-08	0	4.69	1
108	Nap1l4	chr7	143563712	143564212	-14606	-3.75	1.45e-16	2.42e-15	5.25	9	-1	4.76	2.94e-12	8.31e-11	0	4.75	1
109	Kank1	chr19	25243537	25244037	6562	-3.71	2.11e-16	3.46e-15	5.37	9.08	-1	4.55	6.49e-10	1.36e-08	0	4.55	1
110	Lyrm7	chr11	54846105	54846605	14311	-3.64	2.17e-16	3.55e-15	5.91	9.55	-1	6.2	1.13e-19	7.19e-18	0	6.19	1
111	Gm11704	chr11	115733915	115734415	4449	-4.73	2.61e-16	4.23e-15	4.22	8.94	-1	6.16	1.01e-20	7.34e-19	0	6.16	1
112	Adam32	chr8	24956526	24957026	-7722	-3.7	2.62e-16	4.25e-15	4.46	8.16	-1	5.23	1.33e-16	6.15e-15	0	5.23	1
113	Ubr4	chr4	139432873	139433373	80264	-3.44	4.21e-16	6.69e-15	5.4	8.85	-1	6.59	8.48e-37	4.21e-34	0	6.59	1
114	Sav1	chr12	70015895	70016395	-28893	-3.81	4.88e-16	7.7e-15	4.78	8.59	-1	5.58	3.42e-19	2.08e-17	0	5.58	1
115	Ccdc68	chr18	69704696	69705196	-220230	-3.29	6.32e-16	9.86e-15	5.8	9.09	-1	5.54	6.16e-20	4.06e-18	0	5.54	1
116	Sfswap	chr5	129534413	129534913	33192	-3.95	7.44e-16	1.15e-14	5.74	9.69	-1	7.04	1.72e-39	1.12e-36	0	7.04	1
117	Usp46	chr5	74062203	74062703	5728	-3.77	7.72e-16	1.19e-14	5.46	9.23	-1	5.5	1.38e-14	5.12e-13	0	5.5	1
118	Gm7266	chr1	144306557	144307057	5379	-3.31	8.48e-16	1.31e-14	5.22	8.53	-1	5.29	4.16e-17	2.04e-15	0	5.29	1
119	Dock8	chr19	25055567	25056067	56038	-3.72	8.71e-16	1.34e-14	5.47	9.19	-1	5.04	3.69e-13	1.16e-11	0	5.04	1
120	Psapl1	chr5	36226128	36226628	22107	-3.92	9.3e-16	1.43e-14	5.8	9.72	-1	6.74	6.06e-32	1.6e-29	0	6.74	1
121	Arhgap28	chr17	67931376	67931876	72244	-3.73	1.03e-15	1.58e-14	4.67	8.41	-1	5.99	1.25e-25	1.58e-23	0	5.99	1
122	Scyl3	chr1	163906935	163907435	-21665	-3.53	1.27e-15	1.92e-14	4.73	8.26	-1	3.81	1.48e-06	1.89e-05	0	3.81	1
123	Gm18402	chr6	72981025	72981525	1537	-4.02	1.29e-15	1.95e-14	4.05	8.07	-1	6.36	2.2e-23	2.16e-21	0	6.36	1
124	Pdp1	chr4	11881277	11881777	84675	-3.71	1.38e-15	2.08e-14	4.88	8.58	-1	5.9	4.02e-19	2.44e-17	0	5.9	1
125	Anxa3	chr5	96722712	96723212	-70127	-4.06	1.45e-15	2.18e-14	4.26	8.32	-1	4.49	1.68e-09	3.31e-08	0	4.49	1
126	Pcbd1	chr10	61028490	61028990	-60341	-3.88	1.61e-15	2.41e-14	5.18	9.06	-1	6.15	1.32e-25	1.66e-23	0	6.15	1
127	Gm7658	chr1	21595617	21596117	-82561	-3.6	1.82e-15	2.72e-14	4.27	7.86	-1	4.13	7.26e-08	1.14e-06	0	4.12	1
128	Atp9a	chr2	168727918	168728418	13991	-3.26	2.1e-15	3.11e-14	5.05	8.3	-1	4.96	5.55e-14	1.91e-12	0	4.96	1
129	Prnd	chr2	131980928	131981428	30067	-3.84	2.24e-15	3.31e-14	4	7.84	-1	4.75	9.21e-09	1.65e-07	0	4.75	1
130	1700010B08Rik	chr2	173698753	173699253	-20162	-3.44	2.33e-15	3.44e-14	4.3	7.74	-1	4.91	2.18e-13	7e-12	0	4.91	1
131	Rpl17-ps10	chr7	72510097	72510597	138714	-4.05	2.54e-15	3.74e-14	4.49	8.53	-1	4.98	9.66e-14	3.24e-12	0	4.98	1
132	Gpr26	chr7	132030974	132031474	64514	-3.62	2.97e-15	4.33e-14	5.45	9.07	-1	5.98	5.83e-26	7.58e-24	0	5.98	1
133	Glis1	chr4	107468240	107468740	33649	-3.6	3.03e-15	4.41e-14	6.41	10.01	-1	5.39	6.03e-18	3.24e-16	0	5.39	1
134	Srgap2	chr1	131501652	131502152	25200	-3.08	3.39e-15	4.91e-14	5.56	8.64	-1	7.07	2.64e-41	2.06e-38	0	7.07	1
135	Lpcat2	chr8	92847298	92847798	-7541	-3.64	3.67e-15	5.29e-14	6.35	10	-1	6.08	5.24e-27	7.65e-25	0	6.08	1
136	Arhgef26	chr3	62404465	62404965	66121	-3.67	4.19e-15	5.99e-14	5.47	9.14	-1	5.63	3.7e-21	2.82e-19	0	5.63	1
137	Klhl6	chr16	19946538	19947038	35999	-3.49	4.54e-15	6.48e-14	4.69	8.18	-1	4.83	6.06e-12	1.65e-10	0	4.83	1
138	Mrps23	chr11	88172926	88173426	-30962	-3.3	4.71e-15	6.71e-14	4.86	8.17	-1	4.86	3.75e-13	1.17e-11	0	4.86	1
139	Pde8b	chr13	95195089	95195589	54747	-3.38	4.71e-15	6.71e-14	4.41	7.79	-1	3.4	5.59e-05	0.000551	0	3.4	1
140	Gm12469	chr4	54355974	54356474	-120098	-3.68	5.2e-15	7.37e-14	6.54	10.23	-1	7.7	1.59e-48	3.78e-45	0	7.7	1
141	Gm7837	chr1	92379044	92379544	50988	-4.02	5.32e-15	7.53e-14	4.22	8.24	-1	6	2.87e-25	3.47e-23	0	6	1
142	Slc45a4	chr15	73663830	73664330	-18068	-3.03	5.41e-15	7.65e-14	4.79	7.82	-1	3.91	4.47e-07	6.19e-06	0	3.91	1
143	Cdkn2b	chr4	89348799	89349299	-37760	-3.47	5.68e-15	8.01e-14	5.21	8.69	-1	5.46	1.95e-18	1.1e-16	0	5.46	1
144	Gm11462	chr2	165974330	165974830	14541	-3.22	5.9e-15	8.3e-14	5.12	8.34	-1	5.31	2.4e-17	1.21e-15	0	5.31	1
145	Ankrd1	chr19	36119775	36120275	0	-3.63	6.23e-15	8.75e-14	5.61	9.24	-1	6.42	2.61e-25	3.17e-23	0	6.42	1
146	Gm5117	chr8	32286571	32287071	-546811	-3.61	6.24e-15	8.76e-14	4.25	7.87	-1	5.3	1.43e-16	6.55e-15	0	5.3	1
147	Slc20a1	chr2	129212519	129213019	13755	-3.12	6.7e-15	9.37e-14	5.24	8.35	-1	5.29	4.16e-17	2.04e-15	0	5.29	1
148	Gm43286	chr3	123058799	123059299	-15064	-4.29	7.65e-15	1.06e-13	5.4	9.69	-1	5.51	1.1e-19	7e-18	0	5.51	1
149	Tmem43	chr6	91483380	91483880	9677	-3.39	8.43e-15	1.16e-13	6.27	9.67	-1	2.99	0.00135	0.00988	0	2.99	1
150	Otud7b	chr3	96118040	96118540	13513	-2.96	1.06e-14	1.46e-13	5.31	8.27	-1	5.8	2.39e-23	2.34e-21	0	5.8	1
151	Sec62	chr3	30788536	30789036	-3839	-3.47	1.12e-14	1.52e-13	5.23	8.69	-1	5.39	2.35e-17	1.19e-15	0	5.39	1
152	Gm15599	chr17	5118172	5118672	-6062	-3.3	1.19e-14	1.62e-13	5.38	8.68	-1	5.52	7.55e-19	4.45e-17	0	5.52	1
153	Hoxb1	chr11	96366594	96367094	842	-3.33	1.2e-14	1.63e-13	5.04	8.38	-1	5.41	5.79e-17	2.8e-15	0	5.41	1
154	Gm11522	chr11	95474449	95474949	-11728	-3.79	1.28e-14	1.73e-13	5.42	9.21	-1	6.93	4.13e-41	3.19e-38	0	6.93	1
155	Rbl2	chr8	91106213	91106713	36156	-3.25	1.86e-14	2.48e-13	4.17	7.42	-1	2.32	0.0203	0.103	0	2.31	0
156	Tgfb2	chr1	186663380	186663880	42109	-3.36	1.87e-14	2.5e-13	5.02	8.38	-1	4.42	4.35e-09	8.15e-08	0	4.42	1
157	Rev1	chr1	38308237	38308737	-178436	-3.8	2.03e-14	2.7e-13	5.07	8.87	-1	5.24	5.96e-11	1.42e-09	0	5.24	1
158	Pbx1	chr1	168407910	168408410	23860	-3.82	2.34e-14	3.09e-13	5	8.82	-1	6.02	2.48e-24	2.69e-22	0	6.01	1
159	Zfp961	chr8	71968560	71969060	17522	-3.84	2.4e-14	3.17e-13	4.83	8.67	-1	5.67	3.05e-17	1.52e-15	0	5.67	1
160	Stxbp6	chr12	45047065	45047565	27144	-3.74	2.7e-14	3.55e-13	5.68	9.42	-1	6.37	5.43e-29	9.69e-27	0	6.36	1
161	Tjp1	chr7	65482157	65482657	45124	-3.41	2.86e-14	3.75e-13	5.97	9.38	-1	6.64	5.08e-25	5.98e-23	0	6.64	1
162	Spcs3	chr8	54548307	54548807	-18309	-3.94	2.88e-14	3.77e-13	4.68	8.61	-1	5.55	7.93e-19	4.67e-17	0	5.55	1
163	Cbx5	chr15	103232985	103233485	6331	-3.66	3.18e-14	4.14e-13	4.56	8.22	-1	4	1.65e-07	2.47e-06	0	4	1
164	2010010A06Rik	chr18	75322216	75322716	-24887	-3.77	3.62e-14	4.68e-13	6.18	9.95	-1	6.25	3.55e-30	7.48e-28	0	6.25	1
165	Mettl23	chr11	116836357	116836857	-6421	-2.74	4.01e-14	5.16e-13	6.46	9.19	-1	5.66	5.36e-21	4.01e-19	0	5.66	1
166	Gm28467	chr1	118767236	118767736	-42400	-3.68	4.36e-14	5.6e-13	4.8	8.48	-1	4.86	2.65e-12	7.53e-11	0	4.85	1
167	Gypc	chr18	32677270	32677770	-117236	-3.44	5.04e-14	6.42e-13	4.43	7.88	-1	4.61	3.15e-09	6e-08	0	4.61	1
168	Gm9575	chr16	50877710	50878210	-211364	-3.58	6.13e-14	7.74e-13	4.91	8.5	-1	5.88	2.04e-24	2.25e-22	0	5.88	1
169	BC034090	chr1	155214925	155215425	29019	-3.17	7.07e-14	8.87e-13	6.01	9.18	-1	6.33	5.82e-29	1.03e-26	0	6.33	1
170	Aqp4	chr18	15420451	15420951	-9469	-3.32	7.38e-14	9.24e-13	5.21	8.52	-1	5.52	5.23e-15	2.02e-13	0	5.52	1
171	Ston2	chr12	91703413	91703913	84474	-3.17	8.21e-14	1.02e-12	5.54	8.71	-1	5.59	2.4e-20	1.66e-18	0	5.59	1
172	Lbh	chr17	72976333	72976833	58028	-3.37	8.94e-14	1.11e-12	4.99	8.36	-1	5.41	3.35e-18	1.84e-16	0	5.41	1
173	Mex3b	chr7	82785190	82785690	-81643	-2.91	1.22e-13	1.49e-12	5.09	7.99	-1	5.24	3.67e-14	1.29e-12	0	5.24	1
174	Mmrn2	chr14	34378887	34379387	3422	-3.07	1.25e-13	1.52e-12	4.68	7.75	-1	3.81	1.42e-06	1.82e-05	0	3.81	1
175	Trit1	chr4	123036796	123037296	20199	-3.25	1.31e-13	1.59e-12	5.57	8.82	-1	5.3	4.31e-17	2.11e-15	0	5.3	1
176	Gm16198	chr3	152145125	152145625	-7822	-3.24	1.37e-13	1.66e-12	4.79	8.03	-1	2.99	0.000903	0.00688	0	2.99	1
177	AC151473.1	chr17	61837539	61838039	-34336	-3.69	1.39e-13	1.68e-12	4.69	8.38	-1	2.61	0.0107	0.0603	0	2.6	0
178	Tmem170b	chr13	41643632	41644132	37725	-3.4	1.7e-13	2.03e-12	5.25	8.65	-1	4.49	8.82e-10	1.82e-08	0	4.49	1
179	St7l	chr3	104846538	104847038	-16967	-3.31	1.77e-13	2.11e-12	4.19	7.51	-1	4.73	5.33e-12	1.46e-10	0	4.73	1
180	Trim44	chr2	102427880	102428380	-20052	-3.4	1.88e-13	2.25e-12	5	8.4	-1	5.37	1.08e-15	4.52e-14	0	5.37	1
181	Gm15264	chr3	94755596	94756096	2020	-3.45	2.03e-13	2.41e-12	4.69	8.14	-1	4.62	3.11e-11	7.71e-10	0	4.61	1
182	Gm47125	chr13	42538068	42538568	-30895	-3.2	2.11e-13	2.51e-12	5.66	8.86	-1	5.74	9.87e-17	4.65e-15	0	5.74	1
183	Lhfp	chr3	53109783	53110283	68255	-3.36	2.12e-13	2.52e-12	4.76	8.13	-1	5.94	3.22e-16	1.43e-14	0	5.94	1
184	Ccdc81	chr7	89837814	89838314	65315	-3.02	2.43e-13	2.87e-12	5.51	8.53	-1	4.69	8.49e-09	1.52e-07	0	4.69	1
185	Ccnk	chr12	108223322	108223822	43743	-4.74	2.73e-13	3.21e-12	5.01	9.75	-1	5.01	5.51e-12	1.51e-10	0	5.01	1
186	Tm4sf1	chr3	57294942	57295442	6546	-2.93	2.76e-13	3.24e-12	6.21	9.14	-1	5.71	2.1e-21	1.66e-19	0	5.71	1
187	Gm17797	chr6	92609554	92610054	47777	-4.05	3.13e-13	3.64e-12	4.5	8.56	-1	5.27	1.88e-16	8.53e-15	0	5.27	1
188	Snx19	chr9	30272172	30272672	-154436	-3.59	3.44e-13	3.99e-12	4.95	8.55	-1	5.37	5.51e-17	2.67e-15	0	5.37	1
189	Arl4c	chr1	88608148	88608648	93573	-3.17	3.45e-13	4e-12	5.35	8.52	-1	5.04	6.07e-11	1.45e-09	0	5.04	1
190	Lysmd2	chr9	75625470	75625970	0	-2.64	3.73e-13	4.31e-12	5.89	8.53	-1	4	1.61e-07	2.41e-06	0	4	1
191	Rnf39	chr17	36931733	36932233	-10685	-3.4	4.77e-13	5.45e-12	5.42	8.83	-1	4.83	2.31e-10	5.15e-09	0	4.83	1
192	Gm12736	chr4	108930017	108930517	3291	-4.07	4.87e-13	5.56e-12	4.31	8.38	-1	4.36	1.96e-09	3.84e-08	0	4.36	1
193	Map3k4	chr17	12327737	12328237	-8941	-2.97	5.13e-13	5.85e-12	5.76	8.73	-1	4.25	1.35e-08	2.35e-07	0	4.24	1
194	Map7d3	chrX	56781946	56782446	39880	-3.44	6.02e-13	6.81e-12	4.74	8.18	-1	4.98	7.87e-13	2.38e-11	0	4.98	1
195	Gm5518	chr19	29204567	29205067	44449	-2.85	6.97e-13	7.83e-12	5.53	8.38	-1	5.66	1.51e-21	1.21e-19	0	5.66	1
196	Gm27155	chr9	76734396	76734896	26113	-3.3	8.48e-13	9.43e-12	5.75	9.05	-1	5.44	6.3e-16	2.7e-14	0	5.44	1
197	D630039A03Rik	chr4	57867417	57867917	48380	-2.81	9.07e-13	1.01e-11	5.13	7.94	-1	3.08	0.000569	0.00454	0	3.08	1
198	Ctnnd2	chr15	30147872	30148372	-24221	-3.5	9.28e-13	1.03e-11	5.14	8.64	-1	3.86	9.01e-07	1.19e-05	0	3.86	1
199	Akap2	chr4	57645829	57646329	-71328	-3.28	9.61e-13	1.06e-11	4.6	7.88	-1	5	3.33e-14	1.18e-12	0	5	1
200	Plxna4	chr6	32349770	32350270	237922	-3.78	1.19e-12	1.3e-11	5	8.78	-1	5.21	4.3e-15	1.68e-13	0	5.21	1
201	D630033A02Rik	chr10	122977251	122977751	8804	-3.03	1.26e-12	1.38e-11	4.38	7.41	-1	4.64	3.76e-11	9.23e-10	0	4.64	1
202	Gm5105	chr3	138103594	138104094	-36206	-3.47	1.41e-12	1.53e-11	4.76	8.23	-1	4.39	2.88e-09	5.51e-08	0	4.39	1
203	Snx4	chr16	33236156	33236656	-14786	-3.44	1.48e-12	1.6e-11	4.78	8.22	-1	4.73	5.33e-12	1.46e-10	0	4.73	1
204	Gm12518	chr4	56305605	56306105	-81697	-3.27	1.67e-12	1.8e-11	5.33	8.6	-1	4.96	6.28e-14	2.15e-12	0	4.96	1
205	Smyd4	chr11	75356947	75357447	8514	-3.78	2.21e-12	2.34e-11	4.53	8.31	-1	2.7	0.00396	0.0257	0	2.7	1
206	Wwc2	chr8	47932365	47932865	58059	-3.33	2.23e-12	2.36e-11	7.08	10.41	-1	5.37	9.11e-13	2.71e-11	0	5.37	1
207	Neu3	chr7	99807050	99807550	20867	-3.44	2.27e-12	2.4e-11	4.88	8.33	-1	4.56	7.75e-11	1.82e-09	0	4.56	1
208	Gm12664	chr11	16683479	16683979	-39558	-3.17	2.32e-12	2.45e-11	4.34	7.51	-1	5.42	5.56e-14	1.92e-12	0	5.42	1
209	Clvs1	chr4	9409234	9409734	139941	-3.43	2.37e-12	2.49e-11	4.49	7.92	-1	4.65	2.39e-11	6.03e-10	0	4.65	1
210	Ttll11	chr2	35992204	35992704	-12291	-3.62	2.71e-12	2.83e-11	5.4	9.02	-1	5.06	1.49e-13	4.9e-12	0	5.06	1
211	Sgk1	chr10	21785759	21786259	-95925	-3.39	3.78e-12	3.89e-11	5.79	9.19	-1	7.22	2.11e-36	9.79e-34	0	7.22	1
212	Ssu2	chr6	112379014	112379514	8509	-3.27	4.76e-12	4.84e-11	4.8	8.07	-1	6.06	1.22e-19	7.76e-18	0	6.06	1
213	Atoh7	chr10	63128259	63128759	28608	-3.4	4.92e-12	4.99e-11	4.71	8.11	-1	4.61	5.02e-11	1.21e-09	0	4.61	1
214	Hopx	chr5	77092438	77092938	22183	-2.58	5.31e-12	5.36e-11	5.63	8.21	-1	3.17	0.00027	0.00233	0	3.17	1
215	Atoh8	chr6	72254709	72255209	-19132	-3.43	5.56e-12	5.59e-11	4.81	8.24	-1	4.46	1.09e-09	2.21e-08	0	4.46	1
216	Zfp568	chr7	30000359	30000859	16404	-2.37	5.64e-12	5.66e-11	7.73	10.11	-1	5.77	5.49e-23	5.16e-21	0	5.77	1
217	Tbc1d7	chr13	43193191	43193691	-21690	-2.8	6.49e-12	6.46e-11	5.5	8.3	-1	5.96	4.6e-23	4.37e-21	0	5.96	1
218	Amelx	chrX	169022554	169023054	164146	-3.36	6.96e-12	6.89e-11	3.95	7.31	-1	4.25	7.62e-09	1.38e-07	0	4.25	1
219	Rpl18a-ps1	chr12	55407835	55408335	-11606	-3.22	6.98e-12	6.91e-11	5.24	8.46	-1	4.98	4.41e-14	1.54e-12	0	4.98	1
220	Zfp568	chr7	29998187	29998687	14232	-2.4	7.04e-12	6.96e-11	7.59	9.99	-1	6.65	1.74e-32	4.93e-30	0	6.65	1
221	Nipbl	chr15	8391688	8392188	52275	-3.25	1.07e-11	1.03e-10	4.68	7.93	-1	4.49	2.67e-10	5.9e-09	0	4.49	1
222	Ube2k	chr5	65578423	65578923	41190	-3.08	1.07e-11	1.04e-10	4.51	7.59	-1	2.59	0.00677	0.0408	0	2.59	1
223	Gm43160	chr3	21109448	21109948	4055	-2.74	1.09e-11	1.06e-10	5.1	7.83	-1	4.16	9.3e-08	1.45e-06	0	4.16	1
224	Fbxl7	chr15	26834314	26834814	60766	-3.33	1.15e-11	1.11e-10	4.65	7.99	-1	5.68	3.85e-17	1.9e-15	0	5.68	1
225	Gm47241	chr9	61655313	61655813	-107271	-3.15	1.24e-11	1.19e-10	5.28	8.43	-1	4.61	7.6e-11	1.79e-09	0	4.61	1
226	Gm5417	chr15	83422590	83423090	-16527	-3.15	1.44e-11	1.36e-10	6.14	9.29	-1	5.55	6.26e-18	3.35e-16	0	5.55	1
227	Arhgef28	chr13	98192492	98192992	13447	-3.06	1.75e-11	1.64e-10	5	8.05	-1	5.32	2.07e-14	7.52e-13	0	5.32	1
228	Gm48255	chr9	24943768	24944268	-8705	-2.97	1.76e-11	1.64e-10	4.95	7.92	-1	4.13	5.17e-08	8.35e-07	0	4.13	1
229	AC154187.3	chr17	70963525	70964025	6401	-2.29	1.82e-11	1.7e-10	7.92	10.21	-1	0	0.999	1	0	0	0
230	Gm12287	chr11	63573203	63573703	27220	-3.05	2.03e-11	1.88e-10	6.05	9.11	-1	5.78	4.73e-23	4.46e-21	0	5.78	1
231	Rb1cc1	chr1	6190534	6191034	-15163	-3.2	2.3e-11	2.11e-10	4.38	7.58	-1	5.3	7.64e-16	3.24e-14	0	5.3	1
232	Tmem62	chr2	120980819	120981319	3802	-3.46	2.29e-11	2.11e-10	5.87	9.33	-1	5.12	3.24e-11	8.02e-10	0	5.12	1
233	Abl1	chr2	31749152	31749652	60776	-2.99	2.65e-11	2.42e-10	5.24	8.23	-1	5.41	2.19e-18	1.22e-16	0	5.41	1
234	Dcp1a	chr14	30473550	30474050	-5485	-3.55	3.03e-11	2.74e-10	4.07	7.62	-1	5.9	2.64e-24	2.84e-22	0	5.9	1
235	Gm6684	chr19	20614243	20614743	-27486	-3.35	3.03e-11	2.74e-10	5.08	8.43	-1	4.64	5.22e-10	1.11e-08	0	4.64	1
236	Gm11742	chr11	116543071	116543571	-6847	-2.87	3.73e-11	3.33e-10	4.13	7	-1	0.59	0.658	1	0	0.59	0
237	Olfr15	chr16	3820171	3820671	-10207	-2.98	4.11e-11	3.65e-10	4.72	7.7	-1	1.33	0.259	0.671	0	1.33	0
238	Gm47803	chr9	100605838	100606338	-850	-3.4	4.75e-11	4.18e-10	4.16	7.56	-1	4.64	8e-09	1.44e-07	0	4.64	1
239	Car10	chr11	93263430	93263930	165402	-3.02	5.38e-11	4.69e-10	4.12	7.14	-1	3.85	1.49e-06	1.9e-05	0	3.85	1
240	Frmpd1	chr4	45207392	45207892	22517	-3.95	5.73e-11	4.98e-10	3.97	7.93	-1	5.51	2.56e-19	1.58e-17	0	5.51	1
241	Wdr25	chr12	108880626	108881126	-12505	-3.3	5.74e-11	4.99e-10	5.26	8.56	-1	6.16	4.48e-27	6.61e-25	0	6.16	1
242	Plxna4	chr6	32369063	32369563	218629	-3.25	6.73e-11	5.78e-10	5.39	8.64	-1	5.2	6.54e-12	1.77e-10	0	5.2	1
243	Gm14176	chr2	157873114	157873614	-27922	-3.33	7.79e-11	6.63e-10	5.25	8.58	-1	5.33	3.49e-16	1.54e-14	0	5.33	1
244	Gm17581	chr2	155738252	155738752	-2386	-3.17	7.81e-11	6.65e-10	4.19	7.36	-1	5.58	6.3e-20	4.14e-18	0	5.58	1
245	Cald1	chr6	34598194	34598694	0	-3.1	7.86e-11	6.69e-10	5.72	8.82	-1	5.09	1.4e-14	5.17e-13	0	5.09	1
246	Gm48608	chr12	6110766	6111266	105099	-3.17	8.19e-11	6.95e-10	5.23	8.4	-1	5.52	4.46e-17	2.18e-15	0	5.52	1
247	Serpina12	chr12	104055731	104056231	-11288	-3.06	8.21e-11	6.97e-10	5.31	8.37	-1	3.94	0.000158	0.00143	0	3.94	1
248	Gad2	chr2	22651788	22652288	29583	-3.37	8.52e-11	7.22e-10	5.02	8.39	-1	4.81	2.14e-12	6.15e-11	0	4.81	1
249	Gm47090	chr9	14559473	14559973	-33712	-3.1	9.18e-11	7.74e-10	5.36	8.46	-1	4	1.57e-07	2.36e-06	0	4	1
250	Gm10240	chr15	68342476	68342976	32657	-3.07	9.51e-11	8e-10	5.54	8.62	-1	3.85	1.49e-06	1.9e-05	0	3.85	1
251	Gm15981	chr5	74310020	74310520	6514	-3.11	1.11e-10	9.24e-10	5.42	8.53	-1	5.32	6e-13	1.84e-11	0	5.32	1
252	Hfm1	chr5	106942317	106942817	-15996	-2.97	1.26e-10	1.04e-09	4.72	7.69	-1	4.52	1.92e-08	3.29e-07	0	4.52	1
253	Kat6b	chr14	21350829	21351329	-130105	-3.15	1.62e-10	1.31e-09	5.05	8.2	-1	5.83	1.05e-23	1.06e-21	0	5.83	1
254	Gm12647	chr4	94094381	94094881	33008	-2.99	1.85e-10	1.49e-09	4.66	7.65	-1	4.36	1.96e-09	3.84e-08	0	4.36	1
255	Zscan22	chr7	12905111	12905611	7296	-3.19	1.98e-10	1.59e-09	5.05	8.24	-1	5.48	2.62e-19	1.62e-17	0	5.48	1
256	Gm18584	chr6	47336734	47337234	95855	-3.18	2.24e-10	1.77e-09	5.91	9.09	-1	6.04	4.95e-25	5.87e-23	0	6.04	1
257	Rabgap1l	chr1	160520737	160521237	271974	-3.03	2.4e-10	1.9e-09	5.97	9	-1	6.94	8.55e-38	4.69e-35	0	6.94	1
258	Trmt13	chr3	116614432	116614932	0	-3.09	2.66e-10	2.09e-09	4.77	7.86	-1	3	0.000794	0.00615	0	3	1
259	Gm18154	chr15	61797819	61798319	-27928	-3.25	3.15e-10	2.44e-09	6.72	9.97	-1	6.35	3.57e-32	9.62e-30	0	6.35	1
260	Bdkrb2	chr12	105565208	105565708	1982	-4.76	3.53e-10	2.71e-09	4.43	9.18	-1	3.24	0.000174	0.00156	0	3.24	1
261	Sparc	chr11	55432973	55433473	-9790	-2.26	3.55e-10	2.73e-09	5.92	8.17	-1	5.92	6.59e-23	6.13e-21	0	5.92	1
262	Gm13967	chr2	113420670	113421170	35989	-3.42	4.25e-10	3.22e-09	4.29	7.71	-1	4.96	5.6e-14	1.93e-12	0	4.95	1
263	Rabgap1l	chr1	160531370	160531870	261341	-2.92	4.83e-10	3.64e-09	5.15	8.07	-1	2.16	0.034	0.158	0	2.16	0
264	Rprd1a	chr18	24506152	24506652	23552	-3.47	4.88e-10	3.67e-09	4.58	8.06	-1	5.94	2.1e-25	2.57e-23	0	5.94	1
265	Gm19898	chr12	99356602	99357102	110931	-2.92	5.17e-10	3.87e-09	6.4	9.33	-1	5.28	1.57e-16	7.15e-15	0	5.28	1
266	Fam155a	chr8	9347120	9347620	423541	-2.85	5.22e-10	3.9e-09	5.22	8.07	-1	5.21	4.3e-15	1.68e-13	0	5.21	1
267	CT030688.1	chr16	70524211	70524711	-140595	-3.22	5.72e-10	4.24e-09	5.2	8.42	-1	3.33	9.9e-05	0.000929	0	3.33	1
268	Cog7	chr7	121968628	121969128	12583	-2.75	5.83e-10	4.32e-09	4.97	7.72	-1	3.69	1.3e-05	0.000143	0	3.69	1
269	Mcu	chr10	59638546	59639046	-21854	-3.03	6.17e-10	4.56e-09	5.59	8.62	-1	6.19	3.14e-29	5.79e-27	0	6.19	1
270	Zfat	chr15	68160767	68161267	97589	-3.16	7.34e-10	5.36e-09	5.69	8.85	-1	6.2	1.46e-29	2.83e-27	0	6.2	1
271	Gm49220	chr14	99535663	99536163	94006	-2.93	8.23e-10	5.95e-09	4.79	7.71	-1	5.49	2.71e-19	1.67e-17	0	5.49	1
272	Prkg1	chr19	31764112	31764612	421	-2.3	9.57e-10	6.83e-09	5.81	8.11	-1	4.86	8.31e-13	2.5e-11	0	4.86	1
273	Rbm44	chr1	91109172	91109672	-35417	-2.37	1.03e-09	7.31e-09	6.32	8.69	-1	5	2.52e-14	9.03e-13	0	5	1
274	Gm5854	chr14	101886268	101886768	95995	-3.12	1.3e-09	9.1e-09	6.47	9.58	-1	5.21	9.57e-16	4.02e-14	0	5.21	1
275	Olfml2b	chr1	170656452	170656952	11920	-3.28	1.37e-09	9.57e-09	3.94	7.23	-1	3.26	0.000205	0.00181	0	3.26	1
276	Smim18	chr8	33786313	33786813	-38543	-2.87	1.38e-09	9.61e-09	5.41	8.28	-1	4.91	5.51e-13	1.69e-11	0	4.9	1
277	Ano1	chr7	144719901	144720401	31573	-3.14	1.41e-09	9.85e-09	5.62	8.76	-1	4.04	3.09e-07	4.4e-06	0	4.04	1
278	Myo16	chr8	10151778	10152278	-1633	-3.08	1.41e-09	9.86e-09	4.53	7.6	-1	3.8	2.99e-06	3.63e-05	0	3.8	1
279	Zbtb7c	chr18	75976537	75977037	156359	-3.29	1.55e-09	1.07e-08	5.42	8.71	-1	6.07	4.52e-20	3.01e-18	0	6.07	1
280	Epb41l3	chr17	69227350	69227850	151667	-2.94	1.82e-09	1.25e-08	4.63	7.57	-1	4.88	1.36e-11	3.53e-10	0	4.88	1
281	Srd5a3	chr5	76154729	76155229	14458	-3.13	2.02e-09	1.37e-08	4.56	7.69	-1	5.48	2.78e-19	1.71e-17	0	5.48	1
282	Gm42584	chr6	21655604	21656104	163943	-2.89	2.1e-09	1.42e-08	4.37	7.26	-1	4.36	1.67e-09	3.3e-08	0	4.36	1
283	Tgfb2	chr1	186635077	186635577	70412	-2.9	2.13e-09	1.44e-08	5.02	7.92	-1	6.35	6.41e-32	1.66e-29	0	6.35	1
284	Rps16-ps3	chr8	10664817	10665317	143811	-3.25	2.37e-09	1.59e-08	7.14	10.39	-1	6.07	2.28e-25	2.78e-23	0	6.06	1
285	Akirin2	chr4	34579181	34579681	28244	-2.78	2.57e-09	1.71e-08	4.56	7.34	-1	3.81	1.28e-06	1.65e-05	0	3.81	1
286	Umps	chr16	33937505	33938005	29033	-2.1	2.59e-09	1.72e-08	7.66	9.76	-1	7.07	3.12e-46	4.56e-43	0	7.07	1
287	Gm27161	chr9	34279823	34280323	79595	-2.79	3.13e-09	2.05e-08	5.87	8.66	-1	5.86	4.62e-24	4.88e-22	0	5.86	1
288	Gm11796	chr4	5768500	5769000	86487	-3.15	3.42e-09	2.22e-08	5.01	8.16	-1	5.69	7.27e-21	5.36e-19	0	5.69	1
289	Creb3l2	chr6	37388860	37389360	52786	-2.8	3.59e-09	2.33e-08	6.24	9.04	-1	5.67	1.14e-21	9.19e-20	0	5.67	1
290	Wdr49	chr3	75499286	75499786	-17130	-2.38	3.78e-09	2.44e-08	6.2	8.58	-1	4.64	2.03e-08	3.46e-07	0	4.63	1
291	Evpl	chr11	116228682	116229182	8895	-2.85	3.86e-09	2.49e-08	5.7	8.55	-1	3.31	0.000266	0.0023	0	3.31	1
292	Gm47081	chr10	91230395	91230895	2209	-3.34	4.45e-09	2.84e-08	4.44	7.79	-1	4.78	2.03e-12	5.88e-11	0	4.78	1
293	4930432M17Rik	chr3	121604774	121605274	-65488	-3.2	5.07e-09	3.2e-08	6.13	9.33	-1	7.43	1.13e-43	1.32e-40	0	7.43	1
294	Prkg1	chr19	31713277	31713777	51256	-3.14	5.8e-09	3.63e-08	4.48	7.63	-1	5.17	6.18e-16	2.65e-14	0	5.17	1
295	1700020N01Rik	chr10	21573719	21574219	-18926	-2.67	6.18e-09	3.85e-08	5.79	8.46	-1	7.4	1.35e-40	9.98e-38	0	7.4	1
296	Akap2	chr4	57798276	57798776	80619	-2.54	8.54e-09	5.18e-08	6.28	8.82	-1	4	2.75e-07	3.95e-06	0	4	1
297	Gm2534	chr13	101426344	101426844	77592	-3.02	8.63e-09	5.23e-08	4.31	7.32	-1	3.09	0.000459	0.00376	0	3.09	1
298	Gm12722	chr4	105278547	105279047	95899	-3.38	1.11e-08	6.59e-08	4.85	8.23	-1	5.52	1.43e-17	7.44e-16	0	5.52	1
299	Gm26897	chr5	111881502	111882002	147578	-2.53	1.43e-08	8.29e-08	6.45	8.98	-1	5.34	2.53e-15	1.01e-13	0	5.34	1
300	Gm12287	chr11	63565614	63566114	34809	-2.66	1.51e-08	8.75e-08	5.73	8.39	-1	5.54	5.19e-20	3.44e-18	0	5.54	1
301	Fer1l6	chr15	58547099	58547599	37051	-2.78	1.57e-08	9.02e-08	5.54	8.32	-1	4.7	1.44e-11	3.73e-10	0	4.7	1
302	Bst1	chr5	43815670	43816170	-2715	-2.47	1.75e-08	9.98e-08	5.4	7.87	-1	4.67	1.08e-11	2.85e-10	0	4.67	1
303	Rab35	chr5	115670356	115670856	38448	-2.45	1.85e-08	1.05e-07	4.86	7.31	-1	3.75	3.09e-06	3.74e-05	0	3.75	1
304	Bace2	chr16	97362280	97362780	5538	-2.71	2.01e-08	1.13e-07	4.46	7.17	-1	5.15	8.93e-16	3.76e-14	0	5.15	1
305	Gm45454	chr7	114171684	114172184	36904	-2.77	2.01e-08	1.13e-07	4.68	7.45	-1	4.28	9.95e-09	1.77e-07	0	4.28	1
306	D930007J09Rik	chr13	32809905	32810405	-7056	-2.7	2.22e-08	1.24e-07	5.66	8.36	-1	5.06	4.7e-10	1e-08	0	5.06	1
307	Vdac2	chr14	21806614	21807114	-18124	-2.78	2.62e-08	1.44e-07	7.19	9.97	-1	6.64	1.43e-31	3.56e-29	0	6.64	1
308	Gm15231	chrX	166977037	166977537	41568	-2.7	3.08e-08	1.68e-07	5.23	7.93	-1	3.64	6.57e-06	7.57e-05	0	3.64	1
309	Nrp2	chr1	62767610	62768110	64325	-2.66	3.26e-08	1.77e-07	6.09	8.75	-1	4.93	1.47e-11	3.81e-10	0	4.93	1
310	Acaa2	chr18	74733384	74733884	-45313	-2.66	3.33e-08	1.81e-07	6.1	8.75	-1	5.04	3.69e-13	1.16e-11	0	5.04	1
311	Eps15l1	chr8	72385671	72386171	35289	-2.91	3.4e-08	1.84e-07	4.78	7.7	-1	5.04	3.47e-14	1.22e-12	0	5.04	1
312	Adgrd2-ps	chr2	38669097	38669597	-1561	-2.43	4e-08	2.13e-07	4.32	6.75	-1	3.08	0.000569	0.00454	0	3.08	1
313	Mterf1b	chr5	4273156	4273656	80789	-2.62	4.81e-08	2.53e-07	5.21	7.83	-1	5.89	4.71e-23	4.45e-21	0	5.89	1
314	Gm8834	chr10	34904750	34905250	6494	-3.02	4.96e-08	2.6e-07	4.75	7.77	-1	4.29	6.01e-09	1.1e-07	0	4.29	1
315	Mau2	chr8	70036759	70037259	5475	-2.91	5.01e-08	2.63e-07	5.02	7.93	-1	5.5	1.02e-18	5.91e-17	0	5.5	1
316	Itprid1	chr6	55836859	55837359	0	-2.68	5.11e-08	2.67e-07	5.32	8	-1	6.17	1.79e-17	9.18e-16	0	6.17	1
317	1500015O10Rik	chr1	43698408	43698908	-31694	-2.56	5.12e-08	2.68e-07	5.12	7.68	-1	4.98	3.49e-13	1.1e-11	0	4.98	1
318	Nme8	chr13	19700829	19701329	-3035	-2.07	5.39e-08	2.8e-07	5.28	7.35	-1	4	1.61e-07	2.41e-06	0	4	1
319	Gm43493	chr5	138102319	138102819	-4088	-2.79	5.39e-08	2.81e-07	5.47	8.25	-1	4.67	1.13e-11	2.96e-10	0	4.67	1
320	Gmds	chr13	32545052	32545552	-206312	-2.6	5.61e-08	2.91e-07	6.73	9.33	-1	6.79	3.23e-31	7.76e-29	0	6.79	1
321	Gm11516	chr11	91065310	91065810	-203962	-2.8	5.73e-08	2.96e-07	4.58	7.38	-1	5.19	3.59e-16	1.58e-14	0	5.19	1
322	Emc4	chr2	112318876	112319376	48651	-2.63	5.95e-08	3.07e-07	4.11	6.74	-1	3.52	2.09e-05	0.000222	0	3.52	1
323	Trmt112-ps1	chr5	91739771	91740271	-1692	-2.55	6.97e-08	3.54e-07	4.42	6.97	-1	4.39	1.08e-09	2.2e-08	0	4.39	1
324	Gm8885	chr1	72076230	72076730	-11127	-2.6	7.13e-08	3.62e-07	5.26	7.85	-1	5.63	4.67e-21	3.52e-19	0	5.63	1
325	Tns4	chr11	99076659	99077159	12147	-2.69	8.28e-08	4.14e-07	6.33	9.02	-1	5.06	7.4e-09	1.34e-07	0	5.06	1
326	AU018091	chr7	3150285	3150785	18418	-2.64	9.44e-08	4.66e-07	4.8	7.45	-1	5.45	9.18e-19	5.37e-17	0	5.44	1
327	Fat1	chr8	44986553	44987053	51106	-2.78	1.21e-07	5.86e-07	5.7	8.48	-1	3.95	3.2e-07	4.53e-06	0	3.95	1
328	Ergic1	chr17	26611156	26611656	49667	-2.58	1.39e-07	6.62e-07	6.37	8.96	-1	5.98	1.71e-24	1.91e-22	0	5.98	1
329	Gm45454	chr7	114169903	114170403	38685	-3.23	1.52e-07	7.2e-07	4.27	7.5	-1	5.29	5.72e-17	2.77e-15	0	5.29	1
330	Gm7525	chr10	12467419	12467919	-378169	-2.69	1.72e-07	8.04e-07	4.42	7.11	-1	4.46	1.93e-09	3.79e-08	0	4.45	1
331	Fnbp1l	chr3	122482298	122482798	136917	-2.42	1.73e-07	8.1e-07	6.09	8.51	-1	4.16	1.91e-06	2.4e-05	0	4.16	1
332	Gm15711	chr16	43458533	43459033	145939	-2.68	2.02e-07	9.3e-07	5.86	8.53	-1	6.11	6.97e-28	1.11e-25	0	6.11	1
333	Gm3131	chr13	58534410	58534910	-11118	-2.7	2.49e-07	1.13e-06	6.92	9.62	-1	6.5	1.19e-22	1.08e-20	0	6.5	1
334	Sptbn1	chr11	30161047	30161547	106628	-1.88	2.5e-07	1.13e-06	6.07	7.95	-1	3.33	9.27e-05	0.000877	0	3.33	1
335	Hcn4	chr9	58892093	58892593	68681	-2.19	2.64e-07	1.19e-06	5.24	7.42	-1	2.9	0.00146	0.0106	0	2.9	1
336	N6amt1	chr16	87307177	87307677	-46508	-2.69	2.64e-07	1.19e-06	6.85	9.53	-1	6.69	3.47e-38	2e-35	0	6.69	1
337	Myo1e	chr9	70196893	70197393	-9957	-1.9	2.67e-07	1.2e-06	6.25	8.14	-1	4.52	1.85e-10	4.18e-09	0	4.52	1
338	Ttll5	chr12	85950326	85950826	125667	-2.43	2.66e-07	1.2e-06	5.8	8.23	-1	3.81	1.3e-06	1.68e-05	0	3.81	1
339	Agpat4	chr17	11961782	11962282	-156422	-3.1	2.76e-07	1.24e-06	4.28	7.38	-1	5.11	1.23e-14	4.6e-13	0	5.11	1
340	Tshz3	chr7	36513644	36514144	-183974	-2.74	2.82e-07	1.26e-06	4.82	7.56	-1	5.9	8.99e-25	1.03e-22	0	5.9	1
341	Eno1b	chr18	48132985	48133485	87650	-2.59	2.83e-07	1.27e-06	4.97	7.56	-1	4.35	3.71e-09	7.04e-08	0	4.35	1
342	Kank4	chr4	98801714	98802214	15323	-3.03	2.83e-07	1.27e-06	4.28	7.31	-1	6.13	2.37e-28	4.03e-26	0	6.13	1
343	Fndc3b	chr3	27590785	27591285	120022	-2.62	3.01e-07	1.33e-06	5.08	7.71	-1	4.68	1.71e-11	4.4e-10	0	4.68	1
344	Dusp7	chr9	106371753	106372253	3121	-1.72	3.8e-07	1.65e-06	8.25	9.97	-1	4.42	4.83e-08	7.83e-07	0	4.42	1
345	Myo10	chr15	25577609	25578109	-44416	-2.56	3.86e-07	1.67e-06	4.58	7.14	-1	4.98	1.03e-13	3.44e-12	0	4.98	1
346	Gm13325	chr2	17386864	17387364	217639	-2.07	5.23e-07	2.2e-06	5.76	7.84	-1	3.64	8.7e-06	9.83e-05	0	3.64	1
347	C130073F10Rik	chr4	101893935	101894435	-146	-2.99	5.56e-07	2.32e-06	5.23	8.22	-1	5.72	7.81e-17	3.71e-15	0	5.72	1
348	Gm17148	chr10	59724582	59725082	15792	-2.05	5.67e-07	2.37e-06	5.9	7.96	-1	3.8	2.99e-06	3.63e-05	0	3.8	1
349	Il12rb2	chr6	67348030	67348530	27658	-2.24	6.02e-07	2.5e-06	4.78	7.02	-1	0	0.999	1	0	0	0
350	Myzap	chr9	71589870	71590370	1990	-2.84	6.13e-07	2.54e-06	5.47	8.3	-1	5.46	1.04e-18	6.07e-17	0	5.46	1
351	Upk1b	chr16	38793098	38793598	6730	-2.4	7.13e-07	2.91e-06	5.54	7.94	-1	5.38	1.4e-17	7.29e-16	0	5.38	1
352	Elf4	chrX	48439000	48439500	23632	-1.94	7.56e-07	3.07e-06	5.93	7.88	-1	4.29	4.59e-09	8.58e-08	0	4.29	1
353	Sema3e	chr5	14030722	14031222	5446	-2.02	7.56e-07	3.07e-06	6.02	8.03	-1	2.92	0.00165	0.0118	0	2.92	1
354	Tm4sf1	chr3	57304335	57304835	-2347	-2.31	7.79e-07	3.16e-06	6.48	8.8	-1	3	0.000795	0.00616	0	3	1
355	Stmnd1	chr13	46288258	46288758	14537	-3.01	8.46e-07	3.4e-06	4.75	7.76	-1	4.91	5.51e-13	1.69e-11	0	4.9	1
356	Dnm3	chr1	162509284	162509784	-31250	-2.07	8.52e-07	3.42e-06	5.45	7.52	-1	4.21	1.48e-08	2.57e-07	0	4.21	1
357	Rps16-ps3	chr8	10619707	10620207	188921	-2.76	8.59e-07	3.45e-06	6.07	8.83	-1	4.29	8.16e-09	1.47e-07	0	4.29	1
358	Slc12a2	chr18	57855931	57856431	-22247	-2.49	8.71e-07	3.49e-06	5.76	8.25	-1	4.94	8.49e-13	2.55e-11	0	4.94	1
359	Snx2	chr18	53133550	53134050	-42315	-2.43	9.19e-07	3.66e-06	4.93	7.35	-1	5.41	2.04e-18	1.14e-16	0	5.41	1
360	Tmem204	chr17	25082082	25082582	1009	-2.76	1.03e-06	4.07e-06	4.63	7.39	-1	3.74	2.01e-05	0.000214	0	3.74	1
361	Gm11472	chr2	167079528	167080028	7711	-2.49	1.06e-06	4.16e-06	6.2	8.69	-1	4.58	7.8e-09	1.41e-07	0	4.58	1
362	Myo10	chr15	25650317	25650817	27792	-2.8	1.1e-06	4.3e-06	5.26	8.06	-1	4.97	6.08e-12	1.65e-10	0	4.97	1
363	AC078895.2	chr16	17807374	17807874	8447	-1.75	1.13e-06	4.41e-06	7.03	8.78	-1	3.69	2.35e-05	0.000247	0	3.69	1
364	Faah	chr4	116010162	116010662	7264	-2.07	1.25e-06	4.84e-06	4.63	6.7	-1	0	0.999	1	0	0	0
365	Zbp1	chr2	173232092	173232592	-13169	-2.68	1.29e-06	4.98e-06	4.71	7.39	-1	2.71	0.00405	0.0261	0	2.71	1
366	AC122243.2	chr17	84844937	84845437	-7101	-1.96	1.38e-06	5.29e-06	5.06	7.02	-1	0	0.999	1	0	0	0
367	Prex1	chr2	166700651	166701151	12681	-1.66	1.59e-06	6e-06	6.82	8.49	-1	4.32	7.64e-09	1.38e-07	0	4.32	1
368	Adamts1	chr16	85756065	85756565	46548	-2.54	1.72e-06	6.45e-06	4.53	7.07	-1	2.19	0.0367	0.167	0	2.19	0
369	Ano6	chr15	95914743	95915243	123900	-2.56	1.78e-06	6.65e-06	5.35	7.91	-1	4.86	7.6e-13	2.3e-11	0	4.86	1
370	Nedd4l	chr18	64989934	64990434	102229	-2.7	1.89e-06	7.02e-06	5.92	8.62	-1	2.61	0.0107	0.0603	0	2.6	0
371	Loxl4	chr19	42612676	42613176	0	-2	2.3e-06	8.37e-06	5.5	7.5	-1	1.79	0.0975	0.351	0	1.79	0
372	Gm7812	chr6	93935789	93936289	-285564	-2.41	2.39e-06	8.68e-06	5.06	7.47	-1	2.45	0.0122	0.0676	0	2.45	0
373	Sipa1l2	chr8	125461487	125461987	107821	-1.84	2.39e-06	8.68e-06	5.38	7.22	-1	4.83	7.8e-13	2.36e-11	0	4.83	1
374	Sgip1	chr4	102557786	102558286	-183011	-1.76	2.43e-06	8.8e-06	7.05	8.81	-1	5.21	1.95e-15	7.89e-14	0	5.21	1
375	Gm15387	chr15	74268465	74268965	-174132	-2.76	2.53e-06	9.12e-06	5.66	8.42	-1	4.62	9.18e-10	1.89e-08	0	4.62	1
376	Gm47488	chr12	52818576	52819076	-65468	-2.04	2.74e-06	9.79e-06	5.03	7.07	-1	2.02	0.0593	0.243	0	2.02	0
377	Mt1	chr8	94189260	94189760	10178	-2.37	3.09e-06	1.09e-05	6.19	8.55	-1	5.17	5.35e-16	2.31e-14	0	5.17	1
378	Ehd4	chr2	120110753	120111253	43353	-1.9	3.21e-06	1.13e-05	4.81	6.7	-1	4.28	9.95e-09	1.77e-07	0	4.28	1
379	Vmn1r-ps1	chr2	174602213	174602713	10983	-1.77	3.2e-06	1.13e-05	5.63	7.4	-1	0	0.999	1	0	0	0
380	Cdc42ep1	chr15	78832686	78833186	-9438	-1.92	3.38e-06	1.18e-05	5.8	7.72	-1	2.99	0.000903	0.00688	0	2.99	1
381	Kazn	chr4	142228996	142229496	9905	-2.29	3.99e-06	1.37e-05	5.32	7.61	-1	3.51	0.0016	0.0115	0	3.5	1
382	Gm19078	chr6	71989672	71990172	-69828	-1.84	4.14e-06	1.42e-05	6.21	8.05	-1	5.74	1.85e-19	1.16e-17	0	5.74	1
383	Gm2383	chr1	12466226	12466726	-98851	-2.29	4.48e-06	1.53e-05	5.62	7.91	-1	5.79	4.8e-19	2.88e-17	0	5.79	1
384	Cdh10	chr15	18821309	18821809	2362	-1.84	4.7e-06	1.59e-05	5.35	7.18	-1	2.93	0.00488	0.0307	0	2.93	1
385	Colgalt2	chr1	152399769	152400269	0	-2.05	4.83e-06	1.63e-05	5.69	7.74	-1	2.8	0.00296	0.0199	0	2.8	1
386	Dusp10	chr1	184005584	184006084	-7218	-1.89	4.86e-06	1.64e-05	5.2	7.09	-1	0	0.999	1	0	0	0
387	Rasgrp3	chr17	75465289	75465789	29393	-1.8	4.91e-06	1.66e-05	6.92	8.72	-1	5.25	9.99e-17	4.7e-15	0	5.25	1
388	Ets1	chr9	33060532	33061032	424311	-1.97	5.03e-06	1.7e-05	5.26	7.23	-1	0	0.999	1	0	0	0
389	Prf1	chr10	61297425	61297925	0	-1.91	5.24e-06	1.76e-05	4.78	6.69	-1	0	0.999	1	0	0	0
390	Gm5958	chr14	99826609	99827109	8705	-2.43	6.34e-06	2.09e-05	5.27	7.7	-1	0.58	0.658	1	0	0.58	0
391	Gm2495	chr9	92617533	92618033	-4556	-2.52	7.43e-06	2.41e-05	5.53	8.05	-1	4.95	5.75e-12	1.57e-10	0	4.95	1
392	Kcnk9	chr15	72549318	72549818	-2978	-1.66	8.74e-06	2.79e-05	5.63	7.3	-1	3.15	0.00281	0.0189	0	3.15	1
393	Gm10443	chr6	86318785	86319285	-14746	-2.21	8.82e-06	2.81e-05	5.67	7.89	-1	4.47	5.88e-09	1.08e-07	0	4.47	1
394	Lox	chr18	52558758	52559258	-28891	-1.73	9.42e-06	2.98e-05	6.29	8.02	-1	5.42	5.5e-15	2.12e-13	0	5.42	1
395	Stxbp6	chr12	45060745	45061245	13464	-2.22	9.42e-06	2.98e-05	5.49	7.71	-1	3.18	0.000319	0.00271	0	3.18	1
396	Tbc1d16	chr11	119159407	119159907	68592	-2.31	9.41e-06	2.98e-05	4.87	7.17	-1	0	0.999	1	0	0	0
397	Lamc2	chr1	153202082	153202582	-15635	-2.19	1.03e-05	3.22e-05	5.73	7.92	-1	4.75	9.12e-12	2.42e-10	0	4.75	1
398	Pbk	chr14	65781457	65781957	-23880	-1.83	1.04e-05	3.27e-05	5.45	7.28	-1	4	4.01e-07	5.59e-06	0	3.99	1
399	Nfil3	chr13	53033539	53034039	-52466	-2.34	1.07e-05	3.34e-05	5.4	7.73	-1	4.7	7.75e-12	2.08e-10	0	4.7	1
400	Lrrc71	chr3	87765067	87765567	-16442	-1.82	1.15e-05	3.57e-05	5.62	7.44	-1	2.99	0.00135	0.00988	0	2.99	1
401	Galnt18	chr7	111724086	111724586	55391	-2.74	1.46e-05	4.41e-05	5.51	8.25	-1	5.87	3.87e-24	4.13e-22	0	5.87	1
402	Ermp1	chr19	29667008	29667508	-18593	-1.78	1.51e-05	4.54e-05	7.22	9	-1	4.72	8.55e-11	2e-09	0	4.72	1
403	Vax2	chr6	83710949	83711449	0	-1.61	1.58e-05	4.72e-05	5.95	7.56	-1	2.32	0.0199	0.102	0	2.32	0
404	Tcf7	chr11	52268360	52268860	14154	-1.77	1.68e-05	5e-05	5.54	7.32	-1	0	0.999	1	0	0	0
405	Il20rb	chr9	100460149	100460649	26139	-2.01	1.78e-05	5.26e-05	4.97	6.98	-1	0	0.999	1	0	0	0
406	Ccdc80	chr16	45070370	45070870	-22532	-1.84	1.84e-05	5.43e-05	6.16	8	-1	5.75	2.38e-21	1.86e-19	0	5.75	1
407	Hs3st3b1	chr11	63984761	63985261	-62471	-2.01	1.85e-05	5.45e-05	5.02	7.02	-1	0.58	0.658	1	0	0.58	0
408	Nup160	chr2	90635042	90635542	-41673	-1.67	1.87e-05	5.5e-05	5.78	7.45	-1	3.8	1.65e-06	2.1e-05	0	3.8	1
409	Mxd4	chr5	34196338	34196838	-8618	-1.71	2.12e-05	6.15e-05	5.81	7.52	-1	0	0.999	1	0	0	0
410	Sgk1	chr10	21790183	21790683	-91501	-2.12	2.14e-05	6.2e-05	6.71	8.83	-1	4.78	4.36e-12	1.21e-10	0	4.78	1
411	Lamc2	chr1	153085099	153085599	100848	-1.81	2.14e-05	6.21e-05	5.43	7.24	-1	0	0.999	1	0	0	0
412	Nova2	chr7	18925105	18925605	-283	-1.69	2.27e-05	6.53e-05	5.13	6.82	-1	0	0.999	1	0	0	0
413	Rplp1-ps1	chrX	70709356	70709856	-55806	-2.56	2.32e-05	6.67e-05	5.42	7.98	-1	3.85	1.1e-06	1.44e-05	0	3.85	1
414	Gpr75	chr11	30885170	30885670	0	-1.59	2.38e-05	6.82e-05	6.07	7.66	-1	3.09	0.000474	0.00387	0	3.09	1
415	Ttll12	chr15	83602644	83603144	-7487	-1.78	2.58e-05	7.34e-05	5.63	7.41	-1	0	0.999	1	0	0	0
416	Fam83d	chr2	158744942	158745442	-22651	-1.78	2.73e-05	7.73e-05	5.48	7.26	-1	3.64	1.14e-05	0.000127	0	3.64	1
417	Gm13220	chr2	9593907	9594407	18071	-1.89	2.84e-05	8.01e-05	5.01	6.89	-1	0.58	0.658	1	0	0.58	0
418	Apba1	chr19	23801093	23801593	42217	-2.09	2.95e-05	8.28e-05	4.47	6.55	-1	2.82	0.00242	0.0166	0	2.81	1
419	Gm15590	chr17	6127940	6128440	3965	-2.4	3.1e-05	8.65e-05	5.54	7.93	-1	4.46	3.74e-10	8.05e-09	0	4.46	1
420	Cd2	chr3	101274751	101275251	12688	-1.73	3.4e-05	9.4e-05	5.5	7.23	-1	0	0.999	1	0	0	0
421	Cpz	chr5	35523696	35524196	1502	-1.68	3.42e-05	9.47e-05	4.83	6.51	-1	3.46	3.1e-05	0.000321	0	3.46	1
422	Rasgrf2	chr13	92073036	92073536	58120	-2.27	3.44e-05	9.51e-05	5.66	7.93	-1	5.61	1.65e-15	6.76e-14	0	5.61	1
423	Gm15899	chr8	122665167	122665667	18172	-1.56	3.62e-05	9.93e-05	5.43	6.99	-1	0.99	0.419	0.868	0	0.99	0
424	Adgrf1	chr17	43226093	43226593	-43736	-2.11	3.85e-05	0.000105	4.92	7.03	-1	3.76	3.33e-06	4.02e-05	0	3.76	1
425	Tspan32	chr7	143015996	143016496	10950	-2	3.89e-05	0.000106	6.11	8.1	-1	3.8	2.99e-06	3.63e-05	0	3.8	1
426	Irf8	chr8	120828241	120828741	91883	-1.67	3.97e-05	0.000108	4.79	6.45	-1	2.32	0.0197	0.101	0	2.32	0
427	Afap1l2	chr19	57130807	57131307	-122579	-2.41	4.13e-05	0.000112	5.54	7.95	-1	5.49	2.71e-19	1.67e-17	0	5.49	1
428	4930564D02Rik	chr3	105114214	105114714	47370	-1.71	4.41e-05	0.000119	4.75	6.47	-1	3.39	6.02e-05	0.00059	0	3.39	1
429	Loxl4	chr19	42613715	42614215	-902	-1.98	4.66e-05	0.000124	5.35	7.33	-1	0	0.999	1	0	0	0
430	Sytl2	chr7	90353734	90354234	51482	-2.22	4.64e-05	0.000124	4.91	7.14	-1	0	0.999	1	0	0	0
431	Tigit	chr16	43664092	43664592	0	-1.69	4.74e-05	0.000126	6.01	7.7	-1	0	0.999	1	0	0	0
432	Slc12a4	chr8	105959363	105959863	6234	-2.46	4.93e-05	0.000131	5.05	7.51	-1	2.83	0.00386	0.0252	0	2.82	1
433	Runx3	chr4	135120249	135120749	0	-1.59	5.17e-05	0.000137	5.91	7.5	-1	0	0.999	1	0	0	0
434	Cyfip2	chr11	46344087	46344587	-31228	-1.6	5.23e-05	0.000138	6.32	7.92	-1	0	0.999	1	0	0	0
435	Sptbn1	chr11	30182715	30183215	84960	-1.64	5.21e-05	0.000138	6.59	8.24	-1	1.99	0.0596	0.244	0	1.98	0
436	Plcxd2	chr16	46001591	46002091	8127	-1.8	5.46e-05	0.000144	5.47	7.26	-1	0	0.999	1	0	0	0
437	Btbd9	chr17	30464314	30464814	111473	-1.54	5.52e-05	0.000145	6.45	8	-1	5.41	1.03e-17	5.43e-16	0	5.41	1
438	Sp110	chr1	85592357	85592857	5960	-1.42	5.78e-05	0.000151	7.14	8.56	-1	0	0.999	1	0	0	0
439	Mmd	chr11	90264122	90264622	14666	-1.63	6.44e-05	0.000166	5.44	7.07	-1	0	0.999	1	0	0	0
440	Smc5	chr19	23323021	23323521	-49124	-1.82	6.42e-05	0.000166	5.68	7.49	-1	0	0.999	1	0	0	0
441	Hadh	chr3	131208456	131208956	63145	-1.67	6.66e-05	0.000172	5.79	7.46	-1	0	0.999	1	0	0	0
442	Mtus1	chr8	41126277	41126777	6949	-1.93	6.73e-05	0.000173	5.32	7.25	-1	0	0.999	1	0	0	0
443	Dnaaf5	chr5	139166710	139167210	16487	-1.78	6.89e-05	0.000177	5.25	7.03	-1	0	0.999	1	0	0	0
444	Gm21969	chr4	139601458	139601958	-1228	-1.64	7e-05	0.000179	6.78	8.42	-1	5.04	3.47e-14	1.22e-12	0	5.04	1
445	Chpt1	chr10	88514421	88514921	-10348	-1.46	7.08e-05	0.000181	5.73	7.19	-1	3.02	0.0014	0.0102	0	3.01	1
446	Msn	chrX	96121865	96122365	25823	-1.54	7.79e-05	0.000197	7.25	8.79	-1	3.63	0.00134	0.00985	0	3.62	1
447	Fbxl2	chr9	114026540	114027040	19151	-1.41	8.35e-05	0.00021	7.7	9.11	-1	3.16	0.000484	0.00393	0	3.16	1
448	Gm16106	chr10	81508035	81508535	3562	-1.79	8.4e-05	0.000211	5.86	7.65	-1	0	0.999	1	0	0	0
449	Sp4	chr12	118377045	118377545	-75605	-1.79	8.69e-05	0.000218	4.99	6.78	-1	0	0.999	1	0	0	0
450	Fam210a	chr18	68226972	68227472	72861	-1.75	9.55e-05	0.000237	4.29	6.05	-1	1.99	0.0596	0.244	0	1.98	0
451	Cysltr2	chr14	73048901	73049401	0	-1.52	9.6e-05	0.000238	5.4	6.92	-1	0	0.999	1	0	0	0
452	Skap1	chr11	96441466	96441966	-22627	-1.66	9.77e-05	0.000242	5.16	6.81	-1	0	0.999	1	0	0	0
453	Gm5066	chr9	88259546	88260046	21144	-2.14	0.000101	0.000248	5.22	7.35	-1	3	0.000794	0.00615	0	3	1
454	Mrps18a	chr17	46104493	46104993	-5993	-1.49	0.000112	0.000274	5.54	7.03	-1	0	0.999	1	0	0	0
455	Uba2	chr7	34157952	34158452	11147	-2.16	0.000116	0.000281	4.98	7.14	-1	2.45	0.0131	0.072	0	2.45	0
456	Gm19085	chr1	91490314	91490814	-305	-2.03	0.000117	0.000283	5.43	7.46	-1	3.39	5.31e-05	0.000527	0	3.39	1
457	Fras1	chr5	96412736	96413236	38781	-1.88	0.00012	0.000291	5.76	7.64	-1	5.19	2.75e-14	9.81e-13	0	5.19	1
458	Camk4	chr18	32970182	32970682	35251	-1.58	0.000121	0.000293	5.17	6.75	-1	0	0.999	1	0	0	0
459	Gm32222	chr6	12125264	12125764	-2862	-1.44	0.000124	0.000298	5.99	7.42	-1	4.67	1.08e-11	2.85e-10	0	4.67	1
460	Dap	chr15	31245906	31246406	21592	-2.14	0.000125	0.000301	4.77	6.9	-1	3.24	0.000199	0.00176	0	3.24	1
461	Ets1	chr9	32906331	32906831	270110	-1.46	0.000128	0.000308	5.61	7.07	-1	0	0.999	1	0	0	0
462	Fam124b	chr1	80213736	80214236	4237	-1.56	0.000129	0.00031	5.39	6.95	-1	4	1.77e-07	2.63e-06	0	4	1
463	B3gnt3	chr8	71702834	71703334	-1045	-1.71	0.00013	0.000312	5.77	7.48	-1	3.4	5.59e-05	0.000551	0	3.4	1
464	Trbv11	chr6	41112825	41113325	5781	-1.5	0.000132	0.000317	5.32	6.82	-1	3.76	2.19e-06	2.72e-05	0	3.76	1
465	Aktip	chr8	91227295	91227795	-27319	-2.02	0.000134	0.00032	5.46	7.48	-1	5.16	1.79e-12	5.21e-11	0	5.16	1
466	Sla2	chr2	156887000	156887500	0	-1.46	0.000137	0.000326	5.29	6.74	-1	0	0.999	1	0	0	0
467	Gm13277	chr4	88788346	88788846	0	-1.35	0.000149	0.000352	6.43	7.78	-1	0	0.999	1	0	0	0
468	Gm15071	chrX	144526010	144526510	26683	-1.7	0.000151	0.000357	5.49	7.19	-1	0	0.999	1	0	0	0
469	Hist1h4n	chr13	21831904	21832404	0	-1.48	0.000156	0.000367	6.9	8.38	-1	0.59	0.658	1	0	0.59	0
470	Sox5	chr6	144670580	144671080	110897	-1.56	0.000159	0.000374	5.58	7.15	-1	0	0.999	1	0	0	0
471	Gm49391	chr13	60936476	60936976	0	-1.38	0.00016	0.000375	5.98	7.36	-1	0	0.999	1	0	0	0
472	Cstf2t	chr19	31210407	31210907	127566	-1.64	0.000168	0.000392	5.21	6.85	-1	0.58	0.658	1	0	0.58	0
473	Gm8162	chr9	31437816	31438316	-3109	-2.51	0.000169	0.000393	4.31	6.82	-1	4.28	1.62e-08	2.79e-07	0	4.28	1
474	Hint3	chr10	30636730	30637230	-7098	-1.67	0.000171	0.000398	5.32	6.99	-1	3.46	3.18e-05	0.000329	0	3.46	1
475	Gm48343	chr13	15803905	15804405	153970	-1.87	0.000178	0.000414	4.96	6.84	-1	3.17	0.000271	0.00234	0	3.17	1
476	Tpst2	chr5	112297252	112297752	20561	-1.36	0.000189	0.000437	6.1	7.46	-1	0	0.999	1	0	0	0
477	Calr3	chr8	72438539	72439039	4831	-1.96	0.000191	0.000441	6.21	8.17	-1	6.33	7.84e-32	2.01e-29	0	6.33	1
478	Nebl	chr2	17671597	17672097	59367	-1.83	0.0002	0.000458	4.38	6.21	-1	0	0.999	1	0	0	0
479	Irf8	chr8	120876339	120876839	139981	-1.55	0.0002	0.000459	5.75	7.3	-1	0	0.999	1	0	0	0
480	Adra1b	chr11	43998323	43998823	-97113	-2.02	0.000201	0.00046	4.86	6.89	-1	3.25	0.000161	0.00146	0	3.25	1
481	Otud1	chr2	19665822	19666322	8070	-1.71	0.000201	0.000461	5.77	7.48	-1	4.17	1.99e-08	3.41e-07	0	4.17	1
482	Atp5s	chr12	69741930	69742430	16980	-2.34	0.000217	0.000493	5.15	7.49	-1	4.46	3.53e-10	7.66e-09	0	4.46	1
483	Gm17797	chr6	92464716	92465216	-96561	-1.38	0.00022	0.0005	6.03	7.41	-1	4.1	1.8e-07	2.67e-06	0	4.1	1
484	Bcar3	chr3	122430677	122431177	136541	-1.35	0.000229	0.000518	6.5	7.85	-1	3.25	0.000161	0.00146	0	3.25	1
485	Gm8031	chr9	25196686	25197186	31883	-1.67	0.000236	0.000533	5.11	6.78	-1	0.58	0.658	1	0	0.58	0
486	Emid1	chr11	5177075	5177575	-24818	-1.66	0.000239	0.000538	6.02	7.68	-1	0	0.999	1	0	0	0
487	Gtdc1	chr2	45013288	45013788	-85631	-1.51	0.000244	0.000548	5.08	6.58	-1	5.02	1.44e-14	5.34e-13	0	5.02	1
488	1700021F07Rik	chr2	173469674	173470174	-52412	-1.53	0.000268	0.000596	6.07	7.6	-1	0	0.999	1	0	0	0
489	Gm5256	chr1	71723476	71723976	-8552	-1.61	0.000271	0.000603	5.45	7.06	-1	4.04	1.98e-07	2.92e-06	0	4.04	1
490	Ice2	chr9	69034248	69034748	-363158	-1.41	0.000271	0.000603	6.06	7.47	-1	0	0.999	1	0	0	0
491	Sardh	chr2	27331544	27332044	-83207	-1.75	0.000277	0.000614	5.64	7.39	-1	3.75	4.11e-06	4.9e-05	0	3.75	1
492	Gm4383	chr15	97315338	97315838	-12364	-1.4	0.00028	0.000621	6.92	8.31	-1	4.24	2.04e-08	3.48e-07	0	4.24	1
493	AC154408.1	chr16	43709753	43710253	-20357	-1.76	0.000285	0.000631	5.19	6.95	-1	0.58	0.658	1	0	0.58	0
494	Dcaf5	chr12	80379706	80380206	56395	-1.97	0.000312	0.000685	5.75	7.72	-1	1.79	0.0975	0.351	0	1.79	0
495	Rpl9-ps8	chr3	144664859	144665359	-38895	-2.62	0.000333	0.000726	4.57	7.18	-1	4.39	9.43e-10	1.94e-08	0	4.39	1
496	Epg5	chr18	77986296	77986796	47829	-1.65	0.000336	0.000731	5.26	6.9	-1	4.21	1.19e-08	2.1e-07	0	4.21	1
497	Maf	chr8	115189730	115190230	517564	-1.47	0.000337	0.000734	5.06	6.53	-1	0	0.999	1	0	0	0
498	Gm13296	chr2	11416056	11416556	-3668	-1.52	0.000341	0.000741	5.49	7.01	-1	2.7	0.00396	0.0257	0	2.7	1
499	Pttg1ip	chr10	77570195	77570695	-11025	-1.94	0.000342	0.000743	7.02	8.96	-1	3.39	5.52e-05	0.000544	0	3.39	1
500	Gm10638	chr8	86707784	86708284	-37415	-1.37	0.000355	0.000769	6.15	7.52	-1	1.34	0.26	0.671	0	1.34	0
501	Gm7591	chr14	27229457	27229957	19060	-1.41	0.000367	0.000791	5.53	6.94	-1	0	0.999	1	0	0	0
502	Sh2b2	chr5	136388689	136389189	-142133	-1.65	0.000391	0.000838	6.64	8.29	-1	4.49	5.26e-10	1.11e-08	0	4.49	1
503	Cpeb4	chr11	31900607	31901107	28396	-1.31	0.000399	0.000853	5.98	7.29	-1	4.24	3.51e-08	5.77e-07	0	4.24	1
504	Gm16106	chr10	81510193	81510693	5720	-1.37	0.000403	0.000859	5.43	6.8	-1	1.99	0.0596	0.244	0	1.98	0
505	Satb1	chr17	51903875	51904375	-70585	-1.28	0.000432	0.000915	6.57	7.85	-1	0	0.999	1	0	0	0
506	Gm6044	chr5	64496833	64497333	176577	-1.61	0.000439	0.000928	5.01	6.61	-1	0	0.999	1	0	0	0
507	Gm29610	chr1	43241197	43241697	-28986	-1.44	0.000462	0.000973	5.19	6.63	-1	1.01	0.418	0.868	0	1.01	0
508	Gm13288	chr4	88805707	88806207	176	-1.36	0.000464	0.000977	5.37	6.73	-1	0	0.999	1	0	0	0
509	Slc24a5	chr2	124610206	124610706	-457418	-1.22	0.000467	0.000982	8.17	9.39	-1	4.95	4.21e-13	1.31e-11	0	4.95	1
510	Gm48177	chr12	77537095	77537595	-10697	-1.29	0.000467	0.000983	5.84	7.13	-1	0	0.999	1	0	0	0
511	Msln	chr17	25756746	25757246	-2419	-1.93	0.000478	0.001	7.64	9.57	-1	6.65	1.31e-26	1.84e-24	0	6.65	1
512	Dcaf5	chr12	80374620	80375120	61481	-2.13	0.000495	0.00103	5.57	7.7	-1	3.86	7.65e-07	1.02e-05	0	3.86	1
513	Gm18409	chr10	99599360	99599860	42060	-1.3	0.000496	0.00104	6.64	7.94	-1	3.39	5.31e-05	0.000527	0	3.39	1
514	Lef1	chr3	131057206	131057706	-52765	-1.6	0.0005	0.00104	5.8	7.41	-1	0	0.999	1	0	0	0
515	Cblb	chr16	51807228	51807728	-223497	-1.67	0.000506	0.00105	4.81	6.48	-1	0	0.999	1	0	0	0
516	Rasgrp1	chr2	117446845	117447345	-103844	-1.48	0.000513	0.00107	5.04	6.52	-1	0	0.999	1	0	0	0
517	Gm29599	chr1	128675493	128675993	-74933	-1.44	0.00052	0.00108	5.68	7.12	-1	0	0.999	1	0	0	0
518	Gem	chr4	11721313	11721813	16856	-1.41	0.000534	0.00111	5.72	7.14	-1	0	0.999	1	0	0	0
519	Rab2a	chr4	8516412	8516912	-18732	-1.8	0.000536	0.00111	6.34	8.14	-1	4.13	3.39e-08	5.59e-07	0	4.13	1
520	Cr2	chr1	195176517	195177017	0	-1.47	0.000548	0.00113	5.38	6.85	-1	1.31	0.26	0.671	0	1.31	0
521	Wdr95	chr5	149566954	149567454	38275	-1.76	0.000555	0.00115	5.22	6.99	-1	1.99	0.0578	0.239	0	1.99	0
522	Cav2	chr6	17197711	17198211	-82974	-1.24	0.000562	0.00116	6.59	7.83	-1	3.44	0.00176	0.0125	0	3.44	1
523	S1pr1	chr3	115673662	115674162	40910	-1.52	0.000596	0.00122	5.45	6.97	-1	0	0.999	1	0	0	0
524	Asap1	chr15	64421705	64422205	-38786	-1.57	0.000601	0.00123	5.37	6.95	-1	1.31	0.26	0.671	0	1.31	0
525	Ppm1f	chr16	16907699	16908199	11230	-1.37	0.000614	0.00126	5.21	6.58	-1	0	0.999	1	0	0	0
526	Creb3l2	chr6	37398828	37399328	42818	-1.78	0.000621	0.00127	6.26	8.04	-1	5.11	4e-15	1.57e-13	0	5.11	1
527	Gm8398	chr7	98968056	98968556	-112961	-1.64	0.000631	0.00129	5.39	7.04	-1	4.59	5.49e-11	1.32e-09	0	4.58	1
528	Samd4	chr14	46989600	46990100	106746	-1.47	0.000655	0.00133	5.76	7.23	-1	2.82	0.00242	0.0166	0	2.81	1
529	Gm18212	chr8	82939892	82940392	-12120	-1.48	0.000701	0.00141	5.19	6.66	-1	0.58	0.658	1	0	0.58	0
530	Prf1	chr10	61286266	61286766	-11067	-1.89	0.000721	0.00145	5.48	7.37	-1	3.85	1.49e-06	1.9e-05	0	3.85	1
531	Pias3	chr3	96690235	96690735	-5649	-1.56	0.000733	0.00147	4.15	5.7	-1	0	0.999	1	0	0	0
532	Gm29041	chr1	43360388	43360888	-48696	-1.43	0.000738	0.00148	4.97	6.4	-1	0	0.999	1	0	0	0
533	Stk35	chr2	129817570	129818070	17053	-1.62	0.000739	0.00148	7.01	8.63	-1	5.21	2.48e-16	1.12e-14	0	5.21	1
534	Ccdc68	chr18	69992283	69992783	66857	-1.92	0.000744	0.00149	5.35	7.28	-1	3.86	9.01e-07	1.19e-05	0	3.86	1
535	Kcng2	chr18	80416446	80416946	-52192	-1.5	0.000756	0.00151	5.48	6.98	-1	0	0.999	1	0	0	0
536	Rgs3	chr4	62685122	62685622	125275	-1.47	0.000761	0.00152	5.54	7.01	-1	0	0.999	1	0	0	0
537	Sh2d2a	chr3	87846504	87847004	0	-1.65	0.000769	0.00154	5.96	7.61	-1	0	0.999	1	0	0	0
538	Afap1l2	chr19	57123743	57124243	-115515	-1.35	0.000821	0.00163	5.67	7.02	-1	0	0.999	1	0	0	0
539	Gm36378	chr5	150333163	150333663	89300	-1.73	0.00082	0.00163	5.77	7.51	-1	4.29	4.3e-09	8.07e-08	0	4.29	1
540	Gm38041	chr3	85126816	85127316	25380	-1.69	0.000828	0.00164	5.15	6.83	-1	0	0.999	1	0	0	0
541	Fam83d	chr2	158719123	158719623	-48470	-1.42	0.000888	0.00175	6.84	8.26	-1	0	0.999	1	0	0	0
542	Jade2	chr11	51843101	51843601	14052	-1.31	0.000907	0.00178	5.19	6.5	-1	0.59	0.658	1	0	0.59	0
543	Tomm20l	chr12	71112947	71113447	1519	-2.9	0.000912	0.00179	5.23	8.12	-1	0	0.999	1	0	0	0
544	Hs3st1	chr5	39637830	39638330	117145	-1.58	0.000932	0.00182	5.11	6.69	-1	0	0.999	1	0	0	0
545	Rapgef4	chr2	72114035	72114535	132795	-1.65	0.000931	0.00182	5.08	6.74	-1	0	0.999	1	0	0	0
546	Cstad	chr2	30625975	30626475	30935	-1.19	0.000943	0.00184	6.79	7.98	-1	0	0.999	1	0	0	0
547	Fam50b	chr13	34715329	34715829	-19021	-1.5	0.000972	0.00189	5.55	7.04	-1	3.16	0.00037	0.00309	0	3.16	1
548	Kcnj16	chr11	110986006	110986506	17973	-1.21	0.00098	0.00191	6.48	7.69	-1	5.43	2.86e-18	1.57e-16	0	5.43	1
549	Traf6	chr2	101756090	101756590	77661	-1.23	0.00099	0.00192	6.17	7.4	-1	0.59	0.658	1	0	0.59	0
550	Rapgef3	chr15	97750593	97751093	16879	-1.41	0.000996	0.00194	5.52	6.93	-1	0.99	0.419	0.868	0	0.99	0
551	Scgb1a1	chr19	9044263	9044763	43195	-1.42	0.001	0.00195	5.21	6.63	-1	2.89	0.00462	0.0293	0	2.89	1
552	Frg2f4	chr14	106026799	106027299	66183	-1.36	0.00107	0.00206	5.58	6.94	-1	0	0.999	1	0	0	0
553	Gm28053	chr6	48718393	48718893	0	-1.73	0.00108	0.00207	5.5	7.23	-1	0	0.999	1	0	0	0
554	Serpinb1b	chr13	33067978	33068478	-10097	-1.54	0.00109	0.0021	4.9	6.44	-1	0.59	0.658	1	0	0.59	0
555	Gm10322	chr10	59537525	59538025	-78038	-1.8	0.00115	0.00219	5.27	7.07	-1	3.54	5.12e-05	0.000509	0	3.54	1
556	Psd2	chr18	35910044	35910544	-54286	-1.55	0.00115	0.0022	5.57	7.12	-1	0	0.999	1	0	0	0
557	Raf1	chr6	115694427	115694927	-17792	-1.55	0.00118	0.00226	5.62	7.17	-1	1.31	0.26	0.671	0	1.31	0
558	Kank4	chr4	98796979	98797479	20058	-1.57	0.00119	0.00227	4.95	6.52	-1	3.86	8.24e-07	1.1e-05	0	3.86	1
559	Haao	chr17	83918339	83918839	-70376	-1.24	0.0012	0.00229	5.53	6.76	-1	0	0.999	1	0	0	0
560	Edn3	chr2	174880590	174881090	119971	-1.57	0.00121	0.0023	4.92	6.49	-1	0	0.999	1	0	0	0
561	Gpr157	chr4	150098877	150099377	11512	-1.2	0.00123	0.00234	5.73	6.94	-1	2.17	0.0335	0.157	0	2.17	0
562	Rapgef4	chr2	71941353	71941853	-39387	-1.42	0.00123	0.00234	5.48	6.9	-1	0	0.999	1	0	0	0
563	Gm12742	chr4	108310722	108311222	0	-1.5	0.00126	0.00238	5.92	7.42	-1	0	0.999	1	0	0	0
564	Emc2	chr15	43487241	43487741	10012	-1.37	0.00127	0.0024	4.91	6.27	-1	0	0.999	1	0	0	0
565	Prdm10	chr9	31301013	31301513	20475	-1.3	0.00132	0.00249	6.04	7.34	-1	1.31	0.26	0.671	0	1.31	0
566	Ppp1r16b	chr2	158673387	158673887	7989	-1.5	0.00133	0.00251	5.92	7.43	-1	3.79	8.68e-05	0.000826	0	3.79	1
567	Gm6477	chr10	39192667	39193167	-5371	-1.34	0.00135	0.00254	5.4	6.74	-1	0	0.999	1	0	0	0
568	Sdhb	chr4	140945006	140945506	-15697	-1.23	0.00148	0.00276	6.35	7.58	-1	0	0.999	1	0	0	0
569	Rab11fip4	chr11	79739161	79739661	147949	-1.33	0.00149	0.00277	5.85	7.18	-1	0.58	0.658	1	0	0.58	0
570	B430305J03Rik	chr3	61395301	61395801	-29350	-1.19	0.00153	0.00285	6.57	7.76	-1	3.53	1.83e-05	0.000197	0	3.53	1
571	Selenok-ps8	chr13	61998740	61999240	-7428	-1.47	0.00157	0.00291	4.5	5.97	-1	1.99	0.0578	0.239	0	1.99	0
572	Gm17732	chr18	62685330	62685830	23222	-1.41	0.00165	0.00305	5.52	6.93	-1	3.24	0.000174	0.00156	0	3.24	1
573	Vgll4	chr6	114934058	114934558	35436	-2.17	0.00165	0.00305	6.06	8.24	-1	4.78	7.67e-12	2.06e-10	0	4.78	1
574	Lax1	chr1	133689888	133690388	0	-1.42	0.00168	0.00309	5.79	7.21	-1	0.58	0.658	1	0	0.58	0
575	Il21r	chr7	125630267	125630767	26838	-1.24	0.00168	0.0031	5.72	6.95	-1	0	0.999	1	0	0	0
576	Wdr19	chr5	65157785	65158285	-41411	-1.27	0.00171	0.00313	5.68	6.94	-1	2.32	0.0197	0.101	0	2.32	0
577	AC161258.1	chr17	52162504	52163004	153537	-1.27	0.00173	0.00318	7.45	8.72	-1	0.58	0.658	1	0	0.58	0
578	Tbc1d10c	chr19	4184934	4185434	5613	-1.12	0.00174	0.00319	6.42	7.54	-1	0	0.999	1	0	0	0
579	Mtap	chr4	89013120	89013620	-123502	-1.25	0.00175	0.00321	6.08	7.33	-1	3.46	3.8e-05	0.000386	0	3.45	1
580	Pam	chr1	98083485	98083985	11661	-1.26	0.0018	0.00329	5.15	6.41	-1	3.4	5.59e-05	0.000551	0	3.4	1
581	Qrfp	chr2	31822749	31823249	-12169	-1.41	0.00181	0.00331	5.67	7.08	-1	1.79	0.0975	0.351	0	1.79	0
582	Tbc1d2	chr4	46776007	46776507	-125798	-1.59	0.00186	0.00339	5.16	6.75	-1	0	0.999	1	0	0	0
583	Tox2	chr2	163228995	163229495	25870	-1.25	0.0019	0.00345	5.1	6.35	-1	0	0.999	1	0	0	0
584	Zap70	chr1	36761554	36762054	0	-1.43	0.00191	0.00347	4.88	6.31	-1	0	0.999	1	0	0	0
585	Fam204a	chr19	60284869	60285369	-58172	-1.48	0.00206	0.00371	5.55	7.03	-1	0	0.999	1	0	0	0
586	Sec61b	chr4	47746438	47746938	271780	-1.24	0.00223	0.004	5.91	7.15	-1	0	0.999	1	0	0	0
587	Gramd3	chr18	56468961	56469461	36829	-1.35	0.00224	0.00401	6.63	7.98	-1	0	0.999	1	0	0	0
588	Gm6081	chr13	28502088	28502588	8644	-1.3	0.00226	0.00404	5.62	6.91	-1	0	0.999	1	0	0	0
589	Egf	chr3	129658722	129659222	96094	-1.52	0.00227	0.00406	4.72	6.24	-1	0	0.999	1	0	0	0
590	Srpk2	chr5	23718981	23719481	-34364	-1.14	0.0023	0.0041	6.26	7.41	-1	0	0.999	1	0	0	0
591	Timm8a2	chr14	122028894	122029394	-5280	-1.21	0.00229	0.0041	5.54	6.74	-1	0	0.999	1	0	0	0
592	Gm2412	chr12	54734430	54734930	-2289	-1.4	0.00233	0.00416	4.92	6.31	-1	0	0.999	1	0	0	0
593	Tram2	chr1	21040878	21041378	37851	-1.65	0.00233	0.00416	5.79	7.44	-1	4.36	1.8e-09	3.53e-08	0	4.36	1
594	Fam71b	chr11	46399008	46399508	2449	-1.35	0.00239	0.00424	6.49	7.84	-1	0	0.999	1	0	0	0
595	Bach2	chr4	32335654	32336154	96850	-1.68	0.00241	0.00429	5.7	7.38	-1	4.05	9.52e-08	1.48e-06	0	4.05	1
596	Gm12785	chr4	101185180	101185680	24907	-1.22	0.00242	0.00431	6.02	7.23	-1	0	0.999	1	0	0	0
597	Gm29599	chr1	128766857	128767357	15931	-1.24	0.00248	0.00439	6.68	7.92	-1	0	0.999	1	0	0	0
598	Cdyl	chr13	35452411	35452911	-206922	-1.21	0.00249	0.00441	5.79	7	-1	3.65	7.58e-06	8.65e-05	0	3.65	1
599	Klf4	chr4	55604843	55605343	-72377	-1.27	0.00253	0.00448	5.67	6.94	-1	0	0.999	1	0	0	0
600	Lrrk2	chr15	91634192	91634692	-38483	-1.29	0.00257	0.00453	5.85	7.14	-1	0	0.999	1	0	0	0
601	Gm43600	chr5	148866511	148867011	-59677	-1.42	0.00259	0.00458	5.99	7.41	-1	0	0.999	1	0	0	0
602	Setbp1	chr18	79064033	79064533	44858	-1.44	0.00262	0.00462	4.73	6.17	-1	1.59	0.158	0.496	0	1.59	0
603	Gm12495	chr4	53277937	53278437	-29789	-1.21	0.00267	0.00469	6.12	7.33	-1	0	0.999	1	0	0	0
604	Gm6749	chr6	108875929	108876429	-5575	-1.29	0.00267	0.00469	4.86	6.16	-1	0	0.999	1	0	0	0
605	Cblb	chr16	52147216	52147716	115991	-1.42	0.00277	0.00486	6.01	7.43	-1	2.71	0.00425	0.0272	0	2.71	1
606	Gm26897	chr5	111880258	111880758	146334	-1.7	0.00279	0.00488	5.78	7.48	-1	5.04	1.31e-14	4.89e-13	0	5.04	1
607	Galnt2	chr8	124271492	124271992	40101	-1.24	0.00286	0.00499	6.19	7.42	-1	0	0.999	1	0	0	0
608	Vamp1	chr6	125222091	125222591	6540	-1.4	0.00291	0.00507	5.95	7.35	-1	0	0.999	1	0	0	0
609	Ncs1	chr2	31256503	31257003	10680	-1.14	0.00301	0.00522	6.71	7.84	-1	3.45	0.000174	0.00156	0	3.45	1
610	Gmds	chr13	32372099	32372599	-33359	-1.98	0.00313	0.00542	5.06	7.04	-1	4.59	4.75e-11	1.15e-09	0	4.59	1
611	Gtf2i	chr5	134282548	134283048	31712	-1.48	0.00321	0.00554	5.54	7.02	-1	0	0.999	1	0	0	0
612	Phf11c	chr14	59396915	59397415	-1534	-1.17	0.00327	0.00564	6.19	7.37	-1	0	0.999	1	0	0	0
613	Gm11472	chr2	167081634	167082134	5605	-1.1	0.00331	0.00569	6.37	7.47	-1	1.79	0.0975	0.351	0	1.79	0
614	Supt4a	chr11	87720829	87721329	-16223	-1.57	0.00331	0.00571	5.55	7.12	-1	0.99	0.419	0.868	0	0.99	0
615	Xcl1	chr1	164966055	164966555	-30528	-1.15	0.00335	0.00576	5.53	6.68	-1	0	0.999	1	0	0	0
616	Zpbp	chr11	11521820	11522320	-59412	-1.26	0.00338	0.00581	5.64	6.9	-1	0	0.999	1	0	0	0
617	Zbtb49	chr5	38211646	38212146	8311	-1.65	0.0034	0.00583	4.54	6.19	-1	0	0.999	1	0	0	0
618	Anxa8	chr14	34085571	34086071	0	-1.94	0.0034	0.00584	5.54	7.49	-1	2.57	0.0105	0.0593	0	2.57	0
619	Tex35	chr1	157063740	157064240	44440	-1.45	0.00353	0.00603	4.94	6.39	-1	0	0.999	1	0	0	0
620	Nfatc3	chr8	106054114	106054614	-4226	-1.12	0.00355	0.00608	7.24	8.36	-1	0	0.999	1	0	0	0
621	Gimap1	chr6	48738871	48739371	0	-1.26	0.00363	0.0062	5.62	6.88	-1	0	0.999	1	0	0	0
622	Osbpl3	chr6	50416790	50417290	38911	-1.54	0.00365	0.00622	5.62	7.16	-1	0	0.999	1	0	0	0
623	Vwce	chr19	10634427	10634927	194	-1.19	0.00372	0.00632	5.89	7.08	-1	0	0.999	1	0	0	0
624	Glrx3	chr7	137576195	137576695	138581	-1.18	0.00373	0.00635	5.62	6.81	-1	0	0.999	1	0	0	0
625	Gm16558	chr18	25504952	25505452	113151	-1.25	0.00382	0.00649	5.8	7.05	-1	1.34	0.26	0.671	0	1.34	0
626	Rps11	chr7	45121365	45121865	2574	-1.46	0.00396	0.0067	6.51	7.97	-1	0	0.999	1	0	0	0
627	Chst10	chr1	38897819	38898319	0	-1.28	0.00399	0.00674	5.33	6.61	-1	0	0.999	1	0	0	0
628	Srgap3	chr6	112861827	112862327	84939	-1.13	0.00398	0.00674	5.76	6.89	-1	0.58	0.658	1	0	0.58	0
629	Rnf157	chr11	116406170	116406670	6362	-1.23	0.004	0.00677	6.5	7.73	-1	1.79	0.0975	0.351	0	1.79	0
630	Tcf7	chr11	52275293	52275793	7221	-1.34	0.00402	0.00679	4.9	6.24	-1	0	0.999	1	0	0	0
631	Ccl8	chr11	82183211	82183711	68026	-1.2	0.00413	0.00697	4.94	6.14	-1	0	0.999	1	0	0	0
632	D1Ertd622e	chr1	97580225	97580725	81349	-1.24	0.00414	0.00698	6.2	7.44	-1	0	0.999	1	0	0	0
633	Sema4c	chr1	36571535	36572035	-13186	-1.03	0.00422	0.0071	6.56	7.59	-1	0	0.999	1	0	0	0
634	Cacybp	chr1	160245896	160246396	-33021	-1.08	0.00424	0.00714	6.22	7.3	-1	3.02	0.00406	0.0262	0	3.02	1
635	Trp53i11	chr2	93132140	93132640	-54908	-1.21	0.0043	0.00722	5.75	6.96	-1	0	0.999	1	0	0	0
636	Gm9302	chr14	100461446	100461946	58281	-1.41	0.00431	0.00724	5.43	6.84	-1	0.59	0.658	1	0	0.59	0
637	Ckmt2	chr13	91937956	91938456	-61071	-1.15	0.00431	0.00725	5.51	6.66	-1	3.17	0.000284	0.00243	0	3.17	1
638	Cst6	chr19	5349021	5349521	53	-1.21	0.00434	0.00729	5.41	6.62	-1	2.01	0.0568	0.238	0	2.01	0
639	Kbtbd11	chr8	14961473	14961973	-49052	-1.14	0.00437	0.00733	6.45	7.59	-1	0	0.999	1	0	0	0
640	Cldn10	chr14	118834216	118834716	46308	-1.28	0.00456	0.00763	5.48	6.76	-1	0	0.999	1	0	0	0
641	Ccr7	chr11	99154921	99155421	0	-1.33	0.0046	0.00769	6.9	8.23	-1	0	0.999	1	0	0	0
642	Gm5228	chr17	47943024	47943524	6934	-1.47	0.00472	0.00786	5.42	6.89	-1	0	0.999	1	0	0	0
643	Cd247	chr1	165848888	165849388	60207	-1.2	0.00475	0.00791	5.78	6.98	-1	1.57	0.16	0.496	0	1.57	0
644	Phlpp1	chr1	106145010	106145510	-26242	-1.21	0.00476	0.00792	4.53	5.74	-1	0	0.999	1	0	0	0
645	Galnt2	chr8	124317763	124318263	86372	-1.43	0.00477	0.00794	5.71	7.14	-1	0	0.999	1	0	0	0
646	Gm48620	chr12	116181298	116181798	-17489	-1.21	0.00478	0.00795	5.28	6.49	-1	2.59	0.00683	0.0411	0	2.59	1
647	Lrig1	chr6	94681427	94681927	18231	-1.19	0.00503	0.00833	5.1	6.29	-1	0	0.999	1	0	0	0
648	Dcaf7	chr11	106031997	106032497	-4375	-1.05	0.00505	0.00836	7.98	9.03	-1	0.59	0.658	1	0	0.59	0
649	Glcci1	chr6	8531447	8531947	21847	-1.13	0.00512	0.00846	5.13	6.26	-1	0	0.999	1	0	0	0
650	Hopx	chr5	77134407	77134907	-19286	-1.13	0.00517	0.00853	5.42	6.55	-1	2.15	0.0369	0.167	0	2.15	0
651	Prkcq	chr2	11218070	11218570	45962	-1.13	0.00517	0.00853	5.67	6.79	-1	1.34	0.26	0.671	0	1.34	0
652	Cryba4	chr5	112220169	112220669	31849	-1.15	0.00518	0.00855	4.93	6.08	-1	0	0.999	1	0	0	0
653	Trio	chr15	28001189	28001689	24159	-1.18	0.0052	0.00858	4.75	5.92	-1	0	0.999	1	0	0	0
654	Slc38a1	chr15	96583152	96583652	59261	-1.16	0.00521	0.00859	5.75	6.91	-1	0	0.999	1	0	0	0
655	Gm18747	chr16	19002710	19003210	15492	-1.14	0.00535	0.0088	6.08	7.22	-1	3.17	0.000284	0.00243	0	3.17	1
656	Gm3131	chr13	58475427	58475927	-70101	-1.17	0.00536	0.00881	5.17	6.34	-1	0	0.999	1	0	0	0
657	Il10	chr1	130993625	130994125	-25720	-1.3	0.00536	0.00881	4.8	6.1	-1	0.58	0.658	1	0	0.58	0
658	Slc14a1	chr18	78141981	78142481	0	-1.22	0.00536	0.00882	5.98	7.19	-1	0	0.999	1	0	0	0
659	Tpra1	chr6	89008813	89009313	106562	-1.12	0.00544	0.00893	5.8	6.92	-1	2.31	0.0233	0.116	0	2.31	0
660	Gm18393	chr8	8983139	8983639	271655	-1.2	0.00546	0.00897	4.64	5.84	-1	2.45	0.0122	0.0676	0	2.45	0
661	Gm13024	chr4	145361032	145361532	-29411	-1.1	0.00552	0.00905	5.23	6.33	-1	0	0.999	1	0	0	0
662	Wdr95	chr5	149526480	149526980	-1699	-1.2	0.00556	0.00911	5.94	7.14	-1	1.31	0.26	0.671	0	1.31	0
663	Gm11344	chr13	24487209	24487709	-76769	-1.21	0.00558	0.00914	5.76	6.97	-1	0	0.999	1	0	0	0
664	Galnt1	chr18	24185544	24186044	-19300	-1.16	0.0057	0.00932	5.12	6.28	-1	0	0.999	1	0	0	0
665	Jak2	chr19	29271009	29271509	19181	-1.24	0.00573	0.00936	7.78	9.02	-1	4.29	8.16e-09	1.47e-07	0	4.29	1
666	Gm11688	chr2	144231083	144231583	29958	-1.2	0.00581	0.00949	5.15	6.35	-1	0	0.999	1	0	0	0
667	Gm27163	chr9	32615831	32616331	-12794	-1.47	0.00582	0.0095	6.11	7.59	-1	0	0.999	1	0	0	0
668	Ets1	chr9	32747586	32748086	111365	-1.37	0.00591	0.00963	6.25	7.63	-1	3.76	2.19e-06	2.72e-05	0	3.76	1
669	Xylt1	chr7	117613724	117614224	232745	-1.36	0.00594	0.00967	6.18	7.55	-1	0	0.999	1	0	0	0
670	Runx1	chr16	92946478	92946978	-120329	-1.27	0.00601	0.00977	4.34	5.61	-1	0	0.999	1	0	0	0
671	Rap1b	chr10	117917761	117918261	-71726	-1.18	0.00602	0.00979	4.73	5.91	-1	0	0.999	1	0	0	0
672	Cdk17	chr10	93171111	93171611	10236	-1.07	0.00605	0.00984	6.66	7.73	-1	0	0.999	1	0	0	0
673	Elovl6	chr3	129553141	129553641	20786	-1.14	0.00609	0.0099	5.46	6.6	-1	0	0.999	1	0	0	0
674	Gm16260	chr14	100210961	100211461	-8025	-1.26	0.00609	0.0099	5.53	6.79	-1	0	0.999	1	0	0	0
675	Me2	chr18	73835523	73836023	-20131	-1.13	0.00609	0.0099	5.93	7.06	-1	0	0.999	1	0	0	0
676	Gm11421	chr11	82668008	82668508	-56635	-1.35	0.00611	0.00993	4.75	6.09	-1	0	0.999	1	0	0	0
677	Minpp1-ps	chr6	121017525	121018025	-98773	-1.36	0.00618	0.01	6.05	7.41	-1	4.24	2.04e-08	3.48e-07	0	4.24	1
678	L3mbtl3	chr10	26325257	26325757	50214	-1.23	0.0062	0.0101	4.99	6.22	-1	0	0.999	1	0	0	0
679	Tcaf1	chr6	42709813	42710313	0	-1.16	0.00621	0.0101	5.07	6.23	-1	0	0.999	1	0	0	0
680	Bdkrb1	chr12	105597122	105597622	-5463	-1.18	0.00658	0.0106	5.65	6.84	-1	0	0.999	1	0	0	0
681	Fam49a	chr12	12580605	12581105	318466	-1.07	0.00664	0.0107	5.86	6.93	-1	0.58	0.658	1	0	0.58	0
682	Gm8517	chr14	16173209	16173709	1812	-1.15	0.00664	0.0107	6.34	7.49	-1	0	0.999	1	0	0	0
683	Prmt5	chr14	54518516	54519016	-991	-1.03	0.00669	0.0108	6.38	7.41	-1	0	0.999	1	0	0	0
684	Plcg2	chr8	117548260	117548760	49969	-1.04	0.00684	0.011	6.3	7.35	-1	0	0.999	1	0	0	0
685	Dtx1	chr5	120693865	120694365	17562	-1.39	0.00693	0.0111	5.6	6.98	-1	0	0.999	1	0	0	0
686	Gimap7	chr6	48725432	48725932	6811	-1.42	0.00692	0.0111	5.96	7.38	-1	2.59	0.00677	0.0408	0	2.59	1
687	2010010A06Rik	chr18	75304462	75304962	-7133	-1.14	0.00719	0.0115	6.23	7.37	-1	0	0.999	1	0	0	0
688	B130006D01Rik	chr11	95737750	95738250	14163	-1.07	0.00715	0.0115	5.54	6.61	-1	0.99	0.419	0.868	0	0.99	0
689	1700030C10Rik	chr12	20844810	20845310	-29083	-1.27	0.00727	0.0116	4.34	5.61	-1	1.57	0.16	0.496	0	1.57	0
690	Gm12495	chr4	53345359	53345859	37133	-1.25	0.00726	0.0116	5.33	6.58	-1	0	0.999	1	0	0	0
691	Tent5b	chr4	133451473	133451973	-28159	-1.11	0.00734	0.0117	5.58	6.69	-1	0.59	0.658	1	0	0.59	0
692	Tie1	chr4	118489767	118490267	0	-1.04	0.00733	0.0117	5.47	6.51	-1	0	0.999	1	0	0	0
693	Cpeb4	chr11	31814557	31815057	-57154	-1.14	0.00743	0.0119	5.31	6.45	-1	0	0.999	1	0	0	0
694	Saraf	chr8	34163222	34163722	8647	-1.05	0.00749	0.0119	5.54	6.59	-1	3.76	2.17e-06	2.7e-05	0	3.76	1
695	Nr3c1	chr18	39519156	39519656	-27855	-1.24	0.00768	0.0122	6.53	7.77	-1	0	0.999	1	0	0	0
696	Itpripl2	chr7	118470370	118470870	21105	-1.1	0.0078	0.0124	5.12	6.22	-1	0	0.999	1	0	0	0
697	St8sia6	chr2	13718724	13719224	74840	-1.3	0.00777	0.0124	4.74	6.05	-1	0	0.999	1	0	0	0
698	Gm6044	chr5	64487667	64488167	167411	-1.02	0.00797	0.0126	7.55	8.57	-1	0.59	0.658	1	0	0.59	0
699	Cxxc5	chr18	35854395	35854895	24577	-1	0.00799	0.0127	6.91	7.91	-1	0	0.999	1	0	0	0
700	Fcho1	chr8	71723107	71723607	2109	-1.04	0.008	0.0127	6.15	7.18	-1	1.79	0.0975	0.351	0	1.79	0
701	Ifi206	chr1	173456283	173456783	34258	-1.03	0.00843	0.0133	5.66	6.69	-1	3.09	0.000474	0.00387	0	3.09	1
702	Smg9	chr7	24413588	24414088	13969	-1.28	0.0086	0.0135	5.75	7.03	-1	0	0.999	1	0	0	0
703	Snx13	chr12	35039120	35039620	-7566	-1	0.00901	0.0141	6.01	7.01	-1	3.1	0.00051	0.00412	0	3.1	1
704	Gm48836	chr10	5194662	5195162	-103376	-1.26	0.00917	0.0143	6.77	8.03	-1	0	0.999	1	0	0	0
705	Shisa9	chr16	12032384	12032884	48271	-1.06	0.00914	0.0143	5.28	6.34	-1	1.34	0.26	0.671	0	1.34	0
706	Spock2	chr10	60081057	60081557	-24662	-1.33	0.00917	0.0143	4.99	6.32	-1	0	0.999	1	0	0	0
707	Cavin3	chr7	105501868	105502368	-19568	-1.73	0.00935	0.0146	5.14	6.87	-1	2.34	0.0212	0.107	0	2.34	0
708	Rpl29-ps1	chr3	152763479	152763979	18082	-1.08	0.00941	0.0147	5.67	6.75	-1	2.8	0.00242	0.0166	0	2.8	1
709	Gm12242	chr11	57445147	57445647	-3460	-1.01	0.00956	0.0149	5.5	6.51	-1	1	0.418	0.868	0	1	0
710	Gm3443	chr19	21583624	21584124	27950	-1.16	0.00957	0.0149	5.54	6.7	-1	0	0.999	1	0	0	0
711	Rph3a	chr5	121009441	121009941	151	-1.11	0.00965	0.015	4.66	5.77	-1	0	0.999	1	0	0	0
712	Ccdc93	chr1	121461869	121462369	30820	-1.19	0.00975	0.0152	5.53	6.72	-1	0	0.999	1	0	0	0
713	Gm11346	chr13	24639730	24640230	-34805	-1.08	0.00981	0.0152	5.64	6.72	-1	0	0.999	1	0	0	0
714	Tfam	chr10	71246922	71247422	-8642	-1.37	0.01	0.0155	5.52	6.89	-1	0	0.999	1	0	0	0
715	Ly6c2	chr15	75116493	75116993	-4523	-1.09	0.0101	0.0157	5.59	6.67	-1	0	0.999	1	0	0	0
716	Rgsl1	chr1	153835993	153836493	7649	-1.1	0.0104	0.016	5.01	6.11	-1	1.31	0.26	0.671	0	1.31	0
717	4930524B15Rik	chr11	31942189	31942689	-22903	-1.11	0.0105	0.0163	4.61	5.71	-1	1	0.418	0.868	0	1	0
718	Gm1113	chr9	35483906	35484406	33863	-1.04	0.0107	0.0165	5.37	6.41	-1	0	0.999	1	0	0	0
719	Moap1	chr12	102733319	102733819	9842	-1.07	0.0109	0.0167	4.95	6.02	-1	0	0.999	1	0	0	0
720	N6amt1	chr16	87128172	87128672	-225513	-1.06	0.0109	0.0167	4.96	6.02	-1	0	0.999	1	0	0	0
721	Ppa2	chr3	133332238	133332738	22128	-1.18	0.0109	0.0168	5.32	6.51	-1	0	0.999	1	0	0	0
722	Sec61b	chr4	47603703	47604203	129045	-1.01	0.0111	0.017	5.44	6.44	-1	0	0.999	1	0	0	0
723	Gm2178	chr14	26477712	26478212	-36342	-1.24	0.0114	0.0174	4.75	5.99	-1	0	0.999	1	0	0	0
724	Plekha2	chr8	25119136	25119636	-16760	-1.19	0.0115	0.0176	5.69	6.88	-1	0	0.999	1	0	0	0
725	Prlr	chr15	10074862	10075362	-101876	-1.13	0.0115	0.0176	5.51	6.64	-1	0	0.999	1	0	0	0
726	Srgap3	chr6	112948367	112948867	-1101	-1.02	0.0115	0.0176	5.9	6.92	-1	0	0.999	1	0	0	0
727	Zfp608	chr18	54831734	54832234	157946	-1.04	0.0116	0.0177	4.98	6.01	-1	0	0.999	1	0	0	0
728	Ets1	chr9	32962720	32963220	326499	-1.21	0.012	0.0183	5.14	6.35	-1	0	0.999	1	0	0	0
729	Aff3	chr1	38665039	38665539	-84	-1.13	0.0122	0.0185	5.52	6.65	-1	0	0.999	1	0	0	0
730	Golim4	chr3	75939442	75939942	17007	-1.34	0.0123	0.0187	5.74	7.08	-1	1.81	0.0951	0.351	0	1.81	0
731	St3gal2	chr8	110950131	110950631	30209	-1.12	0.0126	0.0191	5.14	6.26	-1	0	0.999	1	0	0	0
732	Sall3	chr18	81400116	81400616	-413538	-1.1	0.0128	0.0193	5.55	6.65	-1	0	0.999	1	0	0	0
733	Rfx4	chr10	84815997	84816497	59935	-1.16	0.0129	0.0196	5.79	6.95	-1	0	0.999	1	0	0	0
734	Lck	chr4	129575134	129575634	-1493	-1.16	0.0132	0.0199	6.42	7.58	-1	0	0.999	1	0	0	0
735	Nrros	chr16	32149272	32149772	15822	-1.53	0.0136	0.0204	6.39	7.92	-1	0	0.999	1	0	0	0
736	Cdca4	chr12	112823180	112823680	5743	-1.02	0.0136	0.0205	5.09	6.1	-1	2.15	0.0369	0.167	0	2.15	0
737	Ets1	chr9	32735004	32735504	98783	-1.09	0.0142	0.0213	5.84	6.93	-1	0	0.999	1	0	0	0
738	Sigirr	chr7	141096590	141097090	3482	-1	0.0142	0.0213	7.21	8.2	-1	0.99	0.419	0.868	0	0.99	0
739	Slc23a4	chr6	34966108	34966608	21796	-1.01	0.0143	0.0214	5.37	6.38	-1	3.86	7.65e-07	1.02e-05	0	3.86	1
740	Cln8	chr8	14873736	14874236	-7099	-1.17	0.0149	0.0223	5.54	6.7	-1	0	0.999	1	0	0	0
741	Slc13a1	chr6	24166727	24167227	865	-1.01	0.015	0.0224	6.22	7.23	-1	2.47	0.0122	0.0676	0	2.47	0
742	Gm10709	chr9	7742665	7743165	-8560	-1.26	0.0151	0.0225	5.32	6.58	-1	1.34	0.26	0.671	0	1.34	0
743	BC147527	chr13	120299966	120300466	0	-1.07	0.0153	0.0227	5.28	6.35	-1	0	0.999	1	0	0	0
744	Tespa1	chr10	130322570	130323070	0	-1.02	0.0155	0.0231	6.15	7.16	-1	0	0.999	1	0	0	0
745	Pdcd4	chr19	53899890	53900390	7659	-1	0.0156	0.0232	6.23	7.24	-1	0	0.999	1	0	0	0
746	Mgarp	chr3	51396411	51396911	0	-1.02	0.016	0.0237	5.97	6.98	-1	0	0.999	1	0	0	0
747	2010010A06Rik	chr18	75286717	75287217	10112	-1.12	0.0163	0.0241	6.5	7.63	-1	0	0.999	1	0	0	0
748	Cd19	chr7	126416549	126417049	-1660	-1.1	0.0166	0.0245	5.8	6.89	-1	0	0.999	1	0	0	0
749	Dthd1	chr5	62791156	62791656	-22167	-1.16	0.0166	0.0246	5.58	6.73	-1	0	0.999	1	0	0	0
750	Gm19136	chr1	150027156	150027656	-2900	-1.22	0.0169	0.0249	5.98	7.2	-1	3.18	0.000287	0.00245	0	3.18	1
751	Smad7	chr18	75419349	75419849	51820	-1.06	0.0177	0.026	6.19	7.25	-1	0	0.999	1	0	0	0
752	Cd22	chr7	30887377	30887877	-7035	-1.03	0.0179	0.0263	6.38	7.4	-1	0	0.999	1	0	0	0
753	Gm10309	chr17	86353685	86354185	151047	-1.05	0.0179	0.0263	5.08	6.13	-1	0	0.999	1	0	0	0
754	Afap1l2	chr19	57132279	57132779	-124051	-1.09	0.0183	0.0268	6.43	7.52	-1	0	0.999	1	0	0	0
755	Maf	chr8	115188398	115188898	518896	-1.08	0.0184	0.0269	4.7	5.78	-1	0	0.999	1	0	0	0
756	Fam213a	chr14	40999835	41000335	13453	-1.14	0.0187	0.0274	5.91	7.05	-1	0	0.999	1	0	0	0
757	Gm38098	chr3	52396189	52396689	-28719	-1.1	0.0194	0.0283	6.72	7.82	-1	0	0.999	1	0	0	0
758	Gm13181	chr2	3810306	3810806	123944	-1.07	0.0196	0.0286	4.52	5.59	-1	0	0.999	1	0	0	0
759	Gm11346	chr13	24604655	24605155	0	-1.05	0.0198	0.0289	7.02	8.07	-1	0	0.999	1	0	0	0
760	Phtf2	chr5	20854998	20855498	26626	-1.35	0.0199	0.0289	4.04	5.39	-1	0	0.999	1	0	0	0
761	Lmo7	chr14	101797877	101798377	67920	-1.14	0.0205	0.0297	5.85	6.99	-1	3.24	0.000174	0.00156	0	3.24	1
762	Gm43600	chr5	148819372	148819872	-106816	-1.1	0.0206	0.0298	5.05	6.15	-1	0.99	0.419	0.868	0	0.99	0
763	Dtx1	chr5	120688102	120688602	23325	-1.12	0.0209	0.0303	5.3	6.42	-1	0	0.999	1	0	0	0
764	Nfatc3	chr8	106052392	106052892	-5948	-1.23	0.0212	0.0306	6.11	7.34	-1	0	0.999	1	0	0	0
765	Cacybp	chr1	160233131	160233631	-20256	-1.15	0.0219	0.0315	4.56	5.71	-1	0	0.999	1	0	0	0
766	Gm11344	chr13	24415743	24416243	-5303	-1.33	0.0219	0.0315	5.54	6.87	-1	0.59	0.658	1	0	0.59	0
767	Arap2	chr5	62778639	62779139	-12480	-1.08	0.0222	0.0319	5.39	6.47	-1	0	0.999	1	0	0	0
768	Gimap1	chr6	48732821	48733321	-5733	-1.03	0.0224	0.0322	7.07	8.1	-1	1.31	0.26	0.671	0	1.31	0
769	Ccr7	chr11	99170837	99171337	-15760	-1.22	0.0225	0.0323	6.27	7.5	-1	0	0.999	1	0	0	0
770	Filip1l	chr16	57471073	57471573	117980	-1.18	0.0226	0.0324	5.6	6.78	-1	0.58	0.658	1	0	0.58	0
771	Fcrla	chr1	170928489	170928989	-906	-1.09	0.0231	0.0331	6.34	7.43	-1	0	0.999	1	0	0	0
772	Gm29228	chr1	33551279	33551779	69178	-1.26	0.024	0.0342	4.69	5.95	-1	0	0.999	1	0	0	0
773	Dgkd	chr1	87866614	87867114	13327	-1.08	0.0247	0.0352	5.37	6.46	-1	0	0.999	1	0	0	0
774	Sspn	chr6	146010361	146010861	78720	-1.23	0.025	0.0356	6.47	7.7	-1	3.08	0.000505	0.00408	0	3.08	1
775	Tmem121	chr12	113228163	113228663	42233	-1.12	0.0254	0.0361	6.3	7.42	-1	0	0.999	1	0	0	0
776	Gm9204	chr8	128549709	128550209	-83727	-1.26	0.0257	0.0365	4.98	6.24	-1	0	0.999	1	0	0	0
777	Cd74	chr18	60791895	60792395	-11453	-1.06	0.0262	0.0371	5.66	6.72	-1	0	0.999	1	0	0	0
778	Ebf1	chr11	44574768	44575268	-42049	-1.16	0.0263	0.0372	5.82	6.98	-1	0	0.999	1	0	0	0
779	Steap3	chr1	120202526	120203026	69679	-1.04	0.0288	0.0405	4.43	5.47	-1	0	0.999	1	0	0	0
780	Tcf12	chr9	72099861	72100361	11510	-1.11	0.0291	0.0409	5.84	6.95	-1	0	0.999	1	0	0	0
781	Chst3	chr10	60168327	60168827	50433	-1.18	0.0295	0.0413	5.68	6.86	-1	0	0.999	1	0	0	0
782	Gm48156	chr13	82915176	82915676	274033	-1.05	0.0304	0.0425	5.48	6.53	-1	0	0.999	1	0	0	0
783	Arl13b	chr16	62833893	62834393	12647	-1.05	0.0312	0.0436	4.67	5.72	-1	1.6	0.159	0.496	0	1.6	0
784	Haao	chr17	84004170	84004670	-156207	-1.18	0.0318	0.0443	5.78	6.96	-1	0	0.999	1	0	0	0
785	Rnf122	chr8	31120824	31121324	9004	-1.04	0.0317	0.0443	6.62	7.65	-1	1.99	0.0596	0.244	0	1.98	0
786	1110059E24Rik	chr19	21630601	21631101	21875	-1.02	0.0321	0.0447	4.96	5.97	-1	0	0.999	1	0	0	0
787	Gm13502	chr2	53850698	53851198	-153894	-1.04	0.0321	0.0447	4.56	5.59	-1	1.34	0.26	0.671	0	1.34	0
788	Prrc1	chr18	57307433	57307933	-46800	-1.02	0.0323	0.045	5.42	6.45	-1	0	0.999	1	0	0	0
789	Chrna9	chr5	65929119	65929619	-5302	-1.1	0.0326	0.0453	6.42	7.52	-1	0	0.999	1	0	0	0
790	Kdr	chr5	75871072	75871572	106886	-1.02	0.0328	0.0456	4.27	5.3	-1	2.91	0.00139	0.0101	0	2.91	1
791	Lef1	chr3	131117842	131118342	7371	-1.24	0.0348	0.0482	5.33	6.57	-1	0	0.999	1	0	0	0
792	Gm12851	chr4	98857313	98857813	1699	-1.27	0.0352	0.0486	6.42	7.68	-1	5.77	8.36e-20	5.41e-18	0	5.77	1
793	Gm48711	chr9	15794380	15794880	-28267	-4.64	7.46e-28	7.27e-26	4.86	9.5	-1	6.3	8.44e-25	9.74e-23	0.57	6.87	1
794	Spop	chr11	95432808	95433308	18728	-4.08	9.24e-26	5.84e-24	5.9	9.98	-1	4.28	1.08e-08	1.91e-07	0.57	4.85	1
795	Atp5g2	chr15	102657784	102658284	14068	-4.07	1.08e-25	6.72e-24	5.28	9.35	-1	4.81	1.17e-13	3.86e-12	0.57	5.39	1
796	Atf6	chr1	170829291	170829791	37980	-4.22	2.15e-24	1.04e-22	5.48	9.7	-1	5.74	1.38e-22	1.24e-20	0.57	6.31	1
797	Zscan21	chr5	138132385	138132885	15482	-4.61	8.13e-24	3.54e-22	5.2	9.81	-1	6.88	1.46e-53	5.96e-50	0.57	7.46	1
798	Phospho1	chr11	95819144	95819644	-4855	-3.99	1.66e-23	6.84e-22	4.98	8.97	-1	4.53	2.15e-10	4.8e-09	0.57	5.1	1
799	Rpl26-ps2	chr12	57607565	57608065	24950	-4.49	6.2e-23	2.32e-21	5.09	9.57	-1	6.05	2.19e-27	3.32e-25	0.57	6.62	1
800	Pxdn	chr12	29938319	29938819	711	-3.73	8.78e-23	3.21e-21	5.32	9.05	-1	4.92	1.33e-16	6.15e-15	0.57	5.49	1
801	Pam	chr1	98079563	98080063	15583	-4.25	7.94e-22	2.5e-20	5.21	9.46	-1	5.51	1.66e-24	1.86e-22	0.57	6.09	1
802	Calcoco2	chr11	96113951	96114451	-1987	-3.83	2.56e-21	7.56e-20	5.18	9.02	-1	6.63	7.22e-38	4.04e-35	0.57	7.21	1
803	F3	chr3	121699639	121700139	-23398	-3.83	5.42e-20	1.33e-18	5.07	8.89	-1	3.8	1.69e-05	0.000183	0.57	4.38	1
804	Gm18541	chr9	63890695	63891195	-7070	-3.68	1.9e-19	4.35e-18	5.02	8.7	-1	3.57	6.11e-06	7.08e-05	0.57	4.14	1
805	Ndufs4	chr13	114094052	114094552	293706	-3.66	7.17e-19	1.53e-17	4.83	8.5	-1	5.58	1.35e-18	7.77e-17	0.57	6.15	1
806	Cep63	chr9	102634339	102634839	-7805	-4.18	1.65e-18	3.37e-17	6.03	10.21	-1	6.74	1.7e-46	2.62e-43	0.57	7.32	1
807	Gm9403	chr3	132887391	132887891	44995	-3.67	1.4e-17	2.59e-16	4.51	8.18	-1	4.64	2.87e-15	1.14e-13	0.57	5.21	1
808	Gm5540	chr3	65442193	65442693	48856	-3.42	1.81e-17	3.32e-16	4.88	8.29	-1	5.53	7.78e-25	9e-23	0.57	6.11	1
809	Ttll11	chr2	35994232	35994732	-14319	-3.49	4.47e-17	7.84e-16	6.52	10.01	-1	4.86	3.01e-11	7.5e-10	0.57	5.43	1
810	Cep295nl	chr11	118342408	118342908	0	-3.34	9.71e-17	1.64e-15	5.07	8.41	-1	4.15	3.74e-11	9.19e-10	0.57	4.73	1
811	Ccdc63	chr5	122136439	122136939	3884	-3.35	3.61e-16	5.78e-15	6.14	9.48	-1	5.74	1.1e-19	7.01e-18	0.57	6.32	1
812	Sh3tc2	chr18	61952574	61953074	-1	-3.7	1.25e-15	1.89e-14	6.31	10.01	-1	6.33	1.13e-35	4.7e-33	0.57	6.91	1
813	Gm42522	chr5	102768586	102769086	182986	-3.47	1.75e-15	2.62e-14	4.41	7.89	-1	4.12	3.57e-10	7.73e-09	0.57	4.7	1
814	Afap1l1	chr18	61830574	61831074	-43872	-4.05	1.82e-15	2.71e-14	5.06	9.11	-1	3.71	3.87e-08	6.33e-07	0.57	4.28	1
815	Tead1	chr7	112700067	112700567	20749	-3.67	3.45e-15	4.99e-14	6.1	9.77	-1	4.78	1e-14	3.78e-13	0.57	5.35	1
816	Nr1h5	chr3	102955433	102955933	8200	-3.1	6.78e-15	9.47e-14	5.69	8.8	-1	5.86	5.17e-24	5.41e-22	0.57	6.43	1
817	Eif4g3	chr4	137953599	137954099	-38923	-3.45	1.37e-14	1.85e-13	5.51	8.95	-1	5.46	1.16e-20	8.28e-19	0.57	6.03	1
818	Gm8022	chr1	35961828	35962328	2909	-3.34	1.95e-14	2.59e-13	4.78	8.12	-1	4.99	2.68e-15	1.07e-13	0.57	5.57	1
819	Gm49276	chr15	12753184	12753684	3780	-3.65	2.33e-14	3.09e-13	5.08	8.73	-1	5.91	2.56e-33	7.91e-31	0.57	6.48	1
820	Gm9013	chr14	59843260	59843760	196731	-3.61	4.25e-14	5.46e-13	5.81	9.42	-1	5.34	2.03e-17	1.03e-15	0.57	5.91	1
821	Mrpl33	chr5	31629991	31630491	33056	-3.82	6.33e-14	7.98e-13	7.09	10.91	-1	6.5	1.56e-33	4.99e-31	0.57	7.07	1
822	Hs6st1	chr1	36030329	36030829	-37571	-3.36	9.21e-14	1.14e-12	4.84	8.2	-1	4.72	3.18e-11	7.89e-10	0.57	5.3	1
823	Tbc1d19	chr5	53801303	53801803	-7803	-3.09	4.99e-13	5.68e-12	4.6	7.69	-1	4.75	2.08e-16	9.38e-15	0.57	5.32	1
824	Fam91a1	chr15	58432391	58432891	16923	-3.71	7.96e-13	8.88e-12	5.22	8.93	-1	6.44	1.04e-41	8.85e-39	0.57	7.01	1
825	Gm13064	chr4	149830485	149830985	-15263	-3.34	9.82e-13	1.09e-11	6.24	9.58	-1	5.56	4.4e-20	2.94e-18	0.57	6.14	1
826	Gm9711	chr7	144780316	144780816	-11180	-2.97	1.28e-12	1.39e-11	5.9	8.87	-1	5.13	4.45e-20	2.97e-18	0.57	5.7	1
827	Pawr	chr10	108372776	108373276	40655	-3.39	7.81e-12	7.68e-11	4.9	8.29	-1	5.01	4.32e-18	2.35e-16	0.57	5.58	1
828	Ids	chrX	70186039	70186539	178545	-3.22	1.59e-11	1.49e-10	5.77	8.99	-1	1.61	0.0934	0.348	0.57	2.19	0
829	Zfp706	chr15	37031419	37031919	-23646	-3.3	1.75e-11	1.64e-10	6.61	9.91	-1	5.62	4.51e-27	6.64e-25	0.57	6.19	1
830	Igfbp2	chr1	72839315	72839815	14812	-3.36	2.55e-11	2.33e-10	4.67	8.03	-1	4.49	5.71e-14	1.96e-12	0.57	5.07	1
831	Apc2	chr10	80304851	80305351	8874	-2.5	4.52e-11	3.99e-10	5.29	7.8	-1	0.42	0.71	1	0.57	0.99	0
832	Ccar2	chr14	70135789	70136289	17522	-3.01	4.57e-11	4.03e-10	5.48	8.49	-1	3.67	8.37e-07	1.11e-05	0.57	4.24	1
833	Pou3f1	chr4	124657254	124657754	447	-2.62	3.2e-10	2.48e-09	5.96	8.58	-1	1.24	0.214	0.612	0.57	1.82	0
834	Cd46	chr1	195033913	195034413	57836	-2.7	3.47e-10	2.67e-09	5.52	8.21	-1	4.25	1.66e-09	3.29e-08	0.57	4.83	1
835	Bend3	chr10	43489441	43489941	10610	-2.31	5.32e-10	3.96e-09	5.51	7.82	-1	3.91	6.61e-09	1.21e-07	0.57	4.49	1
836	Gm5369	chr9	93946989	93947489	-191973	-2.83	7.69e-10	5.59e-09	4.92	7.75	-1	3.56	2.25e-07	3.28e-06	0.57	4.13	1
837	Ly75	chr2	60347845	60348345	34958	-2.37	2.26e-09	1.52e-08	6.45	8.82	-1	6.1	2.13e-27	3.25e-25	0.57	6.67	1
838	Ttll5	chr12	85879574	85880074	54915	-3.02	4e-09	2.57e-08	4.54	7.56	-1	4.47	1.43e-12	4.21e-11	0.57	5.04	1
839	1700034E13Rik	chr18	52639444	52639944	-6265	-2.8	4.15e-09	2.66e-08	5.23	8.02	-1	4.01	2.22e-09	4.31e-08	0.57	4.58	1
840	Bdkrb2	chr12	105529446	105529946	-33280	-2.31	7.72e-09	4.72e-08	4.98	7.29	-1	-0.57	0.661	1	0.57	0	0
841	Trmt9b	chr8	36704258	36704758	246710	-2.94	1.2e-08	7.09e-08	7.59	10.52	-1	6.21	1.49e-20	1.05e-18	0.57	6.78	1
842	Actn1	chr12	80319033	80319533	-58662	-2.49	1.45e-08	8.42e-08	5.78	8.27	-1	5.16	2.88e-21	2.23e-19	0.57	5.73	1
843	Gm48576	chr12	19387557	19388057	8327	-2.64	3.15e-08	1.72e-07	5.94	8.58	-1	1.75	0.0551	0.233	0.57	2.33	0
844	Ak4	chr4	101393164	101393664	-25613	-3.09	4.93e-08	2.58e-07	3.92	7.01	-1	2.74	0.000433	0.00357	0.57	3.32	1
845	Ccdc9b	chr2	118765898	118766398	-3237	-2.73	1.19e-07	5.76e-07	6.36	9.08	-1	4.06	6.63e-07	8.96e-06	0.57	4.63	1
846	Gm5335	chr7	73036742	73037242	-46589	-2.8	1.38e-07	6.59e-07	4.77	7.57	-1	4.79	8.73e-17	4.13e-15	0.57	5.36	1
847	2010111I01Rik	chr13	63154843	63155343	189950	-2.55	1.56e-07	7.4e-07	5.15	7.69	-1	4.29	3.62e-12	1.01e-10	0.57	4.86	1
848	Mtf1	chr4	124772090	124772590	-29514	-1.95	1.87e-07	8.67e-07	5.45	7.39	-1	3.48	1.4e-06	1.8e-05	0.57	4.05	1
849	Gm4791	chr9	47062536	47063036	63795	-2.59	2.04e-07	9.4e-07	4.51	7.1	-1	1	0.328	0.787	0.57	1.57	0
850	Tom1	chr8	75018266	75018766	-14939	-2.53	4.37e-07	1.87e-06	5.31	7.84	-1	3.59	2.42e-07	3.5e-06	0.57	4.17	1
851	Cyth3	chr5	143669317	143669817	46870	-2.02	7.52e-07	3.06e-06	5.77	7.79	-1	4.33	3.14e-12	8.83e-11	0.57	4.91	1
852	Lekr1	chr3	65773865	65774365	107637	-1.75	9.85e-07	3.9e-06	6.06	7.81	-1	2.88	0.000213	0.00187	0.57	3.45	1
853	Smco2	chr6	146824945	146825445	-24659	-1.84	1.19e-06	4.63e-06	5.38	7.22	-1	1.88	0.0343	0.159	0.57	2.46	0
854	Porcn	chrX	8211721	8212221	-5196	-2.8	2.28e-06	8.31e-06	4.41	7.2	-1	3.67	2.27e-07	3.3e-06	0.57	4.24	1
855	Chrnb3	chr8	27362077	27362577	-6134	-1.76	9.53e-06	3.01e-05	5.4	7.16	-1	2.89	0.000223	0.00196	0.57	3.47	1
856	Stx11	chr10	12949303	12949803	14495	-1.86	1.03e-05	3.22e-05	6.72	8.58	-1	3.92	5.31e-09	9.82e-08	0.57	4.5	1
857	Zcchc18	chrX	136992869	136993369	0	-1.91	1.13e-05	3.5e-05	5.31	7.22	-1	1.58	0.0939	0.349	0.57	2.15	0
858	Nt5c3b	chr11	100440832	100441332	476	-1.63	2.54e-05	7.23e-05	6.77	8.41	-1	2.11	0.0224	0.112	0.57	2.68	0
859	Iqsec2	chrX	152147380	152147880	3112	-1.77	2.55e-05	7.27e-05	4.87	6.64	-1	1.41	0.143	0.47	0.57	1.98	0
860	Elavl4	chr4	110351512	110352012	0	-1.71	3.22e-05	8.95e-05	5.44	7.15	-1	3.56	2.95e-07	4.22e-06	0.57	4.13	1
861	Castor2	chr5	134131454	134131954	31743	-1.54	7.33e-05	0.000187	5.43	6.97	-1	3.12	2.18e-05	0.000231	0.57	3.7	1
862	Sesn3	chr9	14092824	14093324	-181743	-1.57	9.23e-05	0.00023	5.27	6.84	-1	-0.57	0.661	1	0.57	0	0
863	Gm10043	chr8	22934369	22934869	23572	-1.49	0.000192	0.000442	5.13	6.61	-1	-0.57	0.661	1	0.57	0	0
864	Gm47753	chr13	37546445	37546945	-35326	-1.29	0.000206	0.00047	7.27	8.55	-1	5.39	1.67e-17	8.61e-16	0.57	5.96	1
865	AC161258.1	chr17	52182659	52183159	173692	-1.67	0.000352	0.000762	4.57	6.24	-1	0.02	0.998	1	0.57	0.59	0
866	Panx1	chr9	15018060	15018560	26918	-1.37	0.000364	0.000786	6.27	7.63	-1	-0.57	0.661	1	0.57	0	0
867	Ctla2b	chr13	60897306	60897806	0	-1.26	0.000463	0.000975	6.16	7.42	-1	-0.57	0.661	1	0.57	0	0
868	Uaca	chr9	61054374	61054874	259832	-1.37	0.000472	0.000993	6.17	7.54	-1	-0.57	0.661	1	0.57	0	0
869	Gm28631	chr1	34005604	34006104	-41919	-1.64	0.000511	0.00106	5.31	6.95	-1	3.01	8.07e-05	0.000772	0.57	3.58	1
870	Virma	chr4	11493005	11493505	7047	-1.44	0.000694	0.0014	4.79	6.22	-1	-0.57	0.661	1	0.57	0	0
871	Ern1	chr11	106510117	106510617	-22265	-1.27	0.000713	0.00143	5.97	7.23	-1	5.2	5.89e-16	2.54e-14	0.57	5.78	1
872	H60b	chr10	22163641	22164141	5055	-1.26	0.000836	0.00165	5.63	6.89	-1	-0.57	0.661	1	0.57	0	0
873	Cobll1	chr2	65189270	65189770	49633	-1.21	0.000839	0.00166	6.35	7.56	-1	2.59	0.00147	0.0107	0.57	3.16	1
874	Gm19637	chr1	54660633	54661133	93930	-1.54	0.00103	0.00199	5.07	6.61	-1	-0.57	0.661	1	0.57	0	0
875	Ly6d	chr15	74769061	74769561	-5441	-1.48	0.00108	0.00208	5.29	6.77	-1	-0.57	0.661	1	0.57	0	0
876	Mfsd1	chr3	67568200	67568700	-14041	-1.16	0.00165	0.00303	5.88	7.04	-1	3.01	5.9e-05	0.000579	0.57	3.58	1
877	Jakmip1	chr5	37044743	37045243	16408	-1.27	0.00204	0.00368	6.07	7.33	-1	-0.57	0.661	1	0.57	0	0
878	Hs1bp3	chr12	8344858	8345358	31426	-1.14	0.00316	0.00547	5.62	6.76	-1	-0.57	0.661	1	0.57	0	0
879	Rbm8a2	chr1	175988853	175989353	-9739	-1.62	0.0036	0.00614	5.98	7.6	-1	3.23	9.26e-06	0.000104	0.57	3.8	1
880	Gm18398	chr14	27860320	27860820	145943	-1.52	0.00434	0.00729	5.45	6.97	-1	3.82	1.01e-08	1.8e-07	0.57	4.39	1
881	Gm15982	chr5	74404079	74404579	-45660	-1.33	0.00554	0.00908	4.84	6.17	-1	-0.57	0.661	1	0.57	0	0
882	Azi2	chr9	118053192	118053692	12693	-1.33	0.00614	0.00997	4.3	5.63	-1	1.03	0.327	0.786	0.57	1.6	0
883	Rasgrf1	chr9	89842446	89842946	-66962	-1.42	0.00657	0.0106	5.32	6.74	-1	-0.57	0.661	1	0.57	0	0
884	Nedd4l	chr18	65106974	65107474	219269	-1.45	0.00768	0.0122	5.04	6.49	-1	2.03	0.0307	0.145	0.57	2.6	0
885	Slc43a3	chr2	84956257	84956757	19678	-1.05	0.0084	0.0132	5.49	6.54	-1	1.02	0.326	0.784	0.57	1.59	0
886	Oxa1l	chr14	54351021	54351521	-9313	-1.05	0.00876	0.0138	5.2	6.25	-1	-0.57	0.661	1	0.57	0	0
887	Pde7a	chr3	19258467	19258967	52355	-1.15	0.00921	0.0144	6.24	7.39	-1	0.76	0.488	0.959	0.57	1.34	0
888	St8sia4	chr1	95605420	95605920	61651	-1.32	0.00986	0.0153	5.09	6.41	-1	-0.57	0.661	1	0.57	0	0
889	Fos	chr12	85477197	85477697	3307	-1.04	0.0099	0.0154	10.05	11.08	-1	-0.57	0.661	1	0.57	0	0
890	2020-09-06	chrX	36980771	36981271	10523	-1.14	0.0108	0.0166	5.61	6.75	-1	-0.57	0.661	1	0.57	0	0
891	Ets1	chr9	32652143	32652643	15922	-1.01	0.0108	0.0166	6.72	7.73	-1	-0.57	0.661	1	0.57	0	0
892	Ppp3ca	chr3	136761542	136762042	91418	-1.07	0.0137	0.0206	5.97	7.03	-1	1.87	0.038	0.171	0.57	2.45	0
893	Gm17834	chr6	48801876	48802376	-16648	-1.14	0.0139	0.0209	4.71	5.86	-1	-0.57	0.661	1	0.57	0	0
894	Swap70	chr7	110241980	110242480	20269	-1.13	0.0141	0.0212	5.86	6.99	-1	2.74	0.000433	0.00357	0.57	3.32	1
895	Gm16510	chr2	70614862	70615362	3514	-1.14	0.0142	0.0213	6.05	7.19	-1	0.01	0.998	1	0.57	0.58	0
896	Cpz	chr5	35530323	35530823	-4625	-1.1	0.0143	0.0215	4.68	5.78	-1	-0.57	0.661	1	0.57	0	0
897	Itpr1	chr6	108288826	108289326	75730	-1.02	0.0162	0.0241	5.19	6.2	-1	-0.57	0.661	1	0.57	0	0
898	Ms4a4a	chr19	11387567	11388067	12044	-1.14	0.0183	0.0269	5.94	7.08	-1	-0.57	0.661	1	0.57	0	0
899	Trappc3l	chr10	34030250	34030750	-6847	-1.02	0.0197	0.0287	4.91	5.92	-1	-0.57	0.661	1	0.57	0	0
900	Gm10088	chr16	19064416	19064916	36184	-1.09	0.0213	0.0307	5.58	6.68	-1	-0.57	0.661	1	0.57	0	0
901	Apol7c	chr15	77523158	77523658	9658	-1.04	0.0231	0.0331	4.92	5.96	-1	2.01	0.0219	0.11	0.57	2.58	0
902	Tmtc4	chr14	122951582	122952082	31953	-1	0.0242	0.0345	4.68	5.67	-1	0.44	0.71	1	0.57	1.01	0
903	Kcnj1	chr9	32394733	32395233	22240	-1.04	0.0271	0.0383	5.77	6.81	-1	1.03	0.327	0.786	0.57	1.6	0
904	Tdgf1-ps2	chr17	12184277	12184777	-5144	-4.65	2.08e-29	2.97e-27	5.32	9.97	-1	6.77	3.8e-31	9.03e-29	0.59	7.37	1
905	Gm12477	chr4	54761140	54761640	-90948	-5.05	1.19e-25	7.32e-24	5.08	10.14	-1	6.36	2.1e-39	1.35e-36	0.59	6.96	1
906	Gm38041	chr3	85339432	85339932	-186736	-4.38	1.56e-25	9.36e-24	6.42	10.8	-1	6.29	1.07e-27	1.68e-25	0.59	6.89	1
907	Myrf	chr19	10238432	10238932	1816	-4.11	2.7e-25	1.52e-23	5.71	9.82	-1	5.86	1.62e-23	1.61e-21	0.59	6.46	1
908	Gm18820	chr9	31710009	31710509	66239	-4.41	2.46e-23	9.84e-22	6.08	10.49	-1	6.58	2.5e-42	2.31e-39	0.59	7.18	1
909	Taf3	chr2	10004966	10005466	43130	-3.46	7.61e-22	2.4e-20	5.61	9.07	-1	6.23	6.64e-39	4.21e-36	0.59	6.82	1
910	Utrn	chr10	12893270	12893770	-23905	-3.93	9.31e-21	2.55e-19	6.64	10.57	-1	6.77	5.28e-34	1.76e-31	0.59	7.36	1
911	Myzap	chr9	71578746	71579246	13114	-3.94	4.32e-20	1.07e-18	5.98	9.92	-1	6.26	3.16e-40	2.28e-37	0.59	6.86	1
912	Itgb6	chr2	60692188	60692688	29955	-4.08	5.73e-20	1.4e-18	6.45	10.53	-1	5.51	2.71e-20	1.85e-18	0.59	6.1	1
913	Gm38213	chr1	157672337	157672837	-50201	-3.97	7.74e-20	1.86e-18	4.83	8.8	-1	6.36	3.41e-38	1.99e-35	0.59	6.95	1
914	Gm15580	chr7	143577487	143577987	-18452	-3.8	1.47e-18	3.03e-17	5.87	9.67	-1	6.32	2.84e-42	2.58e-39	0.59	6.91	1
915	4933417G07Rik	chr3	55924722	55925222	77617	-3.9	1.7e-18	3.47e-17	5.04	8.94	-1	5.25	1.02e-20	7.38e-19	0.59	5.84	1
916	Mon1b	chr8	113383958	113384458	-251129	-3.72	2.05e-18	4.15e-17	6.05	9.76	-1	5.69	2.04e-22	1.77e-20	0.59	6.28	1
917	Akt3	chr1	177238315	177238815	19388	-3.82	5.48e-18	1.06e-16	4.59	8.41	-1	5.31	2.88e-22	2.46e-20	0.59	5.91	1
918	Poldip3	chr15	83156831	83157331	-7447	-3.92	6.53e-18	1.25e-16	7.11	11.03	-1	5.42	3.54e-25	4.24e-23	0.59	6.01	1
919	Cfap99	chr5	34294638	34295138	6038	-3.82	1.35e-17	2.5e-16	4.86	8.68	-1	5.59	4.87e-25	5.79e-23	0.59	6.19	1
920	Gm13343	chr2	19646930	19647430	4918	-3.61	1.87e-17	3.43e-16	6.67	10.28	-1	5.63	1.03e-22	9.45e-21	0.59	6.23	1
921	Gm14036	chr2	135175617	135176117	371668	-3.85	9.42e-17	1.6e-15	6.64	10.49	-1	5.9	4.27e-29	7.69e-27	0.59	6.49	1
922	Gm18517	chr13	81133240	81133740	-45676	-2.86	1.29e-16	2.15e-15	6.78	9.64	-1	5.5	7.29e-24	7.47e-22	0.59	6.1	1
923	Gm5864	chr5	32416853	32417353	-2650	-3.83	4e-16	6.37e-15	5.76	9.59	-1	5.66	5.42e-27	7.88e-25	0.59	6.26	1
924	Gm13567	chr2	60639834	60640334	-43540	-3.94	1.74e-15	2.6e-14	6.89	10.83	-1	6.03	1.35e-18	7.75e-17	0.59	6.62	1
925	Mcc	chr18	44733972	44734472	77710	-3.23	3.88e-14	5.01e-13	4.26	7.49	-1	3.72	5.4e-08	8.68e-07	0.59	4.32	1
926	Igf1r	chr7	68020621	68021121	67794	-2.87	3.63e-13	4.2e-12	5.92	8.79	-1	4.08	1.25e-10	2.88e-09	0.59	4.67	1
927	Apol9b	chr15	77740465	77740965	11426	-2.8	3.94e-12	4.05e-11	5.03	7.83	-1	2.58	0.00111	0.00828	0.59	3.17	1
928	Rnf111	chr9	70509989	70510489	-6264	-3.26	6.62e-12	6.58e-11	4.82	8.08	-1	4.91	4.21e-14	1.47e-12	0.59	5.5	1
929	Mum1l1	chrX	139209766	139210266	0	-2.55	1.87e-11	1.74e-10	5.39	7.94	-1	2.86	0.000152	0.00138	0.59	3.46	1
930	Sgk1	chr10	21960963	21961463	78779	-2.32	2.59e-11	2.36e-10	7.12	9.44	-1	5.9	5.27e-27	7.67e-25	0.59	6.5	1
931	Pla2g4a	chr1	149846536	149847036	114254	-2.66	3.33e-11	2.99e-10	5.06	7.72	-1	4.31	5.31e-12	1.46e-10	0.59	4.9	1
932	Gm15264	chr3	94757920	94758420	0	-2.35	4.42e-11	3.91e-10	6.51	8.87	-1	0.72	0.488	0.959	0.59	1.32	0
933	Olfr1402	chr3	97428699	97429199	-6679	-2.65	8.34e-11	7.08e-10	5.05	7.69	-1	3.72	5.4e-08	8.68e-07	0.59	4.32	1
934	Dctn6	chr8	34055650	34056150	52646	-3.17	8.63e-11	7.3e-10	5.13	8.3	-1	3.93	1.52e-09	3.02e-08	0.59	4.52	1
935	Tns3	chr11	8674718	8675218	-10183	-3.06	1.15e-10	9.53e-10	6.09	9.15	-1	6.21	2.08e-36	9.74e-34	0.59	6.8	1
936	Sohlh1	chr2	25852576	25853076	-5328	-2.58	4.62e-10	3.49e-09	6.32	8.9	-1	5.72	3.86e-30	8e-28	0.59	6.31	1
937	Sgip1	chr4	102510842	102511342	-229955	-2.32	4.84e-10	3.64e-09	6.88	9.21	-1	4.78	3e-16	1.34e-14	0.59	5.37	1
938	Zfat	chr15	68165924	68166424	92432	-2.9	3.67e-09	2.37e-08	5.16	8.06	-1	4.27	5.16e-12	1.42e-10	0.59	4.86	1
939	Gm18080	chr14	58189846	58190346	-49875	-2.61	1.98e-08	1.12e-07	5.52	8.13	-1	3.31	2.71e-06	3.32e-05	0.59	3.91	1
940	Gm16101	chr1	162225685	162226185	-89907	-2.54	4.33e-08	2.3e-07	5.17	7.71	-1	4.1	2.21e-08	3.74e-07	0.59	4.69	1
941	Nova1	chr12	46819252	46819752	-323	-2.1	5.33e-08	2.78e-07	6.4	8.5	-1	0.74	0.488	0.959	0.59	1.34	0
942	Gm11541	chr11	94718122	94718622	-13623	-2.1	1.09e-07	5.33e-07	6.24	8.34	-1	5.77	3.57e-31	8.52e-29	0.59	6.37	1
943	Gm27036	chr13	44506898	44507398	-67085	-1.86	4.08e-07	1.76e-06	7.31	9.18	-1	5.21	1.85e-19	1.15e-17	0.59	5.8	1
944	Zik1	chr7	10495162	10495662	0	-1.87	8.75e-07	3.5e-06	6.45	8.32	-1	2.32	0.00493	0.031	0.59	2.91	1
945	Sez6l2	chr7	126959594	126960094	9031	-1.84	5.08e-06	1.71e-05	4.94	6.78	-1	4.35	7.78e-08	1.22e-06	0.59	4.94	1
946	Gm13854	chr6	33380521	33381021	-3075	-2.09	6.32e-06	2.08e-05	4.66	6.75	-1	4.82	4.3e-17	2.1e-15	0.59	5.41	1
947	1700021F07Rik	chr2	173436549	173437049	-85537	-1.81	1.42e-05	4.31e-05	4.89	6.7	-1	-0.59	0.66	1	0.59	0	0
948	Shank3	chr15	89497599	89498099	-1524	-1.65	1.51e-05	4.54e-05	5.64	7.3	-1	-0.59	0.66	1	0.59	0	0
949	Gm15703	chr16	31906872	31907372	-17617	-1.83	2.71e-05	7.68e-05	4.8	6.64	-1	2.01	0.0254	0.124	0.59	2.6	0
950	Zfp931	chr2	178078206	178078706	0	-1.52	3.64e-05	9.99e-05	5.75	7.28	-1	-0.59	0.66	1	0.59	0	0
951	Cryaa	chr17	31729029	31729529	51096	-1.63	3.74e-05	0.000102	6.33	7.96	-1	1.71	0.0629	0.252	0.59	2.31	0
952	Clec14a	chr12	58268830	58269330	0	-1.52	7.01e-05	0.000179	6.02	7.54	-1	-0.59	0.66	1	0.59	0	0
953	Gm12094	chr11	29839779	29840279	-96	-1.83	0.000158	0.000372	4.77	6.6	-1	3.5	4.42e-07	6.12e-06	0.59	4.09	1
954	H2-DMb2	chr17	34144845	34145345	1538	-1.59	0.000276	0.000613	6.54	8.14	-1	-0.59	0.66	1	0.59	0	0
955	Spesp1	chr9	62222267	62222767	59441	-1.4	0.000566	0.00117	6.17	7.57	-1	4.14	3.95e-11	9.68e-10	0.59	4.73	1
956	Tgfbr2	chr9	116152804	116153304	22056	-1.49	0.000982	0.00191	6.86	8.35	-1	4.73	7.49e-14	2.53e-12	0.59	5.33	1
957	Marco	chr1	120549634	120550134	-44610	-1.5	0.00131	0.00247	5.56	7.07	-1	2.85	0.000417	0.00344	0.59	3.45	1
958	Stk35	chr2	129904727	129905227	104210	-1.34	0.00131	0.00247	4.78	6.12	-1	3.45	7.33e-07	9.85e-06	0.59	4.04	1
959	Gm5857	chr3	144496730	144497230	-69058	-1.19	0.00223	0.00399	6.41	7.6	-1	3.73	2.42e-08	4.07e-07	0.59	4.33	1
960	Slc24a5	chr2	124740825	124741325	-326799	-1.13	0.00559	0.00916	5.55	6.68	-1	4.02	2.62e-10	5.79e-09	0.59	4.62	1
961	Rbm19	chr5	120130094	120130594	13629	-1.03	0.00815	0.0129	5.72	6.75	-1	0.42	0.71	1	0.59	1.01	0
962	Igsf8	chr1	172277121	172277621	15480	-1.05	0.00892	0.014	5.99	7.04	-1	-0.59	0.66	1	0.59	0	0
963	Ppp1r16b	chr2	158706765	158707265	41367	-1.12	0.0111	0.017	5.67	6.79	-1	-0.59	0.66	1	0.59	0	0
964	Gm10698	chr9	33483184	33483684	-244563	-1.05	0.0158	0.0234	5.5	6.55	-1	-0.59	0.66	1	0.59	0	0
965	N6amt1	chr16	87348094	87348594	-5591	-1.28	0.0196	0.0285	5.68	6.96	-1	3.62	9.5e-08	1.47e-06	0.59	4.21	1
966	Cycs	chr6	50560705	50561205	5333	-1.17	0.0349	0.0483	5.1	6.28	-1	-0.59	0.66	1	0.59	0	0
967	Acsbg1	chr9	54656364	54656864	5006	-5.08	7.58e-30	1.23e-27	5.19	10.27	-1	6.41	1.61e-40	1.18e-37	0.98	7.39	1
968	Gm11362	chr13	28832782	28833282	-3593	-4.58	5.08e-28	5.16e-26	5.21	9.79	-1	4.18	1.26e-13	4.15e-12	0.98	5.17	1
969	Gm8580	chr10	93663161	93663661	2185	-5.21	1.38e-27	1.27e-25	5.63	10.84	-1	5.62	3.51e-27	5.22e-25	0.98	6.6	1
970	Lep	chr6	29066491	29066991	6271	-4.18	2.43e-25	1.38e-23	4.71	8.89	-1	4.82	2.17e-17	1.1e-15	0.98	5.8	1
971	Gm44402	chr6	51076658	51077158	109390	-5.67	2.32e-22	7.95e-21	4.9	10.58	-1	6.72	1.1e-42	1.1e-39	0.98	7.7	1
972	Gm9242	chr16	97500742	97501242	10695	-3.9	2.78e-22	9.45e-21	5.77	9.67	-1	6.65	4.73e-44	5.74e-41	0.98	7.63	1
973	Agrn	chr4	156188872	156189372	8116	-3.91	3.46e-22	1.16e-20	6.6	10.51	-1	6.38	3.05e-46	4.56e-43	0.98	7.36	1
974	Rbm28	chr6	29144885	29145385	19621	-3.77	1.39e-21	4.24e-20	4.88	8.65	-1	5.25	1.87e-26	2.57e-24	0.98	6.24	1
975	Inpp5b	chr4	124769216	124769716	27366	-4.05	9.25e-21	2.54e-19	4.6	8.65	-1	6.12	4.24e-31	9.97e-29	0.98	7.11	1
976	Gm13579	chr2	61045410	61045910	-14440	-3.99	2.39e-20	6.15e-19	4.78	8.77	-1	4.74	2e-17	1.02e-15	0.98	5.73	1
977	Arid2	chr15	96078226	96078726	-208792	-3.68	3.09e-20	7.85e-19	4.56	8.24	-1	5	1.32e-20	9.37e-19	0.98	5.99	1
978	Gm15272	chr10	24479156	24479656	34855	-3.98	5.35e-20	1.31e-18	6.25	10.23	-1	5.84	8.47e-25	9.75e-23	0.98	6.82	1
979	Mical2	chr7	112299079	112299579	73223	-3.98	8.58e-20	2.05e-18	7.31	11.29	-1	5.45	4.4e-24	4.67e-22	0.98	6.43	1
980	Rasgrf2	chr13	92131417	92131917	0	-3.65	3.9e-19	8.6e-18	5.65	9.3	-1	5.35	4.85e-29	8.71e-27	0.98	6.33	1
981	Plekha1	chr7	130860657	130861157	-4599	-4.21	7.88e-19	1.68e-17	5.36	9.58	-1	5.35	2.23e-26	3.02e-24	0.98	6.34	1
982	Clasrp	chr7	19609545	19610045	-5059	-3.47	5.76e-18	1.11e-16	4.84	8.31	-1	4.04	5.91e-12	1.61e-10	0.98	5.02	1
983	Kcnb1	chr2	167163754	167164254	25901	-3.95	1.6e-17	2.95e-16	4.75	8.7	-1	5.04	3.07e-24	3.29e-22	0.98	6.02	1
984	Gm17829	chr10	61534284	61534784	-23699	-3.69	1.54e-16	2.55e-15	5.65	9.34	-1	5.7	1.6e-30	3.56e-28	0.98	6.68	1
985	Gm18753	chr5	150346349	150346849	-99933	-3.5	1.56e-16	2.59e-15	5.22	8.73	-1	5.44	7.46e-31	1.69e-28	0.98	6.43	1
986	Nps	chr7	135139174	135139674	-119029	-3.81	1.88e-16	3.08e-15	5.47	9.28	-1	5.01	1.07e-23	1.08e-21	0.98	5.99	1
987	Gm30280	chr1	189784420	189784920	-42310	-3.67	2.16e-15	3.2e-14	5.96	9.62	-1	5.26	1.09e-16	5.09e-15	0.98	6.24	1
988	Arl15	chr13	113972380	113972880	177875	-3.57	4.86e-15	6.92e-14	4.76	8.33	-1	3.95	7.57e-12	2.04e-10	0.98	4.93	1
989	Gm2383	chr1	12572739	12573239	7162	-3.31	5.83e-15	8.21e-14	5.31	8.61	-1	5.59	3.54e-29	6.47e-27	0.98	6.58	1
990	Rnd1	chr15	98692161	98692661	-14700	-2.56	3.89e-14	5.02e-13	8.46	11.02	-1	6.5	6.4e-50	1.83e-46	0.98	7.49	1
991	Fstl4	chr11	52744944	52745444	-19190	-3.66	4.68e-14	5.99e-13	5.17	8.83	-1	4.06	6.2e-11	1.48e-09	0.98	5.04	1
992	Cav2	chr6	17224833	17225333	-55852	-2.95	1.08e-13	1.32e-12	5.01	7.97	-1	4.3	1.22e-12	3.6e-11	0.98	5.28	1
993	Igf2bp2	chr16	22168721	22169221	-5422	-3.8	2.04e-13	2.43e-12	6.03	9.82	-1	6.34	2.2e-42	2.06e-39	0.98	7.32	1
994	Gm14531	chrX	19700182	19700682	-25809	-3.62	3.46e-13	4.01e-12	5.47	9.09	-1	4.72	1.21e-19	7.67e-18	0.98	5.7	1
995	Il12a	chr3	68516377	68516877	-173767	-3.54	3.84e-13	4.43e-12	5.54	9.08	-1	5.15	2.15e-24	2.37e-22	0.98	6.14	1
996	Dcun1d1	chr3	35903837	35904337	33108	-3.16	4.89e-13	5.58e-12	4.55	7.72	-1	3.82	9.9e-11	2.3e-09	0.98	4.81	1
997	Ttc7b	chr12	100527682	100528182	-6856	-2.91	5.83e-13	6.61e-12	5.88	8.8	-1	3.06	3.5e-06	4.21e-05	0.98	4.04	1
998	AC147227.1	chr18	4737745	4738245	-4831	-3.22	7.71e-13	8.62e-12	7.12	10.34	-1	5.92	1.49e-34	5.4e-32	0.98	6.9	1
999	Cdkal1	chr13	29549601	29550101	305573	-3.12	8.38e-13	9.32e-12	5.38	8.5	-1	4.94	1.08e-22	9.83e-21	0.98	5.92	1
1000	Adamts3	chr5	89748158	89748658	134676	-3.12	1.31e-12	1.43e-11	4.99	8.11	-1	5.26	2.17e-26	2.94e-24	0.98	6.25	1
1001	Cped1	chr6	22011753	22012253	25837	-2.49	1.88e-12	2e-11	6.78	9.27	-1	5.23	4.99e-27	7.31e-25	0.98	6.21	1
1002	Ube2q2	chr9	55136573	55137073	-11781	-3.37	2.02e-12	2.14e-11	5.73	9.1	-1	4.82	2.01e-18	1.13e-16	0.98	5.8	1
1003	Gpc1	chr1	92787171	92787671	-43974	-3.04	2.74e-12	2.86e-11	4.99	8.03	-1	3.14	1.69e-06	2.14e-05	0.98	4.13	1
1004	Ptpn14	chr1	189741954	189742454	13686	-3.21	4.89e-12	4.97e-11	5.12	8.33	-1	2.97	7.98e-06	9.08e-05	0.98	3.95	1
1005	Stfa3	chr16	36469310	36469810	-13918	-2.89	1.01e-10	8.46e-10	5.06	7.95	-1	2.66	0.000136	0.00124	0.98	3.64	1
1006	Sall3	chr18	81321813	81322313	-335235	-2.34	2.13e-10	1.7e-09	5.76	8.09	-1	3.65	2.25e-08	3.8e-07	0.98	4.64	1
1007	Nln	chr13	104082401	104082901	26713	-2.5	3.93e-10	3e-09	5.13	7.64	-1	3.14	3.4e-06	4.1e-05	0.98	4.12	1
1008	Cdrt4	chr11	62929677	62930177	-21016	-2.56	2.44e-09	1.63e-08	5.51	8.07	-1	5.13	4.67e-23	4.43e-21	0.98	6.12	1
1009	Gm7594	chr10	68625302	68625802	66571	-2.69	3.03e-09	1.99e-08	5.33	8.03	-1	5.15	1.52e-25	1.89e-23	0.98	6.13	1
1010	R3hcc1	chr14	69692301	69692801	14783	-2.76	3.94e-09	2.53e-08	4.99	7.75	-1	3.18	4.86e-06	5.71e-05	0.98	4.16	1
1011	Podxl	chr6	31549611	31550111	13870	-3.03	6.67e-09	4.12e-08	5.7	8.73	-1	4.26	7.63e-14	2.58e-12	0.98	5.25	1
1012	Gm18584	chr6	47332901	47333401	99688	-3.08	9.6e-09	5.76e-08	5.3	8.38	-1	4.14	5.7e-10	1.2e-08	0.98	5.12	1
1013	Abcd3	chr3	121790423	121790923	24379	-3.25	1.09e-08	6.49e-08	3.97	7.22	-1	3.85	4.59e-11	1.11e-09	0.98	4.83	1
1014	Hrh2	chr13	54209365	54209865	17236	-2.15	1.84e-08	1.05e-07	5.49	7.65	-1	4.55	1.01e-16	4.73e-15	0.98	5.54	1
1015	Plg	chr17	12367324	12367824	-10784	-2.06	4.72e-08	2.48e-07	5.17	7.23	-1	3.22	5.39e-07	7.37e-06	0.98	4.21	1
1016	Fgf1	chr18	39063981	39064481	-134577	-2.03	4.3e-07	1.84e-06	5.1	7.12	-1	3.8	1.36e-10	3.11e-09	0.98	4.78	1
1017	Gm13541	chr2	52571497	52571997	19528	-2.56	1.07e-06	4.19e-06	4.8	7.36	-1	0.81	0.383	0.868	0.98	1.79	0
1018	Gm18256	chr7	44623707	44624207	-21221	-1.88	1.07e-06	4.2e-06	5.12	7	-1	-0.98	0.421	0.868	0.98	0	0
1019	Lyrm7	chr11	54850236	54850736	10180	-1.88	1.1e-06	4.3e-06	4.99	6.87	-1	4.51	5.23e-16	2.26e-14	0.98	5.49	1
1020	Cidec	chr6	113430806	113431306	4454	-1.95	1.34e-06	5.15e-06	6.96	8.91	-1	4.74	1.01e-10	2.35e-09	0.98	5.72	1
1021	Igf2bp1	chr11	95981022	95981522	24418	-1.92	3.75e-06	1.3e-05	4.77	6.69	-1	2.66	0.00013	0.0012	0.98	3.64	1
1022	Gm14410	chr2	177206245	177206745	0	-1.57	4.46e-06	1.52e-05	7.69	9.26	-1	1.17	0.187	0.554	0.98	2.15	0
1023	Scel	chr14	103446676	103447176	-66166	-2.13	5.11e-06	1.72e-05	5.2	7.33	-1	3.06	3.1e-06	3.76e-05	0.98	4.04	1
1024	Shroom3	chr5	92751415	92751915	67980	-2.62	5.91e-06	1.96e-05	4.42	7.04	-1	3.3	1.95e-07	2.88e-06	0.98	4.29	1
1025	Mtmr12	chr15	12230144	12230644	25116	-1.61	7.58e-06	2.45e-05	7.37	8.98	-1	3.71	2.31e-09	4.49e-08	0.98	4.7	1
1026	Capzb	chr4	139175746	139176246	-16653	-1.57	1.34e-05	4.08e-05	6.47	8.04	-1	3.41	4.35e-08	7.07e-07	0.98	4.39	1
1027	Sergef	chr7	46606724	46607224	32583	-1.97	1.4e-05	4.26e-05	5.79	7.76	-1	-0.4	0.714	1	0.98	0.58	0
1028	Gm11363	chr13	29202480	29202980	-71722	-2.24	2.16e-05	6.25e-05	5.53	7.77	-1	3.85	6.9e-11	1.63e-09	0.98	4.84	1
1029	Ecm1	chr3	95739354	95739854	0	-1.57	3.64e-05	9.99e-05	5.61	7.18	-1	1.18	0.181	0.54	0.98	2.16	0
1030	Gm6485	chr3	104762113	104762613	-8948	-1.65	3.67e-05	0.000101	5.77	7.42	-1	0.81	0.383	0.868	0.98	1.79	0
1031	Arhgef18	chr8	3425191	3425691	32185	-2.11	4.89e-05	0.00013	5.63	7.74	-1	2.71	0.000382	0.00318	0.98	3.69	1
1032	Fignl1	chr11	11825627	11826127	-16665	-1.94	5.9e-05	0.000154	6.17	8.1	-1	2.77	5.06e-05	0.000504	0.98	3.76	1
1033	Mta3	chr17	83772687	83773187	66524	-1.7	9.55e-05	0.000237	5.41	7.12	-1	-0.98	0.421	0.868	0.98	0	0
1034	Ifit3	chr19	34569983	34570483	-13048	-1.51	9.73e-05	0.00024	5.25	6.77	-1	1.93	0.0139	0.0752	0.98	2.91	0
1035	Gm10043	chr8	22928577	22929077	29364	-1.76	9.94e-05	0.000245	4.8	6.56	-1	1.17	0.187	0.554	0.98	2.15	0
1036	Stat4	chr1	52019645	52020145	32497	-1.45	0.000155	0.000366	6.15	7.61	-1	4.73	5.43e-20	3.59e-18	0.98	5.71	1
1037	Ncf1	chr5	134269709	134270209	-40084	-1.6	0.000202	0.000463	5.93	7.52	-1	-0.98	0.421	0.868	0.98	0	0
1038	Cubn	chr2	13385605	13386105	105708	-1.68	0.000252	0.000566	6.01	7.68	-1	2.96	0.000109	0.00101	0.98	3.94	1
1039	Nmur2	chr11	56107831	56108331	-66821	-1.94	0.000345	0.000748	4.22	6.16	-1	0.59	0.54	1	0.98	1.57	0
1040	Slc20a1	chr2	129183698	129184198	-14566	-1.28	0.000465	0.000979	6.28	7.56	-1	0.01	0.998	1	0.98	0.99	0
1041	Marco	chr1	120480879	120481379	23645	-1.39	0.000579	0.00119	5.08	6.46	-1	3.77	4.07e-09	7.66e-08	0.98	4.75	1
1042	Tmem189	chr2	167789328	167789828	-99506	-1.6	0.000666	0.00135	5.98	7.59	-1	0.01	0.998	1	0.98	0.99	0
1043	Mcph1	chr8	18564573	18565073	-30058	-1.19	0.00129	0.00244	6.35	7.53	-1	1.46	0.0934	0.348	0.98	2.44	0
1044	Cd27	chr6	125241498	125241998	-4488	-1.39	0.00138	0.00259	4.77	6.16	-1	-0.98	0.421	0.868	0.98	0	0
1045	Bach2	chr4	32258093	32258593	19289	-1.35	0.00199	0.0036	5.46	6.81	-1	-0.98	0.421	0.868	0.98	0	0
1046	Eng	chr2	32637747	32638247	-8348	-1.15	0.00333	0.00573	6.11	7.26	-1	-0.98	0.421	0.868	0.98	0	0
1047	Traf6	chr2	101665224	101665724	-12705	-1.15	0.00351	0.00601	5.92	7.06	-1	2.1	0.00561	0.0346	0.98	3.08	1
1048	Bicd2	chr13	49371405	49371905	29820	-1.01	0.00366	0.00624	7.01	8.02	-1	0.82	0.38	0.868	0.98	1.8	0
1049	Gm10974	chr7	66368992	66369492	3087	-1.15	0.00477	0.00793	5.31	6.46	-1	3.14	3.4e-06	4.1e-05	0.98	4.12	1
1050	Crb1-ps	chr14	26441365	26441865	-65193	-1.17	0.00521	0.00859	5.45	6.62	-1	1.34	0.118	0.406	0.98	2.32	0
1051	H2afy3	chr15	62169565	62170065	49267	-1.25	0.00645	0.0104	6.83	8.07	-1	-0.98	0.421	0.868	0.98	0	0
1052	Zcchc10	chr11	53314667	53315167	-9512	-1.15	0.0065	0.0105	6.06	7.2	-1	3.95	5.71e-11	1.37e-09	0.98	4.94	1
1053	AC122799.1	chr16	73647322	73647822	-43270	-1.22	0.00824	0.013	5	6.23	-1	-0.98	0.421	0.868	0.98	0	0
1054	Dok1	chr6	83013405	83013905	19566	-1.05	0.00943	0.0147	5.96	7.01	-1	3.57	5.23e-09	9.69e-08	0.98	4.55	1
1055	Gm47937	chr12	32635009	32635509	37785	-1.05	0.0133	0.0201	5.01	6.05	-1	-0.98	0.421	0.868	0.98	0	0
1056	Gm13633	chr2	70930766	70931266	74077	-1.29	0.0201	0.0291	5.44	6.72	-1	0.03	0.997	1	0.98	1.01	0
1057	Cpped1	chr16	11896345	11896845	12600	-1.18	0.0219	0.0315	5.26	6.44	-1	-0.98	0.421	0.868	0.98	0	0
1058	Ets1	chr9	32685816	32686316	49595	-1.02	0.0253	0.036	4.86	5.88	-1	-0.98	0.421	0.868	0.98	0	0
1059	Bach2	chr4	32343490	32343990	104686	-1.02	0.0273	0.0385	6.22	7.24	-1	-0.39	0.714	1	0.98	0.59	0
1060	Akr1b3	chr6	34274266	34274766	42712	-3.88	1.53e-21	4.61e-20	6.04	9.92	-1	5.47	3.83e-26	5.07e-24	1	6.47	1
1061	Pdgfa	chr5	138979819	138980319	17051	-3.53	2.18e-17	3.96e-16	4.96	8.48	-1	5.28	7.41e-27	1.05e-24	1	6.28	1
1062	Tm9sf4	chr2	153140008	153140508	-20795	-3.19	2.57e-17	4.63e-16	6.25	9.44	-1	5.35	8.09e-30	1.61e-27	1	6.35	1
1063	Pard3b	chr1	61641795	61642295	2971	-3.73	4.37e-16	6.92e-15	5.02	8.75	-1	5.36	2.44e-20	1.68e-18	1	6.36	1
1064	Mylk3	chr8	85380760	85381260	5085	-2.97	7.92e-13	8.84e-12	5.72	8.69	-1	3.83	1.43e-09	2.85e-08	1	4.83	1
1065	Sema3e	chr5	14039184	14039684	13908	-3.23	2.85e-11	2.58e-10	4.29	7.52	-1	2.75	0.000115	0.00107	1	3.75	1
1066	Ppp6r3	chr19	3519398	3519898	55851	-2.65	5.74e-08	2.97e-07	5.37	8.02	-1	4.63	5.92e-19	3.53e-17	1	5.63	1
1067	Fam49a	chr12	12261946	12262446	0	-1.78	1.39e-07	6.66e-07	7.25	9.02	-1	3.09	1.83e-06	2.3e-05	1	4.09	1
1068	Gm15815	chr8	23109195	23109695	-17761	-2.22	1.02e-06	4.03e-06	4.8	7.02	-1	0.99	0.263	0.673	1	1.99	0
1069	4931429L15Rik	chr9	46314418	46314918	5068	-1.54	0.000109	0.000266	5.15	6.69	-1	1.45	0.0841	0.32	1	2.45	0
1070	Mfsd4a	chr1	132095518	132096018	-27456	-1.69	0.000231	0.000523	5.39	7.08	-1	2.71	8.75e-05	0.000832	1	3.71	1
1071	Coq2	chr5	100643812	100644312	30828	-1.04	0.0074	0.0118	5.84	6.88	-1	0.99	0.268	0.681	1	1.98	0
1072	Gstp-ps	chr1	192061573	192062073	12377	-1.1	0.00807	0.0128	5.56	6.65	-1	1.32	0.12	0.411	1	2.31	0
1073	Igfbp2	chr1	72780624	72781124	-43379	-4.73	4.21e-29	5.62e-27	6.69	11.42	-1	6.61	4.93e-29	8.82e-27	1.01	7.62	1
1074	Wdr17	chr8	54808206	54808706	78478	-4.58	5.12e-29	6.63e-27	5.46	10.04	-1	6.01	1.99e-43	2.22e-40	1.01	7.02	1
1075	AC163715.1	chr17	5463819	5464319	18645	-4.29	1.66e-22	5.81e-21	4.42	8.71	-1	6	2.5e-43	2.75e-40	1.01	7.02	1
1076	Fat1	chr8	44998536	44999036	63089	-3.64	2.84e-22	9.65e-21	5.29	8.94	-1	4.46	7.73e-17	3.68e-15	1.01	5.48	1
1077	Akap2	chr4	57781927	57782427	64270	-3.5	8.94e-21	2.46e-19	6.75	10.25	-1	5.16	1.7e-26	2.35e-24	1.01	6.17	1
1078	Gm11350	chr13	25639888	25640388	40755	-3.5	1.07e-20	2.9e-19	5.63	9.13	-1	4.78	2.16e-19	1.34e-17	1.01	5.79	1
1079	Tet1	chr10	62854932	62855432	53564	-3.94	1.24e-20	3.34e-19	4.51	8.45	-1	5.63	5.22e-35	2.08e-32	1.01	6.64	1
1080	Myo1b	chr1	51816511	51817011	99060	-5.25	6.13e-20	1.49e-18	4.95	10.2	-1	5.67	2.09e-26	2.85e-24	1.01	6.68	1
1081	Gm30280	chr1	189778259	189778759	-48471	-3.97	8.28e-20	1.98e-18	6.02	9.98	-1	5.55	4.19e-26	5.53e-24	1.01	6.57	1
1082	Gm10240	chr15	68394106	68394606	84287	-4.08	6.35e-19	1.36e-17	6.56	10.64	-1	6.24	3.2e-32	8.67e-30	1.01	7.26	1
1083	Srgap3	chr6	112873385	112873885	73381	-4.08	7.09e-19	1.52e-17	5.68	9.76	-1	6.08	9.18e-34	3.01e-31	1.01	7.1	1
1084	Ap2a1	chr7	44917853	44918353	11143	-4.07	2.01e-17	3.67e-16	5.28	9.36	-1	4.07	5.03e-13	1.55e-11	1.01	5.09	1
1085	Gm29815	chr5	148608146	148608646	4998	-3.21	1.78e-16	2.92e-15	4.98	8.18	-1	4.65	1.02e-16	4.79e-15	1.01	5.67	1
1086	Ms4a4a	chr19	11380637	11381137	5114	-3.42	2.9e-16	4.68e-15	5.14	8.55	-1	5.77	1.01e-34	3.8e-32	1.01	6.78	1
1087	Mrpl13	chr15	55701932	55702432	-144184	-3.52	5.87e-15	8.26e-14	4.98	8.5	-1	4.58	1.23e-14	4.57e-13	1.01	5.6	1
1088	Ppef2	chr5	92263856	92264356	-7578	-2.97	1.37e-14	1.85e-13	7.6	10.57	-1	5.59	3.11e-34	1.07e-31	1.01	6.6	1
1089	Bms1	chr6	118408479	118408979	10495	-3.75	4.49e-14	5.75e-13	6.78	10.53	-1	6.28	2.45e-47	4.38e-44	1.01	7.3	1
1090	H2afy3	chr15	62302177	62302677	-82845	-2.77	4.1e-13	4.72e-12	4.75	7.52	-1	4.2	5.73e-14	1.97e-12	1.01	5.21	1
1091	Gm5640	chrX	74645567	74646067	0	-2.84	1.67e-12	1.79e-11	6.08	8.91	-1	4.34	9.34e-16	3.93e-14	1.01	5.36	1
1092	Gm44336	chr6	112401951	112402451	-8134	-2.5	4.92e-11	4.31e-10	5.8	8.3	-1	3.71	2.93e-10	6.42e-09	1.01	4.73	1
1093	Fam83c	chr2	155882056	155882556	-47202	-3.01	1.19e-10	9.89e-10	5.19	8.21	-1	3.54	1.02e-08	1.81e-07	1.01	4.55	1
1094	Pgap2	chr7	102227966	102228466	17758	-3.33	1.3e-10	1.07e-09	6.3	9.64	-1	5.16	2.29e-26	3.1e-24	1.01	6.17	1
1095	Ubl3	chr5	148562618	148563118	-9829	-3.45	1.56e-10	1.27e-09	6.35	9.79	-1	4.55	2.62e-14	9.35e-13	1.01	5.57	1
1096	Baiap2l1	chr5	144308857	144309357	48755	-2.88	3.22e-10	2.49e-09	4.75	7.62	-1	3.3	2.96e-07	4.22e-06	1.01	4.32	1
1097	Gm44315	chr6	94466777	94467277	17121	-3.53	4.24e-10	3.22e-09	4.93	8.46	-1	4.44	1.5e-16	6.85e-15	1.01	5.46	1
1098	Gm18541	chr9	63927619	63928119	29354	-2.69	4.92e-10	3.69e-09	5.73	8.42	-1	4.22	2.09e-14	7.58e-13	1.01	5.23	1
1099	Arc	chr15	74679056	74679556	-6486	-2.69	1.53e-08	8.83e-08	4.76	7.45	-1	0.78	0.385	0.868	1.01	1.79	0
1100	Cbln1	chr8	87472464	87472964	0	-2.18	2.29e-08	1.28e-07	6.94	9.12	-1	0.97	0.27	0.685	1.01	1.98	0
1101	Gm8793	chr10	31742362	31742862	103204	-2.13	2.33e-08	1.3e-07	5.08	7.21	-1	1.56	0.0593	0.243	1.01	2.57	0
1102	Rpl27a	chr7	109561811	109562311	42664	-2.81	2.84e-07	1.27e-06	5.72	8.53	-1	2.98	5.34e-06	6.23e-05	1.01	4	1
1103	Sgip1	chr4	102533132	102533632	-207665	-2.08	7.12e-07	2.91e-06	5.4	7.48	-1	2.95	7.31e-05	0.000704	1.01	3.97	1
1104	Gm43722	chr5	23251768	23252268	-124228	-1.96	3.41e-06	1.19e-05	4.86	6.82	-1	1.89	0.0146	0.0784	1.01	2.9	0
1105	Gm18409	chr10	99627329	99627829	14091	-2.71	4.14e-06	1.42e-05	5.08	7.79	-1	3.54	4.43e-09	8.28e-08	1.01	4.56	1
1106	Tnfrsf21	chr17	42989917	42990417	-26138	-2.06	4.59e-06	1.56e-05	5.21	7.27	-1	2.99	4.91e-06	5.77e-05	1.01	4	1
1107	Pdpn	chr4	143298899	143299399	165	-1.44	4.55e-05	0.000122	7.14	8.58	-1	4.32	8.72e-14	2.93e-12	1.01	5.34	1
1108	Gm5178	chr10	16507597	16508097	-82527	-2.21	5.62e-05	0.000147	5.83	8.04	-1	3.85	5.56e-11	1.34e-09	1.01	4.86	1
1109	Rpl30-ps8	chr12	99084123	99084623	36893	-1.48	5.97e-05	0.000155	5.93	7.41	-1	0	0.998	1	1.01	1.01	0
1110	Eed	chr7	90007218	90007718	-26235	-1.5	0.000103	0.000253	5.46	6.95	-1	-1.01	0.42	0.868	1.01	0	0
1111	Spata4	chr8	54609308	54609808	8527	-1.95	0.00019	0.000439	5.36	7.31	-1	2.08	0.00602	0.0368	1.01	3.1	1
1112	Stmnd1	chr13	46339898	46340398	66177	-1.37	0.000321	0.000702	5.68	7.05	-1	-1.01	0.42	0.868	1.01	0	0
1113	Gm1604a	chr17	7074481	7074981	48913	-1.46	0.000334	0.000728	4.78	6.24	-1	-0.42	0.713	1	1.01	0.59	0
1114	Tal1	chr4	115052572	115053072	-3354	-1.36	0.000389	0.000835	6.28	7.64	-1	1.67	0.0531	0.226	1.01	2.68	0
1115	Spns2	chr11	72473487	72473987	15917	-1.77	0.0007	0.00141	5.42	7.19	-1	2.83	8.2e-05	0.000784	1.01	3.85	1
1116	H2-Ob	chr17	34239606	34240106	703	-1.29	0.000785	0.00156	6.33	7.62	-1	-1.01	0.42	0.868	1.01	0	0
1117	Gm47635	chr13	85429964	85430464	-85938	-1.31	0.00113	0.00217	4.99	6.3	-1	-1.01	0.42	0.868	1.01	0	0
1118	D6Ertd527e	chr6	87152854	87153354	48108	-1.1	0.00219	0.00393	7.14	8.23	-1	-1.01	0.42	0.868	1.01	0	0
1119	Gm17545	chr9	22457389	22457889	3099	-1.42	0.00271	0.00476	4.69	6.11	-1	-1.01	0.42	0.868	1.01	0	0
1120	Hoxa3	chr6	52211516	52212016	1320	-1.07	0.0038	0.00646	6.14	7.21	-1	0.78	0.385	0.868	1.01	1.79	0
1121	Igkj2	chr6	70709273	70709773	-13143	-1.29	0.004	0.00676	6.26	7.55	-1	-1.01	0.42	0.868	1.01	0	0
1122	Gm17229	chr10	20486834	20487334	32434	-1.71	0.00952	0.0148	4.79	6.51	-1	-1.01	0.42	0.868	1.01	0	0
1123	Gm47841	chr15	101006607	101007107	40290	-1.14	0.0164	0.0243	5.3	6.44	-1	0.32	0.745	1	1.01	1.34	0
1124	Gng11	chr6	4000640	4001140	-2764	-1.01	0.0307	0.0429	4.49	5.5	-1	-1.01	0.42	0.868	1.01	0	0
1125	Trak1	chr9	121329124	121329624	31622	-4.25	3.92e-28	4.05e-26	6.52	10.78	-1	6.21	3e-52	9.01e-49	1.3	7.52	1
1126	F930015N05Rik	chr11	64472699	64473199	-36046	-4.49	4.39e-27	3.63e-25	5.3	9.79	-1	4.48	8.46e-17	4.01e-15	1.3	5.79	1
1127	Pced1c-ps	chr1	69277384	69277884	-99437	-4.17	5.31e-23	2.01e-21	5.49	9.66	-1	5.69	2.75e-30	5.85e-28	1.3	7	1
1128	Rab11fip2	chr19	59862397	59862897	80757	-4.32	1.7e-22	5.92e-21	5.26	9.58	-1	5.68	2.19e-36	9.98e-34	1.3	6.98	1
1129	Gm11620	chr11	105159928	105160428	6192	-3.94	2.52e-22	8.62e-21	4.75	8.7	-1	3.67	2.02e-09	3.95e-08	1.3	4.97	1
1130	Itpr1	chr6	108249392	108249892	36296	-4.32	4.52e-22	1.49e-20	6.1	10.41	-1	3.5	9.71e-09	1.73e-07	1.3	4.8	1
1131	Cys1	chr12	24679521	24680021	1792	-4.17	5.84e-22	1.88e-20	5.17	9.34	-1	4.07	2.45e-14	8.81e-13	1.3	5.37	1
1132	Gm14558	chrX	21644842	21645342	-26332	-3.89	7.17e-22	2.28e-20	4.91	8.8	-1	4.22	1.16e-13	3.86e-12	1.3	5.52	1
1133	Casz1	chr4	148869477	148869977	65048	-3.94	5.23e-21	1.48e-19	5.37	9.31	-1	3.53	6.91e-10	1.44e-08	1.3	4.83	1
1134	Gm12097	chr11	30607690	30608190	-33236	-3.86	1.5e-20	3.98e-19	4.89	8.75	-1	5.37	2.01e-25	2.47e-23	1.3	6.68	1
1135	1700056E22Rik	chr1	184071674	184072174	-37373	-4.04	1.7e-18	3.47e-17	6.18	10.22	-1	5.45	1e-33	3.25e-31	1.3	6.75	1
1136	Slc39a8	chr3	135767232	135767732	-57547	-3.49	2.02e-18	4.09e-17	6.16	9.65	-1	5.41	1.29e-34	4.78e-32	1.3	6.71	1
1137	Ccdc81	chr7	89884460	89884960	18669	-3.68	2.96e-18	5.92e-17	5.9	9.58	-1	4.05	5.19e-12	1.43e-10	1.3	5.35	1
1138	Gm7658	chr1	21613876	21614376	-100820	-3.48	4.58e-18	8.98e-17	5.08	8.56	-1	3.58	1.95e-10	4.39e-09	1.3	4.88	1
1139	Lamc2	chr1	153098504	153099004	87443	-4.43	7.47e-18	1.42e-16	5.51	9.94	-1	4.85	6.8e-21	5.04e-19	1.3	6.16	1
1140	Smyd2	chr1	189879878	189880378	41985	-3.43	2.75e-17	4.94e-16	5.77	9.2	-1	4.06	7.47e-15	2.84e-13	1.3	5.36	1
1141	Tpm2	chr4	43523542	43524042	0	-3.54	5.46e-16	8.56e-15	5.9	9.44	-1	2.65	3.36e-05	0.000345	1.3	3.95	1
1142	Rpl26-ps1	chr10	43657405	43657905	18182	-3.34	5.02e-15	7.13e-14	5.63	8.97	-1	4.9	6.32e-22	5.21e-20	1.3	6.21	1
1143	Serpinb9b	chr13	33028982	33029482	1566	-3.83	2.68e-14	3.52e-13	3.33	7.16	-1	2.39	0.000327	0.00277	1.3	3.7	1
1144	Ripk4	chr16	97726470	97726970	36817	-3.06	5.74e-14	7.26e-13	4.89	7.95	-1	2.28	0.000664	0.00523	1.3	3.58	1
1145	Nr3c1	chr18	39594642	39595142	-103341	-3.8	7.31e-14	9.15e-13	4.78	8.58	-1	3.74	9.67e-10	1.98e-08	1.3	5.04	1
1146	Gm47187	chr12	110041729	110042229	-20041	-3.31	2.33e-13	2.75e-12	5.9	9.22	-1	5.27	6.99e-22	5.74e-20	1.3	6.57	1
1147	Ppm1h	chr10	122777380	122777880	98618	-3.17	4.89e-13	5.58e-12	4.62	7.79	-1	4.12	1.46e-13	4.79e-12	1.3	5.42	1
1148	Gm43712	chr3	90160289	90160789	33522	-3.33	9.96e-13	1.1e-11	4.71	8.04	-1	3.9	6.58e-12	1.78e-10	1.3	5.21	1
1149	Cep95	chr11	106845873	106846373	56621	-2.43	4.94e-11	4.34e-10	5.26	7.69	-1	3.92	8.21e-10	1.7e-08	1.3	5.22	1
1150	Epb41l4b	chr4	57091255	57091755	51682	-2.72	1.15e-10	9.56e-10	5.59	8.31	-1	3.99	5.43e-14	1.87e-12	1.3	5.29	1
1151	Ppm1l	chr3	69296166	69296666	-20195	-3	1.34e-10	1.1e-09	6.16	9.16	-1	3.42	6.27e-09	1.15e-07	1.3	4.72	1
1152	Gm12722	chr4	105403075	105403575	-28129	-3.19	2.54e-10	2e-09	5.3	8.5	-1	4.03	6.39e-13	1.95e-11	1.3	5.34	1
1153	Gm11531	chr11	96413520	96414020	21408	-2.59	3.23e-10	2.5e-09	5.98	8.57	-1	4.76	9.13e-24	9.28e-22	1.3	6.07	1
1154	Setd6	chr8	95702700	95703200	-12681	-2.65	4.27e-10	3.24e-09	5.82	8.47	-1	3.19	8.54e-08	1.33e-06	1.3	4.49	1
1155	Tjp1	chr7	65468171	65468671	59110	-2.74	4.32e-10	3.28e-09	6.03	8.77	-1	4.32	1.63e-15	6.69e-14	1.3	5.63	1
1156	Tulp2	chr7	45481337	45481837	-40	-2.27	1.35e-09	9.41e-09	5.28	7.56	-1	1.28	0.102	0.36	1.3	2.59	0
1157	Myzap	chr9	71573931	71574431	17929	-2.99	1.87e-09	1.27e-08	5.82	8.81	-1	4.34	6.68e-18	3.56e-16	1.3	5.64	1
1158	Ippk	chr13	49402587	49403087	-18162	-2.28	3.25e-09	2.12e-08	6.03	8.31	-1	3.16	9.03e-08	1.41e-06	1.3	4.46	1
1159	Ano6	chr15	96003200	96003700	212357	-2.86	5.48e-09	3.44e-08	5.29	8.15	-1	4.46	7.17e-11	1.69e-09	1.3	5.76	1
1160	Cttn	chr7	144417555	144418055	52954	-2.13	7.85e-09	4.8e-08	5.79	7.91	-1	0.68	0.43	0.88	1.3	1.98	0
1161	Sfrp5	chr19	42193233	42193733	8519	-3.05	7.93e-09	4.84e-08	5.49	8.54	-1	4.04	1.83e-14	6.67e-13	1.3	5.34	1
1162	Gm21399	chr8	129265563	129266063	12565	-3.01	1.2e-08	7.05e-08	6.1	9.11	-1	4.53	3.25e-17	1.61e-15	1.3	5.83	1
1163	Bco1	chr8	117094036	117094536	-1318	-3.27	1.28e-08	7.52e-08	5.42	8.69	-1	3.58	1.83e-10	4.12e-09	1.3	4.89	1
1164	Fam174b	chr7	73730366	73730866	-9436	-2.77	5.22e-08	2.72e-07	4.76	7.53	-1	3.53	2.69e-10	5.93e-09	1.3	4.83	1
1165	Cemip	chr7	84090766	84091266	-4264	-3.06	5.77e-08	2.98e-07	5.03	8.09	-1	3.19	6.21e-08	9.86e-07	1.3	4.49	1
1166	Gm5178	chr10	16545424	16545924	-120354	-3.18	8.26e-08	4.13e-07	4.92	8.1	-1	3.25	8.06e-08	1.26e-06	1.3	4.55	1
1167	Celf2	chr2	7242081	7242581	266982	-2.66	1.04e-07	5.08e-07	4.53	7.19	-1	2.86	7.18e-06	8.22e-05	1.3	4.17	1
1168	Opn4	chr14	34615398	34615898	-15256	-2.49	1.79e-07	8.35e-07	5.74	8.22	-1	4.24	7.55e-17	3.6e-15	1.3	5.54	1
1169	AC109261.2	chr17	66882260	66882760	20020	-2.43	1.59e-06	6e-06	5.22	7.65	-1	3.02	8.88e-07	1.18e-05	1.3	4.32	1
1170	Oxr1	chr15	41447138	41447638	0	-1.8	7.17e-06	2.33e-05	6.84	8.64	-1	1.15	0.153	0.494	1.3	2.45	0
1171	Ywhaq-ps3	chr4	70307144	70307644	-57771	-1.62	7.37e-06	2.39e-05	5.85	7.47	-1	1.49	0.0544	0.231	1.3	2.8	0
1172	Tgfbr2	chr9	116218706	116219206	-43346	-2.18	7.84e-06	2.53e-05	7.07	9.25	-1	4.38	3.22e-14	1.14e-12	1.3	5.68	1
1173	Gm7132	chr3	14969904	14970404	4148	-2.32	8.78e-06	2.8e-05	4.71	7.03	-1	2.69	2.34e-05	0.000246	1.3	4	1
1174	Pirt	chr11	66905743	66906243	-5738	-1.83	9.48e-06	3e-05	4.75	6.58	-1	2.03	0.00439	0.028	1.3	3.33	1
1175	Ptgis	chr2	167222127	167222627	17977	-1.72	1.06e-05	3.31e-05	5.73	7.45	-1	0.69	0.422	0.869	1.3	2	0
1176	Msn	chrX	96133229	96133729	37187	-1.49	1.51e-05	4.54e-05	6.85	8.34	-1	2.44	0.000398	0.0033	1.3	3.75	1
1177	Paqr5	chr9	62018162	62018662	8194	-2.32	4.04e-05	0.00011	4.95	7.28	-1	4	2.56e-13	8.18e-12	1.3	5.3	1
1178	Gm47787	chr10	23081155	23081655	-124571	-1.54	7.75e-05	0.000196	5.25	6.8	-1	2.16	0.00189	0.0133	1.3	3.47	1
1179	Sned1	chr1	93229115	93229615	-6226	-2.09	9.04e-05	0.000225	6.09	8.18	-1	3.09	2.54e-07	3.67e-06	1.3	4.4	1
1180	Gja4	chr4	127313817	127314317	0	-1.5	0.000119	0.000287	5.76	7.26	-1	-1.3	0.262	0.671	1.3	0	0
1181	Gm13414	chr2	34639204	34639704	10536	-1.56	0.000131	0.000314	5.58	7.14	-1	1.86	0.0136	0.0739	1.3	3.16	0
1182	Izumo1r	chr9	14907933	14908433	-3984	-1.8	0.000147	0.000348	5.14	6.94	-1	-1.3	0.262	0.671	1.3	0	0
1183	Gm18997	chr9	14689331	14689831	-3692	-2.14	0.000335	0.000731	5.29	7.43	-1	4.67	5.7e-17	2.76e-15	1.3	5.97	1
1184	Zfp217	chr2	170101125	170101625	46478	-1.39	0.00041	0.000873	5.28	6.66	-1	1.14	0.172	0.52	1.3	2.44	0
1185	Gimap8	chr6	48646949	48647449	0	-1.4	0.00065	0.00132	5.6	7	-1	-1.3	0.262	0.671	1.3	0	0
1186	Tcf7	chr11	52299573	52300073	-16559	-1.68	0.000837	0.00166	5.58	7.25	-1	-1.3	0.262	0.671	1.3	0	0
1187	Nes	chr3	87982720	87983220	11642	-1.24	0.000935	0.00183	6.19	7.43	-1	0.85	0.316	0.766	1.3	2.15	0
1188	Gng8	chr7	16885160	16885660	-6126	-1.27	0.000973	0.0019	5.61	6.88	-1	-1.3	0.262	0.671	1.3	0	0
1189	Uxs1	chr1	43818996	43819496	8304	-1.34	0.00104	0.00201	5.4	6.74	-1	1.52	0.0501	0.216	1.3	2.82	0
1190	Arrdc4	chr7	68829796	68830296	-80555	-1.3	0.00137	0.00257	5.48	6.78	-1	1.95	0.00707	0.0422	1.3	3.26	1
1191	Cpeb4	chr11	31850681	31851181	-21030	-1.22	0.00153	0.00285	5.71	6.93	-1	1.49	0.0823	0.314	1.3	2.79	0
1192	Gm49081	chr14	43812414	43812914	15125	-1.29	0.00362	0.00618	4.97	6.26	-1	2.03	0.00508	0.0317	1.3	3.33	1
1193	S1pr1	chr3	115682655	115683155	31917	-1.08	0.00419	0.00706	7.33	8.4	-1	-1.3	0.262	0.671	1.3	0	0
1194	Akap5	chr12	76307922	76308422	-16469	-1.12	0.00499	0.00827	7.78	8.9	-1	3.8	7.62e-12	2.05e-10	1.3	5.11	1
1195	Ms4a4a	chr19	11388884	11389384	13361	-1.59	0.00526	0.00867	4.85	6.43	-1	-0.29	0.75	1	1.3	1.01	0
1196	Tmem201	chr4	149725857	149726357	11687	-1.12	0.00769	0.0122	5.01	6.12	-1	-1.3	0.262	0.671	1.3	0	0
1197	Nup153	chr13	46810027	46810527	-82087	-1.09	0.00928	0.0145	4.81	5.9	-1	1.01	0.221	0.625	1.3	2.31	0
1198	Lman2l	chr1	36436562	36437062	8209	-1.23	0.00958	0.0149	5.27	6.49	-1	0.02	0.997	1	1.3	1.32	0
1199	Ss18	chr18	14675700	14676200	6714	-1.02	0.0115	0.0176	5.73	6.75	-1	-1.3	0.262	0.671	1.3	0	0
1200	Olfr76	chr19	12134229	12134729	-11026	-1.15	0.0116	0.0177	4.69	5.84	-1	1.71	0.0253	0.123	1.3	3.01	0
1201	Afap1l2	chr19	57072722	57073222	-64494	-1.3	0.0118	0.018	5.76	7.06	-1	0.51	0.576	1	1.3	1.81	0
1202	AC132235.1	chr17	50237257	50237757	-8888	-1	0.0122	0.0185	5.56	6.56	-1	0.72	0.428	0.877	1.3	2.02	0
1203	Hbp1	chr12	31973457	31973957	-22922	-1.02	0.015	0.0224	5.27	6.28	-1	-1.3	0.262	0.671	1.3	0	0
1204	Trmt61a	chr12	111691155	111691655	13050	-1.05	0.016	0.0237	5.55	6.6	-1	-0.71	0.492	0.959	1.3	0.59	0
1205	Gm18154	chr15	61609586	61610086	-216161	-1.3	0.0165	0.0245	6.24	7.54	-1	3.85	8.46e-13	2.54e-11	1.3	5.15	1
1206	Gm6153	chr1	87550970	87551470	-6278	-1.13	0.017	0.025	7.05	8.18	-1	0.68	0.43	0.88	1.3	1.98	0
1207	Gm9130	chr14	66805351	66805851	-6973	-1.04	0.0174	0.0256	5.39	6.43	-1	0.86	0.308	0.753	1.3	2.16	0
1208	Gm48160	chr10	77673727	77674227	6860	-1.18	0.0226	0.0324	5.31	6.49	-1	-1.3	0.262	0.671	1.3	0	0
1209	Zfp36l2	chr17	84313501	84314001	-125554	-1	0.0311	0.0435	5.63	6.63	-1	0.86	0.304	0.747	1.3	2.16	0
1210	Msrb3	chr10	120811974	120812474	86627	-1.02	0.0353	0.0487	4.75	5.77	-1	3.05	3.94e-07	5.5e-06	1.3	4.36	1
1211	Gm10292	chr3	68479256	68479756	146060	-3.54	3.09e-20	7.85e-19	4.81	8.36	-1	4.8	6.7e-23	6.23e-21	1.31	6.11	1
1212	Gm18154	chr15	61532754	61533254	-292993	-4.03	4.49e-19	9.81e-18	6.84	10.87	-1	4.97	5.37e-23	5.06e-21	1.31	6.28	1
1213	Rin2	chr2	145656681	145657181	-18034	-4.05	5.65e-19	1.22e-17	6.08	10.14	-1	5.27	1.12e-22	1.01e-20	1.31	6.59	1
1214	Adk	chr14	21082722	21083222	30148	-3.47	1.18e-10	9.83e-10	5.22	8.69	-1	4.74	7.36e-22	6.03e-20	1.31	6.05	1
1215	Tm4sf1	chr3	57301830	57302330	0	-3.05	1.82e-10	1.47e-09	5.26	8.31	-1	3.62	3.85e-11	9.45e-10	1.31	4.93	1
1216	Gm18517	chr13	81108404	81108904	-20840	-2.49	3.48e-09	2.26e-08	5.09	7.58	-1	3.99	7.97e-14	2.69e-12	1.31	5.3	1
1217	Map4k3	chr17	80786233	80786733	-57748	-2.43	6.21e-07	2.57e-06	4.54	6.97	-1	2.15	0.00163	0.0117	1.31	3.46	1
1218	Ccl1	chr11	82235483	82235983	69707	-1.94	1.26e-06	4.86e-06	4.59	6.53	-1	1.49	0.0471	0.205	1.31	2.8	0
1219	Tm4sf1	chr3	57287634	57288134	13854	-2.24	3.13e-06	1.11e-05	5.77	8.01	-1	3.64	3.4e-11	8.41e-10	1.31	4.95	1
1220	Tspan15	chr10	62192667	62193167	38084	-2.33	6.95e-05	0.000178	6.73	9.05	-1	2.89	1.83e-06	2.3e-05	1.31	4.21	1
1221	Mocs2	chr13	114831397	114831897	13161	-1.64	0.000286	0.000632	5.1	6.74	-1	1.14	0.147	0.481	1.31	2.46	0
1222	Tmem30b	chr12	73517233	73517733	28659	-1.11	0.00245	0.00434	6.13	7.24	-1	1.75	0.0438	0.192	1.31	3.07	0
1223	Cubn	chr2	13409704	13410204	81609	-1.09	0.00289	0.00504	9.56	10.64	-1	5.18	1.52e-24	1.71e-22	1.31	6.5	1
1224	Capn11	chr17	45655761	45656261	3064	-1.13	0.00403	0.00681	5.41	6.54	-1	2.01	0.0037	0.0242	1.31	3.33	1
1225	Zcchc24	chr14	25768835	25769335	0	-1	0.00807	0.0128	7.01	8.01	-1	1.13	0.168	0.51	1.31	2.44	0
1226	Gm15798	chr16	18946774	18947274	-2109	-5.1	1.87e-32	7.54e-30	5.59	10.69	-1	5.67	5.98e-31	1.38e-28	1.33	7	1
1227	Shroom3	chr5	92811744	92812244	128309	-3.81	1.49e-21	4.5e-20	5.54	9.36	-1	3.75	5.41e-08	8.7e-07	1.33	5.08	1
1228	Tspan15	chr10	62221593	62222093	9158	-3.31	5.46e-16	8.56e-15	6.06	9.37	-1	4.43	4.56e-19	2.75e-17	1.33	5.75	1
1229	Nsmce2	chr15	59386757	59387257	12510	-2.65	1.1e-14	1.51e-13	6.9	9.55	-1	4.94	1.08e-26	1.52e-24	1.33	6.27	1
1230	Ddx47	chr6	135000180	135000680	-10932	-3.68	1.27e-13	1.55e-12	4.92	8.6	-1	5.08	2.41e-29	4.54e-27	1.33	6.4	1
1231	Hspe1-ps4	chr4	139146709	139147209	-2988	-2.93	5.86e-11	5.08e-10	5.63	8.56	-1	4.56	1.4e-18	8.02e-17	1.33	5.89	1
1232	Ttll5	chr12	85937395	85937895	112736	-2.78	3.3e-07	1.45e-06	4.86	7.64	-1	3.32	5e-09	9.29e-08	1.33	4.64	1
1233	Cdk6	chr5	3363546	3364046	22061	-1.77	9.66e-07	3.83e-06	6.37	8.14	-1	3.69	8.23e-12	2.2e-10	1.33	5.02	1
1234	Smad2	chr18	76378666	76379166	137086	-1.69	1.64e-06	6.18e-06	6.5	8.19	-1	2.2	0.000981	0.00742	1.33	3.52	1
1235	Rad9a	chr19	4206922	4207422	-5319	-1.52	1.4e-05	4.24e-05	6.59	8.11	-1	0.99	0.213	0.611	1.33	2.32	0
1236	Best2	chr8	85007634	85008134	6397	-1.64	3.21e-05	8.94e-05	4.97	6.61	-1	1.48	0.0462	0.202	1.33	2.81	0
1237	Ube2g2	chr10	77633937	77634437	11662	-1.44	0.00105	0.00203	5.67	7.12	-1	1.24	0.126	0.428	1.33	2.57	0
1238	Ebf1	chr11	44624586	44625086	7269	-1.1	0.00542	0.0089	5.6	6.7	-1	-1.33	0.261	0.671	1.33	0	0
1239	Lfng	chr5	140596716	140597216	-10104	-1.01	0.0104	0.016	6.69	7.69	-1	-1.33	0.261	0.671	1.33	0	0
1240	Syt16	chr12	74009311	74009811	11650	-1.08	0.0172	0.0253	4.58	5.66	-1	-1.33	0.261	0.671	1.33	0	0
1241	Gm9320	chr17	70886591	70887091	32824	-1.3	0.0228	0.0327	5.35	6.65	-1	-0.75	0.49	0.959	1.33	0.58	0
1242	Usp39	chr6	72335229	72335729	9455	-4.7	1.75e-26	1.28e-24	5.25	9.95	-1	5.7	2.59e-31	6.29e-29	1.34	7.04	1
1243	Sox11	chr12	27495319	27495819	-152745	-3.96	3.66e-21	1.06e-19	4.72	8.69	-1	4.1	1.23e-11	3.21e-10	1.34	5.44	1
1244	Cxadr	chr16	78283212	78283712	-17777	-4.12	7.81e-21	2.17e-19	5.41	9.53	-1	5.05	6.33e-16	2.71e-14	1.34	6.39	1
1245	Gm47466	chr10	108531052	108531552	48402	-3.83	4.41e-20	1.09e-18	6.81	10.63	-1	5.49	2.55e-27	3.85e-25	1.34	6.83	1
1246	Scube2	chr7	109825319	109825819	39860	-3.61	6.39e-20	1.55e-18	4.35	7.95	-1	4.01	2.15e-12	6.17e-11	1.34	5.35	1
1247	Haus8	chr8	71303589	71304089	-30655	-3.35	1.31e-19	3.05e-18	6.34	9.69	-1	6.05	2.36e-30	5.11e-28	1.34	7.38	1
1248	Gm13188	chr2	4159790	4160290	-77372	-4.55	8.47e-19	1.79e-17	5.22	9.77	-1	5.69	4.53e-31	1.06e-28	1.34	7.03	1
1249	Pdxdc1	chr16	13875425	13875925	27206	-3.63	1.75e-17	3.22e-16	6.04	9.66	-1	3.15	6.74e-07	9.1e-06	1.34	4.49	1
1250	Fzd5	chr1	64715335	64715835	21916	-3.75	1.95e-17	3.57e-16	4.72	8.47	-1	4.64	1.62e-20	1.14e-18	1.34	5.98	1
1251	Prdm10	chr9	31321478	31321978	40940	-4.02	9.02e-16	1.39e-14	6.16	10.19	-1	4.92	1.81e-15	7.36e-14	1.34	6.26	1
1252	Hipk2	chr6	38924044	38924544	-47879	-3.31	1.32e-12	1.43e-11	6.47	9.78	-1	4.74	2.29e-18	1.27e-16	1.34	6.08	1
1253	Mpp5	chr12	78727956	78728456	-20451	-3.45	2.37e-12	2.5e-11	6.04	9.49	-1	5.69	2.77e-37	1.44e-34	1.34	7.03	1
1254	Tada1	chr1	166319091	166319591	-59506	-2.68	1.16e-11	1.11e-10	4.61	7.3	-1	3.7	2.17e-11	5.5e-10	1.34	5.04	1
1255	Tmem238l	chr11	66971954	66972454	15316	-3.3	3.51e-11	3.14e-10	4.23	7.53	-1	5.53	6.1e-36	2.6e-33	1.34	6.87	1
1256	Rps3a1	chr3	86110030	86110530	32172	-2.15	1.51e-09	1.05e-08	6.66	8.81	-1	2.74	8.29e-05	0.000791	1.34	4.08	1
1257	Dupd1	chr14	21672418	21672918	41658	-2.52	1.95e-09	1.33e-08	5.67	8.19	-1	0.97	0.218	0.619	1.34	2.31	0
1258	AA413626	chr11	4916025	4916525	-1985	-2.36	6.59e-08	3.36e-07	4.57	6.93	-1	-0.03	1	1	1.34	1.31	0
1259	Gm13913	chr2	108622623	108623123	-44234	-2.64	8.73e-08	4.34e-07	6.11	8.75	-1	3.93	5.68e-14	1.95e-12	1.34	5.27	1
1260	Ltbp3	chr19	5749355	5749855	8451	-1.87	1.63e-06	6.13e-06	6.46	8.33	-1	3.38	1.29e-06	1.66e-05	1.34	4.72	1
1261	Nxpe2	chr9	48266638	48267138	86316	-1.89	3.83e-06	1.33e-05	4.93	6.82	-1	2.24	0.0008	0.00619	1.34	3.58	1
1262	A26c2	chr7	62876971	62877471	-53298	-2.05	3.31e-05	9.19e-05	3.88	5.93	-1	-1.34	0.261	0.671	1.34	0	0
1263	Arrb1	chr7	99555784	99556284	20318	-1.6	5.22e-05	0.000138	6.01	7.61	-1	2.9	3.21e-06	3.88e-05	1.34	4.24	1
1264	Setd7	chr3	51553038	51553538	7341	-1.34	0.000158	0.000372	6.33	7.68	-1	2.36	0.000299	0.00255	1.34	3.7	1
1265	Trpm8	chr1	88284811	88285311	7150	-1.37	0.000228	0.000515	6.09	7.46	-1	-0.76	0.49	0.959	1.34	0.58	0
1266	Sgip1	chr4	102691361	102691861	-49436	-1.46	0.000349	0.000757	5.37	6.84	-1	2.76	3.33e-05	0.000342	1.34	4.1	1
1267	Mrgpre	chr7	143792864	143793364	-8364	-1.39	0.000948	0.00185	5.5	6.89	-1	1.57	0.0314	0.148	1.34	2.91	0
1268	A530032D15Rik	chr1	85111502	85112002	-1649	-1.32	0.00129	0.00244	5.15	6.48	-1	-1.34	0.261	0.671	1.34	0	0
1269	Asap1	chr15	64223330	64223830	159089	-1.21	0.0017	0.00313	5.69	6.9	-1	2.19	0.00137	0.01	1.34	3.53	1
1270	Gm10095	chr12	86810693	86811193	35274	-1.24	0.00242	0.0043	6.27	7.51	-1	-1.34	0.261	0.671	1.34	0	0
1271	Tnnt3	chr7	142497732	142498232	-604	-1.2	0.00281	0.00491	5.3	6.5	-1	0.23	0.773	1	1.34	1.57	0
1272	2020-09-09	chr11	117265917	117266417	66256	-1.19	0.00411	0.00693	5.55	6.74	-1	-1.34	0.261	0.671	1.34	0	0
1273	Rnls	chr19	33222806	33223306	168989	-1.01	0.00984	0.0153	6.44	7.46	-1	-1.34	0.261	0.671	1.34	0	0
1274	Cnp	chr11	100584557	100585057	9653	-1.15	0.0136	0.0204	5.33	6.49	-1	-1.34	0.261	0.671	1.34	0	0
1275	Epb41l4b	chr4	57070909	57071409	72028	-4.96	4.22e-28	4.32e-26	6.11	11.07	-1	6.4	1.58e-63	2.26e-59	1.56	7.96	1
1276	Map6	chr7	99276624	99277124	9177	-4.54	3.64e-27	3.03e-25	4.79	9.32	-1	5.62	7.03e-39	4.41e-36	1.56	7.18	1
1277	Ids	chrX	70184316	70184816	180268	-4.27	5.96e-27	4.84e-25	6.7	10.98	-1	4.3	4.91e-13	1.51e-11	1.56	5.86	1
1278	Sema3e	chr5	14111319	14111819	86043	-4.05	1.34e-25	8.14e-24	4.46	8.5	-1	4.2	3.52e-15	1.39e-13	1.56	5.76	1
1279	Tns1	chr1	74049383	74049883	74566	-4.34	1.25e-24	6.33e-23	6.18	10.53	-1	5.68	2.34e-26	3.15e-24	1.56	7.24	1
1280	Btg3	chr16	78347491	78347991	29201	-4.15	1.88e-24	9.12e-23	5.63	9.78	-1	5	1.13e-22	1.02e-20	1.56	6.56	1
1281	Top2b	chr14	16557994	16558494	192815	-4.34	1.27e-23	5.33e-22	4.98	9.32	-1	4.58	1.13e-16	5.23e-15	1.56	6.15	1
1282	Igfbp2	chr1	72778756	72779256	-45247	-4.46	1.48e-22	5.22e-21	5.61	10.07	-1	5.38	1.7e-27	2.61e-25	1.56	6.95	1
1283	Akap5	chr12	76324588	76325088	0	-3.72	2.25e-22	7.74e-21	7.03	10.74	-1	3.98	7.11e-16	3.03e-14	1.56	5.54	1
1284	Slc7a4	chr16	17575477	17575977	7237	-3.8	5.27e-21	1.49e-19	5.6	9.4	-1	4.68	2.41e-21	1.89e-19	1.56	6.25	1
1285	Nat10	chr2	103670103	103670603	90667	-3.48	3.74e-20	9.38e-19	6.06	9.54	-1	3.48	4.06e-11	9.92e-10	1.56	5.04	1
1286	Slc7a1	chr5	148373052	148373552	26352	-3.58	1.19e-18	2.48e-17	5.4	8.99	-1	3.32	1.65e-09	3.27e-08	1.56	4.88	1
1287	Rps10-ps2	chr16	20829627	20830127	-6987	-3.78	1.52e-18	3.13e-17	5.53	9.3	-1	3.97	5.05e-14	1.75e-12	1.56	5.54	1
1288	Gm11382	chr13	32938235	32938735	0	-4.26	6.84e-18	1.31e-16	5.15	9.42	-1	4.69	1.81e-25	2.23e-23	1.56	6.26	1
1289	Pepd	chr7	34876727	34877227	-35152	-3.76	8.93e-18	1.7e-16	3.8	7.56	-1	2.09	0.00156	0.0112	1.56	3.65	1
1290	Il6ra	chr3	89872458	89872958	40238	-3.09	1.02e-16	1.73e-15	5.88	8.97	-1	4.77	6.77e-24	6.98e-22	1.56	6.34	1
1291	Chrna7	chr7	63212340	63212840	0	-3.18	5.86e-16	9.16e-15	5.19	8.37	-1	1.68	0.0136	0.074	1.56	3.25	0
1292	Gm28385	chr1	77846034	77846534	275362	-3.81	7.04e-16	1.09e-14	5.37	9.18	-1	3.55	2.79e-11	6.97e-10	1.56	5.11	1
1293	Gm11989	chr11	8444784	8445284	-60931	-3.72	1.65e-15	2.48e-14	6.61	10.33	-1	6.07	7.46e-38	4.14e-35	1.56	7.63	1
1294	Prodh	chr16	18096239	18096739	-6036	-3.37	2.61e-15	3.83e-14	4.77	8.14	-1	3.37	3.58e-10	7.76e-09	1.56	4.93	1
1295	Klhl24	chr16	20091096	20091596	-5946	-3.65	4.06e-15	5.82e-14	5.43	9.07	-1	3.5	2.12e-10	4.75e-09	1.56	5.06	1
1296	Ndel1	chr11	68859969	68860469	11389	-3.41	5.54e-15	7.83e-14	6.98	10.38	-1	4.41	1.56e-18	8.83e-17	1.56	5.98	1
1297	Dapk2	chr9	66206722	66207222	48499	-3.89	5.72e-15	8.06e-14	5.76	9.65	-1	4.73	6.98e-25	8.14e-23	1.56	6.29	1
1298	Atxn1l	chr8	109747840	109748340	-10101	-3.66	1.88e-14	2.51e-13	6.37	10.03	-1	5.81	1.42e-45	1.93e-42	1.56	7.38	1
1299	Gm43744	chr3	123122572	123123072	-19216	-3.72	1.56e-12	1.68e-11	4.78	8.51	-1	4.7	1.23e-25	1.55e-23	1.56	6.27	1
1300	Eif5al3-ps	chr5	90167162	90167662	34933	-3.29	3.03e-12	3.15e-11	5.02	8.3	-1	2.48	4.21e-05	0.000425	1.56	4.04	1
1301	Phtf1	chr3	103988039	103988539	19929	-3.8	6.04e-12	6.04e-11	5.13	8.93	-1	4.92	1.62e-22	1.43e-20	1.56	6.48	1
1302	Cd96	chr16	46094442	46094942	25309	-3.68	6.41e-12	6.39e-11	5.74	9.41	-1	4.66	4.63e-24	4.88e-22	1.56	6.22	1
1303	Sfswap	chr5	129537935	129538435	36714	-3.23	9.37e-12	9.12e-11	5.98	9.21	-1	4.79	5.89e-27	8.51e-25	1.56	6.35	1
1304	Gm26942	chr19	28793264	28793764	19438	-3.09	3.24e-11	2.92e-10	5.09	8.18	-1	3.99	2.47e-15	9.91e-14	1.56	5.56	1
1305	Heg1	chr16	33606775	33607275	-77095	-2.6	4.54e-11	4.01e-10	6.23	8.83	-1	4	5.27e-13	1.62e-11	1.56	5.57	1
1306	Tgfbr3	chr5	107303428	107303928	-13799	-2.76	1.65e-10	1.33e-09	5.09	7.85	-1	3.61	1.33e-09	2.66e-08	1.56	5.18	1
1307	Gm3861	chr15	90717654	90718154	-5494	-3.21	1.69e-10	1.37e-09	4.99	8.21	-1	-0.57	0.544	1	1.56	0.99	0
1308	Pabpc1l	chr2	164047248	164047748	21798	-2.25	4.96e-10	3.72e-09	6.68	8.93	-1	2.19	0.000828	0.00637	1.56	3.75	1
1309	Zdhhc2	chr8	40423531	40424031	0	-2.54	8.4e-10	6.06e-09	6.44	8.98	-1	0.01	0.997	1	1.56	1.57	0
1310	Gm46497	chr15	12266329	12266829	-19840	-3.18	1.34e-09	9.4e-09	6.53	9.7	-1	4.7	3.52e-25	4.23e-23	1.56	6.26	1
1311	Abca5	chr11	110358169	110358669	-20453	-2.36	1.62e-09	1.12e-08	6.28	8.64	-1	2.86	5.96e-07	8.1e-06	1.56	4.43	1
1312	Klhl6	chr16	20020767	20021267	-37730	-2.64	3.76e-09	2.43e-08	5.32	7.96	-1	3.58	1.29e-09	2.6e-08	1.56	5.14	1
1313	Tsc22d1	chr14	76359950	76360450	-54511	-3.34	4.95e-09	3.13e-08	4.08	7.42	-1	2.76	3.51e-06	4.22e-05	1.56	4.32	1
1314	Itgb5	chr16	33873172	33873672	43507	-3.02	3.25e-08	1.76e-07	5.47	8.49	-1	5.08	5.03e-30	1.04e-27	1.56	6.64	1
1315	Kdm3b	chr18	34783351	34783851	6304	-2.12	3.78e-08	2.03e-07	6.66	8.79	-1	3.39	1.87e-10	4.23e-09	1.56	4.95	1
1316	Ccdc14	chr16	34672829	34673329	-17287	-2.31	6.05e-08	3.11e-07	5.73	8.04	-1	2.82	2.15e-05	0.000228	1.56	4.38	1
1317	Gm12991	chr4	135382273	135382773	5115	-2.11	1.67e-07	7.82e-07	5.22	7.33	-1	0.59	0.473	0.94	1.56	2.15	0
1318	Cttnbp2nl	chr3	105030840	105031340	21806	-2.66	3.48e-07	1.52e-06	6.32	8.98	-1	3.25	3.07e-09	5.86e-08	1.56	4.81	1
1319	Wdr73	chr7	80888456	80888956	12313	-2.82	4.69e-07	1.99e-06	6.02	8.84	-1	3.71	2.18e-12	6.26e-11	1.56	5.27	1
1320	Efhc1	chr1	20995496	20995996	43870	-1.69	2.39e-06	8.67e-06	6.96	8.65	-1	2.69	9.34e-06	0.000105	1.56	4.25	1
1321	Tprg	chr16	25248703	25249203	-37614	-1.58	9.4e-05	0.000233	4.93	6.51	-1	0.23	0.791	1	1.56	1.79	0
1322	Gimap9	chr6	48675826	48676326	0	-1.53	0.000149	0.000352	6.39	7.92	-1	0.75	0.349	0.82	1.56	2.31	0
1323	Intu	chr3	40528828	40529328	-1958	-1.47	0.000167	0.00039	5.88	7.36	-1	3.06	2.26e-07	3.3e-06	1.56	4.62	1
1324	Mapk11	chr15	89149463	89149963	0	-1.39	0.000173	0.000403	6.02	7.41	-1	1.51	0.0378	0.17	1.56	3.08	0
1325	Ttll5	chr12	85848154	85848654	23495	-1.42	0.000194	0.000447	6.16	7.57	-1	2.39	9.47e-05	0.000893	1.56	3.96	1
1326	Dgkh	chr14	78724826	78725326	7450	-1.34	0.000204	0.000467	6.54	7.88	-1	2.61	4.79e-05	0.000479	1.56	4.18	1
1327	Gm5855	chr3	131019381	131019881	-88711	-1.38	0.000328	0.000717	6.34	7.73	-1	-1.56	0.161	0.496	1.56	0	0
1328	D630003M21Rik	chr2	158233125	158233625	-3903	-1.45	0.000422	0.000896	5.87	7.32	-1	2.61	1.32e-05	0.000144	1.56	4.17	1
1329	Gm13000	chr4	135820119	135820619	-33059	-1.36	0.000499	0.00104	5.32	6.68	-1	2.92	8.15e-07	1.09e-05	1.56	4.49	1
1330	Plxna2	chr1	194660368	194660868	42150	-1.69	0.00199	0.0036	5.05	6.74	-1	2.48	7.34e-05	0.000707	1.56	4.04	1
1331	Brinp2	chr1	158356110	158356610	0	-1.63	0.0026	0.00459	4.94	6.57	-1	-0.57	0.544	1	1.56	0.99	0
1332	Fbxw7	chr3	84852772	84853272	37504	-1.21	0.00312	0.0054	6.16	7.37	-1	2.19	0.000828	0.00637	1.56	3.75	1
1333	Clec2l	chr6	38662698	38663198	0	-1.31	0.00611	0.00992	5.33	6.64	-1	0.9	0.247	0.671	1.56	2.46	0
1334	Prom1	chr5	44100652	44101152	880	-1	0.0095	0.0148	5.66	6.66	-1	-0.57	0.544	1	1.56	0.99	0
1335	Gm6108	chr7	130709445	130709945	-57008	-1.16	0.0119	0.0182	4.55	5.71	-1	1.01	0.196	0.575	1.56	2.57	0
1336	Irs2	chr8	11106984	11107484	-98526	-1.02	0.013	0.0196	6.54	7.56	-1	-1.56	0.161	0.496	1.56	0	0
1337	Gng7	chr10	80998758	80999258	15687	-1.08	0.0134	0.0201	6.13	7.21	-1	1.24	0.0886	0.334	1.56	2.81	0
1338	Herc1	chr9	66281439	66281939	-68511	-1.11	0.0133	0.0201	6.28	7.4	-1	-0.97	0.331	0.79	1.56	0.59	0
1339	Mybpc1	chr10	88584404	88584904	20248	-1.38	0.0157	0.0233	5.39	6.77	-1	-1.56	0.161	0.496	1.56	0	0
1340	Tgif1	chr17	70719869	70720369	133177	-1.12	0.0192	0.0281	5.81	6.93	-1	0.23	0.791	1	1.56	1.79	0
1341	Prkd1	chr12	50514433	50514933	134165	-5.54	3.83e-26	2.62e-24	5.35	10.9	-1	5.79	1.85e-30	4.06e-28	1.57	7.37	1
1342	Clic5	chr17	44202921	44203421	14337	-3.51	2.78e-16	4.49e-15	5.3	8.81	-1	3.35	5.81e-09	1.07e-07	1.57	4.93	1
1343	Gm8022	chr1	36012024	36012524	53105	-4	3.07e-15	4.47e-14	4.83	8.83	-1	2.95	1.37e-07	2.08e-06	1.57	4.52	1
1344	Pak3	chrX	143501330	143501830	-16761	-3.33	2.34e-10	1.85e-09	5.33	8.66	-1	3.56	4.7e-12	1.3e-10	1.57	5.13	1
1345	Myof	chr19	37985279	37985779	57798	-3.52	3.31e-10	2.56e-09	6.23	9.75	-1	4.23	2.07e-07	3.04e-06	1.57	5.81	1
1346	Aqp4	chr18	15405077	15405577	5405	-3.05	4.9e-10	3.68e-09	4.78	7.83	-1	4.09	1.9e-17	9.71e-16	1.57	5.66	1
1347	Sorbs2	chr8	45597921	45598421	90133	-2.52	7.11e-07	2.9e-06	5.85	8.37	-1	3.63	1.02e-11	2.69e-10	1.57	5.21	1
1348	Zfp438	chr18	5396008	5396508	-61201	-1.83	1.01e-05	3.18e-05	6.29	8.12	-1	2.89	2.92e-07	4.17e-06	1.57	4.46	1
1349	Rasgef1c	chr11	49955761	49956261	53926	-1.73	2.51e-05	7.17e-05	4.65	6.38	-1	1.61	0.0231	0.115	1.57	3.18	0
1350	Ripor3	chr2	168005519	168006019	4599	-1.44	0.000107	0.000263	6.53	7.97	-1	0.6	0.456	0.918	1.57	2.17	0
1351	Cyp26b1	chr6	84640657	84641157	-46749	-1.37	0.000275	0.00061	5.6	6.97	-1	1.75	0.00864	0.0503	1.57	3.33	0
1352	Gpr31b	chr17	13043793	13044293	8003	-1.45	0.000855	0.00169	5.17	6.63	-1	-0.99	0.329	0.788	1.57	0.58	0
1353	Lef1	chr3	131112101	131112601	1630	-1.6	0.00137	0.00257	5.7	7.3	-1	-1.57	0.16	0.496	1.57	0	0
1354	Gm42883	chr5	147564038	147564538	124648	-1.21	0.00449	0.00751	5.62	6.82	-1	0.73	0.356	0.832	1.57	2.31	0
1355	Rap1b	chr10	117893082	117893582	-47047	-1.17	0.0237	0.0339	4.8	5.97	-1	-0.99	0.329	0.788	1.57	0.58	0
1356	Gm46497	chr15	12252094	12252594	-34075	-3.82	1.84e-19	4.22e-18	6.79	10.61	-1	4.27	3.82e-17	1.88e-15	1.58	5.86	1
1357	Gm17870	chr10	99948688	99949188	-39433	-3.84	3.61e-18	7.16e-17	4.99	8.82	-1	4.19	4.77e-19	2.87e-17	1.58	5.77	1
1358	Gm5599	chr7	112970491	112970991	1892	-3.77	7.98e-16	1.23e-14	4.61	8.38	-1	4.62	2.72e-25	3.29e-23	1.58	6.2	1
1359	Cgn	chr3	94781027	94781527	4965	-3.5	1.63e-14	2.18e-13	6.54	10.05	-1	4.48	5.48e-21	4.09e-19	1.58	6.06	1
1360	Igf2bp3	chr6	49236267	49236767	-21310	-2.19	2.32e-09	1.56e-08	7.8	9.99	-1	0.86	0.269	0.684	1.58	2.44	0
1361	Abra	chr15	41685535	41686035	183685	-2.09	9.81e-08	4.83e-07	5.64	7.73	-1	2.23	0.000324	0.00275	1.58	3.81	1
1362	Ets1	chr9	32672139	32672639	35918	-1.47	6.34e-05	0.000164	6.22	7.68	-1	1.58	0.0206	0.104	1.58	3.16	0
1363	Kmt2e	chr5	23551606	23552106	117165	-1.39	0.000388	0.000831	5.43	6.82	-1	3.48	2.2e-11	5.58e-10	1.58	5.07	1
1364	Gm6821	chr3	88381886	88382386	114	-1.17	0.00514	0.00849	5.6	6.77	-1	-1.58	0.159	0.496	1.58	0	0
1365	Otp	chr13	94868545	94869045	-6557	-1.15	0.00705	0.0113	5.4	6.55	-1	0.58	0.458	0.921	1.58	2.16	0
1366	Fam133b	chr5	3453962	3454462	-89371	-1.24	0.0112	0.0172	4.57	5.81	-1	-0.59	0.541	1	1.58	0.99	0
1367	Zdhhc14	chr17	5600505	5601005	107948	-4.41	2.56e-28	2.77e-26	6.12	10.53	-1	4.68	7.45e-20	4.86e-18	1.59	6.27	1
1368	Bdnf	chr2	109694741	109695241	20041	-4.99	1.29e-25	7.89e-24	4.98	9.97	-1	4.79	2.13e-21	1.68e-19	1.59	6.39	1
1369	Bcar3	chr3	122391772	122392272	97636	-3.71	4.02e-21	1.16e-19	6.38	10.1	-1	5.24	2.78e-31	6.74e-29	1.59	6.84	1
1370	Pygb	chr2	150824194	150824694	37459	-3.21	2.01e-16	3.29e-15	5.77	8.98	-1	3.53	1.18e-10	2.72e-09	1.59	5.13	1
1371	4930564D02Rik	chr3	105090924	105091424	24080	-2.66	3.25e-12	3.37e-11	5.39	8.04	-1	1.32	0.0631	0.253	1.59	2.92	0
1372	Lamc2	chr1	153174742	153175242	11205	-3.51	1.25e-11	1.19e-10	5.26	8.77	-1	2.35	0.00029	0.00247	1.59	3.95	1
1373	Gm29199	chr18	12497692	12498192	1270	-2.81	9.72e-08	4.79e-07	4.7	7.52	-1	1.88	0.018	0.0935	1.59	3.48	0
1374	Gm10689	chr8	25465479	25465979	11206	-1.9	2.38e-06	8.65e-06	4.96	6.85	-1	1.8	0.00577	0.0354	1.59	3.39	1
1375	Nphp4	chr4	152434891	152435391	-41315	-1.74	3.4e-06	1.19e-05	6.38	8.11	-1	1.92	0.00463	0.0293	1.59	3.51	1
1376	Parva	chr7	112499388	112499888	71883	-1.79	1.34e-05	4.09e-05	5.6	7.39	-1	2.27	0.000202	0.00179	1.59	3.86	1
1377	Gm14399	chr2	175141777	175142277	0	-1.25	0.00204	0.00368	5.44	6.7	-1	0.4	0.609	1	1.59	2	0
1378	Dnajc27	chr12	4107284	4107784	24701	-1.21	0.00587	0.00956	4.84	6.05	-1	1.57	0.0193	0.0994	1.59	3.17	0
1379	Shprh	chr10	11172437	11172937	23010	-3.93	2.04e-17	3.72e-16	5.09	9.03	-1	4.83	3.3e-28	5.47e-26	1.6	6.44	1
1380	Kdm4a	chr4	118232031	118232531	-51988	-4.25	2.33e-17	4.21e-16	5.28	9.53	-1	4.51	5.98e-18	3.22e-16	1.6	6.12	1
1381	Gm42525	chr3	127257537	127258037	223153	-3.53	3.4e-17	6.05e-16	4.85	8.38	-1	3.98	3.38e-14	1.19e-12	1.6	5.58	1
1382	Rtkn2	chr10	68008135	68008635	28565	-3.3	1.85e-15	2.75e-14	5.18	8.47	-1	2.48	6.2e-05	0.000606	1.6	4.08	1
1383	Ina	chr19	46956292	46956792	-57906	-2.73	1.68e-13	2.02e-12	5.87	8.6	-1	3.82	1.94e-14	7.07e-13	1.6	5.43	1
1384	D5Ertd579e	chr5	36685113	36685613	10411	-3.06	7.31e-13	8.19e-12	5.23	8.29	-1	1.92	0.00274	0.0185	1.6	3.52	1
1385	1700073E17Rik	chr6	145370242	145370742	-16854	-3.05	3.04e-12	3.16e-11	5.03	8.08	-1	1.22	0.12	0.412	1.6	2.82	0
1386	Gm45473	chr7	112660258	112660758	7476	-2.91	4.4e-12	4.49e-11	5.71	8.62	-1	4.03	6.88e-16	2.93e-14	1.6	5.63	1
1387	Gm18001	chr8	83602580	83603080	2567	-3.02	2.6e-10	2.04e-09	5.81	8.83	-1	2.48	4.49e-05	0.000451	1.6	4.08	1
1388	Crb2	chr2	37749265	37749765	-26484	-2.68	1.05e-08	6.27e-08	5.09	7.77	-1	4.26	2.36e-18	1.31e-16	1.6	5.86	1
1389	Id2	chr12	25169529	25170029	-72389	-2.63	1.06e-08	6.33e-08	6.62	9.25	-1	3.6	5.01e-09	9.31e-08	1.6	5.2	1
1390	Slco3a1	chr7	74368535	74369035	185745	-2.81	6.61e-08	3.37e-07	5.7	8.51	-1	2.53	1.83e-05	0.000197	1.6	4.13	1
1391	Ctnnd2	chr15	30276633	30277133	104040	-2.97	5.01e-07	2.11e-06	4.53	7.51	-1	1.12	0.183	0.544	1.6	2.72	0
1392	Slc25a40	chr5	8456507	8457007	33657	-2.16	1.31e-06	5.04e-06	4.77	6.93	-1	2.76	1.91e-06	2.4e-05	1.6	4.36	1
1393	Olfr879-ps1	chr9	37932479	37932979	-8436	-2.03	1.29e-05	3.95e-05	4.07	6.1	-1	1.39	0.0445	0.195	1.6	3	0
1394	Foxn2	chr17	88460222	88460722	19511	-1.8	1.49e-05	4.47e-05	5.86	7.66	-1	1.72	0.00924	0.0534	1.6	3.32	0
1395	D430019H16Rik	chr12	105476452	105476952	22596	-1.73	1.75e-05	5.18e-05	5.03	6.77	-1	2.03	0.00156	0.0112	1.6	3.64	1
1396	Parp8	chr13	116712158	116712658	312879	-1.62	0.00012	0.000291	5.29	6.91	-1	1.86	0.00418	0.0268	1.6	3.46	1
1397	En2	chr5	28123002	28123502	-42192	-1.48	0.00019	0.000438	5.35	6.83	-1	0.38	0.62	1	1.6	1.98	0
1398	Ppp1r12a	chr10	108170729	108171229	8536	-1.5	0.000422	0.000896	5.29	6.79	-1	1.56	0.0202	0.103	1.6	3.17	0
1399	Gm5150	chr3	16024936	16025436	-18499	-1.33	0.000587	0.00121	5.65	6.99	-1	1.31	0.0632	0.253	1.6	2.91	0
1400	Cct2	chr10	117078227	117078727	-14413	-1.34	0.000952	0.00186	5.02	6.37	-1	0.85	0.256	0.671	1.6	2.45	0
1401	AC171202.1	chr16	55948884	55949384	-8173	-1.51	0.0011	0.00211	5.86	7.37	-1	-0.61	0.542	1	1.6	0.99	0
1402	Angel2	chr1	190944288	190944788	19176	-1.17	0.00161	0.00297	5.95	7.11	-1	1.19	0.151	0.489	1.6	2.79	0
1403	Ccr7	chr11	99132376	99132876	22201	-1.37	0.00266	0.00468	5.58	6.95	-1	-1.6	0.16	0.496	1.6	0	0
1404	Gm7583	chr7	67803499	67803999	-19718	-1.27	0.0345	0.0477	6.94	8.21	-1	2.09	0.00321	0.0213	1.6	3.69	1
1405	Gm5117	chr8	31599534	31600034	139726	-4.43	8.54e-31	1.89e-28	5.57	10	-1	5.61	2.53e-37	1.34e-34	1.78	7.4	1
1406	Spata4	chr8	54724220	54724720	123439	-4.33	6.81e-28	6.73e-26	5.81	10.14	-1	4.09	1.18e-18	6.77e-17	1.78	5.87	1
1407	Gm6129	chr13	34370412	34370912	23612	-4.33	3.45e-27	2.89e-25	5.44	9.77	-1	5.24	2.5e-30	5.36e-28	1.78	7.02	1
1408	Igfbp2	chr1	72824265	72824765	0	-4.13	5.14e-26	3.4e-24	4.85	8.98	-1	2.3	0.000176	0.00157	1.78	4.08	1
1409	Slc2a12	chr10	22643684	22644184	-827	-5.25	7.4e-26	4.77e-24	4.89	10.14	-1	5.13	7.68e-35	3e-32	1.78	6.92	1
1410	Zdhhc14	chr17	5575446	5575946	82889	-4.31	1.67e-25	9.86e-24	6.22	10.53	-1	6.02	8.13e-58	5.16e-54	1.78	7.81	1
1411	Gm20397	chr9	117072253	117072753	6726	-4.01	9.29e-24	4e-22	5.19	9.21	-1	3.98	1.03e-16	4.83e-15	1.78	5.77	1
1412	Bcar3	chr3	122330422	122330922	36286	-4.82	1.34e-22	4.77e-21	5.31	10.13	-1	5.04	1.69e-18	9.58e-17	1.78	6.82	1
1413	Olfr1402	chr3	97363256	97363756	58264	-4.17	4.96e-22	1.62e-20	5.6	9.77	-1	5.03	8.64e-31	1.95e-28	1.78	6.81	1
1414	Uqcc1	chr2	155886666	155887166	43144	-3.82	4.12e-21	1.18e-19	5.72	9.54	-1	5.03	6.39e-32	1.66e-29	1.78	6.81	1
1415	Gm6330	chr15	26774840	26775340	-44073	-4.71	7.37e-21	2.06e-19	4.71	9.42	-1	5.22	1.18e-29	2.3e-27	1.78	7	1
1416	Psmc3	chr2	91061744	91062244	7735	-3.96	2.17e-20	5.6e-19	5.03	9	-1	5.12	1.12e-34	4.2e-32	1.78	6.9	1
1417	Col4a1	chr8	11344441	11344941	-31615	-4.37	2.13e-19	4.85e-18	6.02	10.39	-1	5.67	3.98e-29	7.24e-27	1.78	7.45	1
1418	Gm5294	chr5	138846352	138846852	26272	-3.7	2.14e-19	4.86e-18	6.49	10.19	-1	4.14	2.25e-19	1.39e-17	1.78	5.92	1
1419	Cacng5	chr11	108101485	108101985	-186430	-3.82	2.11e-18	4.27e-17	5.46	9.29	-1	3.6	1.16e-10	2.67e-09	1.78	5.39	1
1420	Cdkal1	chr13	29574676	29575176	280498	-3.75	3.31e-17	5.89e-16	6.29	10.04	-1	6.21	2.81e-63	3.21e-59	1.78	7.99	1
1421	Ccdc185	chr1	182675181	182675681	73499	-3.64	1.32e-15	2e-14	5.75	9.39	-1	3.17	1.17e-09	2.35e-08	1.78	4.95	1
1422	Ccdc9b	chr2	118760611	118761111	1550	-3.54	6.9e-15	9.63e-14	6.22	9.76	-1	3.57	1.48e-09	2.94e-08	1.78	5.35	1
1423	Gm9575	chr16	50745708	50746208	-79362	-3.82	8.88e-15	1.22e-13	4.5	8.33	-1	5.58	9.54e-40	6.64e-37	1.78	7.37	1
1424	Zhx2	chr15	57750175	57750675	55510	-3.2	1.02e-14	1.4e-13	4.64	7.84	-1	3.69	1.89e-13	6.14e-12	1.78	5.48	1
1425	Prickle1	chr15	93552105	93552605	43286	-2.79	2.36e-14	3.12e-13	5.48	8.26	-1	1.8	0.00424	0.0272	1.78	3.58	1
1426	Mcc	chr18	44623367	44623867	188315	-3.58	1.5e-13	1.82e-12	4.61	8.19	-1	2.67	1.61e-06	2.04e-05	1.78	4.46	1
1427	Zfp622	chr15	25948701	25949201	-35165	-2.96	2.79e-12	2.92e-11	6.32	9.29	-1	3.12	4.64e-09	8.67e-08	1.78	4.91	1
1428	Gm4510	chr10	126330490	126330990	-144167	-2.55	3.11e-11	2.81e-10	5.64	8.19	-1	1.22	0.0799	0.307	1.78	3.01	0
1429	Atg5	chr10	44309205	44309705	40847	-2.83	2.82e-10	2.2e-09	4.47	7.3	-1	1.68	0.00893	0.0518	1.78	3.46	0
1430	AC115954.1	chr16	24566196	24566696	36802	-2.59	2.9e-10	2.26e-09	4.62	7.21	-1	3.1	4.28e-09	8.03e-08	1.78	4.88	1
1431	Lrrc38	chr4	143325492	143325992	-23765	-2.26	1.63e-09	1.12e-08	5.05	7.32	-1	1.91	0.00273	0.0185	1.78	3.69	1
1432	Limch1	chr5	66756993	66757493	11166	-2.78	1.7e-08	9.73e-08	5.2	7.97	-1	2.86	2.39e-07	3.47e-06	1.78	4.64	1
1433	Omd	chr13	49581904	49582404	-58	-2.74	2.62e-08	1.45e-07	4.8	7.53	-1	3.23	2.87e-07	4.11e-06	1.78	5.02	1
1434	Ppp1r16b	chr2	158682270	158682770	16872	-2.33	4.58e-08	2.42e-07	6.15	8.48	-1	3.42	6.16e-11	1.47e-09	1.78	5.21	1
1435	Psrc1	chr3	108383535	108384035	0	-1.87	9.58e-08	4.73e-07	7.39	9.26	-1	1.02	0.153	0.496	1.78	2.8	0
1436	Gm7870	chr9	72192016	72192516	-17039	-2.2	4.34e-07	1.86e-06	4.26	6.46	-1	1.61	0.013	0.0714	1.78	3.39	0
1437	Pdk1	chr2	71852109	71852609	-20615	-2.01	7.48e-07	3.04e-06	5.11	7.11	-1	0.21	0.805	1	1.78	1.99	0
1438	Usp38	chr8	81068516	81069016	-53588	-2.71	2.37e-06	8.62e-06	4.72	7.44	-1	2.02	0.00129	0.00951	1.78	3.8	1
1439	Akain1	chr17	69439100	69439600	0	-1.74	7.95e-06	2.56e-05	5.66	7.41	-1	0.66	0.412	0.868	1.78	2.44	0
1440	Ccdc192	chr18	57649166	57649666	115386	-2.65	2.01e-05	5.87e-05	4.74	7.4	-1	2.43	3.13e-05	0.000324	1.78	4.21	1
1441	Nrtn	chr17	56751327	56751827	5703	-1.73	2.82e-05	7.95e-05	5.02	6.75	-1	-0.47	0.585	1	1.78	1.31	0
1442	AC126457.1	chr16	21318223	21318723	14633	-1.63	0.000129	0.00031	6.03	7.66	-1	0.79	0.303	0.746	1.78	2.57	0
1443	Syt8	chr7	142437304	142437804	2454	-1.83	0.000139	0.000332	6.91	8.74	-1	2.7	2.06e-06	2.57e-05	1.78	4.49	1
1444	1700007K13Rik	chr2	28466068	28466568	0	-1.46	0.000164	0.000384	5.73	7.19	-1	0.01	0.997	1	1.78	1.79	0
1445	Capn2	chr1	182506531	182507031	10577	-1.24	0.000302	0.000665	8.06	9.3	-1	3.05	7.46e-09	1.35e-07	1.78	4.83	1
1446	Gm11726	chr11	117939639	117940139	17734	-1.15	0.00133	0.00251	6.8	7.94	-1	2.53	2.73e-05	0.000285	1.78	4.32	1
1447	Gm45614	chr7	113419355	113419855	-519	-1.27	0.00165	0.00305	6.37	7.64	-1	1.21	0.0798	0.306	1.78	3	0
1448	Col16a1	chr4	130045597	130046097	-1743	-1.3	0.00236	0.0042	5.43	6.73	-1	-1.78	0.0985	0.351	1.78	0	0
1449	Cux1	chr5	136531619	136532119	35371	-1.22	0.00316	0.00546	7.02	8.23	-1	2.82	4.15e-06	4.94e-05	1.78	4.61	1
1450	Gm31104	chr13	112100534	112101034	-37082	-1.19	0.00439	0.00736	5.43	6.62	-1	0.38	0.635	1	1.78	2.16	0
1451	Prph	chr15	99055534	99056034	360	-1.16	0.00477	0.00794	5.07	6.23	-1	-1.19	0.22	0.622	1.78	0.59	0
1452	Cts8	chr13	61241506	61242006	13352	-1.37	0.00534	0.00879	4.23	5.6	-1	-0.77	0.388	0.868	1.78	1.01	0
1453	Celf2	chr2	7270006	7270506	239057	-1.46	0.00538	0.00885	4.72	6.18	-1	1.98	0.00153	0.011	1.78	3.76	1
1454	Gm3329	chr19	15823926	15824426	-119184	-1.35	0.00659	0.0106	4.79	6.14	-1	1.91	0.00231	0.016	1.78	3.7	1
1455	Tbc1d22a	chr15	86236107	86236607	21648	-1.15	0.00827	0.0131	4.67	5.82	-1	0.9	0.239	0.661	1.78	2.69	0
1456	Pigh	chr12	79060683	79061183	28468	-1.09	0.00854	0.0134	5.38	6.47	-1	-1.19	0.22	0.622	1.78	0.59	0
1457	Mtnr1b	chr9	15880172	15880672	-5616	-1.02	0.0161	0.0238	5.36	6.38	-1	2.26	0.000169	0.00152	1.78	4.04	1
1458	Rab3c	chr13	110040022	110040522	240474	-1.01	0.0218	0.0314	4.9	5.91	-1	0.81	0.282	0.707	1.78	2.59	0
1459	Nxph4	chr10	127555671	127556171	-21112	-1	0.0248	0.0354	4.84	5.84	-1	-0.77	0.388	0.868	1.78	1.01	0
1460	Gm45209	chr7	100737654	100738154	474	-3.77	1.11e-13	1.36e-12	4.87	8.64	-1	4.29	3.84e-18	2.1e-16	1.79	6.08	1
1461	Tdgf1-ps2	chr17	12195296	12195796	5375	-2.52	1.54e-11	1.46e-10	5.73	8.25	-1	3.13	5.25e-08	8.46e-07	1.79	4.93	1
1462	Ephb1	chr9	102354519	102355019	0	-2.23	4.91e-10	3.69e-09	5.9	8.13	-1	1.78	0.00604	0.0369	1.79	3.58	1
1463	Gm16464	chr7	104501697	104502197	0	-2.23	6.19e-10	4.56e-09	6.24	8.47	-1	2.01	0.000837	0.00643	1.79	3.81	1
1464	Kazn	chr4	142162669	142163169	76232	-2.82	3.1e-08	1.69e-07	5.02	7.84	-1	2.99	1.07e-08	1.89e-07	1.79	4.78	1
1465	Trim31	chr17	36920206	36920706	22088	-1.6	6.04e-06	2e-05	7.66	9.26	-1	2.6	2.47e-06	3.04e-05	1.79	4.39	1
1466	Wars	chr12	108902837	108903337	-8663	-1.69	1.54e-05	4.63e-05	5.22	6.9	-1	1.73	0.00581	0.0357	1.79	3.52	1
1467	Poll	chr19	45537460	45537960	22571	-1.79	1.71e-05	5.08e-05	4.93	6.73	-1	1.6	0.0122	0.0675	1.79	3.39	0
1468	Rpl29-ps1	chr3	152813859	152814359	-31798	-1.57	0.0019	0.00345	5.36	6.93	-1	0.03	0.995	1	1.79	1.82	0
1469	Nr2f2	chr7	70331720	70332220	34515	-1.4	0.00324	0.0056	5.59	6.98	-1	-1.79	0.0968	0.351	1.79	0	0
1470	Gm17528	chr13	28737192	28737692	-89431	-3.53	2.33e-13	2.76e-12	5.26	8.79	-1	2.69	1.04e-06	1.37e-05	1.8	4.5	1
1471	Ssxb10	chrX	8314848	8315348	-12076	-2.09	5.26e-08	2.74e-07	4.89	6.99	-1	0	0.998	1	1.8	1.8	0
1472	AC122413.2	chr17	6978738	6979238	0	-1.53	5.78e-05	0.000151	6.27	7.8	-1	-0.48	0.58	1	1.8	1.32	0
1473	Myb	chr10	21158919	21159419	1565	-1.02	0.00477	0.00793	6.45	7.48	-1	0.91	0.211	0.607	1.8	2.71	0
1474	Atp2b4	chr1	133821107	133821607	-20066	-1.33	0.00562	0.0092	4.47	5.79	-1	-1.8	0.0961	0.351	1.8	0	0
1475	Gm12980	chr4	129406414	129406914	26570	-1.11	0.00845	0.0133	5.85	6.96	-1	0.88	0.248	0.671	1.8	2.68	0
1476	Pea15b	chr5	77515373	77515873	-3625	-3.77	1.61e-16	2.65e-15	4.56	8.33	-1	4.9	1.06e-31	2.65e-29	1.81	6.71	1
1477	Fmn2	chr1	174659413	174659913	157588	-3.49	2.25e-16	3.67e-15	5.41	8.91	-1	3.4	3.84e-11	9.43e-10	1.81	5.21	1
1478	Fam49a	chr12	12278425	12278925	16286	-3.05	2.86e-16	4.61e-15	7.25	10.31	-1	5.73	2.44e-49	6.32e-46	1.81	7.54	1
1479	Lrch1	chr14	74899830	74900330	47546	-3.33	7.31e-15	1.02e-13	4.88	8.21	-1	3.7	4.56e-15	1.77e-13	1.81	5.51	1
1480	Hspg2	chr4	137495002	137495502	26233	-3.43	1.18e-14	1.61e-13	6.22	9.65	-1	3.35	5.88e-08	9.38e-07	1.81	5.16	1
1481	Mt3	chr8	94156064	94156564	3457	-2.98	3.22e-12	3.34e-11	4.98	7.97	-1	2.22	0.00047	0.00385	1.81	4.04	1
1482	Gm11941	chr4	32906580	32907080	13894	-2.26	2.44e-09	1.63e-08	5.59	7.84	-1	3.82	2.26e-14	8.16e-13	1.81	5.63	1
1483	Hist1h4k	chr13	21750331	21750831	0	-1.22	0.00121	0.0023	7.85	9.08	-1	2.68	1.22e-06	1.58e-05	1.81	4.49	1
1484	Usp38	chr8	80977226	80977726	37202	-1.24	0.00215	0.00386	4.97	6.21	-1	0.35	0.637	1	1.81	2.16	0
1485	Myl2	chr5	122090990	122091490	-9461	-1.28	0.00259	0.00457	4.59	5.87	-1	-0.24	0.792	1	1.81	1.57	0
1486	Rbm11	chr16	75617544	75618044	24700	-1.02	0.0167	0.0247	4.87	5.9	-1	0.79	0.31	0.757	1.81	2.6	0
1487	Stat4	chr1	51975560	51976060	-11088	-4.38	7.02e-23	2.61e-21	4.93	9.31	-1	5.73	2.56e-38	1.52e-35	1.82	7.55	1
1488	Npffr1	chr10	61570054	61570554	-24938	-3.45	5.59e-15	7.9e-14	4.79	8.24	-1	4.41	1.13e-21	9.16e-20	1.82	6.23	1
1489	Gm47688	chr12	91029195	91029695	-90813	-2.85	1.58e-09	1.09e-08	5.03	7.89	-1	2.51	6.94e-06	7.97e-05	1.82	4.33	1
1490	Slco4c1	chr1	96932781	96933281	-60610	-2.59	3.34e-08	1.81e-07	4.59	7.18	-1	1.49	0.0221	0.111	1.82	3.31	0
1491	Lif	chr11	4340203	4340703	82646	-2.14	0.00346	0.00593	5.53	7.67	-1	3.61	4.5e-14	1.56e-12	1.82	5.43	1
1492	Mnd1	chr3	84106607	84107107	48679	-4.13	2e-22	6.91e-21	4.59	8.72	-1	3.76	2.65e-15	1.06e-13	1.83	5.59	1
1493	Sh2b2	chr5	136395753	136396253	-149197	-3.39	9.42e-21	2.58e-19	6.06	9.45	-1	3.47	2.2e-10	4.92e-09	1.83	5.3	1
1494	Gm5338	chr7	111528382	111528882	-141050	-4.32	8.06e-19	1.71e-17	4.93	9.25	-1	4.02	1.76e-12	5.14e-11	1.83	5.85	1
1495	Gm46138	chr9	78780616	78781116	-13084	-3.66	1.77e-17	3.24e-16	4.63	8.29	-1	1.64	0.00994	0.0568	1.83	3.46	0
1496	Myh11	chr16	14303562	14304062	-12190	-3.35	1.34e-15	2.03e-14	5.67	9.03	-1	4.53	3.42e-19	2.08e-17	1.83	6.36	1
1497	Mrpl37	chr4	107011793	107012293	54575	-3.05	8.18e-14	1.02e-12	5.96	9.02	-1	3.17	7.99e-10	1.66e-08	1.83	5	1
1498	AC139750.2	chr17	66750571	66751071	-27810	-3.37	4.96e-11	4.35e-10	5.05	8.42	-1	3.77	2.22e-11	5.63e-10	1.83	5.6	1
1499	Ppp1r12b	chr1	134809353	134809853	146089	-2.31	5.68e-10	4.21e-09	5.33	7.63	-1	2.54	0.000359	0.00301	1.83	4.37	1
1500	Gm5266	chr1	34236280	34236780	-130591	-1.97	2.94e-07	1.31e-06	5.79	7.75	-1	1.56	0.0138	0.0749	1.83	3.39	0
1501	Scin	chr12	40164570	40165070	-30342	-2.03	2.14e-06	7.86e-06	4.67	6.69	-1	0.98	0.153	0.495	1.83	2.81	0
1502	Tagap1	chr17	6961186	6961686	-30	-1.78	2.8e-06	9.99e-06	7.51	9.29	-1	-1.23	0.218	0.62	1.83	0.59	0
1503	Mrpl37	chr4	106996434	106996934	69934	-2.33	2.64e-05	7.49e-05	5.74	8.07	-1	1.76	0.00474	0.0299	1.83	3.59	1
1504	Hyal5	chr6	24894530	24895030	36533	-1.48	0.000267	0.000594	5.99	7.47	-1	2.82	1.44e-07	2.17e-06	1.83	4.64	1
1505	Rps23	chr13	90967392	90967892	44434	-1.42	0.00116	0.00222	5.12	6.54	-1	0.63	0.376	0.864	1.83	2.46	0
1506	Hook1	chr4	95784181	95784681	-182559	-1.37	0.00142	0.00266	4.77	6.14	-1	0.97	0.156	0.496	1.83	2.8	0
1507	AC137742.1	chr16	72996023	72996523	468300	-1.91	0.00198	0.00358	5.83	7.74	-1	2.3	6.14e-05	0.000601	1.83	4.13	1
1508	D1Ertd622e	chr1	97623284	97623784	38290	-1.12	0.0111	0.017	5.84	6.96	-1	-1.83	0.0979	0.351	1.83	0	0
1509	Mnd1-ps	chr14	10452900	10453400	568705	-1	0.0127	0.0192	7.28	8.29	-1	0.35	0.637	1	1.83	2.17	0
1510	Vegfa	chr17	45944929	45945429	86940	-4.61	3.5e-27	2.93e-25	6.07	10.67	-1	5.82	2.21e-47	4.06e-44	1.98	7.8	1
1511	Ap2a2	chr7	141569889	141570389	7716	-3.96	1.73e-26	1.27e-24	5.52	9.49	-1	4.68	6.26e-29	1.1e-26	1.98	6.65	1
1512	Pard6b	chr2	168070388	168070888	-10116	-4.56	2.81e-22	9.55e-21	5.96	10.52	-1	5.51	6.31e-45	8.19e-42	1.98	7.48	1
1513	Gm9727	chr5	107490996	107491496	-11916	-3.8	1.64e-21	4.92e-20	4.8	8.6	-1	3.32	6.9e-08	1.09e-06	1.98	5.3	1
1514	Tbpl1	chr10	22696139	22696639	35299	-4.38	8.45e-20	2.02e-18	5.09	9.47	-1	4.3	1.71e-21	1.36e-19	1.98	6.28	1
1515	Igll1	chr16	16866107	16866607	-2122	-3.8	9.47e-18	1.79e-16	6.19	9.99	-1	4.4	1.43e-18	8.18e-17	1.98	6.37	1
1516	Gm6018	chr9	71608919	71609419	-8779	-3.81	2.54e-17	4.58e-16	4.88	8.69	-1	4	6.62e-19	3.93e-17	1.98	5.98	1
1517	Rassf9	chr10	102527892	102528392	15670	-3.74	2.44e-16	3.97e-15	4.71	8.45	-1	1.35	0.0407	0.181	1.98	3.33	0
1518	Evl	chr12	108554410	108554910	0	-3.05	2.53e-16	4.11e-15	5.01	8.06	-1	1.28	0.051	0.219	1.98	3.25	0
1519	Mkl2	chr16	13387317	13387817	130836	-3.51	1.44e-15	2.17e-14	4.7	8.22	-1	2.34	0.00014	0.00128	1.98	4.32	1
1520	Sh3tc2	chr18	62017246	62017746	64171	-3.74	6.95e-15	9.69e-14	6.05	9.79	-1	5.51	5.44e-43	5.55e-40	1.98	7.49	1
1521	Kcnn3	chr3	89492653	89493153	-27011	-3.71	4.1e-14	5.28e-13	5.13	8.84	-1	4.69	7.43e-24	7.61e-22	1.98	6.67	1
1522	Gm10608	chr9	119181133	119181633	18403	-3.83	6.46e-14	8.13e-13	4.41	8.24	-1	3.98	1.65e-13	5.4e-12	1.98	5.96	1
1523	Plekhg4	chr8	105378615	105379115	5341	-3.76	7.46e-14	9.34e-13	4.63	8.39	-1	2.02	0.000401	0.00333	1.98	4	1
1524	Mettl14	chr3	123329195	123329695	56413	-3.12	1.44e-13	1.75e-12	5.42	8.55	-1	2.51	2.45e-06	3.02e-05	1.98	4.49	1
1525	Ivns1abp	chr1	151360192	151360692	15715	-3.72	2.47e-13	2.92e-12	5.4	9.11	-1	4.08	7.2e-20	4.7e-18	1.98	6.06	1
1526	Gm15550	chr6	43382203	43382703	8398	-2.92	9.06e-13	1.01e-11	4.55	7.46	-1	1.42	0.0255	0.124	1.98	3.39	0
1527	Bsn	chr9	108189991	108190491	0	-2.68	1.77e-12	1.89e-11	5.64	8.31	-1	0.73	0.308	0.753	1.98	2.7	0
1528	Gm12074	chr11	26961532	26962032	-89665	-2.52	8.58e-11	7.27e-10	4.69	7.21	-1	-0.66	0.428	0.877	1.98	1.33	0
1529	Usp51	chrX	153007197	153007697	728	-2.41	9.34e-11	7.86e-10	5.45	7.85	-1	-0.99	0.271	0.687	1.98	0.99	0
1530	Tmcc2	chr1	132391498	132391998	-217	-2.44	1.34e-10	1.1e-09	5.75	8.19	-1	1.01	0.248	0.671	1.98	2.98	0
1531	Gm5527	chr1	52580408	52580908	-3610	-2.8	2.01e-10	1.61e-09	5.59	8.39	-1	2.53	9.71e-05	0.000914	1.98	4.51	1
1532	Psma1	chr7	114323025	114323525	-46907	-3.63	2.91e-10	2.27e-09	5.05	8.68	-1	4.46	3.16e-21	2.43e-19	1.98	6.44	1
1533	Mprip	chr11	59721346	59721846	60041	-3.56	6.65e-10	4.88e-09	4.86	8.42	-1	2.69	6.79e-07	9.17e-06	1.98	4.67	1
1534	Gm7812	chr6	93757333	93757833	-107108	-2.25	7.44e-09	4.56e-08	5.16	7.41	-1	-0.99	0.271	0.687	1.98	0.99	0
1535	Syne2	chr12	75979008	75979508	160874	-2.79	2.72e-08	1.5e-07	5.13	7.92	-1	2.67	7.09e-07	9.54e-06	1.98	4.64	1
1536	Zfp36l1	chr12	80091003	80091503	21510	-2.71	3.55e-08	1.91e-07	4.33	7.04	-1	2.78	1.2e-07	1.84e-06	1.98	4.76	1
1537	Gm48349	chr13	95113665	95114165	111307	-2.6	5.15e-08	2.69e-07	6.13	8.73	-1	2.63	1.46e-06	1.87e-05	1.98	4.61	1
1538	Gsto2	chr19	47891812	47892312	26267	-2.27	9.11e-08	4.52e-07	6.4	8.67	-1	4.09	1.79e-19	1.12e-17	1.98	6.07	1
1539	Mfap2	chr4	141024033	141024533	13615	-2.85	1.19e-07	5.74e-07	5.14	7.99	-1	2.44	2.23e-05	0.000236	1.98	4.42	1
1540	Large1	chr8	73275910	73276410	77130	-2.82	1.97e-07	9.12e-07	6	8.81	-1	3	3.81e-09	7.2e-08	1.98	4.98	1
1541	Smad7	chr18	75502714	75503214	135185	-1.96	2.17e-07	9.96e-07	6.9	8.86	-1	2.83	7.32e-08	1.15e-06	1.98	4.81	1
1542	Grm8	chr6	28215285	28215785	-80107	-1.91	9.82e-07	3.88e-06	6.72	8.63	-1	1.93	0.00126	0.00927	1.98	3.9	1
1543	Mterf1b	chr5	4323342	4323842	130975	-2.09	1.78e-06	6.63e-06	5.83	7.92	-1	3.6	8.2e-15	3.11e-13	1.98	5.59	1
1544	Spire1	chr18	67610621	67611121	0	-1.79	2.07e-06	7.63e-06	7.51	9.3	-1	0.92	0.182	0.541	1.98	2.9	0
1545	Ccdc80	chr16	45124717	45125217	31315	-2.36	3e-06	1.06e-05	5.71	8.07	-1	2.24	7.44e-05	0.000715	1.98	4.21	1
1546	Rgma	chr7	73422396	73422896	46887	-1.72	4.48e-06	1.53e-05	5.32	7.04	-1	0.36	0.657	1	1.98	2.33	0
1547	Ncor2	chr5	125158279	125158779	20440	-1.72	5.37e-06	1.8e-05	5.84	7.57	-1	1.12	0.0964	0.351	1.98	3.09	0
1548	Gm10282	chr8	72310829	72311329	-5569	-1.98	5.55e-06	1.85e-05	5.52	7.5	-1	2.9	4.1e-08	6.69e-07	1.98	4.88	1
1549	Egln3	chr12	54313005	54313505	-109145	-1.74	6.37e-06	2.1e-05	6.7	8.44	-1	1.83	0.00187	0.0132	1.98	3.81	1
1550	Unc5b	chr10	60816786	60817286	14295	-1.6	4.58e-05	0.000123	5.26	6.87	-1	0.35	0.655	1	1.98	2.32	0
1551	Nqo2	chr13	33942180	33942680	-22007	-1.79	6.94e-05	0.000178	4.24	6.03	-1	-1.39	0.141	0.466	1.98	0.59	0
1552	Map3k9	chr12	81735695	81736195	44980	-1.81	0.000103	0.000253	5.36	7.17	-1	3.22	2.36e-10	5.24e-09	1.98	5.19	1
1553	Sp2	chr11	96996419	96996919	-13460	-1.54	0.000146	0.000347	5.51	7.04	-1	0.01	0.996	1	1.98	1.98	0
1554	AC114824.1	chr17	49935714	49936214	4639	-1.51	0.000153	0.000362	4.95	6.46	-1	-0.99	0.271	0.687	1.98	0.99	0
1555	Akap2	chr4	57673242	57673742	-43915	-1.4	0.000218	0.000495	7.03	8.43	-1	2.76	2.41e-07	3.5e-06	1.98	4.73	1
1556	Tcf20	chr15	82987662	82988162	0	-1.22	0.000294	0.000648	7.75	8.97	-1	1.11	0.1	0.356	1.98	3.1	0
1557	Art4	chr6	136847743	136848243	9490	-1.51	0.000306	0.000672	4.85	6.35	-1	-1.38	0.145	0.474	1.98	0.59	0
1558	Rab3b	chr4	108878827	108879327	0	-1.25	0.000733	0.00147	5.99	7.24	-1	0.92	0.191	0.562	1.98	2.9	0
1559	Efcab8	chr2	153778920	153779420	-511	-1.24	0.000859	0.0017	6.46	7.7	-1	0.46	0.544	1	1.98	2.44	0
1560	Praf2	chrX	7733685	7734185	5246	-1.3	0.000938	0.00183	5.22	6.52	-1	0.73	0.308	0.753	1.98	2.7	0
1561	Mprip	chr11	59636931	59637431	-23874	-1.17	0.0011	0.00211	6.98	8.15	-1	3.32	5.67e-12	1.55e-10	1.98	5.3	1
1562	Gm5654	chr12	79692062	79692562	247077	-1.39	0.00144	0.00268	5.58	6.97	-1	1.2	0.0839	0.319	1.98	3.18	0
1563	Psd2	chr18	35919275	35919775	-45055	-1.15	0.00145	0.00271	7.58	8.73	-1	1.02	0.13	0.437	1.98	3	0
1564	Pip5k1b	chr19	24526750	24527250	28622	-1.1	0.00147	0.00274	7.02	8.12	-1	2.19	0.000175	0.00156	1.98	4.17	1
1565	Cblb	chr16	52129449	52129949	98224	-1.19	0.00246	0.00436	5.33	6.51	-1	-1.98	0.0584	0.241	1.98	0	0
1566	Cdkal1	chr13	29769556	29770056	85618	-1.14	0.00304	0.00528	6.42	7.56	-1	2.63	5.7e-07	7.76e-06	1.98	4.61	1
1567	Wwc2	chr8	48016446	48016946	-25522	-1.31	0.00421	0.00709	5.03	6.34	-1	1.65	0.0261	0.127	1.98	3.63	0
1568	Rcvrn	chr11	67657631	67658131	-37195	-1.34	0.00534	0.00879	4.92	6.27	-1	1.34	0.0347	0.16	1.98	3.32	0
1569	Hhex	chr19	37418248	37418748	-16062	-1.08	0.0148	0.0221	5	6.08	-1	0.49	0.517	0.994	1.98	2.46	0
1570	Fgf23	chr6	127079788	127080288	6886	-1.21	0.0188	0.0275	5.29	6.5	-1	1.27	0.0498	0.215	1.98	3.25	0
1571	Cbx6	chr15	79858947	79859447	-24259	-4.26	5.89e-23	2.21e-21	5.77	10.03	-1	4.24	1.44e-18	8.2e-17	1.99	6.24	1
1572	D630039A03Rik	chr4	57834189	57834689	81608	-4.52	5.49e-22	1.77e-20	7.04	11.56	-1	6.29	1.51e-79	8.61e-75	1.99	8.29	1
1573	Gm5117	chr8	31720498	31720998	18762	-3.67	6.94e-20	1.68e-18	5	8.67	-1	3.92	1.09e-16	5.09e-15	1.99	5.92	1
1574	Vangl1	chr3	102204359	102204859	0	-2.89	1.41e-12	1.53e-11	4.96	7.85	-1	0.92	0.172	0.52	1.99	2.92	0
1575	4931406P16Rik	chr7	34327471	34327971	-13920	-2.9	1.74e-12	1.87e-11	6.52	9.42	-1	1.64	0.0159	0.0841	1.99	3.63	0
1576	Gm19777	chr1	194816843	194817343	2744	-2.89	7.3e-12	7.2e-11	4.31	7.19	-1	2.33	1.48e-05	0.000162	1.99	4.32	1
1577	Vegfa	chr17	46051317	46051817	-18948	-2.48	1.1e-11	1.06e-10	5.75	8.22	-1	1.71	0.00416	0.0267	1.99	3.7	1
1578	Rnf150	chr8	82863002	82863502	0	-2.47	6.36e-10	4.68e-09	5.23	7.7	-1	1.96	0.000532	0.00428	1.99	3.95	1
1579	Gm7266	chr1	144406551	144407051	-94115	-2.32	7.75e-10	5.63e-09	4.96	7.27	-1	1.18	0.0641	0.256	1.99	3.17	0
1580	Gm5654	chr12	79793372	79793872	145767	-2.7	1.29e-09	9.07e-09	4.73	7.43	-1	2.71	1.1e-07	1.69e-06	1.99	4.7	1
1581	Gm11405	chr4	74231107	74231607	2910	-1.69	4.2e-06	1.44e-05	5.66	7.35	-1	0.8	0.243	0.67	1.99	2.8	0
1582	Traj1	chr14	54233205	54233705	14391	-1.37	0.000409	0.000871	6.99	8.36	-1	1.96	0.000595	0.00472	1.99	3.95	1
1583	Gpx7	chr4	108428117	108428617	-21156	-1.03	0.00429	0.00722	7.65	8.67	-1	3.36	2.89e-09	5.54e-08	1.99	5.35	1
1584	Mfsd9	chr1	40768527	40769027	21660	-1.06	0.0197	0.0286	4.86	5.92	-1	0.59	0.397	0.868	1.99	2.58	0
1585	Gm19617	chr5	148443677	148444177	-12661	-4.04	3.19e-22	1.07e-20	6.76	10.79	-1	4.64	1.99e-26	2.72e-24	2	6.64	1
1586	Gm11241	chr4	75953602	75954102	-50447	-3.42	1.51e-14	2.03e-13	5.05	8.47	-1	3.39	2.06e-10	4.63e-09	2	5.39	1
1587	Ankrd1	chr19	36129179	36129679	-9335	-3.42	6.19e-14	7.82e-13	6.39	9.8	-1	4.72	1.08e-20	7.79e-19	2	6.72	1
1588	Cnksr3	chr10	7258557	7259057	-46320	-3.81	2.4e-13	2.84e-12	4.16	7.98	-1	2.7	1.15e-07	1.76e-06	2	4.7	1
1589	Gm6987	chrX	94047985	94048485	24125	-2.74	1.1e-12	1.21e-11	4.89	7.63	-1	2.91	5.29e-09	9.78e-08	2	4.91	1
1590	Rims2	chr15	39217182	39217682	18921	-1.22	0.00456	0.00763	4.83	6.05	-1	0.59	0.396	0.868	2	2.59	0
1591	Chd7	chr4	8770100	8770600	79694	-1.1	0.00475	0.00791	5.43	6.53	-1	2.17	0.000104	0.000969	2	4.17	1
1592	Wisp1	chr15	66904225	66904725	12905	-1.04	0.0085	0.0134	5.47	6.51	-1	0.17	0.815	1	2	2.17	0
1593	Slc25a43	chrX	36743435	36743935	0	-1	0.00956	0.0149	6.25	7.25	-1	0.9	0.188	0.555	2	2.89	0
1594	Mrpl13	chr15	55629435	55629935	-71687	-4.47	2.92e-25	1.64e-23	4.98	9.45	-1	4.77	5.05e-33	1.53e-30	2.01	6.79	1
1595	Ctnna3	chr10	63541654	63542154	111556	-4.06	1.58e-24	7.81e-23	5.21	9.28	-1	4.77	1.84e-29	3.53e-27	2.01	6.78	1
1596	Epb41l5	chr1	119642315	119642815	6185	-3.68	4.48e-21	1.28e-19	4.78	8.46	-1	3.28	1.21e-07	1.85e-06	2.01	5.3	1
1597	Baiap2l2	chr15	79298454	79298954	-12917	-3.83	6.19e-19	1.33e-17	6.44	10.28	-1	4.18	7.1e-21	5.24e-19	2.01	6.2	1
1598	Gprc5a	chr6	135055872	135056372	-9279	-3.8	8.88e-17	1.51e-15	5.02	8.81	-1	3.67	2.04e-13	6.58e-12	2.01	5.68	1
1599	Pgpep1l	chr7	68180979	68181479	82754	-3.49	2.03e-14	2.7e-13	5.71	9.21	-1	3.28	6.5e-12	1.76e-10	2.01	5.28	1
1600	Rbpms	chr8	33978495	33978995	-48632	-2.93	2.37e-13	2.8e-12	5.11	8.04	-1	1.74	0.0125	0.0686	2.01	3.74	0
1601	Gm6125	chr12	44639532	44640032	-16870	-3.03	4.61e-08	2.44e-07	4.56	7.6	-1	2.08	0.000166	0.0015	2.01	4.09	1
1602	Tmem72	chr6	116767650	116768150	-50737	-2.12	1.18e-06	4.58e-06	4.21	6.33	-1	0.17	0.816	1	2.01	2.17	0
1603	Gm7525	chr10	12696721	12697221	-148867	-2.58	9.14e-06	2.9e-05	5.64	8.22	-1	2.97	1.36e-09	2.72e-08	2.01	4.98	1
1604	Adgrg6	chr10	14545188	14545688	0	-1.47	5.48e-05	0.000144	5.92	7.39	-1	2.07	0.00246	0.0168	2.01	4.08	1
1605	Gm47776	chr13	114964198	114964698	-29130	-1.51	9.32e-05	0.000231	5.31	6.82	-1	1.98	0.000503	0.00408	2.01	4	1
1606	Gm3096	chr9	101060940	101061440	7398	-1.59	0.000286	0.000633	5.6	7.2	-1	1.38	0.0242	0.119	2.01	3.39	0
1607	Ckb	chr12	111648190	111648690	23648	-1.32	0.000396	0.000847	5.99	7.31	-1	0.58	0.398	0.868	2.01	2.58	0
1608	Prkcg	chr7	3291142	3291642	1963	-1.42	0.000466	0.000981	7.79	9.21	-1	3.56	4.24e-15	1.66e-13	2.01	5.57	1
1609	St3gal2	chr8	110941500	110942000	21578	-2.04	0.000646	0.00131	4.98	7.02	-1	2.42	5.4e-05	0.000534	2.01	4.44	1
1610	Nsd1	chr13	55224323	55224823	14541	-4.76	2.11e-27	1.87e-25	4.52	9.29	-1	4.33	1.29e-22	1.16e-20	2.02	6.36	1
1611	Gm12520	chr4	56113746	56114246	-48694	-3.79	7.74e-23	2.84e-21	8.04	11.83	-1	5.73	1.32e-52	4.71e-49	2.02	7.75	1
1612	Snrk	chr9	122074598	122075098	-42168	-4.15	2.7e-19	6.06e-18	6.88	11.04	-1	5.23	1.41e-36	6.77e-34	2.02	7.25	1
1613	Syde2	chr3	145995351	145995851	7481	-3.45	1.85e-11	1.73e-10	6.31	9.76	-1	3.32	1.74e-11	4.47e-10	2.02	5.34	1
1614	Qk	chr17	10467023	10467523	-147169	-3.51	3.98e-11	3.54e-10	6.13	9.63	-1	5.16	4.83e-35	1.94e-32	2.02	7.18	1
1615	Xrcc4	chr13	90233863	90234363	-144255	-2.13	3.12e-09	2.04e-08	7.15	9.28	-1	2.05	0.00508	0.0317	2.02	4.08	1
1616	Spats2l	chr1	57852527	57853027	78365	-2.28	8.52e-08	4.25e-07	5.2	7.48	-1	2.22	0.000134	0.00123	2.02	4.24	1
1617	Arhgap15	chr2	43722679	43723179	-25645	-1.9	7.55e-07	3.07e-06	5.4	7.3	-1	0.89	0.181	0.539	2.02	2.91	0
1618	Zfp827	chr8	79028648	79029148	211	-1.71	3.95e-05	0.000107	5.62	7.33	-1	1.67	0.0163	0.0857	2.02	3.69	0
1619	Atp5s	chr12	69744063	69744563	19113	-2.18	4.68e-05	0.000125	5.08	7.26	-1	2.47	7.52e-06	8.58e-05	2.02	4.5	1
1620	Gsto1	chr19	47834543	47835043	-19927	-2.04	5.78e-05	0.000151	6.08	8.12	-1	2.22	9.52e-05	0.000897	2.02	4.24	1
1621	Gm11928	chr4	32149131	32149631	-155	-1.62	0.000347	0.000753	5.48	7.1	-1	-2.02	0.0599	0.244	2.02	0	0
1622	Lypd6b	chr2	49734334	49734834	-52854	-1.32	0.000425	0.000902	5.58	6.9	-1	-0.45	0.616	1	2.02	1.57	0
1623	Crtam	chr9	41044529	41045029	-39901	-1.27	0.00126	0.00239	5.34	6.61	-1	2.36	0.000144	0.00131	2.02	4.39	1
1624	Tars	chr15	11407303	11407803	-7638	-1.29	0.0015	0.00279	5.06	6.34	-1	0.77	0.299	0.738	2.02	2.79	0
1625	Galnt6	chr15	100732561	100733061	-3185	-1.16	0.00232	0.00414	5.89	7.06	-1	0.44	0.526	1	2.02	2.47	0
1626	Pi4kb	chr3	94987559	94988059	12828	-1.21	0.00467	0.00779	5.14	6.35	-1	-0.42	0.619	1	2.02	1.6	0
1627	Hectd1	chr12	51821179	51821679	7857	-1.04	0.00956	0.0149	5.18	6.22	-1	-1.44	0.143	0.471	2.02	0.58	0
1628	Zfp365	chr10	67912409	67912909	0	-5.27	2.32e-37	1.1e-33	5.86	11.14	-1	2.78	2.47e-08	4.16e-07	2.15	4.93	1
1629	Rhof	chr5	123116027	123116527	16165	-4.26	2.28e-30	4.3e-28	5.4	9.66	-1	3.9	1.73e-18	9.78e-17	2.15	6.05	1
1630	Gm7498	chr6	84106801	84107301	75213	-4.63	3.05e-25	1.7e-23	5.12	9.75	-1	3.95	1.82e-14	6.66e-13	2.15	6.09	1
1631	Arhgef26	chr3	62380003	62380503	41659	-4.21	9.89e-25	5.09e-23	7.38	11.59	-1	5.25	1.55e-34	5.57e-32	2.15	7.39	1
1632	Cfap97	chr8	46083079	46083579	-68192	-4.21	1.83e-23	7.49e-22	4.58	8.8	-1	3.34	3.09e-13	9.76e-12	2.15	5.49	1
1633	Gpc3	chrX	52613774	52614274	0	-3.49	6.09e-22	1.95e-20	5.33	8.81	-1	0.85	0.2	0.584	2.15	3	0
1634	Dpf1	chr7	29315115	29315615	11164	-3.79	4.11e-21	1.18e-19	5.45	9.25	-1	3.48	2.64e-13	8.42e-12	2.15	5.63	1
1635	Spink4	chr4	40921130	40921630	1078	-5.47	8.25e-21	2.29e-19	5.12	10.6	-1	5.91	9.33e-39	5.79e-36	2.15	8.05	1
1636	Gm4383	chr15	97364963	97365463	-61989	-3.6	2.12e-16	3.47e-15	5.96	9.57	-1	3.57	3.12e-11	7.74e-10	2.15	5.72	1
1637	Stx11	chr10	12931363	12931863	32435	-3.42	6.93e-16	1.08e-14	6.28	9.69	-1	3.83	5.01e-16	2.17e-14	2.15	5.98	1
1638	Gm13537	chr2	33345410	33345910	22239	-3.26	4e-15	5.73e-14	5.25	8.51	-1	3.61	3.58e-15	1.41e-13	2.15	5.77	1
1639	Zpld1	chr16	55378633	55379133	-80647	-3.54	6.87e-15	9.59e-14	5.86	9.4	-1	4.5	1.45e-20	1.03e-18	2.15	6.65	1
1640	AC164970.1	chr16	25445502	25446002	-2229	-3.39	7.57e-15	1.05e-13	4.77	8.16	-1	4.05	1.87e-21	1.49e-19	2.15	6.2	1
1641	Hs2st1	chr3	144506235	144506735	63446	-3.02	3.01e-14	3.94e-13	5.36	8.38	-1	2.76	7.63e-08	1.2e-06	2.15	4.91	1
1642	Iqsec3	chr6	121473010	121473510	168	-2.7	3.67e-12	3.79e-11	5.06	7.75	-1	0.93	0.169	0.512	2.15	3.08	0
1643	Ap1s3	chr1	79637673	79638173	33799	-3.08	1.2e-10	9.97e-10	6.49	9.57	-1	3.85	2.1e-17	1.07e-15	2.15	5.99	1
1644	Mgll	chr6	88769926	88770426	45514	-2.5	1.27e-10	1.05e-09	6.14	8.64	-1	4.39	1.64e-18	9.32e-17	2.15	6.54	1
1645	Gm16134	chr13	63231596	63232096	215169	-3.03	3.32e-10	2.57e-09	5.9	8.93	-1	3.08	8.43e-11	1.97e-09	2.15	5.23	1
1646	Gm8083	chr6	113006661	113007161	14539	-3.31	3.37e-10	2.6e-09	5.05	8.36	-1	3.02	8e-10	1.66e-08	2.15	5.17	1
1647	Vcl	chr14	20973744	20974244	44346	-2.58	1.68e-08	9.61e-08	7.1	9.68	-1	2.62	3.66e-05	0.000373	2.15	4.76	1
1648	Itgb5	chr16	33859927	33860427	30262	-2.08	6.68e-08	3.4e-07	5.31	7.39	-1	2.58	6.49e-07	8.78e-06	2.15	4.73	1
1649	Lancl3	chrX	9222739	9223239	22837	-2.2	1.67e-06	6.26e-06	6.2	8.4	-1	-0.55	0.471	0.938	2.15	1.6	0
1650	Wnt11	chr7	98788664	98789164	-45948	-2.44	2.14e-06	7.84e-06	5.1	7.54	-1	2.32	1.78e-05	0.000192	2.15	4.46	1
1651	Glis1	chr4	107453547	107454047	18956	-1.8	5.75e-06	1.91e-05	4.88	6.68	-1	1.32	0.0336	0.157	2.15	3.46	0
1652	Vps50	chr6	3620385	3620885	122003	-1.94	6.01e-06	1.99e-05	4.68	6.62	-1	0.84	0.253	0.671	2.15	2.99	0
1653	Gm12053	chr11	22677308	22677808	-50644	-1.92	7.89e-06	2.54e-05	4.68	6.6	-1	2.11	0.000274	0.00236	2.15	4.25	1
1654	Clic5	chr17	44455646	44456146	267062	-1.81	3.2e-05	8.92e-05	4.83	6.64	-1	0.31	0.683	1	2.15	2.45	0
1655	F8	chrX	75382117	75382617	0	-1.53	3.57e-05	9.82e-05	6.12	7.66	-1	1.23	0.0539	0.229	2.15	3.38	0
1656	Spint5	chr2	164725806	164726306	10501	-1.51	4.91e-05	0.000131	5.55	7.06	-1	1.1	0.0973	0.351	2.15	3.24	0
1657	Pim1	chr17	29459443	29459943	-30810	-1.55	0.000131	0.000314	6.29	7.84	-1	2.75	1.93e-05	0.000207	2.15	4.9	1
1658	Gm13787	chr2	91361156	91361656	-16967	-1.33	0.000216	0.000493	6.58	7.92	-1	3.76	1.04e-16	4.85e-15	2.15	5.91	1
1659	Rbm11	chr16	75592597	75593097	0	-1.27	0.000338	0.000736	7.45	8.72	-1	-0.36	0.645	1	2.15	1.79	0
1660	Mtx3	chr13	92986647	92987147	141887	-1.34	0.000534	0.00111	5.77	7.12	-1	1.49	0.0122	0.0674	2.15	3.64	0
1661	Hlx	chr1	184771525	184772025	-38906	-1.35	0.000779	0.00155	5.36	6.7	-1	0.56	0.433	0.883	2.15	2.71	0
1662	Gm15727	chr5	117348225	117348725	618	-1.25	0.00151	0.00281	5.56	6.8	-1	0.31	0.678	1	2.15	2.45	0
1663	Olfr375-ps1	chr3	131975865	131976365	-76537	-1.26	0.00157	0.0029	5.34	6.6	-1	1.49	0.0155	0.0823	2.15	3.64	0
1664	Snx33	chr9	56907448	56907948	20423	-1.52	0.00165	0.00305	5.49	7.01	-1	1.49	0.0191	0.0988	2.15	3.64	0
1665	Gpr83	chr9	14866920	14867420	6710	-1.22	0.00307	0.00532	4.98	6.2	-1	2	0.00417	0.0268	2.15	4.14	1
1666	Tmem161a	chr8	70158414	70158914	-13442	-1.06	0.00399	0.00675	6.86	7.92	-1	-0.84	0.311	0.758	2.15	1.31	0
1667	Bst1	chr5	43810367	43810867	-8018	-1.48	0.00598	0.00973	6.53	8	-1	2.34	2.51e-05	0.000264	2.15	4.49	1
1668	Nmt1	chr11	102990042	102990542	-37648	-1.15	0.00988	0.0153	5.31	6.46	-1	1.55	0.0158	0.0836	2.15	3.69	0
1669	Akna	chr4	63404214	63404714	-860	-1.07	0.0114	0.0174	7.11	8.18	-1	-0.84	0.319	0.773	2.15	1.31	0
1670	Tcof1	chr18	60830905	60831405	17566	-1.19	0.0224	0.0322	5.94	7.13	-1	-2.14	0.0374	0.168	2.15	0	0
1671	Hbegf	chr18	36492487	36492987	22818	-1.33	0.0275	0.0388	5.96	7.28	-1	0.86	0.199	0.581	2.15	3	0
1672	Yap1	chr9	7943835	7944335	60261	-1.02	0.0317	0.0442	4.63	5.65	-1	-2.14	0.0374	0.168	2.15	0	0
1673	Frmd6	chr12	70812615	70813115	-12399	-4.63	1.09e-30	2.3e-28	3.96	8.59	-1	4	5.78e-21	4.3e-19	2.16	6.16	1
1674	Gm48658	chr10	94486423	94486923	166129	-3.85	8.74e-28	8.39e-26	6.51	10.36	-1	5.62	1.1e-45	1.53e-42	2.16	7.78	1
1675	Adcy9	chr16	4437095	4437595	-16597	-4.62	3.73e-26	2.56e-24	5.81	10.43	-1	5.41	8.44e-42	7.42e-39	2.16	7.56	1
1676	Qk	chr17	10378424	10378924	-58570	-3.87	3.36e-20	8.5e-19	5.45	9.32	-1	3.47	3.51e-12	9.83e-11	2.16	5.63	1
1677	9330161L09Rik	chr12	103408577	103409077	-757	-4.21	8.1e-20	1.94e-18	4.88	9.09	-1	2.48	2.77e-06	3.39e-05	2.16	4.64	1
1678	Lims1	chr10	58365004	58365504	41538	-3.89	1.83e-19	4.2e-18	6.91	10.8	-1	4.57	3.94e-21	2.98e-19	2.16	6.72	1
1679	Adcy5	chr16	35154632	35155132	0	-3.54	9.73e-19	2.05e-17	5.21	8.74	-1	1.7	0.00275	0.0186	2.16	3.86	1
1680	Gnpnat1	chr14	45463611	45464111	-58698	-2.87	3.2e-13	3.72e-12	4.79	7.66	-1	2.33	5.87e-06	6.82e-05	2.16	4.49	1
1681	Plvap	chr8	71507537	71508037	3715	-2.73	5.57e-11	4.85e-10	5.09	7.82	-1	1.55	0.00957	0.0549	2.16	3.71	0
1682	Gata2	chr6	88198363	88198863	4472	-2.12	2.4e-08	1.34e-07	5.92	8.04	-1	1	0.177	0.531	2.16	3.15	0
1683	Gm21190	chr5	15506986	15507486	21736	-2.25	2.78e-07	1.24e-06	5.32	7.57	-1	0.65	0.327	0.786	2.16	2.81	0
1684	Gm3508	chr1	119308996	119309496	-66243	-2.98	6.69e-07	2.75e-06	5.67	8.65	-1	3.07	4.22e-11	1.03e-09	2.16	5.23	1
1685	Cavin1	chr11	100959412	100959912	10975	-1.78	1.82e-06	6.77e-06	5.57	7.35	-1	2.01	0.000456	0.00375	2.16	4.16	1
1686	S1pr1	chr3	115714739	115715239	0	-1.27	0.000316	0.000693	7.03	8.3	-1	0.15	0.835	1	2.16	2.31	0
1687	AA414768	chrX	12936642	12937142	0	-1.26	0.000438	0.000927	6.76	8.02	-1	1.15	0.072	0.282	2.16	3.31	0
1688	Plpp1	chr13	112751707	112752207	-48585	-1.25	0.00075	0.0015	5.89	7.14	-1	1.92	0.00092	0.007	2.16	4.08	1
1689	Med28	chr5	45520024	45520524	0	-1.1	0.0021	0.00377	8.34	9.44	-1	-0.17	0.823	1	2.16	1.98	0
1690	Map1lc3a	chr2	155295447	155295947	19150	-1.21	0.00272	0.00477	5.71	6.93	-1	-2.16	0.0344	0.159	2.16	0	0
1691	Ppp3cc	chr14	70283699	70284199	5272	-1.34	0.00414	0.00698	5.74	7.07	-1	0.01	0.996	1	2.16	2.17	0
1692	Gm9575	chr16	50830075	50830575	-163729	-4.82	1.23e-33	7.57e-31	5.08	9.9	-1	5.53	1.86e-48	4.09e-45	2.17	7.7	1
1693	Ddr1	chr17	35716034	35716534	-11413	-4.36	6.32e-28	6.32e-26	4.73	9.09	-1	3.59	8.78e-17	4.15e-15	2.17	5.76	1
1694	Gm35405	chr10	130544309	130544809	-8348	-4.72	3.97e-26	2.7e-24	6.04	10.76	-1	4.69	5.93e-24	6.16e-22	2.17	6.85	1
1695	Dip2b	chr15	100032966	100033466	-5198	-3.83	2.95e-21	8.62e-20	5.52	9.36	-1	3.23	3.43e-12	9.62e-11	2.17	5.4	1
1696	Bicd2	chr13	49345408	49345908	3823	-4.21	2.26e-20	5.83e-19	6.22	10.43	-1	3.88	2.53e-20	1.74e-18	2.17	6.04	1
1697	Gm8675	chr5	151069505	151070005	-60204	-3.87	3.22e-20	8.14e-19	5.07	8.94	-1	4.5	3.81e-29	6.94e-27	2.17	6.67	1
1698	2020-09-07	chr9	25241734	25242234	-10205	-3.55	2.72e-16	4.4e-15	4.68	8.22	-1	2.07	8.62e-05	0.000821	2.17	4.25	1
1699	Gm9575	chr16	50785348	50785848	-119002	-3.89	6.04e-16	9.43e-15	5.6	9.49	-1	3.32	2.03e-10	4.56e-09	2.17	5.49	1
1700	Klf6	chr13	5724264	5724764	-136718	-3.43	1.9e-15	2.82e-14	4.83	8.25	-1	4.29	1.66e-26	2.3e-24	2.17	6.46	1
1701	Phox2b	chr5	67025058	67025558	73743	-3.52	2.03e-15	3.01e-14	5.4	8.93	-1	2.64	7.02e-08	1.11e-06	2.17	4.81	1
1702	Pik3r1	chr13	101717801	101718301	49916	-3.3	2.94e-15	4.28e-14	5.68	8.99	-1	2.63	1.39e-06	1.79e-05	2.17	4.8	1
1703	Gm17304	chr5	106574488	106574988	-34110	-2.79	9.78e-15	1.35e-13	6.84	9.63	-1	1.74	0.00218	0.0152	2.17	3.9	1
1704	Bdh1	chr16	31533260	31533760	110980	-3.71	3.6e-14	4.66e-13	5.52	9.23	-1	4.5	2.11e-26	2.88e-24	2.17	6.66	1
1705	Sox9	chr11	113074327	113074827	292103	-3.16	5.41e-14	6.87e-13	6.12	9.28	-1	3.32	8.17e-11	1.91e-09	2.17	5.49	1
1706	Igfbp7	chr5	77386904	77387404	20637	-3.07	3.99e-13	4.59e-12	6.7	9.78	-1	3.56	1.88e-16	8.51e-15	2.17	5.73	1
1707	Tuft1	chr3	94658710	94659210	0	-2.61	2.74e-12	2.86e-11	7.07	9.67	-1	0.73	0.272	0.689	2.17	2.89	0
1708	Zfp622	chr15	25947306	25947806	-36560	-2.91	3.59e-11	3.21e-10	6.3	9.22	-1	4.88	1.62e-39	1.06e-36	2.17	7.05	1
1709	Rusc2	chr4	43372050	43372550	-9429	-3.25	6.78e-11	5.82e-10	4.18	7.43	-1	2.48	7.01e-07	9.45e-06	2.17	4.64	1
1710	Bend4	chr5	67427219	67427719	591	-2.18	1.87e-10	1.5e-09	7.01	9.19	-1	2.14	0.000147	0.00134	2.17	4.32	1
1711	Exph5	chr9	53335105	53335605	33435	-3.35	2.43e-10	1.92e-09	4.92	8.27	-1	2.77	8.84e-09	1.59e-07	2.17	4.93	1
1712	Il31ra	chr13	112577996	112578496	15864	-2.17	2.51e-10	1.98e-09	8.16	10.32	-1	1.21	0.0447	0.196	2.17	3.39	0
1713	Gm49037	chr14	33335695	33336195	92830	-2.67	1.92e-07	8.92e-07	5.7	8.37	-1	1.42	0.0144	0.0776	2.17	3.59	0
1714	Gm18066	chr8	61713160	61713660	107856	-2.66	2.11e-07	9.68e-07	4.9	7.55	-1	2.03	0.000249	0.00216	2.17	4.2	1
1715	Csnk1a1	chr18	61548764	61549264	-6010	-1.62	8.9e-06	2.83e-05	5.96	7.58	-1	0.83	0.189	0.557	2.17	3	0
1716	Sp4	chr12	118263834	118264334	37106	-2.41	1.73e-05	5.13e-05	4.88	7.3	-1	1.87	0.000606	0.0048	2.17	4.04	1
1717	Nup210l	chr3	90111610	90112110	7478	-1.73	2.1e-05	6.11e-05	5.68	7.41	-1	2.38	2.43e-06	3e-05	2.17	4.55	1
1718	Hpcal4	chr4	123183186	123183686	0	-1.71	2.43e-05	6.95e-05	5.12	6.84	-1	0.15	0.826	1	2.17	2.32	0
1719	Gm18959	chr7	99947223	99947723	2161	-1.44	0.000129	0.000309	6.21	7.65	-1	1.64	0.00348	0.023	2.17	3.81	1
1720	Gm18705	chr10	91270643	91271143	-11299	-1.32	0.000206	0.000471	6.34	7.66	-1	1.48	0.0102	0.0579	2.17	3.64	0
1721	Plk-ps1	chr5	35563383	35563883	9199	-1.54	0.000397	0.000848	5.08	6.62	-1	-0.17	0.821	1	2.17	2.01	0
1722	Klhl38	chr15	58325335	58325835	-1166	-1.34	0.00045	0.000949	6.38	7.72	-1	1.96	0.000263	0.00227	2.17	4.13	1
1723	Tamm41	chr6	115065908	115066408	-28032	-1.43	0.000624	0.00127	4.99	6.42	-1	1.48	0.0105	0.0593	2.17	3.65	0
1724	Kpna3	chr14	61447842	61448342	-7968	-1.41	0.00276	0.00484	5.75	7.16	-1	1.74	0.00285	0.0192	2.17	3.92	1
1725	Wbp2	chr11	116100352	116100852	-13357	-1.21	0.00354	0.00606	6.03	7.24	-1	1.75	0.00365	0.024	2.17	3.92	1
1726	Gm8503	chrX	75155549	75156049	0	-1.2	0.00471	0.00784	5.07	6.27	-1	-1.18	0.179	0.535	2.17	0.99	0
1727	Cog3	chr14	75721972	75722472	32045	-1.06	0.0049	0.00813	5.86	6.92	-1	0.99	0.116	0.4	2.17	3.16	0
1728	Ralgapa2	chr2	146414922	146415422	96922	-1.17	0.00838	0.0132	4.96	6.13	-1	0.64	0.325	0.783	2.17	2.81	0
1729	Gm43441	chr6	36541198	36541698	-46079	-5.15	8.88e-25	4.63e-23	5.34	10.49	-1	5.74	1.52e-45	2.02e-42	2.18	7.92	1
1730	P4ha1	chr10	59310525	59311025	-12271	-3.49	1.1e-19	2.61e-18	5	8.49	-1	3.91	2.69e-17	1.35e-15	2.18	6.08	1
1731	Myocd	chr11	65461021	65461521	-191032	-3.75	3.6e-18	7.13e-17	5.54	9.29	-1	3.15	1.1e-08	1.95e-07	2.18	5.33	1
1732	Aipl1	chr11	72022753	72023253	14256	-3.94	3.27e-16	5.26e-15	4.32	8.27	-1	1.93	0.0484	0.21	2.18	4.11	0
1733	Gm12704	chr4	95022194	95022694	16931	-2.71	3.53e-10	2.72e-09	4.67	7.38	-1	1.15	0.0572	0.239	2.18	3.33	0
1734	Gm9118	chr10	56486553	56487053	-10288	-2.65	5.1e-09	3.22e-08	5.6	8.25	-1	2.84	2.9e-09	5.55e-08	2.18	5.02	1
1735	Trim46	chr3	89251233	89251733	-4924	-1.39	0.000124	0.000298	6.94	8.33	-1	2.25	1.42e-05	0.000155	2.18	4.43	1
1736	Oxtr	chr6	112490785	112491285	-842	-1.26	0.000914	0.00179	5.65	6.91	-1	0.62	0.349	0.82	2.18	2.8	0
1737	Tubg2	chr11	101155640	101156140	0	-1.74	0.00167	0.00307	5.46	7.19	-1	1.67	0.00315	0.021	2.18	3.85	1
1738	Utf1	chr7	139943784	139944284	0	-1.21	0.00211	0.00379	5.71	6.91	-1	-0.39	0.638	1	2.18	1.79	0
1739	Pimreg	chr11	72042109	72042609	77	-1.07	0.0027	0.00475	7.41	8.48	-1	0.26	0.697	1	2.18	2.44	0
1740	Elovl4	chr9	83806018	83806518	0	-1.09	0.00594	0.00967	5.65	6.73	-1	-0.39	0.638	1	2.18	1.79	0
1741	Plce1	chr19	38627348	38627848	146239	-5.45	9.02e-29	1.11e-26	5.49	10.94	-1	5.13	2.25e-32	6.26e-30	2.19	7.32	1
1742	Tmx1	chr12	70616481	70616981	163386	-3.94	3.71e-21	1.08e-19	5.24	9.18	-1	3.78	1.36e-16	6.25e-15	2.19	5.96	1
1743	Epha4	chr1	77538525	77539025	-23437	-4.49	6.58e-21	1.85e-19	4.72	9.21	-1	4.38	3.66e-22	3.12e-20	2.19	6.58	1
1744	Alcam	chr16	52433119	52433619	20455	-3.62	6.53e-13	7.35e-12	6.79	10.41	-1	3.81	6.19e-19	3.69e-17	2.19	6	1
1745	Gsg1l	chr7	125945802	125946302	136109	-3.23	2.21e-10	1.75e-09	5.18	8.41	-1	4.07	1.97e-22	1.72e-20	2.19	6.26	1
1746	Ppp4r1l-ps	chr2	173647191	173647691	11949	-3.18	5.16e-10	3.86e-09	5.41	8.6	-1	4.07	5.57e-20	3.68e-18	2.19	6.26	1
1747	Thada	chr17	84379001	84379501	86704	-2.61	2.24e-09	1.51e-08	4.93	7.55	-1	2.09	0.000174	0.00156	2.19	4.28	1
1748	Mllt3	chr4	87933690	87934190	99174	-2.8	3.63e-08	1.96e-07	4.58	7.37	-1	1.76	0.00194	0.0137	2.19	3.95	1
1749	Cd59b	chr2	104069610	104070110	0	-1.55	0.000964	0.00188	6.66	8.2	-1	0.25	0.73	1	2.19	2.44	0
1750	Wbp2	chr11	116103932	116104432	-16937	-1.42	0.00174	0.00318	6.27	7.69	-1	1.44	0.0269	0.13	2.19	3.64	0
1751	Hdgfl3	chr7	81934146	81934646	0	-4.14	4.8e-30	8.23e-28	6.07	10.2	-1	3.4	2.59e-12	7.38e-11	2.3	5.7	1
1752	Mtmr11	chr3	96133464	96133964	-28040	-4.62	6.28e-29	8e-27	5.64	10.26	-1	4.72	1.17e-21	9.44e-20	2.3	7.02	1
1753	AC148336.1	chr18	4436050	4436550	-47919	-4.59	4.34e-25	2.37e-23	4.56	9.15	-1	4.74	1.81e-17	9.25e-16	2.3	7.04	1
1754	Pde8b	chr13	95191927	95192427	57909	-3.87	2.81e-18	5.64e-17	4.99	8.86	-1	3.06	7.5e-07	1.01e-05	2.3	5.37	1
1755	Trak1	chr9	121332013	121332513	34511	-3.28	1.53e-17	2.82e-16	5.93	9.21	-1	4.26	6.07e-25	7.08e-23	2.3	6.56	1
1756	Mprip	chr11	59642389	59642889	-18416	-4.02	2.52e-17	4.54e-16	5.37	9.4	-1	3.48	2.39e-12	6.83e-11	2.3	5.78	1
1757	Ftsj1	chrX	8238803	8239303	13103	-3.61	1.58e-16	2.61e-15	5.24	8.85	-1	3.75	6.25e-11	1.49e-09	2.3	6.05	1
1758	Afap1l2	chr19	56990435	56990935	17293	-3.55	1.15e-15	1.75e-14	5.46	9.01	-1	3.6	2.71e-13	8.63e-12	2.3	5.89	1
1759	Gm9529	chr19	60971531	60972031	-4277	-3.59	1.72e-15	2.57e-14	5.56	9.16	-1	3.73	6.37e-17	3.06e-15	2.3	6.02	1
1760	Parva	chr7	112444493	112444993	16988	-3.03	1.28e-14	1.74e-13	5.93	8.96	-1	2.31	5.36e-05	0.000531	2.3	4.61	1
1761	Mlxip	chr5	123416082	123416582	21284	-3.25	2.55e-14	3.35e-13	5.74	8.99	-1	3.32	2.22e-11	5.61e-10	2.3	5.62	1
1762	Il10rb	chr16	91431687	91432187	25523	-3.12	2.46e-12	2.59e-11	4.57	7.7	-1	2.35	5.41e-06	6.31e-05	2.3	4.65	1
1763	Gm13328	chr2	20339149	20339649	-103085	-3.8	7.13e-12	7.04e-11	5.92	9.73	-1	4.19	8.02e-22	6.54e-20	2.3	6.48	1
1764	Maats1	chr16	38341592	38342092	51	-1.92	6.21e-08	3.19e-07	6.02	7.93	-1	1.36	0.0458	0.2	2.3	3.65	0
1765	Rpl11	chr4	136048238	136048738	4690	-2.63	1.75e-07	8.17e-07	5.38	8.01	-1	1.83	0.00133	0.00977	2.3	4.14	1
1766	Sesn1	chr10	41866171	41866671	56236	-2.62	8.24e-07	3.32e-06	4.27	6.88	-1	1.22	0.0611	0.246	2.3	3.52	0
1767	Gm43580	chr7	128688142	128688642	0	-1.77	1.25e-06	4.84e-06	5.83	7.6	-1	0.14	0.852	1	2.3	2.44	0
1768	Gm6276	chr17	75255874	75256374	90667	-2.55	2.23e-06	8.15e-06	5.78	8.33	-1	1.91	0.00301	0.0202	2.3	4.2	1
1769	Prodh	chr16	18073630	18074130	16073	-2.36	2.07e-05	6.03e-05	5.6	7.96	-1	1.7	0.0101	0.0576	2.3	3.99	0
1770	Gm4247	chr7	12780444	12780944	13925	-1.72	2.16e-05	6.26e-05	5.95	7.67	-1	-0.32	0.672	1	2.3	1.98	0
1771	Asic4	chr1	75458228	75458728	7792	-1.82	3.4e-05	9.4e-05	5.26	7.08	-1	0	0.997	1	2.3	2.31	0
1772	Gstm7	chr3	107931637	107932137	0	-1.39	0.000106	0.00026	6.61	8	-1	0.77	0.247	0.671	2.3	3.08	0
1773	Gm48658	chr10	94561277	94561777	91275	-1.41	0.000163	0.000382	6.09	7.5	-1	3.76	4.75e-15	1.84e-13	2.3	6.05	1
1774	Gm12509	chr4	55141273	55141773	-21235	-2.25	0.000186	0.00043	5.26	7.51	-1	1.99	0.000276	0.00237	2.3	4.29	1
1775	Rab5c	chr11	100745016	100745516	-6801	-1.7	0.000362	0.000781	4.33	6.04	-1	1.22	0.0448	0.196	2.3	3.52	0
1776	Tab2	chr10	8213907	8214407	-257677	-1.49	0.000996	0.00193	6.09	7.58	-1	0.4	0.578	1	2.3	2.69	0
1777	Magee1	chrX	105120224	105120724	0	-1.26	0.00114	0.00219	6.15	7.41	-1	-0.11	0.862	1	2.3	2.19	0
1778	Rpia	chr6	70805823	70806323	-13591	-1.09	0.00284	0.00496	6.65	7.73	-1	1.02	0.0971	0.351	2.3	3.32	0
1779	Cldn5	chr16	18776502	18777002	0	-1.01	0.0184	0.027	5.45	6.47	-1	-2.3	0.0236	0.116	2.3	0	0
1780	Cnbd2	chr2	156296014	156296514	-15785	-3.56	4.63e-24	2.09e-22	6.48	10.05	-1	4.06	9.08e-21	6.63e-19	2.31	6.37	1
1781	Serpina11	chr12	103996485	103996985	-6528	-3.61	8.69e-19	1.84e-17	4.9	8.51	-1	2.35	0.000181	0.00161	2.31	4.66	1
1782	Trib1	chr15	59593019	59593519	-54831	-3.36	9.86e-18	1.86e-16	6.16	9.52	-1	4.54	1.13e-33	3.62e-31	2.31	6.85	1
1783	Pcbp4	chr9	106453624	106454124	333	-3.3	5.71e-17	9.92e-16	6.31	9.61	-1	0.93	0.123	0.418	2.31	3.24	0
1784	Plpp5	chr8	25702493	25702993	-17044	-5.48	2.17e-14	2.88e-13	4.86	10.35	-1	5.94	1.49e-65	2.83e-61	2.31	8.25	1
1785	Gm19096	chr8	31377891	31378391	2925	-3.5	6.26e-14	7.9e-13	5.78	9.27	-1	3.77	5.12e-17	2.49e-15	2.31	6.08	1
1786	Nedd4l	chr18	65070933	65071433	183228	-3.07	3.93e-13	4.53e-12	7.18	10.26	-1	3.32	2.65e-12	7.53e-11	2.31	5.63	1
1787	Prkra	chr2	76534904	76535404	112611	-3.58	2.1e-12	2.23e-11	4.54	8.12	-1	2.37	9.5e-06	0.000107	2.31	4.68	1
1788	Gm18422	chr6	100170792	100171292	-75937	-2.54	2.86e-12	2.98e-11	6.1	8.64	-1	2.11	0.000729	0.00569	2.31	4.42	1
1789	Cacybp	chr1	160275276	160275776	-62401	-3.41	1.09e-11	1.05e-10	4.84	8.24	-1	2.96	9.03e-11	2.1e-09	2.31	5.27	1
1790	Gadd45g	chr13	51866072	51866572	19394	-3.7	3.03e-11	2.74e-10	6.32	10.03	-1	3.08	3.6e-11	8.88e-10	2.31	5.39	1
1791	Cxcl12	chr6	117166746	117167246	-1289	-2.77	1.36e-10	1.12e-09	4.47	7.24	-1	0.79	0.215	0.615	2.31	3.1	0
1792	Incenp	chr19	9886569	9887069	12464	-2.1	8.23e-08	4.12e-07	5.02	7.12	-1	3.41	1e-14	3.78e-13	2.31	5.72	1
1793	Plch2	chr4	155054601	155055101	1683	-2.19	2.5e-07	1.13e-06	4.62	6.81	-1	0.49	0.465	0.929	2.31	2.8	0
1794	Gm13176	chr2	4820175	4820675	13937	-2.84	3e-07	1.33e-06	5.85	8.69	-1	3.98	5.52e-23	5.18e-21	2.31	6.29	1
1795	Serhl	chr15	83085856	83086356	-3150	-1.82	2.99e-06	1.06e-05	5.2	7.02	-1	1.77	0.00132	0.00969	2.31	4.08	1
1796	Mrpl46	chr7	78791423	78791923	-7892	-1.72	6.46e-06	2.12e-05	5.17	6.89	-1	1.94	0.000221	0.00194	2.31	4.25	1
1797	Plekhm3	chr1	64949316	64949816	7008	-1.53	3.04e-05	8.51e-05	7.03	8.56	-1	3.92	4.99e-19	2.99e-17	2.31	6.23	1
1798	Aen	chr7	78904080	78904580	8226	-1.35	0.000102	0.00025	7.1	8.45	-1	2.6	5.93e-08	9.44e-07	2.31	4.91	1
1799	Rab21	chr10	115323243	115323743	-7649	-1.56	0.000117	0.000285	5.24	6.8	-1	0.79	0.235	0.654	2.31	3.1	0
1800	Plce1	chr19	38514400	38514900	33291	-2.16	0.000272	0.000605	5.22	7.38	-1	1.93	0.00022	0.00193	2.31	4.25	1
1801	Mxra7	chr11	116811255	116811755	16291	-1.32	0.000322	0.000704	5.95	7.27	-1	0.6	0.353	0.827	2.31	2.92	0
1802	Mrpl23	chr7	142580238	142580738	47552	-1.45	0.000595	0.00122	5.42	6.87	-1	-2.31	0.0206	0.104	2.31	0	0
1803	Atp5k	chr5	108427122	108427622	6826	-1.39	0.000801	0.00159	5.01	6.4	-1	0.15	0.834	1	2.31	2.46	0
1804	Gm13889	chr2	93956771	93957271	0	-1.23	0.00211	0.00379	5.79	7.03	-1	1.82	0.000606	0.0048	2.31	4.13	1
1805	Insrr	chr3	87803956	87804456	7005	-1.2	0.00259	0.00457	5.34	6.55	-1	0.5	0.445	0.901	2.31	2.81	0
1806	Gm48552	chr10	81389713	81390213	708	-1.05	0.00299	0.0052	6.75	7.8	-1	1.44	0.0101	0.0576	2.31	3.75	0
1807	Arrdc4	chr7	68823151	68823651	-73910	-1.01	0.00618	0.01	6.12	7.13	-1	0.39	0.556	1	2.31	2.7	0
1808	Gm43600	chr5	148885789	148886289	-40399	-1	0.0141	0.0212	6.93	7.93	-1	1.94	0.000212	0.00186	2.31	4.25	1
1809	Shroom3	chr5	92763369	92763869	79934	-4.44	8.71e-26	5.54e-24	5.61	10.05	-1	4.31	7.68e-18	4.07e-16	2.32	6.63	1
1810	Gm49485	chr15	99509733	99510233	-17509	-4.32	5.42e-23	2.05e-21	4.97	9.29	-1	4.07	1.17e-20	8.39e-19	2.32	6.39	1
1811	Syt14	chr1	193035629	193036129	0	-3.85	1.27e-20	3.4e-19	5.54	9.38	-1	1.43	0.0122	0.0676	2.32	3.75	0
1812	Vill	chr9	119002194	119002694	-50084	-2.8	5.53e-14	7.02e-13	7.17	9.97	-1	3	6.42e-10	1.34e-08	2.32	5.32	1
1813	Ankrd26	chr6	118574378	118574878	-12152	-3.31	5.08e-12	5.13e-11	4.6	7.9	-1	2.61	5.31e-08	8.55e-07	2.32	4.93	1
1814	Appl2	chr10	83626682	83627182	21556	-3.49	5.66e-12	5.68e-11	5.72	9.2	-1	3.6	3.48e-18	1.91e-16	2.32	5.92	1
1815	Adra1b	chr11	43933430	43933930	-32220	-3.13	1.53e-11	1.44e-10	4.72	7.85	-1	2.51	3.54e-07	4.99e-06	2.32	4.83	1
1816	Dennd5b	chr6	149101310	149101810	0	-2.52	1.46e-09	1.01e-08	6.9	9.42	-1	2.07	3.96e-05	0.000401	2.32	4.39	1
1817	Gm6450	chr5	92970403	92970903	-32928	-2.54	2.86e-07	1.28e-06	5.35	7.9	-1	1.8	0.00138	0.0101	2.32	4.12	1
1818	Mrpl33	chr5	31636837	31637337	39902	-1.98	1.15e-06	4.48e-06	6.42	8.4	-1	2.6	4.59e-06	5.42e-05	2.32	4.92	1
1819	Gm10040	chr3	68764826	68765326	31689	-2.72	3.12e-06	1.1e-05	5.62	8.34	-1	3.22	1.85e-12	5.38e-11	2.32	5.54	1
1820	Gm36378	chr5	150337561	150338061	93698	-1.81	0.00128	0.00241	5.32	7.13	-1	2.32	2.02e-06	2.53e-05	2.32	4.64	1
1821	Dnajc5g	chr5	31082301	31082801	-23484	-1.18	0.00553	0.00907	4.69	5.87	-1	-0.15	0.831	1	2.32	2.17	0
1822	Pitx2	chr3	129213628	129214128	13750	-1.05	0.0118	0.018	6.02	7.07	-1	-1.01	0.215	0.615	2.32	1.31	0
1823	Dnah7a	chr1	53715635	53716135	-8851	-1.07	0.0131	0.0197	5.92	6.98	-1	1.48	0.00691	0.0415	2.32	3.81	1
1824	Mief2	chr11	60734117	60734617	5719	-1.47	0.0206	0.0298	5.16	6.63	-1	1.21	0.0356	0.163	2.32	3.53	0
1825	Coro2b	chr9	62575725	62576225	-38681	-4.62	2.51e-26	1.78e-24	5.75	10.38	-1	4.48	4.38e-22	3.68e-20	2.33	6.82	1
1826	Tenm4	chr7	96136353	96136853	-34393	-4.06	4.32e-22	1.43e-20	6.06	10.13	-1	4.52	7.8e-20	5.07e-18	2.33	6.85	1
1827	Zfp827	chr8	79077163	79077663	48726	-3.62	1.54e-17	2.84e-16	4.9	8.51	-1	3.43	3.02e-13	9.55e-12	2.33	5.77	1
1828	Rnf11	chr4	109460363	109460863	23865	-3.1	1.76e-14	2.36e-13	5.04	8.15	-1	2.17	3.99e-05	0.000404	2.33	4.5	1
1829	Pten	chr19	32884259	32884759	126762	-3.17	7.7e-13	8.61e-12	5.45	8.62	-1	3.02	5.74e-11	1.38e-09	2.33	5.34	1
1830	Tmod1	chr4	46049168	46049668	10233	-3.13	1.72e-09	1.18e-08	5.92	9.06	-1	3.79	1.46e-18	8.34e-17	2.33	6.12	1
1831	Gsk3b	chr16	38119201	38119701	30200	-2.87	8.7e-08	4.33e-07	5.68	8.55	-1	3.94	5.18e-21	3.88e-19	2.33	6.27	1
1832	Gm13651	chr2	77309261	77309761	17930	-1.61	7.88e-05	0.000199	5.08	6.69	-1	1.42	0.0188	0.0974	2.33	3.75	0
1833	Dcaf7	chr11	106026699	106027199	-9673	-1.28	0.00103	0.00199	5.85	7.14	-1	0.25	0.694	1	2.33	2.58	0
1834	Ccdc38	chr10	93548964	93549464	8332	-1.26	0.00425	0.00715	4.87	6.13	-1	0.84	0.159	0.496	2.33	3.17	0
1835	Gm11460	chr2	165654991	165655491	11366	-1.1	0.00481	0.008	5.7	6.8	-1	0.24	0.699	1	2.33	2.58	0
1836	Fkbp5	chr17	28512672	28513172	4355	-1.3	0.011	0.0168	7.3	8.59	-1	2.27	7.49e-05	0.00072	2.33	4.61	1
1837	Cdk5rap1	chr2	154390178	154390678	-17168	-3.19	7.94e-12	7.8e-11	7.39	10.58	-1	3.8	7.15e-16	3.04e-14	2.34	6.14	1
1838	Ptp4a3	chr15	73720719	73721219	-1926	-2.26	1.36e-08	7.95e-08	5.17	7.44	-1	1.05	0.0832	0.317	2.34	3.39	0
1839	Micall1	chr15	79097596	79098096	-10802	-2.25	1.94e-06	7.18e-06	6.03	8.29	-1	2.09	4.95e-05	0.000494	2.34	4.43	1
1840	Mbd2	chr18	70601371	70601871	33182	-1.45	5.02e-05	0.000133	6.18	7.63	-1	2.99	1.2e-07	1.83e-06	2.34	5.33	1
1841	Mbtps2	chrX	157598078	157598578	137	-1.04	0.00209	0.00376	7.96	8.99	-1	1.83	0.00111	0.00829	2.34	4.17	1
1842	Btg3	chr16	78360783	78361283	15909	-4.92	1.04e-21	3.23e-20	5.16	10.08	-1	4.52	3.91e-22	3.32e-20	2.35	6.86	1
1843	Coro6	chr11	77423448	77423948	-38463	-3.89	1.29e-20	3.47e-19	5.96	9.85	-1	5.41	6.75e-44	8.03e-41	2.35	7.76	1
1844	Prrc2b	chr2	32132570	32133070	-18012	-2.31	2.54e-10	2e-09	5.76	8.06	-1	0.9	0.162	0.498	2.35	3.24	0
1845	Krt39	chr11	99514060	99514560	6778	-2.73	1.75e-09	1.2e-08	5.46	8.19	-1	2.24	2e-05	0.000214	2.35	4.58	1
1846	Btaf1	chr19	37004427	37004927	78348	-3.11	1.77e-08	1.01e-07	4.79	7.89	-1	2.21	2.5e-05	0.000263	2.35	4.56	1
1847	Gm48951	chr15	61157478	61157978	-218842	-2.04	1.44e-06	5.47e-06	5.22	7.26	-1	0.64	0.372	0.858	2.35	2.99	0
1848	Arrdc3	chr13	80862204	80862704	-20680	-1.84	5.67e-06	1.89e-05	4.59	6.43	-1	-0.19	0.834	1	2.35	2.16	0
1849	Fez2	chr17	78400071	78400571	17581	-1.73	9.85e-06	3.11e-05	5.19	6.92	-1	1.83	0.00125	0.00924	2.35	4.17	1
1850	Gpx3	chr11	54902599	54903099	146	-1.16	0.00155	0.00287	6.08	7.24	-1	-2.34	0.0236	0.116	2.35	0	0
1851	Tcp11l1	chr2	104712036	104712536	0	-1.04	0.00508	0.00841	7.07	8.11	-1	1.49	0.142	0.468	2.35	3.84	0
1852	Frk	chr10	34508535	34509035	25136	-1.18	0.0121	0.0184	5.55	6.73	-1	0.36	0.589	1	2.35	2.71	0
1853	Gm17895	chr3	69907929	69908429	47253	-1.08	0.0226	0.0324	4.31	5.39	-1	-0.35	0.666	1	2.35	2	0
1854	Sec14l3	chr11	4078254	4078754	13413	-6.06	1.24e-32	5.43e-30	4.53	10.58	-1	3.23	1.35e-08	2.36e-07	2.43	5.67	1
1855	Sh3d21	chr4	126170654	126171154	-7163	-3.94	3.56e-21	1.03e-19	4.74	8.68	-1	3.49	2.16e-10	4.83e-09	2.43	5.93	1
1856	Gm11522	chr11	95446492	95446992	15729	-4.91	9.89e-20	2.35e-18	4.6	9.52	-1	3.56	2.51e-10	5.58e-09	2.43	6	1
1857	Cxxc5	chr18	35836988	35837488	7170	-3.69	8.08e-15	1.12e-13	5.7	9.39	-1	3.21	2.55e-11	6.4e-10	2.43	5.64	1
1858	Zfp622	chr15	25945123	25945623	-38743	-3.51	5.11e-14	6.5e-13	6.62	10.14	-1	4.32	6.47e-24	6.7e-22	2.43	6.75	1
1859	Dusp7	chr9	106353679	106354179	-14453	-2.92	1.03e-13	1.26e-12	5.35	8.28	-1	2.4	1.69e-05	0.000183	2.43	4.83	1
1860	Tmem120a	chr5	135726866	135727366	17082	-2.9	9.67e-13	1.07e-11	5.57	8.47	-1	2.81	9.26e-08	1.44e-06	2.43	5.25	1
1861	Tpm1	chr9	67235384	67235884	-185978	-3.05	2.17e-12	2.29e-11	4.48	7.53	-1	0.57	0.393	0.868	2.43	3	0
1862	Zfp518b	chr5	38684440	38684940	0	-2.2	4.36e-10	3.3e-09	6.74	8.94	-1	1.81	0.00159	0.0115	2.43	4.24	1
1863	Gm10292	chr3	68469938	68470438	136742	-2.89	7.1e-09	4.37e-08	6.29	9.17	-1	2.94	9.92e-10	2.03e-08	2.43	5.38	1
1864	Hs3st3b1	chr11	63957208	63957708	-34918	-1.79	2.34e-06	8.5e-06	5.4	7.2	-1	1.37	0.02	0.102	2.43	3.81	0
1865	Acads	chr5	115125100	115125600	-5754	-1.62	3.63e-06	1.26e-05	6.47	8.09	-1	1.65	0.00645	0.0391	2.43	4.08	1
1866	Galnt10	chr11	57719592	57720092	74150	-2.43	1.72e-05	5.09e-05	4.97	7.4	-1	2.45	1.63e-05	0.000177	2.43	4.88	1
1867	Hbq1b	chr11	32286708	32287208	0	-1.52	0.00104	0.00201	4.32	5.84	-1	0.27	0.712	1	2.43	2.71	0
1868	Hmcn1	chr1	151034910	151035410	-41475	-1.58	0.00114	0.00218	4.61	6.2	-1	0.15	0.845	1	2.43	2.59	0
1869	Cdk5r2	chr1	74854607	74855107	0	-1.39	0.00238	0.00424	5.91	7.3	-1	-1.12	0.174	0.526	2.43	1.31	0
1870	Slc37a4	chr9	44389255	44389755	-7097	-1.18	0.00432	0.00726	5.32	6.5	-1	-0.13	0.869	1	2.43	2.31	0
1871	Cenpn	chr8	116927806	116928306	6076	-1.15	0.00629	0.0102	4.98	6.13	-1	-0.28	0.721	1	2.43	2.15	0
1872	Srr	chr11	74990748	74991248	-64800	-4.65	3.7e-31	9.35e-29	5.9	10.56	-1	4.82	2.63e-29	4.91e-27	2.44	7.26	1
1873	Slc9a6	chrX	56640538	56641038	30781	-3.7	8.9e-21	2.44e-19	4.83	8.53	-1	2.36	2.76e-06	3.37e-05	2.44	4.8	1
1874	Cyr61	chr3	145632814	145633314	16667	-4.04	6.67e-19	1.43e-17	4.92	8.96	-1	4.16	2.56e-23	2.5e-21	2.44	6.6	1
1875	Gm8814	chrX	167063794	167064294	-34358	-3.26	1.32e-18	2.73e-17	5.02	8.28	-1	1.98	0.000161	0.00146	2.44	4.42	1
1876	Cab39	chr1	85810699	85811199	17258	-3.49	5.71e-16	8.94e-15	5.79	9.28	-1	3.11	1.1e-09	2.23e-08	2.44	5.55	1
1877	Ackr3	chr1	90225568	90226068	21588	-3.06	2.44e-15	3.59e-14	4.87	7.93	-1	2.81	4.69e-09	8.75e-08	2.44	5.25	1
1878	1810037I17Rik	chr3	122943350	122943850	19147	-2.96	3.33e-13	3.87e-12	4.89	7.85	-1	2.26	3.42e-06	4.12e-05	2.44	4.7	1
1879	Slc7a13	chr4	19827794	19828294	9069	-4.04	3.84e-13	4.44e-12	4.69	8.73	-1	4.64	1.06e-27	1.67e-25	2.44	7.08	1
1880	Ccng2	chr5	93328030	93328530	60773	-2.69	1.56e-11	1.47e-10	4.38	7.07	-1	1.26	0.0241	0.119	2.44	3.7	0
1881	Snx11	chr11	96747477	96747977	29582	-3.04	3.86e-11	3.44e-10	5.29	8.32	-1	3.46	6.78e-16	2.89e-14	2.44	5.91	1
1882	Tppp3	chr8	105469209	105469709	1817	-2.44	1.27e-08	7.44e-08	7.34	9.78	-1	0.8	0.192	0.564	2.44	3.24	0
1883	Cryba4	chr5	112127213	112127713	124805	-2.66	1.64e-08	9.39e-08	5.32	7.98	-1	3.03	7.72e-09	1.4e-07	2.44	5.47	1
1884	Snta1	chr2	154407778	154408278	0	-1.97	2e-08	1.13e-07	8.19	10.17	-1	2.05	8.33e-05	0.000795	2.44	4.49	1
1885	Tmcc2	chr1	132390195	132390695	586	-1.92	9.77e-07	3.87e-06	5.89	7.8	-1	2.41	2.65e-05	0.000277	2.44	4.85	1
1886	Psors1c2	chr17	35534316	35534816	1115	-1.98	1.78e-06	6.63e-06	4.78	6.76	-1	-0.46	0.531	1	2.44	1.98	0
1887	Cstad	chr2	30594715	30595215	0	-1.95	2.55e-06	9.2e-06	5.9	7.85	-1	2.37	3.53e-06	4.24e-05	2.44	4.8	1
1888	Smg7	chr1	152917502	152918002	-14856	-2.31	1.96e-05	5.75e-05	4.62	6.94	-1	1.91	0.000169	0.00152	2.44	4.36	1
1889	Fam83a	chr15	57970128	57970628	-14791	-1.75	3.14e-05	8.75e-05	5.16	6.91	-1	1.65	0.00285	0.0192	2.44	4.09	1
1890	Zdhhc4	chr5	143333856	143334356	-4600	-1.68	3.42e-05	9.46e-05	4.77	6.45	-1	1.01	0.0794	0.305	2.44	3.46	0
1891	Ctrl	chr8	105930564	105931064	2798	-1.56	5.54e-05	0.000146	6.05	7.62	-1	-2.44	0.0133	0.0728	2.44	0	0
1892	Tmem115	chr9	107526592	107527092	-6853	-1.56	0.000105	0.000257	5.94	7.5	-1	-2.44	0.0133	0.0728	2.44	0	0
1893	Kdm2b	chr5	122990389	122990889	-566	-1.37	0.000234	0.000529	6.75	8.12	-1	0.26	0.707	1	2.44	2.7	0
1894	Spsb4	chr9	97018622	97019122	0	-1.26	0.000279	0.000618	6.94	8.2	-1	1.46	0.00681	0.041	2.44	3.91	1
1895	Cc2d2b	chr19	40762029	40762529	13276	-1.23	0.00149	0.00277	5.6	6.83	-1	0	0.997	1	2.44	2.45	0
1896	Cisd3	chr11	97683988	97684488	-1338	-1.21	0.00259	0.00456	6.31	7.51	-1	-0.45	0.523	1	2.44	2	0
1897	2010010A06Rik	chr18	75278586	75279086	18243	-1.37	0.00271	0.00476	5.77	7.15	-1	-2.44	0.0124	0.0685	2.44	0	0
1898	Tgfbr2	chr9	116241288	116241788	-65928	-3.78	1.59e-18	3.27e-17	5.82	9.6	-1	2.88	9.21e-06	0.000104	2.45	5.33	1
1899	Pabpn1l	chr8	122635838	122636338	-13099	-3.69	2.45e-15	3.6e-14	6.32	10.01	-1	3.23	1.62e-09	3.21e-08	2.45	5.68	1
1900	Cyr61	chr3	145618254	145618754	31227	-3.48	5.44e-15	7.7e-14	5.09	8.57	-1	2.89	4.92e-11	1.19e-09	2.45	5.34	1
1901	Gm6485	chr3	104706352	104706852	46313	-3.87	6.28e-14	7.92e-13	4.44	8.31	-1	3.89	2.53e-16	1.14e-14	2.45	6.34	1
1902	Meltf	chr16	31878520	31879020	0	-2.99	2.82e-13	3.31e-12	4.79	7.78	-1	1.87	0.000281	0.00241	2.45	4.32	1
1903	Swi5	chr2	32312207	32312707	-24132	-2.86	2.9e-13	3.39e-12	6.77	9.63	-1	1.35	0.0206	0.105	2.45	3.8	0
1904	Slc43a1	chr2	84855709	84856209	16859	-2.66	4.56e-09	2.9e-08	4.18	6.84	-1	0.12	0.846	1	2.45	2.58	0
1905	Gm28883	chr1	135865500	135866000	-3782	-2.01	1.27e-07	6.09e-07	5.14	7.15	-1	0	0.997	1	2.45	2.45	0
1906	Gm16476	chr12	20614716	20615216	-86	-1.88	1.12e-06	4.37e-06	6.99	8.88	-1	-0.29	0.68	1	2.45	2.16	0
1907	Gm45252	chr8	31031600	31032100	27692	-1.78	1.43e-06	5.46e-06	6.23	8.01	-1	1.13	0.0493	0.213	2.45	3.58	0
1908	Lrch1	chr14	74868581	74869081	78795	-1.47	0.000168	0.000393	5.51	6.98	-1	2.81	1.34e-09	2.69e-08	2.45	5.26	1
1909	Fam192a	chr8	94634037	94634537	-32040	-1.48	0.00226	0.00404	4.54	6.02	-1	-1.44	0.0802	0.308	2.45	1.01	0
1910	Gm20388	chr8	119944345	119944845	33504	-1.22	0.00609	0.0099	5.55	6.77	-1	0.23	0.736	1	2.45	2.68	0
1911	9230112D13Rik	chr14	34532480	34532980	-9679	-4.38	2.21e-25	1.28e-23	5.52	9.89	-1	4.71	9.31e-41	6.99e-38	2.46	7.17	1
1912	Ddx47	chr6	135019477	135019977	7865	-4.7	2.63e-25	1.49e-23	6.76	11.46	-1	5.46	1.19e-60	9.73e-57	2.46	7.92	1
1913	Smad7	chr18	75514408	75514908	146879	-4.83	1.12e-24	5.72e-23	5.36	10.19	-1	4.02	2.07e-21	1.64e-19	2.46	6.47	1
1914	Zc3h12c	chr9	52263115	52263615	-94543	-3.78	3.52e-21	1.02e-19	6.1	9.88	-1	3.78	1.9e-18	1.07e-16	2.46	6.24	1
1915	Mtus1	chr8	41031456	41031956	101770	-3.83	4.97e-20	1.22e-18	5.65	9.48	-1	4.5	1.42e-23	1.41e-21	2.46	6.95	1
1916	Atf1	chr15	100199775	100200275	-27544	-3.78	2.09e-19	4.75e-18	5.47	9.25	-1	3.54	7.01e-18	3.73e-16	2.46	6	1
1917	Myo15b	chr11	115842162	115842662	-15744	-4.08	2.15e-19	4.87e-18	5.21	9.28	-1	3.73	1.8e-18	1.02e-16	2.46	6.19	1
1918	Fnbp1l	chr3	122458731	122459231	160484	-3.83	2.24e-19	5.07e-18	7.47	11.3	-1	4.46	9.97e-35	3.77e-32	2.46	6.93	1
1919	Gm19164	chr8	27009650	27010150	9943	-3.76	6.47e-15	9.06e-14	5.97	9.72	-1	3.49	1.72e-13	5.6e-12	2.46	5.95	1
1920	Fam131c	chr4	141367884	141368384	0	-3.43	6.5e-14	8.18e-13	4.44	7.87	-1	0.46	0.464	0.928	2.46	2.91	0
1921	Dhx36	chr3	62449786	62450286	56718	-3.08	1.31e-13	1.59e-12	5.42	8.5	-1	3.66	1.89e-20	1.33e-18	2.46	6.12	1
1922	Igf1r	chr7	67996426	67996926	43599	-3.87	2.32e-13	2.74e-12	5.44	9.31	-1	4.12	5.29e-28	8.63e-26	2.46	6.59	1
1923	Klrg2	chr6	38642565	38643065	-5323	-3.57	2.77e-13	3.25e-12	5.1	8.68	-1	3.23	9.06e-15	3.42e-13	2.46	5.69	1
1924	Tprg	chr16	24941145	24941645	-345172	-2.6	6.81e-13	7.66e-12	6.58	9.19	-1	4.28	1.01e-26	1.42e-24	2.46	6.74	1
1925	Aff3	chr1	38627219	38627719	37236	-2.84	1.87e-12	2e-11	5.17	8.01	-1	0.79	0.176	0.529	2.46	3.25	0
1926	Rcan2	chr17	43811404	43811904	10053	-3.02	2.35e-11	2.15e-10	6.36	9.37	-1	3.2	1.82e-12	5.29e-11	2.46	5.66	1
1927	Gm48224	chr12	78350742	78351242	29379	-2.23	7.5e-11	6.4e-10	9.31	11.54	-1	0.63	0.292	0.725	2.46	3.08	0
1928	Gm6058	chr1	157256463	157256963	127366	-3.46	1.63e-10	1.32e-09	5.16	8.62	-1	4.38	6.59e-28	1.06e-25	2.46	6.84	1
1929	Gm9877	chr10	70296756	70297256	-8580	-2.21	1.52e-09	1.05e-08	5.46	7.67	-1	1.11	0.118	0.405	2.46	3.57	0
1930	Map7d3	chrX	56786211	56786711	35615	-2.69	1.96e-09	1.33e-08	6.01	8.7	-1	1.58	0.00382	0.0249	2.46	4.04	1
1931	Lgals12	chr19	7589817	7590317	16876	-2.79	1.21e-08	7.14e-08	5.05	7.84	-1	2.84	4.02e-09	7.58e-08	2.46	5.3	1
1932	Slco5a1	chr1	12865068	12865568	127082	-2.03	5.51e-08	2.86e-07	5.69	7.72	-1	2.15	5.92e-05	0.00058	2.46	4.61	1
1933	Gm13551	chr2	59286193	59286693	-109795	-2.02	8.32e-08	4.16e-07	5.88	7.9	-1	2.1	1.92e-05	0.000206	2.46	4.55	1
1934	Gm12237	chr11	55518698	55519198	-35742	-2.16	8.85e-08	4.4e-07	4.49	6.64	-1	0.53	0.403	0.868	2.46	2.99	0
1935	Gm7831	chr16	90878052	90878552	-36628	-2.54	1.87e-07	8.7e-07	5.18	7.72	-1	2.13	1.14e-05	0.000127	2.46	4.59	1
1936	Amigo1	chr3	108186114	108186614	0	-1.86	4.09e-07	1.76e-06	5.97	7.83	-1	-0.65	0.372	0.858	2.46	1.81	0
1937	Gm20620	chr9	58651920	58652420	43591	-1.93	9.07e-07	3.62e-06	4.71	6.64	-1	1.24	0.0245	0.12	2.46	3.7	0
1938	Gm18142	chr14	14985202	14985702	56467	-1.94	1.29e-06	4.98e-06	4.66	6.6	-1	-1.12	0.151	0.49	2.46	1.34	0
1939	Rxra	chr2	27771842	27772342	95402	-1.78	3.42e-06	1.2e-05	5.13	6.9	-1	0.87	0.133	0.446	2.46	3.33	0
1940	B4galnt3	chr6	120319104	120319604	-24545	-2.65	3.84e-06	1.33e-05	4.43	7.08	-1	1.89	0.000169	0.00152	2.46	4.36	1
1941	Nkx6-3	chr8	23149471	23149971	-3298	-1.49	4.79e-05	0.000128	6.2	7.69	-1	0.86	0.139	0.462	2.46	3.32	0
1942	Gm19087	chr1	151096002	151096502	-11413	-1.77	0.00011	0.000269	5.15	6.92	-1	1.3	0.0168	0.088	2.46	3.76	0
1943	Hoxd4	chr2	74715681	74716181	3752	-1.59	0.000463	0.000975	4.59	6.18	-1	-0.01	0.998	1	2.46	2.45	0
1944	Hoxb4	chr11	96311437	96311937	-6330	-1.27	0.000708	0.00143	6.11	7.38	-1	1.97	7.04e-05	0.000681	2.46	4.42	1
1945	Acbd5	chr2	23092153	23092653	23986	-1.27	0.00261	0.00459	4.89	6.15	-1	0.44	0.468	0.934	2.46	2.9	0
1946	Gm4479	chr14	56793205	56793705	-5518	-1.09	0.0126	0.0191	4.72	5.81	-1	0.26	0.705	1	2.46	2.71	0
1947	Spock2	chr10	60105929	60106429	0	-4.6	3.17e-25	1.76e-23	5.76	10.37	-1	3.1	1.34e-12	3.96e-11	2.47	5.57	1
1948	Itgb3	chr11	104624614	104625114	16614	-3.86	1.67e-19	3.85e-18	5.89	9.75	-1	3.94	1.52e-22	1.35e-20	2.47	6.41	1
1949	Cobl	chr11	12424209	12424709	40251	-3.43	8.46e-17	1.44e-15	5.42	8.85	-1	3.93	4.19e-21	3.17e-19	2.47	6.4	1
1950	Prdm5	chr6	65778772	65779272	0	-3.2	1.34e-16	2.23e-15	5.66	8.86	-1	1.73	0.00199	0.014	2.47	4.2	1
1951	Gm4353	chr7	116161424	116161924	-76789	-2.43	5.26e-10	3.93e-09	4.58	7.01	-1	0.52	0.41	0.868	2.47	2.99	0
1952	Ssbp3	chr4	106859433	106859933	-50768	-2.82	1.2e-09	8.48e-09	4.93	7.76	-1	3.81	2.21e-21	1.74e-19	2.47	6.29	1
1953	Trh	chr6	92241133	92241633	3017	-2	2.1e-07	9.64e-07	4.92	6.93	-1	0	0.998	1	2.47	2.46	0
1954	Gm3131	chr13	58543114	58543614	-2414	-2.16	1.11e-06	4.32e-06	4.59	6.75	-1	1.05	0.061	0.246	2.47	3.52	0
1955	Dnmt3c	chr2	153694429	153694929	-1723	-1.87	2.52e-06	9.1e-06	4.72	6.6	-1	0.98	0.097	0.351	2.47	3.45	0
1956	Ptch1	chr13	63548498	63548998	24600	-2.7	3.35e-06	1.17e-05	6.53	9.24	-1	2.48	7.26e-07	9.75e-06	2.47	4.95	1
1957	Zbtb40	chr4	137121639	137122139	-72838	-2.5	4.59e-06	1.56e-05	6.07	8.57	-1	2.56	6.34e-08	1.01e-06	2.47	5.03	1
1958	Gm18428	chr3	76001130	76001630	40093	-1.74	2.26e-05	6.51e-05	4.58	6.32	-1	1.11	0.05	0.215	2.47	3.58	0
1959	Cdyl	chr13	35395644	35396144	-263689	-1.94	3.76e-05	0.000103	5.87	7.81	-1	0.76	0.231	0.645	2.47	3.24	0
1960	Celf5	chr10	81482497	81482997	0	-1.34	0.000141	0.000336	6.57	7.92	-1	1.53	0.0035	0.0231	2.47	4	1
1961	Abcb5	chr12	118930470	118930970	35451	-1.47	0.000312	0.000685	4.84	6.3	-1	0	0.998	1	2.47	2.47	0
1962	Tbxas1	chr6	38773624	38774124	-101280	-1.53	0.000481	0.00101	4.49	6.02	-1	1.61	0.00579	0.0356	2.47	4.08	1
1963	Gm8241	chr1	43902787	43903287	4493	-1.38	0.00128	0.00242	4.78	6.16	-1	1.18	0.0366	0.167	2.47	3.65	0
1964	Lcn12	chr2	25482924	25483424	10487	-1.25	0.00136	0.00255	5.64	6.89	-1	-0.31	0.68	1	2.47	2.16	0
1965	Lrrc10	chr10	117033709	117034209	-11132	-1.18	0.00225	0.00403	5.73	6.91	-1	0.22	0.714	1	2.47	2.69	0
1966	Acss2	chr2	155512402	155512902	-5046	-1.17	0.00362	0.00617	5.13	6.3	-1	0.22	0.743	1	2.47	2.68	0
1967	Gm47466	chr10	108538511	108539011	55861	-3.77	8.42e-17	1.44e-15	5.98	9.75	-1	3.66	9.94e-16	4.17e-14	2.48	6.13	1
1968	Bmp4	chr14	46408314	46408814	-17645	-3.63	5.67e-16	8.88e-15	4.21	7.83	-1	2.68	5.38e-07	7.37e-06	2.48	5.17	1
1969	Mlf2	chr6	124937415	124937915	6029	-3.64	1.52e-13	1.83e-12	5.04	8.68	-1	3.25	8.63e-07	1.14e-05	2.48	5.73	1
1970	Gm17956	chr3	104104851	104105351	-24073	-1.85	2.3e-06	8.38e-06	4.93	6.78	-1	-0.31	0.68	1	2.48	2.17	0
1971	AC115954.1	chr16	24826542	24827042	297148	-1.71	6.27e-06	2.07e-05	5.83	7.54	-1	1.98	0.000209	0.00184	2.48	4.46	1
1972	Gm2606	chr15	12629159	12629659	54270	-2.36	1.12e-05	3.49e-05	6.06	8.42	-1	1.94	0.00025	0.00217	2.48	4.42	1
1973	Gm8250	chr19	18590949	18591449	9494	-1.4	4.76e-05	0.000127	7.15	8.55	-1	3.36	1.45e-11	3.77e-10	2.48	5.84	1
1974	AC116484.1	chr16	24313497	24313997	56235	-1.22	0.00565	0.00924	5.12	6.35	-1	-1.48	0.0848	0.322	2.48	1	0
1975	Apoa1	chr9	46185095	46185595	-42985	-1.03	0.00924	0.0144	5.5	6.54	-1	-1.16	0.158	0.496	2.48	1.32	0
1976	Caly	chr7	140078649	140079149	3399	-1.15	0.0122	0.0185	4.96	6.11	-1	-1.88	0.0385	0.173	2.48	0.59	0
1977	Vmo1	chr11	70509982	70510482	4134	-1.1	0.0255	0.0362	5.08	6.19	-1	0.9	0.173	0.522	2.48	3.38	0
1978	Efhc1	chr1	21008806	21009306	57180	-3.61	5.28e-17	9.2e-16	5.57	9.18	-1	3.19	6.29e-09	1.15e-07	2.56	5.75	1
1979	Bcr	chr10	75111722	75112222	51130	-3.48	3.93e-15	5.65e-14	4.81	8.29	-1	3.49	2.56e-10	5.68e-09	2.56	6.05	1
1980	Usp13	chr3	32817367	32817867	0	-3.54	5.74e-14	7.26e-13	5.16	8.7	-1	1.13	0.0507	0.218	2.56	3.7	0
1981	Gm6807	chr19	45419574	45420074	31121	-3.74	7.38e-13	8.26e-12	4.02	7.76	-1	3.34	3.37e-12	9.45e-11	2.56	5.89	1
1982	Nnmt	chr9	48674298	48674798	-69145	-3.19	3.38e-12	3.5e-11	5.25	8.44	-1	3.52	6.71e-14	2.29e-12	2.56	6.08	1
1983	Gm14441	chr2	22957317	22957817	-43485	-3.18	4e-12	4.1e-11	6.2	9.38	-1	3.04	6.43e-09	1.18e-07	2.56	5.6	1
1984	Dlg1	chr16	31603083	31603583	-59860	-3.14	5.6e-12	5.63e-11	5.52	8.66	-1	2.74	2.9e-09	5.55e-08	2.56	5.3	1
1985	Shroom3	chr5	92792159	92792659	108724	-3.5	1.28e-11	1.22e-10	4.33	7.83	-1	2.8	1.12e-08	1.98e-07	2.56	5.36	1
1986	Cog7	chr7	121939670	121940170	41541	-3.16	3.79e-10	2.9e-09	6.09	9.25	-1	3.99	1.67e-22	1.47e-20	2.56	6.55	1
1987	Npas4	chr19	4992836	4993336	-2865	-2.51	8.6e-09	5.21e-08	6.1	8.61	-1	1.57	0.00531	0.033	2.56	4.13	1
1988	Trim32	chr4	65604722	65605222	0	-1.96	1.36e-08	7.95e-08	7.4	9.36	-1	0.82	0.284	0.71	2.56	3.38	0
1989	Atxn7	chr14	13960961	13961461	0	-1.77	1.42e-07	6.77e-07	7.48	9.25	-1	0.76	0.209	0.601	2.56	3.33	0
1990	Ifit1bl2	chr19	34640584	34641084	0	-1.9	3.04e-07	1.35e-06	6.77	8.67	-1	2.27	1.64e-05	0.000178	2.56	4.83	1
1991	Elf4	chrX	48462632	48463132	0	-1.37	0.000116	0.000281	6.84	8.2	-1	1.25	0.0345	0.159	2.56	3.81	0
1992	Fam169b	chr7	68275879	68276379	2040	-1.57	0.000272	0.000605	6.45	8.02	-1	2.24	0.000879	0.00672	2.56	4.8	1
1993	Gm15425	chr17	8614105	8614605	-45245	-1.56	0.000288	0.000637	4.59	6.15	-1	1.45	0.0454	0.199	2.56	4.01	0
1994	Foxc1	chr13	31801114	31801614	-5019	-1.36	0.000405	0.000864	5.9	7.26	-1	0.59	0.525	1	2.56	3.15	0
1995	Gm19898	chr12	99346736	99347236	101065	-1.19	0.000444	0.000939	8.06	9.25	-1	2.94	8.92e-09	1.6e-07	2.56	5.5	1
1996	Ccnd3	chr17	47531404	47531904	26353	-1.24	0.00102	0.00197	5.71	6.94	-1	-1.57	0.0596	0.244	2.56	0.99	0
1997	Apaf1	chr10	91032357	91032857	49913	-1.28	0.00166	0.00305	5.43	6.71	-1	0.44	0.513	0.987	2.56	3	0
1998	Eppk1	chr15	76117814	76118314	1881	-1.12	0.00258	0.00456	6.57	7.69	-1	2.22	6.65e-05	0.000646	2.56	4.78	1
[truncated: 55,068 more rows]
