# Supplementary material for: Differential chromatin binding of the lung lineage transcription factor NKX2-1 resolves opposing murine alveolar cell fates in vivo
Source: Nat Commun. 2021 May 4;12:2509. doi: 10.1038/s41467-021-22817-6 (PMC8096971; doi:10.1038/s41467-021-22817-6)
Supplement: Supplementary file 12 — Supplementary Data 9 [file 41467_2021_22817_MOESM12_ESM.xlsx]

## Sheet: Sup_Fig7AT2mt
Supplementary Data 9: Peaksets for NKX2-1Sftpc ATAC-seq heatmaps in Fig. 7.
order in heatmap	GNAME	Chromosome	Start	End	distance_to_tss	NKX2-1 Sftpc AT2 v control_logFC	NKX2-1 Sftpc AT2 v control_pval	NKX2-1 Sftpc AT2 v control_qval	control AT2_avg	NKX2-1 Sftpc AT2_avg	AT2 ATACcvm_cat	10wk AT1vAT2 NKX2-1_logFC	10wk AT1vAT2 NKX2-1_pval	10wk AT1vAT2 NKX2-1_qval	10 wk AT2 NKX2-1_avg	10wk AT1 NKX2-1_avg	10wk AT1vAT2 NKX2-1_cat
1	Setd4	chr16	93546321	93546821	57242	5.25	1.5e-86	5.25e-82	4.47	9.71	1	0.06	0.96	0.972	-0.02	0.04	0
2	Gcnt4	chr13	96962746	96963246	38057	4.83	5.89e-82	8.25e-78	5.04	9.87	1	0.06	0.96	0.972	-0.02	0.04	0
3	Mgat3	chr15	80169403	80169903	-3818	4.98	1.14e-81	1.33e-77	4.5	9.48	1	0.06	0.96	0.972	-0.02	0.04	0
4	Gm6044	chr5	64389227	64389727	68971	5.25	1.53e-79	1.53e-75	3.94	9.19	1	0.06	0.96	0.972	-0.02	0.04	0
5	Dnajb1	chr8	83619460	83619960	11267	4.75	7.75e-76	5.43e-72	4.94	9.69	1	0.06	0.96	0.972	-0.02	0.04	0
6	Pllp	chr8	94685924	94686424	9854	4.63	7.9e-74	3.46e-70	4.67	9.3	1	0.06	0.96	0.972	-0.02	0.04	0
7	Plac8	chr5	100548162	100548662	23583	4.81	2.74e-73	1.13e-69	4.61	9.42	1	0.06	0.96	0.972	-0.02	0.04	0
8	Crot	chr5	9040598	9041098	-43274	4.87	6.57e-71	2e-67	4.23	9.1	1	0.06	0.96	0.972	-0.02	0.04	0
9	Slc45a3	chr1	131976857	131977357	13890	5.38	1.63e-70	4.76e-67	4.39	9.78	1	0.06	0.96	0.972	-0.02	0.04	0
10	Ccdc25	chr14	65878794	65879294	41492	4.09	3.47e-65	6.75e-62	5.25	9.34	1	0.06	0.96	0.972	-0.02	0.04	0
11	Klk2-ps	chr7	43914745	43915245	-1009	4.33	2.79e-62	3.99e-59	5.2	9.54	1	0.06	0.96	0.972	-0.02	0.04	0
12	Trim2	chr3	84253269	84253769	53108	4.06	2.62e-61	3.34e-58	5.02	9.08	1	0.06	0.96	0.972	-0.02	0.04	0
13	Gm16558	chr18	25540352	25540852	148551	4.58	2.46e-59	2.47e-56	4.8	9.38	1	0.06	0.96	0.972	-0.02	0.04	0
14	Ccdc124	chr8	70878136	70878636	-4201	4.69	1.41e-58	1.25e-55	3.71	8.4	1	0.06	0.96	0.972	-0.02	0.04	0
15	Krt19	chr11	100157890	100158390	-9225	4.55	1.82e-58	1.6e-55	4.77	9.32	1	0.06	0.96	0.972	-0.02	0.04	0
16	Sdcbp2	chr2	151563096	151563596	-9026	4.26	4.63e-58	3.91e-55	4.91	9.17	1	0.06	0.96	0.972	-0.02	0.04	0
17	Lemd1	chr1	132200869	132201369	9438	3.98	8.65e-57	6.81e-54	5.25	9.23	1	0.06	0.96	0.972	-0.02	0.04	0
18	Slc7a5	chr8	121889241	121889741	17953	4.28	4.35e-56	3.28e-53	4.99	9.27	1	0.06	0.96	0.972	-0.02	0.04	0
19	4930432M17Rik	chr3	121672406	121672906	1644	4.02	4.66e-55	3.08e-52	5.06	9.09	1	0.06	0.96	0.972	-0.02	0.04	0
20	Srr	chr11	74954777	74955277	-28829	4.13	1.58e-54	9.79e-52	4.74	8.87	1	0.06	0.96	0.972	-0.02	0.04	0
21	Gm12038	chr11	20937812	20938312	-90130	4.17	1.73e-54	1.06e-51	4.71	8.88	1	0.06	0.96	0.972	-0.02	0.04	0
22	Csnk1a1	chr18	61614090	61614590	58816	4.57	2.01e-54	1.21e-51	3.64	8.21	1	0.06	0.96	0.972	-0.02	0.04	0
23	Atp2c2	chr8	119716728	119717228	16719	4.86	3.62e-54	2.13e-51	3.71	8.57	1	0.06	0.96	0.972	-0.02	0.04	0
24	Gm2053	chr1	4722227	4722727	12949	3.77	2.11e-53	1.15e-50	5.09	8.85	1	0.06	0.96	0.972	-0.02	0.04	0
25	Gm5673	chr15	56844446	56844946	-61018	4.08	4.65e-53	2.43e-50	4.68	8.75	1	0.06	0.96	0.972	-0.02	0.04	0
26	Oaf	chr9	43261858	43262358	-21947	3.58	1.06e-52	5.32e-50	5.72	9.3	1	0.06	0.96	0.972	-0.02	0.04	0
27	Gm47753	chr13	37592139	37592639	9868	3.71	3.22e-52	1.52e-49	5.09	8.8	1	0.06	0.96	0.972	-0.02	0.04	0
28	Clmn	chr12	104881551	104882051	-16475	4.03	4.5e-52	2.05e-49	5.27	9.3	1	0.06	0.96	0.972	-0.02	0.04	0
29	Gm13549	chr2	59416815	59417315	-17034	4.59	4.68e-52	2.12e-49	3.88	8.48	1	0.06	0.96	0.972	-0.02	0.04	0
30	AC130218.1	chr18	7665908	7666408	26318	5.03	7.43e-52	3.22e-49	3.09	8.12	1	0.06	0.96	0.972	-0.02	0.04	0
31	Gm16273	chr5	66374429	66374929	17511	3.72	1.32e-51	5.42e-49	5.23	8.95	1	0.06	0.96	0.972	-0.02	0.04	0
32	Sidt1	chr16	44328644	44329144	4052	3.63	1.54e-51	6.29e-49	5.5	9.13	1	0.06	0.96	0.972	-0.02	0.04	0
33	Setd4	chr16	93539790	93540290	63773	4.42	2.51e-50	8.87e-48	3.64	8.06	1	0.06	0.96	0.972	-0.02	0.04	0
34	Gm19617	chr5	148464412	148464912	7574	4.25	6.56e-50	2.2e-47	4.18	8.43	1	0.06	0.96	0.972	-0.02	0.04	0
35	Appbp2	chr11	85266141	85266641	-31011	4.21	1.62e-49	5.15e-47	4.04	8.25	1	0.06	0.96	0.972	-0.02	0.04	0
36	Ptprn2	chr12	116483505	116484005	-1715	3.98	2.93e-49	8.85e-47	4.35	8.33	1	0.06	0.96	0.972	-0.02	0.04	0
37	N6amt1	chr16	87103585	87104085	-250100	3.81	3.1e-49	9.32e-47	5.54	9.35	1	0.06	0.96	0.972	-0.02	0.04	0
38	Abcc4	chr14	118678490	118678990	27229	3.65	3.13e-49	9.36e-47	5.25	8.9	1	0.06	0.96	0.972	-0.02	0.04	0
39	Stk11ip	chr1	75517960	75518460	-3069	3.86	7.36e-49	2.1e-46	4.64	8.51	1	0.06	0.96	0.972	-0.02	0.04	0
40	Hnf4a	chr2	163506524	163507024	0	3.86	9.33e-49	2.65e-46	4.91	8.77	1	0.06	0.96	0.972	-0.02	0.04	0
41	Tnfaip8	chr18	49986695	49987195	7268	3.81	2e-48	5.54e-46	5.84	9.65	1	0.06	0.96	0.972	-0.02	0.04	0
42	Cdc42ep5	chr7	4170110	4170610	-5250	5	2.2e-47	5.52e-45	3.94	8.94	1	0.06	0.96	0.972	-0.02	0.04	0
43	Loxl4	chr19	42613574	42614074	-761	3.52	2.85e-47	7.05e-45	5.8	9.32	1	0.06	0.96	0.972	-0.02	0.04	0
44	Gm7318	chr15	78828211	78828711	7401	3.55	4.93e-46	1.09e-43	5.41	8.96	1	0.06	0.96	0.972	-0.02	0.04	0
45	Mroh3	chr1	136177037	136177537	35291	3.64	9.95e-46	2.12e-43	5.29	8.93	1	0.06	0.96	0.972	-0.02	0.04	0
46	Nr2f2	chr7	70304375	70304875	61860	4.05	3.7e-45	7.41e-43	4.09	8.14	1	0.06	0.96	0.972	-0.02	0.04	0
47	Spo11	chr2	172965198	172965698	-12002	4.21	3.97e-45	7.9e-43	4.5	8.71	1	0.06	0.96	0.972	-0.02	0.04	0
48	Gabrp	chr11	33579413	33579913	-454	3.29	4.45e-45	8.79e-43	5.56	8.84	1	0.06	0.96	0.972	-0.02	0.04	0
49	Gm6944	chr18	56035080	56035580	62794	3.25	4.6e-45	9.04e-43	5.59	8.85	1	0.06	0.96	0.972	-0.02	0.04	0
50	Nupr1l	chr5	129921446	129921946	12906	3.85	1.31e-44	2.49e-42	4.83	8.68	1	0.06	0.96	0.972	-0.02	0.04	0
51	Arhgap10	chr8	77276575	77277075	240878	3.07	1.84e-44	3.47e-42	6.04	9.11	1	0.06	0.96	0.972	-0.02	0.04	0
52	Gm5712	chr3	129445830	129446330	12157	4.13	3.19e-44	5.86e-42	4.64	8.77	1	0.06	0.96	0.972	-0.02	0.04	0
53	Psd3	chr8	68105337	68105837	106190	4.12	3.23e-44	5.92e-42	4.09	8.21	1	0.06	0.96	0.972	-0.02	0.04	0
54	4930432M17Rik	chr3	121675255	121675755	4493	3.81	4.38e-44	7.97e-42	4.35	8.16	1	0.06	0.96	0.972	-0.02	0.04	0
55	Gm18154	chr15	61800005	61800505	-25742	4.68	6.23e-44	1.11e-41	3.64	8.32	1	0.06	0.96	0.972	-0.02	0.04	0
56	Gm49425	chr15	101522742	101523242	-5481	4.54	6.98e-44	1.24e-41	3.64	8.18	1	0.06	0.96	0.972	-0.02	0.04	0
57	Adamts16	chr13	70794013	70794513	47298	3.57	2.47e-43	4.16e-41	4.91	8.48	1	0.06	0.96	0.972	-0.02	0.04	0
58	Gm18080	chr14	58480410	58480910	240189	3.4	2.75e-43	4.61e-41	5.56	8.95	1	0.06	0.96	0.972	-0.02	0.04	0
59	Bzw1	chr1	58353444	58353944	-38954	3.85	4.11e-43	6.83e-41	4.94	8.79	1	0.06	0.96	0.972	-0.02	0.04	0
60	Rpl3	chr15	80095530	80096030	-3662	3.89	7e-43	1.14e-40	4.77	8.66	1	0.06	0.96	0.972	-0.02	0.04	0
61	Serpina9	chr12	104008808	104009308	4447	3.4	1.33e-42	2.08e-40	5.01	8.42	1	0.06	0.96	0.972	-0.02	0.04	0
62	Sprr1a	chr3	92492192	92492692	-6297	4.27	1.94e-42	2.94e-40	3.5	7.77	1	0.06	0.96	0.972	-0.02	0.04	0
63	Fam98a	chr17	75581873	75582373	-29927	4.89	2.67e-42	3.95e-40	3.18	8.08	1	0.06	0.96	0.972	-0.02	0.04	0
64	Dusp4	chr8	34669175	34669675	-137622	3.69	6.55e-42	9.29e-40	4.43	8.12	1	0.06	0.96	0.972	-0.02	0.04	0
65	Gm19617	chr5	148466812	148467312	9974	3.95	6.85e-42	9.7e-40	3.94	7.89	1	0.06	0.96	0.972	-0.02	0.04	0
66	Gm5281	chr3	136085117	136085617	-33429	4.14	1.29e-41	1.75e-39	3.89	8.02	1	0.06	0.96	0.972	-0.02	0.04	0
67	Oaf	chr9	43263800	43264300	-23889	3.15	1.56e-41	2.09e-39	5.49	8.63	1	0.06	0.96	0.972	-0.02	0.04	0
68	Bcl2	chr1	106591302	106591802	122472	3.11	2.69e-41	3.49e-39	5.69	8.8	1	0.06	0.96	0.972	-0.02	0.04	0
69	Gm13215	chr4	132151582	132152082	-2698	3.1	3.56e-41	4.53e-39	6.24	9.34	1	0.06	0.96	0.972	-0.02	0.04	0
70	Rap1gds1	chr3	139036989	139037489	37712	4.99	1.09e-40	1.31e-38	3.51	8.49	1	0.06	0.96	0.972	-0.02	0.04	0
71	Gm13566	chr2	60583472	60583972	5935	3.75	1.11e-40	1.32e-38	4.14	7.89	1	0.06	0.96	0.972	-0.02	0.04	0
72	Rbpj	chr5	53497103	53497603	30951	4.21	1.16e-40	1.38e-38	3.35	7.57	1	0.06	0.96	0.972	-0.02	0.04	0
73	Pde4d	chr13	108552246	108552746	102298	3.73	1.24e-40	1.47e-38	4.18	7.91	1	0.06	0.96	0.972	-0.02	0.04	0
74	Gm19010	chr13	101478538	101479038	78793	4.04	1.71e-40	1.98e-38	4.43	8.47	1	0.06	0.96	0.972	-0.02	0.04	0
75	Oaf	chr9	43251789	43252289	-11878	3.41	1.71e-40	1.98e-38	4.8	8.2	1	0.06	0.96	0.972	-0.02	0.04	0
76	Klf3	chr5	64587872	64588372	-215016	4.37	2.34e-40	2.67e-38	3.5	7.88	1	0.06	0.96	0.972	-0.02	0.04	0
77	Pla2g10	chr16	13729456	13729956	1027	5.18	4.16e-40	4.62e-38	3.71	8.88	1	0.06	0.96	0.972	-0.02	0.04	0
78	Olfr412	chr11	74439068	74439568	76999	3.74	5.61e-40	6.1e-38	5.04	8.78	1	0.06	0.96	0.972	-0.02	0.04	0
79	S100a11	chr3	93517297	93517797	-2691	3.4	1.88e-39	1.94e-37	4.91	8.31	1	0.06	0.96	0.972	-0.02	0.04	0
80	Prpf18	chr2	4421676	4422176	229937	3.31	3.01e-39	3.07e-37	5.07	8.38	1	0.06	0.96	0.972	-0.02	0.04	0
81	Gm4204	chr1	135208629	135209129	-22866	3.67	1.23e-38	1.18e-36	4.18	7.85	1	0.06	0.96	0.972	-0.02	0.04	0
82	Ereg	chr5	91098145	91098645	23523	4.1	1.37e-38	1.31e-36	4.57	8.67	1	0.06	0.96	0.972	-0.02	0.04	0
83	Slc25a48	chr13	56434390	56434890	-3465	4.01	1.38e-38	1.31e-36	4.13	8.14	1	0.06	0.96	0.972	-0.02	0.04	0
84	Samd7	chr3	30727102	30727602	-18691	3.14	1.55e-38	1.47e-36	5.75	8.9	1	0.06	0.96	0.972	-0.02	0.04	0
85	Lrp1	chr10	127586140	127586640	34508	3.72	1.65e-38	1.56e-36	4.7	8.42	1	0.06	0.96	0.972	-0.02	0.04	0
86	Gm18255	chr7	102389095	102389595	-10758	3.75	1.76e-38	1.65e-36	4.23	7.98	1	0.06	0.96	0.972	-0.02	0.04	0
87	Gm19726	chr6	101101958	101102458	44021	3.53	2.13e-38	1.99e-36	4.39	7.92	1	0.06	0.96	0.972	-0.02	0.04	0
88	Gm15905	chr10	127924918	127925418	3849	3.08	4.58e-38	4.1e-36	5.8	8.88	1	0.06	0.96	0.972	-0.02	0.04	0
89	B4galnt3	chr6	120309313	120309813	-14754	4.24	5.62e-38	4.99e-36	3.94	8.17	1	0.06	0.96	0.972	-0.02	0.04	0
90	Gm18699	chr1	89026004	89026504	-22470	4.14	8.83e-38	7.68e-36	3.43	7.57	1	0.06	0.96	0.972	-0.02	0.04	0
91	Lsg1	chr16	30590490	30590990	-2898	3.47	8.92e-38	7.75e-36	4.43	7.9	1	0.06	0.96	0.972	-0.02	0.04	0
92	Gm32381	chr6	99161919	99162419	-301104	3.54	1.54e-37	1.3e-35	4.43	7.97	1	0.06	0.96	0.972	-0.02	0.04	0
93	Duoxa1	chr2	122306126	122306626	7104	3.96	2.55e-37	2.12e-35	3.71	7.67	1	0.06	0.96	0.972	-0.02	0.04	0
94	Ywhaq	chr12	21437010	21437510	-19373	3.84	4.73e-37	3.79e-35	4.09	7.94	1	0.06	0.96	0.972	-0.02	0.04	0
95	Klf7	chr1	64111862	64112362	9920	3.94	4.77e-37	3.82e-35	3.57	7.51	1	0.06	0.96	0.972	-0.02	0.04	0
96	Sytl2	chr7	90316779	90317279	14527	4.01	6.63e-37	5.23e-35	3.71	7.71	1	0.06	0.96	0.972	-0.02	0.04	0
97	6030408B16Rik	chr15	101320718	101321218	27506	2.95	8.04e-37	6.27e-35	5.91	8.86	1	0.06	0.96	0.972	-0.02	0.04	0
98	Rps6-ps2	chr8	88792625	88793125	-13266	3.33	8.84e-37	6.85e-35	5.11	8.44	1	0.06	0.96	0.972	-0.02	0.04	0
99	Hpcal1	chr12	17666015	17666515	-24341	3.01	1.78e-36	1.33e-34	6.17	9.18	1	0.06	0.96	0.972	-0.02	0.04	0
100	Gm8664	chr15	37184403	37184903	-1702	4.13	1.93e-36	1.44e-34	4.39	8.52	1	0.06	0.96	0.972	-0.02	0.04	0
101	Rpl36-ps3	chr12	12619376	12619876	-292146	3.24	2.16e-36	1.6e-34	5.16	8.4	1	0.06	0.96	0.972	-0.02	0.04	0
102	Gm7132	chr3	15098345	15098845	-123793	3.71	2.57e-36	1.88e-34	4.04	7.75	1	0.06	0.96	0.972	-0.02	0.04	0
103	Gm34783	chr7	71038501	71039001	-125681	3.33	4.5e-36	3.16e-34	4.91	8.24	1	0.06	0.96	0.972	-0.02	0.04	0
104	Rps11-ps3	chr4	10972531	10973031	25923	3.92	4.75e-36	3.33e-34	3.88	7.8	1	0.06	0.96	0.972	-0.02	0.04	0
105	Krt15	chr11	100139312	100139812	-3384	3.44	8.89e-36	6.02e-34	4.83	8.26	1	0.06	0.96	0.972	-0.02	0.04	0
106	Gm12366	chr4	35199528	35200028	2947	3.7	1.06e-35	7.13e-34	3.94	7.63	1	0.06	0.96	0.972	-0.02	0.04	0
107	Sec16b	chr1	157525792	157526292	19064	3.28	2.41e-35	1.56e-33	5.61	8.89	1	0.06	0.96	0.972	-0.02	0.04	0
108	Tgfbi	chr13	56648492	56648992	38969	3.83	3.44e-35	2.19e-33	4.74	8.57	1	0.06	0.96	0.972	-0.02	0.04	0
109	Vopp1	chr6	57799120	57799620	25539	3.87	3.51e-35	2.24e-33	3.64	7.51	1	0.06	0.96	0.972	-0.02	0.04	0
110	Usp25	chr16	76992477	76992977	-20729	4.27	3.9e-35	2.47e-33	3.18	7.45	1	0.06	0.96	0.972	-0.02	0.04	0
111	Hsd17b3	chr13	64105679	64106179	-16449	4.17	6.55e-35	4.05e-33	4.18	8.35	1	0.06	0.96	0.972	-0.02	0.04	0
112	Borcs5	chr6	134661015	134661515	21505	3.83	1.49e-34	8.95e-33	4.04	7.87	1	0.06	0.96	0.972	-0.02	0.04	0
113	Eml4	chr17	83319837	83320337	-30594	3.65	1.56e-34	9.39e-33	3.88	7.53	1	0.06	0.96	0.972	-0.02	0.04	0
114	4933415F23Rik	chr1	23163348	23163848	-61095	3.21	1.66e-34	9.95e-33	4.8	8.01	1	0.06	0.96	0.972	-0.02	0.04	0
115	Sox2	chr3	34949741	34950241	299336	3.71	1.71e-34	1.02e-32	3.99	7.7	1	0.06	0.96	0.972	-0.02	0.04	0
116	Grik4	chr9	42861158	42861658	82835	3.23	2.07e-34	1.22e-32	4.64	7.87	1	0.06	0.96	0.972	-0.02	0.04	0
117	Gm48800	chr13	18195734	18196234	-99780	3.21	2.51e-34	1.48e-32	5.51	8.71	1	0.06	0.96	0.972	-0.02	0.04	0
118	Gm48080	chr12	29022977	29023477	-136595	3.73	2.65e-34	1.55e-32	4.35	8.08	1	0.06	0.96	0.972	-0.02	0.04	0
119	Pced1c-ps	chr1	69433889	69434389	56568	3.25	3.16e-34	1.84e-32	4.94	8.19	1	0.06	0.96	0.972	-0.02	0.04	0
120	Birc5	chr11	117838482	117838982	-10269	4.55	5.63e-34	3.2e-32	3.35	7.9	1	0.06	0.96	0.972	-0.02	0.04	0
121	Pigm	chr1	172413433	172413933	36887	4.23	8.75e-34	4.88e-32	3.77	8	1	0.06	0.96	0.972	-0.02	0.04	0
122	Lypd6b	chr2	49815729	49816229	28041	2.79	1.01e-33	5.58e-32	6.28	9.07	1	0.06	0.96	0.972	-0.02	0.04	0
123	Gm18154	chr15	61618984	61619484	-206763	3.58	1.05e-33	5.81e-32	4.35	7.93	1	0.06	0.96	0.972	-0.02	0.04	0
124	Gm48325	chr13	46959096	46959596	-13403	4.97	1.44e-33	7.87e-32	1.99	6.96	1	0.06	0.96	0.972	-0.02	0.04	0
125	AC113060.1	chr13	111862266	111862766	21411	3.25	1.48e-33	8.07e-32	4.67	7.92	1	0.06	0.96	0.972	-0.02	0.04	0
126	Cacna2d4	chr6	119230768	119231268	-5258	3.11	1.58e-33	8.58e-32	4.85	7.96	1	0.06	0.96	0.972	-0.02	0.04	0
127	Gjb2	chr14	57089048	57089548	15154	3.9	1.58e-33	8.58e-32	4.54	8.44	1	0.06	0.96	0.972	-0.02	0.04	0
128	Smad2	chr18	76053226	76053726	-187854	2.61	1.67e-33	9.01e-32	6.28	8.89	1	0.06	0.96	0.972	-0.02	0.04	0
129	Spp1	chr5	104399416	104399916	-35202	3.67	1.89e-33	1.01e-31	4.18	7.86	1	0.06	0.96	0.972	-0.02	0.04	0
130	Fam107a	chr14	8326939	8327439	-8916	3.45	1.94e-33	1.04e-31	4.43	7.88	1	0.06	0.96	0.972	-0.02	0.04	0
131	Gm5599	chr7	113087621	113088121	-114738	4	2.65e-33	1.4e-31	3.27	7.27	1	0.06	0.96	0.972	-0.02	0.04	0
132	Ybx1	chr4	119285322	119285822	8782	3.08	2.75e-33	1.44e-31	5.56	8.64	1	0.06	0.96	0.972	-0.02	0.04	0
133	Bcas1	chr2	170427643	170428143	0	3.41	2.78e-33	1.46e-31	4.35	7.76	1	0.06	0.96	0.972	-0.02	0.04	0
134	Dynlt1-ps1	chr6	135351538	135352038	-1789	3.94	3.12e-33	1.62e-31	3.77	7.71	1	0.06	0.96	0.972	-0.02	0.04	0
135	Fbln2	chr6	91210704	91211204	-1251	4.47	3.18e-33	1.65e-31	3.35	7.82	1	0.06	0.96	0.972	-0.02	0.04	0
136	Mtfr1l	chr4	134540774	134541274	-5387	3.22	4.27e-33	2.18e-31	4.88	8.1	1	0.06	0.96	0.972	-0.02	0.04	0
137	Tal2	chr4	53771833	53772333	-7372	4.39	6.34e-33	3.17e-31	2.99	7.38	1	0.06	0.96	0.972	-0.02	0.04	0
138	Fer1l4	chr2	156052784	156053284	0	3.49	7.26e-33	3.61e-31	5.09	8.58	1	0.06	0.96	0.972	-0.02	0.04	0
139	Sel1l3	chr5	53240243	53240743	-26316	3.42	1.1e-32	5.38e-31	4.14	7.55	1	0.06	0.96	0.972	-0.02	0.04	0
140	Gm42791	chr5	149017532	149018032	-22385	3.21	1.12e-32	5.46e-31	4.54	7.75	1	0.06	0.96	0.972	-0.02	0.04	0
141	Mospd4	chr18	46424461	46424961	40829	3.45	1.33e-32	6.44e-31	4.18	7.63	1	0.06	0.96	0.972	-0.02	0.04	0
142	Gm5215	chr15	54353631	54354131	-41266	3.4	1.36e-32	6.61e-31	4.14	7.54	1	0.06	0.96	0.972	-0.02	0.04	0
143	Gm37281	chr3	30189349	30189849	262813	2.72	1.53e-32	7.4e-31	5.74	8.46	1	0.06	0.96	0.972	-0.02	0.04	0
144	Csnk1a1	chr18	61618924	61619424	63650	2.93	1.55e-32	7.49e-31	5.27	8.2	1	0.06	0.96	0.972	-0.02	0.04	0
145	AC131796.3	chr18	6662482	6662982	28335	4.08	2.16e-32	1.02e-30	3.18	7.27	1	0.06	0.96	0.972	-0.02	0.04	0
146	Gm7804	chr1	172428599	172429099	-29470	4.27	2.52e-32	1.19e-30	2.99	7.27	1	0.06	0.96	0.972	-0.02	0.04	0
147	Ddx1	chr12	13202187	13202687	46526	2.85	2.69e-32	1.27e-30	5.94	8.79	1	0.06	0.96	0.972	-0.02	0.04	0
148	Rin3	chr12	102242069	102242569	-40479	2.75	2.71e-32	1.28e-30	5.67	8.42	1	0.06	0.96	0.972	-0.02	0.04	0
149	Barx2	chr9	31856328	31856828	56634	3.98	3.02e-32	1.42e-30	4.18	8.16	1	0.06	0.96	0.972	-0.02	0.04	0
150	Gm9022	chr14	58631232	58631732	248496	3.2	3.19e-32	1.5e-30	4.61	7.81	1	0.06	0.96	0.972	-0.02	0.04	0
151	Atp5l2-ps	chr11	97769725	97770225	1665	3.99	3.76e-32	1.75e-30	4.74	8.73	1	0.06	0.96	0.972	-0.02	0.04	0
152	Usp26	chrX	51814399	51814899	-13166	3.12	3.76e-32	1.75e-30	4.77	7.89	1	0.06	0.96	0.972	-0.02	0.04	0
153	Gm17832	chr13	102018520	102019020	98100	3.43	3.8e-32	1.76e-30	4.18	7.61	1	0.06	0.96	0.972	-0.02	0.04	0
154	Gm7804	chr1	172423337	172423837	-34732	2.52	4.11e-32	1.9e-30	6.43	8.95	1	0.06	0.96	0.972	-0.02	0.04	0
155	Haao	chr17	84014264	84014764	-166301	2.99	4.59e-32	2.12e-30	5.49	8.48	1	0.06	0.96	0.972	-0.02	0.04	0
156	Gm6944	chr18	56008101	56008601	35815	3.01	5.07e-32	2.32e-30	5.11	8.12	1	0.06	0.96	0.972	-0.02	0.04	0
157	Ppp4r1	chr17	65810994	65811494	28421	2.91	5.73e-32	2.6e-30	5.39	8.3	1	0.06	0.96	0.972	-0.02	0.04	0
158	AC166114.1	chr16	48698600	48699100	51348	2.88	5.75e-32	2.61e-30	5.39	8.27	1	0.06	0.96	0.972	-0.02	0.04	0
159	Irf2bp1	chr7	19010499	19010999	6455	2.84	5.97e-32	2.71e-30	5.99	8.82	1	0.06	0.96	0.972	-0.02	0.04	0
160	Gm16558	chr18	25538604	25539104	146803	3.15	6.42e-32	2.91e-30	5.45	8.6	1	0.06	0.96	0.972	-0.02	0.04	0
161	Gtf2ird1	chr5	134418271	134418771	37945	3.66	8.18e-32	3.64e-30	4.43	8.09	1	0.06	0.96	0.972	-0.02	0.04	0
162	Bok	chr1	93688196	93688696	2536	3.29	8.19e-32	3.65e-30	4.8	8.08	1	0.06	0.96	0.972	-0.02	0.04	0
163	Sox2	chr3	35068448	35068948	418043	3.75	8.25e-32	3.67e-30	3.64	7.39	1	0.06	0.96	0.972	-0.02	0.04	0
164	Sox11	chr12	27796590	27797090	-454016	3.03	8.65e-32	3.83e-30	5.5	8.54	1	0.06	0.96	0.972	-0.02	0.04	0
165	Akr1c18	chr13	4119085	4119585	31069	3.33	9.66e-32	4.26e-30	4.27	7.6	1	0.06	0.96	0.972	-0.02	0.04	0
166	Gm7804	chr1	172462454	172462954	3885	3.83	9.9e-32	4.36e-30	5.09	8.92	1	0.06	0.96	0.972	-0.02	0.04	0
167	Foxn1	chr11	78386451	78386951	0	4.18	1.02e-31	4.5e-30	2.77	6.95	1	0.06	0.96	0.972	-0.02	0.04	0
168	Gm13472	chr2	48446217	48446717	58180	2.94	1.08e-31	4.74e-30	5.04	7.98	1	0.06	0.96	0.972	-0.02	0.04	0
169	Gm18409	chr10	99638523	99639023	2897	3.46	1.65e-31	7.11e-30	3.99	7.45	1	0.06	0.96	0.972	-0.02	0.04	0
170	Gm11822	chr4	11420944	11421444	-180	3.03	2.26e-31	9.6e-30	5.2	8.24	1	0.06	0.96	0.972	-0.02	0.04	0
171	Gm43730	chr3	58311163	58311663	3647	3.69	3.42e-31	1.43e-29	4.23	7.92	1	0.06	0.96	0.972	-0.02	0.04	0
172	Gm12520	chr4	55902803	55903303	-259637	3.47	5.21e-31	2.14e-29	4.83	8.29	1	0.06	0.96	0.972	-0.02	0.04	0
173	Ivd	chr2	118872854	118873354	10900	3.6	5.31e-31	2.18e-29	4.67	8.27	1	0.06	0.96	0.972	-0.02	0.04	0
174	Iffo2	chr4	139521843	139522343	-8205	3.52	5.6e-31	2.29e-29	4.58	8.09	1	0.06	0.96	0.972	-0.02	0.04	0
175	Slc27a3	chr3	90374304	90374804	15134	4	5.71e-31	2.34e-29	2.99	6.99	1	0.06	0.96	0.972	-0.02	0.04	0
176	Slc45a4	chr15	73654284	73654784	-8522	3.63	6.81e-31	2.77e-29	3.57	7.21	1	0.06	0.96	0.972	-0.02	0.04	0
177	Apoo-ps	chr13	107711249	107711749	-296520	3.91	8.59e-31	3.45e-29	3.94	7.85	1	0.06	0.96	0.972	-0.02	0.04	0
178	Sh2d4b	chr14	40914586	40915086	-21320	4.21	1.37e-30	5.41e-29	4.39	8.6	1	0.06	0.96	0.972	-0.02	0.04	0
179	Tdgf1-ps2	chr17	12231045	12231545	41124	3.43	2.32e-30	8.92e-29	3.99	7.43	1	0.06	0.96	0.972	-0.02	0.04	0
180	Gm20620	chr9	58654456	58654956	41055	3.2	3.41e-30	1.29e-28	4.31	7.52	1	0.06	0.96	0.972	-0.02	0.04	0
181	Spon1	chr7	113730354	113730854	-35144	3.36	3.49e-30	1.32e-28	6.31	9.67	1	0.06	0.96	0.972	-0.02	0.04	0
182	Gm15720	chr6	146424647	146425147	38460	2.86	3.7e-30	1.39e-28	5.41	8.27	1	0.06	0.96	0.972	-0.02	0.04	0
183	Ppfia1	chr7	144566865	144567365	-13136	2.78	4.05e-30	1.52e-28	6.54	9.32	1	0.06	0.96	0.972	-0.02	0.04	0
184	Ak5	chr3	152568757	152569257	99103	3.11	4.37e-30	1.63e-28	4.67	7.79	1	0.06	0.96	0.972	-0.02	0.04	0
185	Zmiz1	chr14	25405135	25405635	-53550	3.22	4.57e-30	1.7e-28	4.35	7.58	1	0.06	0.96	0.972	-0.02	0.04	0
186	Cerk	chr15	86189034	86189534	-2893	2.49	4.67e-30	1.73e-28	6.5	8.99	1	0.06	0.96	0.972	-0.02	0.04	0
187	Cacna1d	chr14	30498152	30498652	-6697	3.02	4.74e-30	1.76e-28	4.94	7.96	1	0.06	0.96	0.972	-0.02	0.04	0
188	Appl2	chr10	83624811	83625311	23427	3.88	5.63e-30	2.07e-28	4.13	8.02	1	0.06	0.96	0.972	-0.02	0.04	0
189	Pax9	chr12	56905715	56906215	213948	3.57	5.82e-30	2.14e-28	4.09	7.66	1	0.06	0.96	0.972	-0.02	0.04	0
190	Poc1b	chr10	99053386	99053886	-53150	2.8	8.33e-30	3.01e-28	5.18	7.99	1	0.06	0.96	0.972	-0.02	0.04	0
191	Gm17820	chr12	32555466	32555966	-68048	4.32	1.04e-29	3.73e-28	2.77	7.09	1	0.06	0.96	0.972	-0.02	0.04	0
192	Cdh3	chr8	106518691	106519191	7800	3.6	1.29e-29	4.55e-28	3.71	7.31	1	0.06	0.96	0.972	-0.02	0.04	0
193	Atl2	chr17	79832265	79832765	63358	2.61	1.66e-29	5.83e-28	5.81	8.42	1	0.06	0.96	0.972	-0.02	0.04	0
194	Nrbf2	chr10	67287905	67288405	-2600	2.61	2.18e-29	7.57e-28	6.69	9.3	1	0.06	0.96	0.972	-0.02	0.04	0
195	Igdcc4	chr9	65107862	65108362	6376	2.63	2.19e-29	7.58e-28	5.71	8.33	1	0.06	0.96	0.972	-0.02	0.04	0
196	Slc2a1	chr4	119120035	119120535	11324	3.1	2.28e-29	7.9e-28	4.86	7.95	1	0.06	0.96	0.972	-0.02	0.04	0
197	Gm12537	chr4	57353083	57353583	18371	4.38	2.85e-29	9.79e-28	2.77	7.15	1	0.06	0.96	0.972	-0.02	0.04	0
198	Gm6044	chr5	64430456	64430956	110200	3.3	3e-29	1.03e-27	4.58	7.87	1	0.06	0.96	0.972	-0.02	0.04	0
199	Id2	chr12	25131936	25132436	-34796	3.47	3.11e-29	1.07e-27	3.71	7.18	1	0.06	0.96	0.972	-0.02	0.04	0
200	Lad1	chr1	135812581	135813081	-5517	4.05	3.53e-29	1.2e-27	4.13	8.19	1	0.06	0.96	0.972	-0.02	0.04	0
201	Cflar	chr1	58729410	58729910	17902	3.38	3.9e-29	1.31e-27	4.09	7.47	1	0.06	0.96	0.972	-0.02	0.04	0
202	Ccdc187	chr2	26298286	26298786	-3729	3.01	3.94e-29	1.33e-27	4.77	7.77	1	0.06	0.96	0.972	-0.02	0.04	0
203	Pla2r1	chr2	60549785	60550285	3023	3.2	4.54e-29	1.52e-27	4.91	8.11	1	0.06	0.96	0.972	-0.02	0.04	0
204	Scara3	chr14	65937662	65938162	15773	3.43	4.73e-29	1.58e-27	3.83	7.25	1	0.06	0.96	0.972	-0.02	0.04	0
205	Gm9320	chr17	70888614	70889114	34847	2.63	5.1e-29	1.7e-27	5.95	8.58	1	0.06	0.96	0.972	-0.02	0.04	0
206	Smim5	chr11	115884297	115884797	-15169	4.55	5.58e-29	1.85e-27	2.89	7.44	1	0.06	0.96	0.972	-0.02	0.04	0
207	Gm17740	chr14	69763529	69764029	0	2.79	5.67e-29	1.88e-27	5.62	8.42	1	0.06	0.96	0.972	-0.02	0.04	0
208	Acot11	chr4	106808362	106808862	-3364	3.31	5.75e-29	1.9e-27	4.09	7.4	1	0.06	0.96	0.972	-0.02	0.04	0
209	Gm13792	chr2	92772493	92772993	100316	3.27	6.38e-29	2.1e-27	4.31	7.59	1	0.06	0.96	0.972	-0.02	0.04	0
210	Zcchc24	chr14	25750565	25751065	17974	3.05	6.84e-29	2.25e-27	4.8	7.85	1	0.06	0.96	0.972	-0.02	0.04	0
211	Snx6	chr12	54811534	54812034	-15831	3.21	6.97e-29	2.28e-27	5.06	8.28	1	0.06	0.96	0.972	-0.02	0.04	0
212	Nutm1	chr2	112254624	112255124	4167	3.3	8.72e-29	2.84e-27	4.35	7.65	1	0.06	0.96	0.972	-0.02	0.04	0
213	Gabrp	chr11	33587087	33587587	-8128	3.27	9.55e-29	3.1e-27	4.09	7.36	1	0.06	0.96	0.972	-0.02	0.04	0
214	Pdcl2	chr5	76345993	76346493	-14837	3.19	1.04e-28	3.36e-27	4.88	8.07	1	0.06	0.96	0.972	-0.02	0.04	0
215	Mocs2	chr13	114852607	114853107	34371	2.84	1.2e-28	3.88e-27	5.09	7.93	1	0.06	0.96	0.972	-0.02	0.04	0
216	Gm20564	chr15	99917171	99917671	-1271	3.65	1.29e-28	4.15e-27	3.99	7.64	1	0.06	0.96	0.972	-0.02	0.04	0
217	Csf2	chr11	54224489	54224989	24678	3.11	1.39e-28	4.43e-27	5.04	8.15	1	0.06	0.96	0.972	-0.02	0.04	0
218	Plekhs1	chr19	56451800	56452300	-9340	3.26	1.6e-28	5.07e-27	4.5	7.76	1	0.06	0.96	0.972	-0.02	0.04	0
219	Cdc42ep2	chr19	5940150	5940650	-15334	3.9	2.04e-28	6.42e-27	4.74	8.64	1	0.06	0.96	0.972	-0.02	0.04	0
220	Gm38364	chr3	10305557	10306057	-2991	3.79	2.4e-28	7.47e-27	3.09	6.88	1	0.06	0.96	0.972	-0.02	0.04	0
221	Tc2n	chr12	101751684	101752184	-33161	3.42	2.54e-28	7.91e-27	3.77	7.19	1	0.06	0.96	0.972	-0.02	0.04	0
222	Cpeb2	chr5	43110066	43110566	-122604	3.47	2.67e-28	8.3e-27	4.09	7.56	1	0.06	0.96	0.972	-0.02	0.04	0
223	Lfng	chr5	140604273	140604773	-2547	3.48	3.61e-28	1.1e-26	3.83	7.31	1	0.06	0.96	0.972	-0.02	0.04	0
224	Lpcat2	chr8	92844324	92844824	-10515	4.59	4e-28	1.21e-26	1.99	6.58	1	0.06	0.96	0.972	-0.02	0.04	0
225	Lrig1	chr6	94748305	94748805	-48147	3.04	4.14e-28	1.25e-26	4.86	7.89	1	0.06	0.96	0.972	-0.02	0.04	0
226	Ap3d1	chr10	80727637	80728137	14127	3.18	4.76e-28	1.43e-26	4.74	7.92	1	0.06	0.96	0.972	-0.02	0.04	0
227	Lrp6	chr6	134597779	134598279	-30814	3.73	4.92e-28	1.48e-26	3.27	7	1	0.06	0.96	0.972	-0.02	0.04	0
228	Relb	chr7	19634912	19635412	-5474	3.02	5.59e-28	1.67e-26	4.57	7.6	1	0.06	0.96	0.972	-0.02	0.04	0
229	Gm14036	chr2	134845295	134845795	41346	3.13	5.9e-28	1.76e-26	4.73	7.86	1	0.06	0.96	0.972	-0.02	0.04	0
230	Rab15	chr12	76874021	76874521	-51113	3.59	6.26e-28	1.86e-26	3.71	7.3	1	0.06	0.96	0.972	-0.02	0.04	0
231	Sardh	chr2	27310855	27311355	-62518	2.95	8.37e-28	2.47e-26	4.74	7.69	1	0.06	0.96	0.972	-0.02	0.04	0
232	Usp49	chr17	47654094	47654594	23404	4.15	9.77e-28	2.86e-26	2.99	7.14	1	0.06	0.96	0.972	-0.02	0.04	0
233	Cldn11	chr3	31134267	31134767	-15153	2.78	1.13e-27	3.28e-26	5.04	7.82	1	0.06	0.96	0.972	-0.02	0.04	0
234	Hmga1	chr17	27547192	27547692	-8805	2.42	1.17e-27	3.38e-26	6.83	9.25	1	0.06	0.96	0.972	-0.02	0.04	0
235	Lin28a	chr4	134009674	134010174	8667	3.83	1.24e-27	3.59e-26	3.77	7.6	1	0.06	0.96	0.972	-0.02	0.04	0
236	Rpl31-ps20	chr19	30118855	30119355	-41265	3.88	1.44e-27	4.13e-26	3.82	7.71	1	0.06	0.96	0.972	-0.02	0.04	0
237	Uox	chr3	146567771	146568271	-2155	3.1	1.54e-27	4.41e-26	5.69	8.79	1	0.06	0.96	0.972	-0.02	0.04	0
238	Eml1	chr12	108393599	108394099	22642	2.76	1.56e-27	4.47e-26	5.66	8.41	1	0.06	0.96	0.972	-0.02	0.04	0
239	AC156020.1	chr16	55777681	55778181	37763	3.24	1.69e-27	4.82e-26	4.04	7.28	1	0.06	0.96	0.972	-0.02	0.04	0
240	Cdk6	chr5	3306152	3306652	-34833	3.77	1.82e-27	5.15e-26	3.18	6.95	1	0.06	0.96	0.972	-0.02	0.04	0
241	Afap1l2	chr19	56999771	57000271	7957	3.37	2.05e-27	5.8e-26	3.88	7.26	1	0.06	0.96	0.972	-0.02	0.04	0
242	Gm7393	chr17	14886805	14887305	-54660	3.33	2.06e-27	5.81e-26	4.47	7.79	1	0.06	0.96	0.972	-0.02	0.04	0
243	Tex36	chr7	133382270	133382770	219388	3.21	2.76e-27	7.69e-26	4.43	7.65	1	0.06	0.96	0.972	-0.02	0.04	0
244	Stambpl1	chr19	34208990	34209490	16761	3.29	3.21e-27	8.91e-26	4.31	7.61	1	0.06	0.96	0.972	-0.02	0.04	0
245	Sema6a	chr18	47313382	47313882	54988	3.33	3.25e-27	9.01e-26	3.77	7.1	1	0.06	0.96	0.972	-0.02	0.04	0
246	Gm6485	chr3	104741884	104742384	10781	3.65	3.49e-27	9.6e-26	4.35	8.01	1	0.06	0.96	0.972	-0.02	0.04	0
247	Vwa2	chr19	56935102	56935602	60853	3.95	3.5e-27	9.63e-26	3.64	7.59	1	0.06	0.96	0.972	-0.02	0.04	0
248	Myo7a	chr7	98119327	98119827	0	2.45	3.78e-27	1.04e-25	6.04	8.49	1	0.06	0.96	0.972	-0.02	0.04	0
249	Susd4	chr1	182826496	182826996	62636	2.67	4.67e-27	1.27e-25	5.23	7.9	1	0.06	0.96	0.972	-0.02	0.04	0
250	Ncor2	chr5	125252632	125253132	-73413	3.18	5.99e-27	1.62e-25	4.71	7.89	1	0.06	0.96	0.972	-0.02	0.04	0
251	4930578I06Rik	chr14	63982979	63983479	4311	2.77	7.58e-27	2.03e-25	6.63	9.41	1	0.06	0.96	0.972	-0.02	0.04	0
252	Tspan3	chr9	56129692	56130192	35285	3.69	9.8e-27	2.6e-25	4.31	8	1	0.06	0.96	0.972	-0.02	0.04	0
253	Tm9sf3	chr19	41306011	41306511	-42007	3.24	1.14e-26	3e-25	4.09	7.33	1	0.06	0.96	0.972	-0.02	0.04	0
254	Gm2979	chr3	30981941	30982441	7292	2.29	1.15e-26	3.02e-25	6.33	8.63	1	0.06	0.96	0.972	-0.02	0.04	0
255	Dgat2	chr7	99200189	99200689	-17470	3.14	1.27e-26	3.33e-25	5.11	8.25	1	0.06	0.96	0.972	-0.02	0.04	0
256	Megf10	chr18	57082569	57083069	-50021	2.86	1.3e-26	3.39e-25	4.77	7.62	1	0.06	0.96	0.972	-0.02	0.04	0
257	Gm18777	chr10	66904908	66905408	-163749	2.98	1.31e-26	3.41e-25	4.43	7.41	1	0.06	0.96	0.972	-0.02	0.04	0
258	Zfp36l2	chr17	84131629	84132129	55818	3.29	1.93e-26	4.98e-25	4.09	7.38	1	0.06	0.96	0.972	-0.02	0.04	0
259	Apoo-ps	chr13	107714007	107714507	-299278	2.75	2.32e-26	5.95e-25	5.06	7.82	1	0.06	0.96	0.972	-0.02	0.04	0
260	Adora1	chr1	134237400	134237900	-1969	3.72	2.47e-26	6.31e-25	4.14	7.86	1	0.06	0.96	0.972	-0.02	0.04	0
261	Teddm2	chr1	153999739	154000239	-99511	4.06	2.57e-26	6.54e-25	3.09	7.14	1	0.06	0.96	0.972	-0.02	0.04	0
262	Nepro	chr16	44700603	44701103	-23198	3.33	2.7e-26	6.88e-25	3.7	7.03	1	0.06	0.96	0.972	-0.02	0.04	0
263	Xcl1	chr1	164993161	164993661	-57634	3.62	3.61e-26	9.07e-25	3.94	7.56	1	0.06	0.96	0.972	-0.02	0.04	0
264	Cdkn2aipnl	chr11	51957814	51958314	-9347	3.58	3.73e-26	9.34e-25	3.43	7.01	1	0.06	0.96	0.972	-0.02	0.04	0
265	Prss22	chr17	24000436	24000936	-2336	2.63	3.86e-26	9.64e-25	5.37	8	1	0.06	0.96	0.972	-0.02	0.04	0
266	Gm15272	chr10	24388327	24388827	125684	3.05	5.16e-26	1.27e-24	4.18	7.23	1	0.06	0.96	0.972	-0.02	0.04	0
267	Kat6a	chr8	22883650	22884150	24115	3.51	6.13e-26	1.51e-24	3.99	7.5	1	0.06	0.96	0.972	-0.02	0.04	0
268	Arfgef1	chr1	10247864	10248364	-15194	2.29	6.82e-26	1.66e-24	6.23	8.52	1	0.06	0.96	0.972	-0.02	0.04	0
269	Ppm1k	chr6	57541003	57541503	-5535	3.17	8.46e-26	2.05e-24	3.99	7.16	1	0.06	0.96	0.972	-0.02	0.04	0
270	Lcor	chr19	41474781	41475281	-7364	2.38	9.45e-26	2.28e-24	5.83	8.21	1	0.06	0.96	0.972	-0.02	0.04	0
271	Ifne	chr4	88950550	88951050	-70349	2.41	9.51e-26	2.3e-24	6.04	8.45	1	0.06	0.96	0.972	-0.02	0.04	0
272	Gm45454	chr7	114199369	114199869	9219	2.53	1.07e-25	2.56e-24	5.91	8.44	1	0.06	0.96	0.972	-0.02	0.04	0
273	Coro1c	chr5	113914403	113914903	-5645	3.35	1.16e-25	2.77e-24	3.57	6.93	1	0.06	0.96	0.972	-0.02	0.04	0
274	St3gal4	chr9	35032336	35032836	86432	3.42	1.17e-25	2.8e-24	3.5	6.93	1	0.06	0.96	0.972	-0.02	0.04	0
275	Krba1	chr6	48411173	48411673	15587	3.56	1.26e-25	3e-24	4.43	7.99	1	0.06	0.96	0.972	-0.02	0.04	0
276	Gsdmd	chr15	75868151	75868651	5824	5.08	1.3e-25	3.09e-24	3.51	8.59	1	0.06	0.96	0.972	-0.02	0.04	0
277	Camk2n1	chr4	138459723	138460223	5409	2.36	1.58e-25	3.73e-24	5.88	8.24	1	0.06	0.96	0.972	-0.02	0.04	0
278	B4galt5	chr2	167378918	167379418	-29735	3.7	1.77e-25	4.15e-24	4.27	7.97	1	0.06	0.96	0.972	-0.02	0.04	0
279	Adgrl2	chr3	148894103	148894603	95952	3.07	1.78e-25	4.19e-24	4.09	7.16	1	0.06	0.96	0.972	-0.02	0.04	0
280	Lmbr1	chr5	29375282	29375782	2608	2.82	1.79e-25	4.2e-24	4.67	7.5	1	0.06	0.96	0.972	-0.02	0.04	0
281	Gm13005	chr4	137207251	137207751	12648	2.6	1.99e-25	4.65e-24	5.41	8.01	1	0.06	0.96	0.972	-0.02	0.04	0
282	Gm31711	chr13	16281746	16282246	-67982	3.04	2.01e-25	4.71e-24	5.13	8.17	1	0.06	0.96	0.972	-0.02	0.04	0
283	Thsd4	chr9	60298921	60299421	222625	3.19	2.15e-25	5.02e-24	3.94	7.13	1	0.06	0.96	0.972	-0.02	0.04	0
284	Grip2	chr6	91784947	91785447	41803	2.69	2.23e-25	5.19e-24	5.04	7.73	1	0.06	0.96	0.972	-0.02	0.04	0
285	Adgrf5	chr17	43407448	43407948	46997	2.24	2.3e-25	5.34e-24	6.65	8.89	1	0.06	0.96	0.972	-0.02	0.04	0
286	Gm6317	chr13	78348756	78349256	29872	3.23	2.58e-25	5.98e-24	4.09	7.32	1	0.06	0.96	0.972	-0.02	0.04	0
287	Atp8b1	chr18	64683433	64683933	-22433	2.46	2.98e-25	6.86e-24	5.96	8.42	1	0.06	0.96	0.972	-0.02	0.04	0
288	Gm42821	chr3	98251594	98252094	2995	3.3	3.5e-25	8e-24	4.04	7.33	1	0.06	0.96	0.972	-0.02	0.04	0
289	Stn1	chr19	47515098	47515598	21909	4.29	3.6e-25	8.22e-24	5.04	9.33	1	0.06	0.96	0.972	-0.02	0.04	0
290	Gm26988	chr10	102441325	102441825	-18373	3.68	3.86e-25	8.8e-24	2.99	6.67	1	0.06	0.96	0.972	-0.02	0.04	0
291	Gm18981	chr6	118641878	118642378	-22654	3.38	4.17e-25	9.48e-24	3.83	7.21	1	0.06	0.96	0.972	-0.02	0.04	0
292	Lrp1	chr10	127583575	127584075	37073	4.62	4.35e-25	9.85e-24	2.36	6.98	1	0.06	0.96	0.972	-0.02	0.04	0
293	Gm13607	chr2	68085309	68085809	3518	3.42	4.45e-25	1.01e-23	3.83	7.25	1	0.06	0.96	0.972	-0.02	0.04	0
294	Gm14117	chr2	146278406	146278906	-26641	3.05	4.9e-25	1.11e-23	4.77	7.82	1	0.06	0.96	0.972	-0.02	0.04	0
295	AC090479.1	chr18	11425656	11426156	-198759	3.36	6.1e-25	1.36e-23	3.88	7.24	1	0.06	0.96	0.972	-0.02	0.04	0
296	Serpinb7	chr1	107414592	107415092	14937	3.4	7.86e-25	1.74e-23	3.5	6.91	1	0.06	0.96	0.972	-0.02	0.04	0
297	Rpl36-ps3	chr12	12904442	12904942	-7080	2.27	8.31e-25	1.84e-23	6.8	9.07	1	0.06	0.96	0.972	-0.02	0.04	0
298	Sytl3	chr17	6674288	6674788	15195	3.07	9.7e-25	2.14e-23	4.35	7.42	1	0.06	0.96	0.972	-0.02	0.04	0
299	Gm28035	chr2	30251637	30252137	11070	2.78	1.1e-24	2.42e-23	6.5	9.29	1	0.06	0.96	0.972	-0.02	0.04	0
300	Gm14117	chr2	146295623	146296123	-9424	2.51	1.17e-24	2.57e-23	5.47	7.98	1	0.06	0.96	0.972	-0.02	0.04	0
301	Gm48070	chr13	97651713	97652213	42177	3.49	1.18e-24	2.57e-23	3.88	7.37	1	0.06	0.96	0.972	-0.02	0.04	0
302	Gm15349	chr8	12940606	12941106	30923	2.71	1.18e-24	2.58e-23	4.77	7.48	1	0.06	0.96	0.972	-0.02	0.04	0
303	2020-09-09	chr11	117198135	117198635	-1026	2.39	1.35e-24	2.92e-23	5.78	8.17	1	0.06	0.96	0.972	-0.02	0.04	0
304	Jun	chr4	95203519	95204019	-151297	3.25	1.44e-24	3.12e-23	4.09	7.34	1	0.06	0.96	0.972	-0.02	0.04	0
305	Gm38098	chr3	52381840	52382340	-43068	3.5	1.45e-24	3.14e-23	3.27	6.77	1	0.06	0.96	0.972	-0.02	0.04	0
306	Gfral	chr9	76138363	76138863	74794	3.74	1.47e-24	3.18e-23	2.99	6.74	1	0.06	0.96	0.972	-0.02	0.04	0
307	Emp1	chr6	135447763	135448263	85218	2.74	1.54e-24	3.32e-23	5.49	8.23	1	0.06	0.96	0.972	-0.02	0.04	0
308	Gm9025	chr13	111957057	111957557	-72880	3.09	1.63e-24	3.51e-23	3.94	7.03	1	0.06	0.96	0.972	-0.02	0.04	0
309	Nr0b2	chr4	133557380	133557880	4004	3.44	1.63e-24	3.51e-23	3.64	7.08	1	0.06	0.96	0.972	-0.02	0.04	0
310	Ccdc68	chr18	70029155	70029655	103729	3.52	1.66e-24	3.56e-23	3.64	7.16	1	0.06	0.96	0.972	-0.02	0.04	0
311	Gm13059	chr4	141925767	141926267	-50512	2.96	1.67e-24	3.58e-23	4.97	7.92	1	0.06	0.96	0.972	-0.02	0.04	0
312	Actn1	chr12	80329619	80330119	-69248	3.82	2.12e-24	4.51e-23	3.83	7.64	1	0.06	0.96	0.972	-0.02	0.04	0
313	Prkx	chrX	77786334	77786834	9444	3.26	2.17e-24	4.6e-23	3.77	7.03	1	0.06	0.96	0.972	-0.02	0.04	0
314	Rps12-ps24	chr8	36035248	36035748	9495	2.94	2.18e-24	4.62e-23	4.94	7.87	1	0.06	0.96	0.972	-0.02	0.04	0
315	Gm13754	chr1	64005157	64005657	87309	3.45	2.19e-24	4.64e-23	4.31	7.76	1	0.06	0.96	0.972	-0.02	0.04	0
316	Gm13296	chr2	11425753	11426253	5529	3.07	2.43e-24	5.13e-23	4.71	7.77	1	0.06	0.96	0.972	-0.02	0.04	0
317	Gm46495	chr15	83541794	83542294	-3118	2.77	2.48e-24	5.22e-23	4.91	7.68	1	0.06	0.96	0.972	-0.02	0.04	0
318	Tkt	chr14	30570255	30570755	21896	2.22	2.88e-24	6.04e-23	6.18	8.4	1	0.06	0.96	0.972	-0.02	0.04	0
319	Inpp5a	chr7	139477679	139478179	88570	3.16	2.94e-24	6.15e-23	4.97	8.12	1	0.06	0.96	0.972	-0.02	0.04	0
320	Tsku	chr7	98391367	98391867	-30039	2.42	3.55e-24	7.36e-23	5.66	8.08	1	0.06	0.96	0.972	-0.02	0.04	0
321	Gm13547	chr2	29767912	29768412	8600	2.96	3.57e-24	7.39e-23	4.58	7.54	1	0.06	0.96	0.972	-0.02	0.04	0
322	Gm47091	chr10	91594847	91595347	45543	3.22	3.92e-24	8.09e-23	5.04	8.26	1	0.06	0.96	0.972	-0.02	0.04	0
323	Hmgb4	chr4	128317846	128318346	-56889	2.81	4.18e-24	8.59e-23	4.5	7.32	1	0.06	0.96	0.972	-0.02	0.04	0
324	Glra2	chrX	165298887	165299387	28006	2.42	4.57e-24	9.37e-23	5.58	8	1	0.06	0.96	0.972	-0.02	0.04	0
325	4930546C10Rik	chr18	69028980	69029480	-78839	2.76	4.77e-24	9.78e-23	4.94	7.7	1	0.06	0.96	0.972	-0.02	0.04	0
326	Arap2	chr5	62748128	62748628	17531	2.61	5.64e-24	1.15e-22	4.99	7.61	1	0.06	0.96	0.972	-0.02	0.04	0
327	Spns2	chr11	72501360	72501860	-11456	2.19	6.94e-24	1.4e-22	6.33	8.52	1	0.06	0.96	0.972	-0.02	0.04	0
328	Gm10172	chr7	71216741	71217241	115680	2.83	7.05e-24	1.42e-22	4.61	7.44	1	0.06	0.96	0.972	-0.02	0.04	0
329	Pfkm	chr15	98049224	98049724	-42865	3.71	7.16e-24	1.44e-22	2.88	6.59	1	0.06	0.96	0.972	-0.02	0.04	0
330	Mical2	chr7	112208706	112209206	-16650	2.76	7.51e-24	1.51e-22	5.33	8.09	1	0.06	0.96	0.972	-0.02	0.04	0
331	Fermt1	chr2	132922010	132922510	23396	2.58	7.83e-24	1.57e-22	5.54	8.12	1	0.06	0.96	0.972	-0.02	0.04	0
332	Cacnb3	chr15	98626024	98626524	-4316	3.26	8.34e-24	1.67e-22	3.71	6.97	1	0.06	0.96	0.972	-0.02	0.04	0
333	Arrdc1	chr2	24941064	24941564	-5812	4.26	1.05e-23	2.08e-22	3.27	7.53	1	0.06	0.96	0.972	-0.02	0.04	0
334	Gm45900	chr8	107491742	107492242	-47050	2.73	1.05e-23	2.08e-22	4.67	7.4	1	0.06	0.96	0.972	-0.02	0.04	0
335	Fitm2	chr2	163481540	163482040	-8911	1.99	1.08e-23	2.14e-22	7.1	9.09	1	0.06	0.96	0.972	-0.02	0.04	0
336	Tox3	chr8	90371805	90372305	-23462	3.6	1.09e-23	2.16e-22	3.43	7.03	1	0.06	0.96	0.972	-0.02	0.04	0
337	Gm12155	chr11	44364512	44365012	22262	2.9	1.1e-23	2.18e-22	4.31	7.21	1	0.06	0.96	0.972	-0.02	0.04	0
338	Gm15387	chr15	74201742	74202242	-107409	3.65	1.23e-23	2.42e-22	4.14	7.78	1	0.06	0.96	0.972	-0.02	0.04	0
339	Gm8321	chr1	119134372	119134872	-22714	2.97	1.38e-23	2.72e-22	4.09	7.06	1	0.06	0.96	0.972	-0.02	0.04	0
340	Gm3436	chr9	70863215	70863715	10639	2.52	1.73e-23	3.36e-22	5.33	7.85	1	0.06	0.96	0.972	-0.02	0.04	0
341	Prickle4	chr17	47706694	47707194	-11958	4.13	1.83e-23	3.55e-22	3.43	7.56	1	0.06	0.96	0.972	-0.02	0.04	0
342	Inhbb	chr1	119343996	119344496	77752	3.04	1.88e-23	3.65e-22	4.23	7.27	1	0.06	0.96	0.972	-0.02	0.04	0
343	Psma6	chr12	55376822	55377322	-6900	3.11	1.97e-23	3.81e-22	3.83	6.94	1	0.06	0.96	0.972	-0.02	0.04	0
344	Rgs5	chr1	169699136	169699636	43635	2.71	2.16e-23	4.17e-22	4.91	7.62	1	0.06	0.96	0.972	-0.02	0.04	0
345	Zcchc24	chr14	25738583	25739083	29956	2.26	2.54e-23	4.87e-22	6.13	8.38	1	0.06	0.96	0.972	-0.02	0.04	0
346	Gm18489	chr9	117016524	117017024	-42134	3.2	2.64e-23	5.05e-22	5.14	8.34	1	0.06	0.96	0.972	-0.02	0.04	0
347	Abcb9	chr5	124076408	124076908	18890	3.01	2.75e-23	5.24e-22	4.43	7.44	1	0.06	0.96	0.972	-0.02	0.04	0
348	Tmem131l	chr3	84002681	84003181	36994	2.75	2.79e-23	5.31e-22	5.35	8.1	1	0.06	0.96	0.972	-0.02	0.04	0
349	Nr4a3	chr4	47936401	47936901	-108252	2.94	2.84e-23	5.4e-22	5.27	8.2	1	0.06	0.96	0.972	-0.02	0.04	0
350	Chmp4c	chr3	10387388	10387888	20481	2.25	2.89e-23	5.49e-22	6.77	9.02	1	0.06	0.96	0.972	-0.02	0.04	0
351	2020-09-09	chr11	117205401	117205901	5740	3.72	2.92e-23	5.55e-22	4.61	8.33	1	0.06	0.96	0.972	-0.02	0.04	0
352	Fam187b	chr7	31000428	31000928	26638	2.26	3e-23	5.68e-22	6.55	8.81	1	0.06	0.96	0.972	-0.02	0.04	0
353	Olfr341	chr2	36493664	36494164	-11196	4.1	3.03e-23	5.75e-22	2.18	6.29	1	0.06	0.96	0.972	-0.02	0.04	0
354	Kif19a	chr11	114747648	114748148	-17240	2.55	3.21e-23	6.06e-22	5.7	8.25	1	0.06	0.96	0.972	-0.02	0.04	0
355	Pten	chr19	32974749	32975249	217252	2.63	3.25e-23	6.14e-22	4.85	7.48	1	0.06	0.96	0.972	-0.02	0.04	0
356	Wdr45b	chr11	121346971	121347471	6974	3.26	3.52e-23	6.62e-22	3.89	7.14	1	0.06	0.96	0.972	-0.02	0.04	0
357	Cd38	chr5	43855663	43856163	-12390	2.69	3.75e-23	7.02e-22	5.23	7.92	1	0.06	0.96	0.972	-0.02	0.04	0
358	Gm8860	chr3	9131288	9131788	58521	3.16	3.77e-23	7.05e-22	3.77	6.93	1	0.06	0.96	0.972	-0.02	0.04	0
359	Gm49230	chr13	64349436	64349936	11801	3.18	4.22e-23	7.87e-22	3.82	7	1	0.06	0.96	0.972	-0.02	0.04	0
360	Fat2	chr11	55329306	55329806	6758	3.39	4.63e-23	8.61e-22	3.27	6.67	1	0.06	0.96	0.972	-0.02	0.04	0
361	Gm8624	chr11	117315147	117315647	106070	3.12	4.82e-23	8.96e-22	5.09	8.21	1	0.06	0.96	0.972	-0.02	0.04	0
362	Oit1	chr14	8356687	8357187	21567	2.8	4.85e-23	9.01e-22	6.26	9.06	1	0.06	0.96	0.972	-0.02	0.04	0
363	Prom1	chr5	44113084	44113584	-11052	4.61	4.94e-23	9.16e-22	2.64	7.25	1	0.06	0.96	0.972	-0.02	0.04	0
364	Man2a2	chr7	80360429	80360929	10446	3.03	5.04e-23	9.34e-22	3.88	6.91	1	0.06	0.96	0.972	-0.02	0.04	0
365	Gm20614	chr16	20445840	20446340	9802	3.02	6.05e-23	1.11e-21	4.09	7.11	1	0.06	0.96	0.972	-0.02	0.04	0
366	Gm2534	chr13	101203432	101203932	-144820	2.83	6.19e-23	1.13e-21	4.31	7.14	1	0.06	0.96	0.972	-0.02	0.04	0
367	Uprt	chrX	104461738	104462238	-20580	2.4	6.45e-23	1.18e-21	6	8.4	1	0.06	0.96	0.972	-0.02	0.04	0
368	1810010D01Rik	chr7	145139006	145139506	68613	3.67	7.55e-23	1.37e-21	3.64	7.31	1	0.06	0.96	0.972	-0.02	0.04	0
369	Cd55	chr1	130508962	130509462	-46218	2.59	7.54e-23	1.37e-21	4.85	7.44	1	0.06	0.96	0.972	-0.02	0.04	0
370	Fads3	chr19	10066436	10066936	24888	2.59	8.36e-23	1.51e-21	4.96	7.55	1	0.06	0.96	0.972	-0.02	0.04	0
371	Gm18806	chr7	81738928	81739428	-2917	3.11	9.79e-23	1.76e-21	4.27	7.38	1	0.06	0.96	0.972	-0.02	0.04	0
372	Hnf1a	chr5	114970846	114971346	0	3.75	1.09e-22	1.95e-21	3.35	7.1	1	0.06	0.96	0.972	-0.02	0.04	0
373	Rerg	chr6	137126126	137126626	43871	2.94	1.2e-22	2.15e-21	4.18	7.12	1	0.06	0.96	0.972	-0.02	0.04	0
374	Zfp648	chr1	154100549	154101049	-100138	3.47	1.21e-22	2.15e-21	3.57	7.04	1	0.06	0.96	0.972	-0.02	0.04	0
375	Teddm2	chr1	153986567	153987067	-86339	2.67	1.25e-22	2.23e-21	5.94	8.61	1	0.06	0.96	0.972	-0.02	0.04	0
376	Gm3121	chr9	101289235	101289735	-7462	2.69	1.3e-22	2.31e-21	5.71	8.4	1	0.06	0.96	0.972	-0.02	0.04	0
377	Gm17950	chr9	102595646	102596146	-24419	2.28	1.43e-22	2.54e-21	5.91	8.19	1	0.06	0.96	0.972	-0.02	0.04	0
378	Nsmce2	chr15	59484236	59484736	109989	2.3	1.45e-22	2.56e-21	5.81	8.11	1	0.06	0.96	0.972	-0.02	0.04	0
379	Rasgrf1	chr9	89927506	89928006	17598	2.76	1.7e-22	2.98e-21	4.5	7.26	1	0.06	0.96	0.972	-0.02	0.04	0
380	Gm12851	chr4	98864083	98864583	8469	3.12	1.93e-22	3.37e-21	3.99	7.11	1	0.06	0.96	0.972	-0.02	0.04	0
381	Plpp3	chr4	105188724	105189224	31377	3.26	2.06e-22	3.59e-21	3.88	7.14	1	0.06	0.96	0.972	-0.02	0.04	0
382	Eva1a	chr6	82125070	82125570	84027	2.66	2.28e-22	3.94e-21	5.88	8.54	1	0.06	0.96	0.972	-0.02	0.04	0
383	7530428D23Rik	chr3	21737562	21738062	62711	4.04	3.29e-22	5.6e-21	2.99	7.03	1	0.06	0.96	0.972	-0.02	0.04	0
384	AC115894.1	chr18	11703117	11703617	48938	2.85	3.34e-22	5.69e-21	4.94	7.79	1	0.06	0.96	0.972	-0.02	0.04	0
385	Ppp4r2	chr6	100825995	100826495	-7127	2.49	3.37e-22	5.73e-21	5.5	7.99	1	0.06	0.96	0.972	-0.02	0.04	0
386	Zbtb7c	chr18	75800939	75801439	-18739	3.57	3.37e-22	5.73e-21	3.51	7.08	1	0.06	0.96	0.972	-0.02	0.04	0
387	Sord	chr2	122258268	122258768	23519	3.3	3.52e-22	5.97e-21	3.5	6.81	1	0.06	0.96	0.972	-0.02	0.04	0
388	Tes	chr6	17035204	17035704	-29445	3.8	3.52e-22	5.97e-21	3.27	7.06	1	0.06	0.96	0.972	-0.02	0.04	0
389	Gm11434	chr11	83819769	83820269	19305	2.3	3.59e-22	6.09e-21	6.18	8.48	1	0.06	0.96	0.972	-0.02	0.04	0
390	Tgif1-ps	chr3	60247393	60247893	95200	3.11	3.6e-22	6.11e-21	3.77	6.88	1	0.06	0.96	0.972	-0.02	0.04	0
391	Gm340	chr19	41577490	41577990	-4380	3.39	3.74e-22	6.34e-21	3.99	7.38	1	0.06	0.96	0.972	-0.02	0.04	0
392	Podxl	chr6	31618939	31619439	-54958	3.05	4.27e-22	7.19e-21	4.31	7.36	1	0.06	0.96	0.972	-0.02	0.04	0
393	Gm5670	chr14	22635866	22636366	-77413	2.96	4.33e-22	7.3e-21	4.58	7.53	1	0.06	0.96	0.972	-0.02	0.04	0
394	Mmp28	chr11	83457877	83458377	4694	2.21	4.86e-22	8.16e-21	6.56	8.77	1	0.06	0.96	0.972	-0.02	0.04	0
395	Gm6673	chr5	17262087	17262587	-34153	2.91	5.06e-22	8.48e-21	4.18	7.09	1	0.06	0.96	0.972	-0.02	0.04	0
396	Rnd3	chr2	51177583	51178083	-28472	2.92	5.28e-22	8.82e-21	5.81	8.73	1	0.06	0.96	0.972	-0.02	0.04	0
397	Rbm19	chr5	120207451	120207951	90986	2.94	5.58e-22	9.31e-21	4.23	7.16	1	0.06	0.96	0.972	-0.02	0.04	0
398	Gm17383	chr18	81922938	81923438	-415336	2.52	5.93e-22	9.86e-21	5.01	7.53	1	0.06	0.96	0.972	-0.02	0.04	0
399	Ankrd11	chr8	123051348	123051848	-9071	3.74	6.23e-22	1.03e-20	4.04	7.78	1	0.06	0.96	0.972	-0.02	0.04	0
400	Gm48200	chr14	56315553	56316053	39760	2.57	6.27e-22	1.04e-20	5.37	7.94	1	0.06	0.96	0.972	-0.02	0.04	0
401	Tcf20	chr15	82901394	82901894	85978	2.44	6.27e-22	1.04e-20	5.09	7.53	1	0.06	0.96	0.972	-0.02	0.04	0
402	Man2a1	chr17	64577405	64577905	-22831	2.79	7.04e-22	1.16e-20	4.54	7.33	1	0.06	0.96	0.972	-0.02	0.04	0
403	Setbp1	chr18	79196595	79197095	-87204	3.55	7.49e-22	1.23e-20	4.09	7.63	1	0.06	0.96	0.972	-0.02	0.04	0
404	Pla2g4c	chr7	13319288	13319788	-4867	2.97	7.93e-22	1.3e-20	3.88	6.86	1	0.06	0.96	0.972	-0.02	0.04	0
405	Gm14057	chr2	130760829	130761329	42653	2.99	8.01e-22	1.31e-20	4.22	7.22	1	0.06	0.96	0.972	-0.02	0.04	0
406	Gm18339	chr12	56677578	56678078	10607	2.76	8.85e-22	1.45e-20	4.51	7.26	1	0.06	0.96	0.972	-0.02	0.04	0
407	Klhl36	chr8	119885543	119886043	23277	2.56	9.01e-22	1.47e-20	6.2	8.76	1	0.06	0.96	0.972	-0.02	0.04	0
408	Rnf169	chr7	99963138	99963638	16810	2.55	9.08e-22	1.48e-20	5.77	8.32	1	0.06	0.96	0.972	-0.02	0.04	0
409	Gm15843	chr1	72399659	72400159	-59340	2.28	9.47e-22	1.54e-20	5.99	8.27	1	0.06	0.96	0.972	-0.02	0.04	0
410	Gm7334	chr17	50726175	50726675	27487	2.59	9.72e-22	1.58e-20	4.71	7.3	1	0.06	0.96	0.972	-0.02	0.04	0
411	Casq2	chr3	102140560	102141060	54145	2.79	1.05e-21	1.71e-20	4.58	7.37	1	0.06	0.96	0.972	-0.02	0.04	0
412	Tex29	chr8	12030659	12031159	190185	2.67	1.18e-21	1.91e-20	4.5	7.18	1	0.06	0.96	0.972	-0.02	0.04	0
413	Dusp5	chr19	53554418	53554918	25309	2.41	1.33e-21	2.14e-20	5.78	8.19	1	0.06	0.96	0.972	-0.02	0.04	0
414	AC132127.1	chr16	87043668	87044168	284769	2.36	1.35e-21	2.17e-20	5.8	8.16	1	0.06	0.96	0.972	-0.02	0.04	0
415	Arl4a	chr12	40009789	40010289	27736	3.09	1.54e-21	2.47e-20	4.35	7.44	1	0.06	0.96	0.972	-0.02	0.04	0
416	Tgfbr1	chr4	47310700	47311200	-42022	2.22	1.56e-21	2.49e-20	6.41	8.63	1	0.06	0.96	0.972	-0.02	0.04	0
417	Adal	chr2	121127414	121127914	-12514	3.32	1.57e-21	2.51e-20	3.64	6.96	1	0.06	0.96	0.972	-0.02	0.04	0
418	Cyb5a	chr18	84804354	84804854	-46484	2.27	1.69e-21	2.68e-20	6.15	8.42	1	0.06	0.96	0.972	-0.02	0.04	0
419	Gm3355	chr17	13825423	13825923	36880	2.52	2.06e-21	3.25e-20	5.14	7.66	1	0.06	0.96	0.972	-0.02	0.04	0
420	Nsg2	chr11	32075078	32075578	74615	2.64	2.29e-21	3.61e-20	4.85	7.49	1	0.06	0.96	0.972	-0.02	0.04	0
421	Gm8968	chr5	13844223	13844723	-4688	3.59	2.34e-21	3.69e-20	3.94	7.53	1	0.06	0.96	0.972	-0.02	0.04	0
422	Dusp27	chr1	166094409	166094909	33013	3.47	2.47e-21	3.88e-20	3.19	6.66	1	0.06	0.96	0.972	-0.02	0.04	0
423	Gm38041	chr3	85346204	85346704	-193508	2.52	2.48e-21	3.89e-20	5.2	7.73	1	0.06	0.96	0.972	-0.02	0.04	0
424	Bcl2l11	chr2	128041387	128041887	-84151	2.69	2.5e-21	3.92e-20	4.91	7.6	1	0.06	0.96	0.972	-0.02	0.04	0
425	Strip1	chr3	107647178	107647678	-15484	3.63	2.56e-21	4.01e-20	3.64	7.27	1	0.06	0.96	0.972	-0.02	0.04	0
426	Morc1	chr16	48500707	48501207	69470	2.39	2.77e-21	4.34e-20	5.98	8.37	1	0.06	0.96	0.972	-0.02	0.04	0
427	St3gal4	chr9	35110541	35111041	8227	2.55	2.86e-21	4.47e-20	5.25	7.8	1	0.06	0.96	0.972	-0.02	0.04	0
428	Galnt7	chr8	57725185	57725685	-72153	3.34	2.9e-21	4.53e-20	3.35	6.7	1	0.06	0.96	0.972	-0.02	0.04	0
429	Pex26	chr6	121175907	121176407	-7260	2.77	2.91e-21	4.54e-20	4.51	7.28	1	0.06	0.96	0.972	-0.02	0.04	0
430	Gm5973	chr1	41390037	41390537	-525805	2.75	2.97e-21	4.63e-20	4.64	7.39	1	0.06	0.96	0.972	-0.02	0.04	0
431	Hbp1	chr12	31849371	31849871	100664	4.25	3.3e-21	5.12e-20	2.5	6.75	1	0.06	0.96	0.972	-0.02	0.04	0
432	Gm2965	chr3	38276896	38277396	53445	3.93	3.36e-21	5.21e-20	4.14	8.07	1	0.06	0.96	0.972	-0.02	0.04	0
433	Tars	chr15	11637320	11637820	-237655	3.34	3.98e-21	6.14e-20	3.43	6.77	1	0.06	0.96	0.972	-0.02	0.04	0
434	Acss3	chr10	107142900	107143400	-19232	2.72	4.65e-21	7.13e-20	4.61	7.33	1	0.06	0.96	0.972	-0.02	0.04	0
435	Thrsp	chr7	97426521	97427021	-8791	2.39	4.8e-21	7.35e-20	6.16	8.55	1	0.06	0.96	0.972	-0.02	0.04	0
436	Gm7132	chr3	14932789	14933289	41263	2.59	4.82e-21	7.37e-20	4.57	7.17	1	0.06	0.96	0.972	-0.02	0.04	0
437	Gm15595	chr6	18364149	18364649	69878	2.55	4.92e-21	7.52e-20	5.25	7.8	1	0.06	0.96	0.972	-0.02	0.04	0
438	Gm10563	chr4	155636062	155636562	8846	3.56	4.95e-21	7.57e-20	4.61	8.17	1	0.06	0.96	0.972	-0.02	0.04	0
439	Antxr1	chr6	87294766	87295266	40555	2.42	4.99e-21	7.63e-20	5.39	7.81	1	0.06	0.96	0.972	-0.02	0.04	0
440	Gm18518	chr13	90826434	90826934	-40672	2.62	5.42e-21	8.26e-20	4.7	7.32	1	0.06	0.96	0.972	-0.02	0.04	0
441	Pabpc2	chr18	39953331	39953831	179834	3.06	5.62e-21	8.56e-20	4.09	7.15	1	0.06	0.96	0.972	-0.02	0.04	0
442	Pofut2	chr10	77237720	77238220	-20998	2.25	5.76e-21	8.75e-20	5.5	7.76	1	0.06	0.96	0.972	-0.02	0.04	0
443	Nckap5	chr1	126747847	126748347	82452	2.57	6.13e-21	9.3e-20	4.83	7.4	1	0.06	0.96	0.972	-0.02	0.04	0
444	Gm5431	chr11	48898793	48899293	2921	2.59	6.32e-21	9.57e-20	4.64	7.23	1	0.06	0.96	0.972	-0.02	0.04	0
445	Wdr64	chr1	175725759	175726259	27166	2.84	6.53e-21	9.88e-20	4.94	7.78	1	0.06	0.96	0.972	-0.02	0.04	0
446	Gm6257	chr9	63454712	63455212	-10637	2.74	6.6e-21	9.98e-20	4.39	7.13	1	0.06	0.96	0.972	-0.02	0.04	0
447	Fam198b	chr3	79980593	79981093	96060	2.67	6.65e-21	1.01e-19	4.77	7.44	1	0.06	0.96	0.972	-0.02	0.04	0
448	4930524J08Rik	chr5	100006333	100006833	27272	3.52	6.76e-21	1.02e-19	3.99	7.51	1	0.06	0.96	0.972	-0.02	0.04	0
449	Plekhs1	chr19	56462657	56463157	1017	3.2	7.86e-21	1.18e-19	3.57	6.77	1	0.06	0.96	0.972	-0.02	0.04	0
450	Adamts16	chr13	71003419	71003919	-161608	2.59	8.57e-21	1.28e-19	5.02	7.6	1	0.06	0.96	0.972	-0.02	0.04	0
451	Olfr403	chr11	74183584	74184084	-2165	3.33	8.75e-21	1.31e-19	3.5	6.83	1	0.06	0.96	0.972	-0.02	0.04	0
452	4930402F06Rik	chr2	35423904	35424404	-26729	3.2	9.78e-21	1.46e-19	4.04	7.24	1	0.06	0.96	0.972	-0.02	0.04	0
453	AC183097.4	chr17	6410631	6411131	400	2.47	1.21e-20	1.79e-19	5.01	7.48	1	0.06	0.96	0.972	-0.02	0.04	0
454	Rnd3	chr2	51141237	51141737	7374	2.08	1.26e-20	1.85e-19	6.42	8.5	1	0.06	0.96	0.972	-0.02	0.04	0
455	Gm8603	chr17	13474697	13475197	-41558	2.63	1.36e-20	2e-19	4.88	7.51	1	0.06	0.96	0.972	-0.02	0.04	0
456	Fxyd3	chr7	31082787	31083287	-6083	2.78	1.37e-20	2.01e-19	4.5	7.28	1	0.06	0.96	0.972	-0.02	0.04	0
457	Gm16162	chr3	63822557	63823057	-2737	2.66	1.37e-20	2.01e-19	4.39	7.05	1	0.06	0.96	0.972	-0.02	0.04	0
458	Sorcs2	chr5	36353151	36353651	44488	2.62	1.37e-20	2.01e-19	4.67	7.29	1	0.06	0.96	0.972	-0.02	0.04	0
459	Gm17409	chr2	58513061	58513561	42945	2.53	1.49e-20	2.17e-19	5.37	7.9	1	0.06	0.96	0.972	-0.02	0.04	0
460	Psma1	chr7	114311075	114311575	-34957	2.62	1.53e-20	2.23e-19	4.58	7.19	1	0.06	0.96	0.972	-0.02	0.04	0
461	1700057G04Rik	chr9	92305676	92306176	-3201	2.61	1.55e-20	2.26e-19	4.77	7.37	1	0.06	0.96	0.972	-0.02	0.04	0
462	Gm48320	chr14	17916514	17917014	-145392	2.38	1.6e-20	2.33e-19	5.04	7.42	1	0.06	0.96	0.972	-0.02	0.04	0
463	Gm29763	chr7	25798218	25798718	-5375	2.63	1.68e-20	2.44e-19	5.04	7.67	1	0.06	0.96	0.972	-0.02	0.04	0
464	Gm9619	chr8	91551113	91551613	137522	2.82	1.77e-20	2.56e-19	4.47	7.28	1	0.06	0.96	0.972	-0.02	0.04	0
465	Gm9887	chr12	69416756	69417256	-44298	3.18	1.8e-20	2.6e-19	4.91	8.09	1	0.06	0.96	0.972	-0.02	0.04	0
466	Gm7382	chr15	40365533	40366033	-171288	3.48	1.82e-20	2.62e-19	3.64	7.13	1	0.06	0.96	0.972	-0.02	0.04	0
467	Adam11	chr11	102748332	102748832	-12607	3.42	1.86e-20	2.68e-19	3.71	7.13	1	0.06	0.96	0.972	-0.02	0.04	0
468	Syf2	chr4	134975525	134976025	44627	3.03	2.06e-20	2.96e-19	4.14	7.17	1	0.06	0.96	0.972	-0.02	0.04	0
469	Hypm	chrX	9798539	9799039	-47889	2.69	2.14e-20	3.07e-19	4.27	6.96	1	0.06	0.96	0.972	-0.02	0.04	0
470	Fcgr2b	chr1	170981641	170982141	-5094	3.07	2.23e-20	3.19e-19	4.54	7.61	1	0.06	0.96	0.972	-0.02	0.04	0
471	Ppcdc	chr9	57427828	57428328	11796	2.58	2.23e-20	3.19e-19	5.49	8.06	1	0.06	0.96	0.972	-0.02	0.04	0
472	Oit3	chr10	59430852	59431352	10426	2.2	2.37e-20	3.37e-19	6.51	8.71	1	0.06	0.96	0.972	-0.02	0.04	0
473	1700001C02Rik	chr5	30495211	30495711	29164	3.58	2.4e-20	3.42e-19	2.64	6.22	1	0.06	0.96	0.972	-0.02	0.04	0
474	Myl10	chr5	136632318	136632818	-60328	2.71	2.47e-20	3.52e-19	4.5	7.21	1	0.06	0.96	0.972	-0.02	0.04	0
475	Gm14515	chrX	11557174	11557674	-43680	2.83	2.79e-20	3.96e-19	4.39	7.22	1	0.06	0.96	0.972	-0.02	0.04	0
476	Adam11	chr11	102749689	102750189	-11250	3.36	2.94e-20	4.16e-19	4.22	7.58	1	0.06	0.96	0.972	-0.02	0.04	0
477	Nlrc4	chr17	74463505	74464005	-4363	3.01	3.12e-20	4.41e-19	4.18	7.2	1	0.06	0.96	0.972	-0.02	0.04	0
478	Gm18734	chr17	35311375	35311875	-5058	2.34	3.14e-20	4.44e-19	5.31	7.66	1	0.06	0.96	0.972	-0.02	0.04	0
479	Ddit4	chr10	59938965	59939465	12369	2.42	3.21e-20	4.53e-19	5.33	7.75	1	0.06	0.96	0.972	-0.02	0.04	0
480	Pdcd6ip	chr9	113673854	113674354	33905	3.03	3.33e-20	4.69e-19	3.71	6.73	1	0.06	0.96	0.972	-0.02	0.04	0
481	Gm18430	chr3	117052268	117052768	48746	3.17	3.39e-20	4.77e-19	3.65	6.82	1	0.06	0.96	0.972	-0.02	0.04	0
482	Comp	chr8	70395577	70396077	22019	2.21	3.4e-20	4.78e-19	5.67	7.89	1	0.06	0.96	0.972	-0.02	0.04	0
483	Cav2	chr6	17265191	17265691	-15494	2.54	3.72e-20	5.22e-19	4.91	7.45	1	0.06	0.96	0.972	-0.02	0.04	0
484	Aff1	chr5	103676435	103676935	-15439	2.44	3.74e-20	5.24e-19	4.99	7.43	1	0.06	0.96	0.972	-0.02	0.04	0
485	Col5a1	chr2	27916278	27916778	29853	2.13	3.82e-20	5.35e-19	6.51	8.64	1	0.06	0.96	0.972	-0.02	0.04	0
486	Gm18296	chr3	93410263	93410763	10665	3.1	3.83e-20	5.36e-19	3.43	6.53	1	0.06	0.96	0.972	-0.02	0.04	0
487	Gm7726	chr7	74629016	74629516	-70340	2.36	4.1e-20	5.72e-19	5.11	7.48	1	0.06	0.96	0.972	-0.02	0.04	0
488	Efna5	chr17	62412406	62412906	468411	3.32	4.2e-20	5.85e-19	4.27	7.59	1	0.06	0.96	0.972	-0.02	0.04	0
489	Nrg2	chr18	36224420	36224920	-27040	3.15	4.62e-20	6.41e-19	3.82	6.98	1	0.06	0.96	0.972	-0.02	0.04	0
490	Gm18154	chr15	61453827	61454327	-371920	2.57	5.71e-20	7.87e-19	5.11	7.68	1	0.06	0.96	0.972	-0.02	0.04	0
491	Sprr2b	chr3	92304243	92304743	-11877	2.42	5.92e-20	8.15e-19	4.99	7.41	1	0.06	0.96	0.972	-0.02	0.04	0
492	Tnfrsf21	chr17	43119364	43119864	102809	2.59	5.98e-20	8.24e-19	4.77	7.36	1	0.06	0.96	0.972	-0.02	0.04	0
493	Ankrd55	chr13	112326172	112326672	37721	2.4	6.55e-20	8.99e-19	5.11	7.51	1	0.06	0.96	0.972	-0.02	0.04	0
494	Rasgrp1	chr2	117540179	117540679	-197178	2.6	6.62e-20	9.06e-19	4.47	7.07	1	0.06	0.96	0.972	-0.02	0.04	0
495	Rapgef5	chr12	117432468	117432968	-83511	2.3	6.76e-20	9.25e-19	5.88	8.18	1	0.06	0.96	0.972	-0.02	0.04	0
496	Gm31104	chr13	112076029	112076529	-61587	2.49	7.02e-20	9.59e-19	5.43	7.92	1	0.06	0.96	0.972	-0.02	0.04	0
497	Clec16a	chr16	10628864	10629364	83525	2.24	7.51e-20	1.02e-18	5.61	7.85	1	0.06	0.96	0.972	-0.02	0.04	0
498	Hmgb1-ps9	chr13	101127550	101128050	-88304	3.06	7.45e-20	1.02e-18	4.47	7.53	1	0.06	0.96	0.972	-0.02	0.04	0
499	Gm18981	chr6	118621798	118622298	-2574	2.61	7.61e-20	1.04e-18	4.83	7.44	1	0.06	0.96	0.972	-0.02	0.04	0
500	Ybx1-ps2	chr6	37730424	37730924	-43229	2.6	7.96e-20	1.08e-18	4.57	7.17	1	0.06	0.96	0.972	-0.02	0.04	0
501	Gm9972	chr11	42944532	42945032	-90714	2.62	8.6e-20	1.16e-18	5.45	8.06	1	0.06	0.96	0.972	-0.02	0.04	0
502	Parn	chr16	13505001	13505501	162669	2.75	8.86e-20	1.2e-18	5.59	8.34	1	0.06	0.96	0.972	-0.02	0.04	0
503	Nabp1	chr1	51525788	51526288	-47363	1.91	9.21e-20	1.24e-18	6.54	8.45	1	0.06	0.96	0.972	-0.02	0.04	0
504	Gm15349	chr8	12934439	12934939	37090	2.05	9.68e-20	1.3e-18	7.14	9.19	1	0.06	0.96	0.972	-0.02	0.04	0
505	A4galt	chr15	83223205	83223705	28069	2.37	9.73e-20	1.31e-18	5.35	7.72	1	0.06	0.96	0.972	-0.02	0.04	0
506	Tmem266	chr9	55361941	55362441	35028	2.48	9.73e-20	1.31e-18	5.77	8.24	1	0.06	0.96	0.972	-0.02	0.04	0
507	AC114652.1	chr18	4032420	4032920	19616	2	9.9e-20	1.33e-18	6.16	8.16	1	0.06	0.96	0.972	-0.02	0.04	0
508	Trim32	chr4	65423417	65423917	-181069	2.78	1.09e-19	1.46e-18	4.23	7.01	1	0.06	0.96	0.972	-0.02	0.04	0
509	Pmaip1	chr18	66476289	66476789	17685	2.37	1.11e-19	1.48e-18	5.27	7.64	1	0.06	0.96	0.972	-0.02	0.04	0
510	Kdm4d	chr9	14492805	14493305	7177	2.75	1.14e-19	1.52e-18	4.23	6.97	1	0.06	0.96	0.972	-0.02	0.04	0
511	Focad	chr4	88083894	88084394	-10235	2.57	1.23e-19	1.63e-18	4.57	7.15	1	0.06	0.96	0.972	-0.02	0.04	0
512	Gm94	chr18	43826240	43826740	-33362	2.02	1.24e-19	1.65e-18	6.19	8.22	1	0.06	0.96	0.972	-0.02	0.04	0
513	Stk17b	chr1	53931272	53931772	-146048	2.37	1.63e-19	2.14e-18	5.2	7.57	1	0.06	0.96	0.972	-0.02	0.04	0
514	Setd4	chr16	93575481	93575981	28082	2.58	1.74e-19	2.28e-18	4.74	7.32	1	0.06	0.96	0.972	-0.02	0.04	0
515	Chrna2	chr14	66154796	66155296	19757	2.52	1.77e-19	2.32e-18	4.77	7.29	1	0.06	0.96	0.972	-0.02	0.04	0
516	Gm47894	chr10	66353993	66354493	337122	3.15	1.82e-19	2.38e-18	4.57	7.72	1	0.06	0.96	0.972	-0.02	0.04	0
517	Gm18246	chr12	40908711	40909211	-8077	3.52	1.99e-19	2.59e-18	4.31	7.83	1	0.06	0.96	0.972	-0.02	0.04	0
518	Rpl36-ps9	chr5	137419631	137420131	-12856	2.36	2.03e-19	2.64e-18	6.03	8.39	1	0.06	0.96	0.972	-0.02	0.04	0
519	Ppp1r9a	chr6	5039312	5039812	136395	2.37	2.04e-19	2.65e-18	5.82	8.19	1	0.06	0.96	0.972	-0.02	0.04	0
520	Ptprs	chr17	56464799	56465299	11184	2.09	2.18e-19	2.83e-18	5.83	7.92	1	0.06	0.96	0.972	-0.02	0.04	0
521	Ndrg1	chr15	66949574	66950074	19566	1.94	2.2e-19	2.85e-18	6.52	8.46	1	0.06	0.96	0.972	-0.02	0.04	0
522	Zfand4	chr6	116240303	116240803	-23419	2.4	2.32e-19	2.99e-18	4.91	7.31	1	0.06	0.96	0.972	-0.02	0.04	0
523	Efna5	chr17	62415002	62415502	465815	2.55	2.33e-19	3.01e-18	5.01	7.56	1	0.06	0.96	0.972	-0.02	0.04	0
524	Atp10a	chr7	58735355	58735855	79189	2.58	2.53e-19	3.26e-18	4.58	7.16	1	0.06	0.96	0.972	-0.02	0.04	0
525	Ripk3	chr14	55795718	55796218	-6853	2.44	2.55e-19	3.28e-18	6.51	8.95	1	0.06	0.96	0.972	-0.02	0.04	0
526	Myo18b	chr5	112921831	112922331	-25469	2.48	2.61e-19	3.36e-18	4.86	7.33	1	0.06	0.96	0.972	-0.02	0.04	0
527	Abcb11	chr2	69350748	69351248	-8132	2.89	3.05e-19	3.9e-18	4.51	7.4	1	0.06	0.96	0.972	-0.02	0.04	0
528	Slc6a7	chr18	61010214	61010714	3485	2.54	3.08e-19	3.94e-18	4.61	7.15	1	0.06	0.96	0.972	-0.02	0.04	0
529	Gm20651	chr4	95759341	95759841	-197182	2.64	3.11e-19	3.97e-18	5.35	7.99	1	0.06	0.96	0.972	-0.02	0.04	0
530	Kctd4	chr14	75937778	75938278	-16731	2.48	3.2e-19	4.08e-18	5.86	8.34	1	0.06	0.96	0.972	-0.02	0.04	0
531	Cdc7	chr5	107079947	107080447	115625	2.59	3.22e-19	4.11e-18	5.04	7.63	1	0.06	0.96	0.972	-0.02	0.04	0
532	Coq7	chr7	118544022	118544522	-10666	2.48	3.23e-19	4.11e-18	4.64	7.12	1	0.06	0.96	0.972	-0.02	0.04	0
533	Cnp	chr11	100579113	100579613	4209	2.51	3.4e-19	4.33e-18	4.58	7.09	1	0.06	0.96	0.972	-0.02	0.04	0
534	2020-09-05	chr16	18649053	18649553	-19099	2.63	3.55e-19	4.51e-18	5.2	7.84	1	0.06	0.96	0.972	-0.02	0.04	0
535	Gm47736	chr10	17134410	17134910	337437	2.4	3.78e-19	4.79e-18	5.41	7.81	1	0.06	0.96	0.972	-0.02	0.04	0
536	Gm7656	chr7	70600553	70601053	109705	3.4	4.24e-19	5.35e-18	3.43	6.83	1	0.06	0.96	0.972	-0.02	0.04	0
537	Cenpu	chr8	46543558	46544058	-7970	2.58	4.44e-19	5.6e-18	4.67	7.26	1	0.06	0.96	0.972	-0.02	0.04	0
538	Hdac1	chr4	129535485	129535985	6728	2.75	4.55e-19	5.73e-18	4.27	7.02	1	0.06	0.96	0.972	-0.02	0.04	0
539	Gm37994	chr1	167231786	167232286	-45398	2.82	4.82e-19	6.06e-18	4.47	7.28	1	0.06	0.96	0.972	-0.02	0.04	0
540	Gm8145	chr5	107217036	107217536	-24087	3.02	5.44e-19	6.82e-18	3.51	6.53	1	0.06	0.96	0.972	-0.02	0.04	0
541	Gm12423	chr4	47151582	47152082	-19587	3.02	5.84e-19	7.28e-18	5.56	8.57	1	0.06	0.96	0.972	-0.02	0.04	0
542	Aif1	chr17	35175708	35176208	0	2.31	6.63e-19	8.22e-18	5.43	7.74	1	0.06	0.96	0.972	-0.02	0.04	0
543	Gm13000	chr4	135850276	135850776	-2902	2.31	6.91e-19	8.55e-18	5.27	7.58	1	0.06	0.96	0.972	-0.02	0.04	0
544	Apob	chr12	8020884	8021384	43236	2.26	7.22e-19	8.92e-18	5.64	7.91	1	0.06	0.96	0.972	-0.02	0.04	0
545	Ces2a	chr8	104731834	104732334	-1669	3.23	7.24e-19	8.95e-18	4.77	8	1	0.06	0.96	0.972	-0.02	0.04	0
546	Fat1	chr8	44743345	44743845	-191602	2.52	7.41e-19	9.15e-18	5.85	8.37	1	0.06	0.96	0.972	-0.02	0.04	0
547	Gm6407	chr10	73932213	73932713	-241408	3.34	7.6e-19	9.38e-18	4.31	7.65	1	0.06	0.96	0.972	-0.02	0.04	0
548	Apoa1	chr9	46207019	46207519	-21061	2.89	8.26e-19	1.01e-17	4.94	7.82	1	0.06	0.96	0.972	-0.02	0.04	0
549	Gm19855	chr8	44377659	44378159	-329290	2.52	8.39e-19	1.03e-17	4.91	7.43	1	0.06	0.96	0.972	-0.02	0.04	0
550	AC122253.2	chr17	79964877	79965377	-30305	2.92	8.48e-19	1.04e-17	4.67	7.59	1	0.06	0.96	0.972	-0.02	0.04	0
551	Soat1	chr1	156479211	156479711	-4880	2.34	8.75e-19	1.07e-17	4.94	7.28	1	0.06	0.96	0.972	-0.02	0.04	0
552	Gm38098	chr3	52383337	52383837	-41571	3.07	9.08e-19	1.11e-17	4.51	7.58	1	0.06	0.96	0.972	-0.02	0.04	0
553	Gm10051	chr5	133073266	133073766	-401357	3.54	1.07e-18	1.3e-17	4.04	7.58	1	0.06	0.96	0.972	-0.02	0.04	0
554	Gm11011	chr2	169589630	169590130	-1885	3.44	1.09e-18	1.32e-17	4.22	7.66	1	0.06	0.96	0.972	-0.02	0.04	0
555	Rbp2	chr9	98490087	98490587	3972	2.92	1.12e-18	1.36e-17	4.39	7.31	1	0.06	0.96	0.972	-0.02	0.04	0
556	Ctif	chr18	75659838	75660338	37358	2.58	1.14e-18	1.39e-17	5.04	7.62	1	0.06	0.96	0.972	-0.02	0.04	0
557	Gm46317	chr12	35667583	35668083	93694	2.58	1.38e-18	1.66e-17	4.61	7.19	1	0.06	0.96	0.972	-0.02	0.04	0
558	Ppp1r26	chr2	28430817	28431317	-15483	2.89	1.41e-18	1.69e-17	3.64	6.53	1	0.06	0.96	0.972	-0.02	0.04	0
559	Gm8438	chr14	11486223	11486723	4935	2.58	1.42e-18	1.7e-17	4.35	6.93	1	0.06	0.96	0.972	-0.02	0.04	0
560	Plekhg3	chr12	76593721	76594221	62830	1.84	1.55e-18	1.85e-17	6.88	8.71	1	0.06	0.96	0.972	-0.02	0.04	0
561	Gm13559	chr2	58710224	58710724	-29915	2.74	1.58e-18	1.89e-17	3.94	6.68	1	0.06	0.96	0.972	-0.02	0.04	0
562	Ascc3	chr10	50586510	50587010	-5659	2.43	1.78e-18	2.12e-17	4.71	7.13	1	0.06	0.96	0.972	-0.02	0.04	0
563	Gm48049	chr13	98578588	98579088	20827	2.06	1.85e-18	2.2e-17	7.01	9.07	1	0.06	0.96	0.972	-0.02	0.04	0
564	St8sia6	chr2	13750026	13750526	43538	2.29	1.91e-18	2.27e-17	5.07	7.36	1	0.06	0.96	0.972	-0.02	0.04	0
565	Scnn1b	chr7	121827053	121827553	-37485	2.93	1.97e-18	2.34e-17	3.64	6.58	1	0.06	0.96	0.972	-0.02	0.04	0
566	BC029722	chr2	155809552	155810052	9374	2.43	2.01e-18	2.38e-17	4.88	7.32	1	0.06	0.96	0.972	-0.02	0.04	0
567	Gm17820	chr12	32579137	32579637	-91719	2.84	2.04e-18	2.42e-17	4.74	7.57	1	0.06	0.96	0.972	-0.02	0.04	0
568	Ablim2	chr5	35770996	35771496	13116	2.32	2.15e-18	2.54e-17	4.94	7.26	1	0.06	0.96	0.972	-0.02	0.04	0
569	Cdx1	chr18	61032722	61033222	2977	2.59	2.23e-18	2.63e-17	4.23	6.82	1	0.06	0.96	0.972	-0.02	0.04	0
570	Gm31104	chr13	112052586	112053086	-85030	2.27	2.27e-18	2.68e-17	5.01	7.28	1	0.06	0.96	0.972	-0.02	0.04	0
571	Rtp1	chr16	23334085	23334585	-94548	2.35	2.28e-18	2.69e-17	4.77	7.12	1	0.06	0.96	0.972	-0.02	0.04	0
572	Galm	chr17	80121784	80122284	-5187	2.99	2.3e-18	2.71e-17	3.71	6.7	1	0.06	0.96	0.972	-0.02	0.04	0
573	Klf6	chr13	5971063	5971563	109581	2.66	2.31e-18	2.72e-17	4.04	6.71	1	0.06	0.96	0.972	-0.02	0.04	0
574	Tacr2	chr10	62313697	62314197	61259	2.39	2.34e-18	2.76e-17	4.67	7.07	1	0.06	0.96	0.972	-0.02	0.04	0
575	Slc9a1	chr4	133384668	133385168	14962	2.61	2.37e-18	2.79e-17	4.47	7.08	1	0.06	0.96	0.972	-0.02	0.04	0
576	Gm16546	chr10	43312991	43313491	-5869	2.62	2.39e-18	2.81e-17	4.5	7.12	1	0.06	0.96	0.972	-0.02	0.04	0
577	Gm10290	chr5	28530437	28530937	-7633	2.23	2.48e-18	2.92e-17	6.13	8.36	1	0.06	0.96	0.972	-0.02	0.04	0
578	Gm16129	chr3	63837681	63838181	-4935	2.52	2.51e-18	2.94e-17	4.94	7.46	1	0.06	0.96	0.972	-0.02	0.04	0
579	Gm8996	chr14	57268293	57268793	51060	2.57	2.51e-18	2.94e-17	5.52	8.1	1	0.06	0.96	0.972	-0.02	0.04	0
580	Gm19202	chr3	102669934	102670434	16283	2.08	2.58e-18	3.03e-17	5.83	7.91	1	0.06	0.96	0.972	-0.02	0.04	0
581	Spock2	chr10	60150802	60151302	44583	3.15	2.6e-18	3.04e-17	3.35	6.5	1	0.06	0.96	0.972	-0.02	0.04	0
582	Gm13559	chr2	58682878	58683378	-57261	2.64	2.64e-18	3.09e-17	4.09	6.73	1	0.06	0.96	0.972	-0.02	0.04	0
583	Sdc3	chr4	130838580	130839080	46043	2.72	2.7e-18	3.16e-17	4.27	6.99	1	0.06	0.96	0.972	-0.02	0.04	0
584	Ppp2r2b	chr18	42961132	42961632	97839	2.25	2.81e-18	3.28e-17	5.41	7.66	1	0.06	0.96	0.972	-0.02	0.04	0
585	Camk1d	chr2	5730403	5730903	-15888	2.21	3.12e-18	3.63e-17	5.95	8.16	1	0.06	0.96	0.972	-0.02	0.04	0
586	Mospd4	chr18	46421478	46421978	43812	2.52	3.16e-18	3.68e-17	4.96	7.48	1	0.06	0.96	0.972	-0.02	0.04	0
587	Fads2	chr19	10094693	10095193	6310	2.53	3.29e-18	3.81e-17	4.61	7.14	1	0.06	0.96	0.972	-0.02	0.04	0
588	Gm6044	chr5	64315054	64315554	-4702	2.39	3.29e-18	3.81e-17	5.8	8.19	1	0.06	0.96	0.972	-0.02	0.04	0
589	D6Ertd527e	chr6	87136508	87137008	31762	2.29	3.36e-18	3.9e-17	5.2	7.5	1	0.06	0.96	0.972	-0.02	0.04	0
590	Mtap	chr4	89038834	89039334	-97788	2.22	3.37e-18	3.91e-17	5.23	7.45	1	0.06	0.96	0.972	-0.02	0.04	0
591	Gm3145	chr17	10878590	10879090	-19905	2.58	3.39e-18	3.92e-17	4.35	6.93	1	0.06	0.96	0.972	-0.02	0.04	0
592	Gm44219	chr6	49656539	49657039	70484	2.55	3.64e-18	4.21e-17	5.69	8.24	1	0.06	0.96	0.972	-0.02	0.04	0
593	Asprv1	chr6	86605207	86605707	-22457	1.88	3.93e-18	4.53e-17	7.29	9.17	1	0.06	0.96	0.972	-0.02	0.04	0
594	Ccdc97	chr7	25729234	25729734	-10146	2.51	4.08e-18	4.69e-17	4.61	7.12	1	0.06	0.96	0.972	-0.02	0.04	0
595	Chrd	chr16	20726333	20726833	-6294	2.93	4.11e-18	4.72e-17	4.47	7.4	1	0.06	0.96	0.972	-0.02	0.04	0
596	Kcnmb1	chr11	33860752	33861252	-101761	3.16	4.21e-18	4.84e-17	4.09	7.25	1	0.06	0.96	0.972	-0.02	0.04	0
597	Nhej1	chr1	75040343	75040843	84357	2.78	4.23e-18	4.85e-17	4.39	7.17	1	0.06	0.96	0.972	-0.02	0.04	0
598	Cstad	chr2	30556397	30556897	-38143	2.78	4.24e-18	4.86e-17	3.83	6.6	1	0.06	0.96	0.972	-0.02	0.04	0
599	Hmgb1-ps9	chr13	101181099	101181599	-141853	2.89	4.29e-18	4.92e-17	3.57	6.47	1	0.06	0.96	0.972	-0.02	0.04	0
600	Bmp2	chr2	133455714	133456214	-95945	2.46	4.67e-18	5.34e-17	4.61	7.07	1	0.06	0.96	0.972	-0.02	0.04	0
601	Tram2	chr1	21089512	21090012	-10283	2.51	4.73e-18	5.41e-17	4.57	7.08	1	0.06	0.96	0.972	-0.02	0.04	0
602	Gm7985	chr12	71876905	71877405	-29614	2.23	4.82e-18	5.51e-17	5.72	7.95	1	0.06	0.96	0.972	-0.02	0.04	0
603	Gm17832	chr13	102106998	102107498	186578	3.34	4.96e-18	5.66e-17	2.77	6.11	1	0.06	0.96	0.972	-0.02	0.04	0
604	Gm12795	chr4	101364649	101365149	-1759	2.64	5.72e-18	6.49e-17	4.35	6.99	1	0.06	0.96	0.972	-0.02	0.04	0
605	BC048403	chr10	121873068	121873568	133131	2.17	5.86e-18	6.64e-17	5.27	7.44	1	0.06	0.96	0.972	-0.02	0.04	0
606	Gm18698	chr1	189069239	189069739	9965	2.94	6.07e-18	6.86e-17	3.5	6.44	1	0.06	0.96	0.972	-0.02	0.04	0
607	Tmem238l	chr11	66956225	66956725	0	3.63	6.61e-18	7.45e-17	3.57	7.21	1	0.06	0.96	0.972	-0.02	0.04	0
608	Fbxl22	chr9	66520229	66520729	-5636	2.37	7.04e-18	7.9e-17	5.14	7.51	1	0.06	0.96	0.972	-0.02	0.04	0
609	Galnt17	chr5	131573422	131573922	-264925	3.6	7.09e-18	7.95e-17	3.57	7.17	1	0.06	0.96	0.972	-0.02	0.04	0
610	Cpxm2	chr7	132234226	132234726	-79487	2.6	7.53e-18	8.44e-17	4.22	6.83	1	0.06	0.96	0.972	-0.02	0.04	0
611	Gm29335	chr1	88763888	88764388	-41064	2.86	7.83e-18	8.75e-17	5.02	7.88	1	0.06	0.96	0.972	-0.02	0.04	0
612	Cpne2	chr8	94561205	94561705	28215	2.56	8.14e-18	9.08e-17	4.35	6.91	1	0.06	0.96	0.972	-0.02	0.04	0
613	Gm7482	chr7	63764506	63765006	46324	2.32	8.6e-18	9.57e-17	4.85	7.17	1	0.06	0.96	0.972	-0.02	0.04	0
614	Trpm5	chr7	143099950	143100450	-5308	2.33	9.04e-18	1e-16	4.74	7.07	1	0.06	0.96	0.972	-0.02	0.04	0
615	B230104I21Rik	chr4	154319867	154320367	-15760	2.71	9.29e-18	1.03e-16	4.04	6.75	1	0.06	0.96	0.972	-0.02	0.04	0
616	Agap1	chr1	89505209	89505709	50403	2.37	9.39e-18	1.04e-16	4.85	7.22	1	0.06	0.96	0.972	-0.02	0.04	0
617	Gm37191	chr3	27260080	27260580	-17480	2.78	9.57e-18	1.06e-16	3.71	6.49	1	0.06	0.96	0.972	-0.02	0.04	0
618	Gm3756	chr9	31926666	31927166	9634	2.53	1.1e-17	1.21e-16	4.51	7.03	1	0.06	0.96	0.972	-0.02	0.04	0
619	Gm15750	chr5	4788372	4788872	23538	2.83	1.11e-17	1.22e-16	4.09	6.92	1	0.06	0.96	0.972	-0.02	0.04	0
620	Itm2b	chr14	73394225	73394725	-8936	2.46	1.18e-17	1.3e-16	4.47	6.93	1	0.06	0.96	0.972	-0.02	0.04	0
621	Lrrc27	chr7	139169045	139169545	-43443	2.71	1.2e-17	1.32e-16	4.54	7.25	1	0.06	0.96	0.972	-0.02	0.04	0
622	Mtif3	chr5	146993439	146993939	-29639	2.62	1.25e-17	1.37e-16	4.74	7.36	1	0.06	0.96	0.972	-0.02	0.04	0
623	Prcd	chr11	116646074	116646574	-6960	3.03	1.26e-17	1.38e-16	4.58	7.61	1	0.06	0.96	0.972	-0.02	0.04	0
624	Celf4	chr18	25630293	25630793	123364	2.69	1.3e-17	1.42e-16	4.23	6.91	1	0.06	0.96	0.972	-0.02	0.04	0
625	Rreb1	chr13	37784189	37784689	5789	1.93	1.43e-17	1.56e-16	6.54	8.47	1	0.06	0.96	0.972	-0.02	0.04	0
626	Rps10-ps1	chr3	95613878	95614378	-7900	3.66	1.56e-17	1.69e-16	2.18	5.84	1	0.06	0.96	0.972	-0.02	0.04	0
627	Sgms2	chr3	131498681	131499181	-7270	3.3	1.58e-17	1.71e-16	3.5	6.79	1	0.06	0.96	0.972	-0.02	0.04	0
628	Gm47010	chr14	67574329	67574829	13963	2.33	1.59e-17	1.72e-16	5.43	7.75	1	0.06	0.96	0.972	-0.02	0.04	0
629	Tas1r2	chr4	139716425	139716925	62887	3.81	1.61e-17	1.74e-16	3.64	7.45	1	0.06	0.96	0.972	-0.02	0.04	0
630	Entpd8	chr2	25083631	25084131	3327	3.32	1.66e-17	1.79e-16	4.67	7.99	1	0.06	0.96	0.972	-0.02	0.04	0
631	Gm48049	chr13	98545952	98546452	-11309	2.68	1.83e-17	1.97e-16	3.88	6.57	1	0.06	0.96	0.972	-0.02	0.04	0
632	Nabp1	chr1	51624533	51625033	-146108	2.41	1.82e-17	1.97e-16	5.09	7.5	1	0.06	0.96	0.972	-0.02	0.04	0
633	Mrgpre	chr7	143800731	143801231	-16231	3.03	1.87e-17	2.01e-16	4.35	7.38	1	0.06	0.96	0.972	-0.02	0.04	0
634	Phyhd1	chr2	30258452	30258952	-7251	2.53	1.88e-17	2.02e-16	4.61	7.14	1	0.06	0.96	0.972	-0.02	0.04	0
635	Rab27b	chr18	70115137	70115637	25968	2.56	2.05e-17	2.2e-16	4.43	6.99	1	0.06	0.96	0.972	-0.02	0.04	0
636	Crim1	chr17	78213146	78213646	12898	2.41	2.14e-17	2.29e-16	4.67	7.08	1	0.06	0.96	0.972	-0.02	0.04	0
637	Gas1	chr13	60110408	60110908	66457	2.68	2.25e-17	2.4e-16	4.57	7.25	1	0.06	0.96	0.972	-0.02	0.04	0
638	Runx1	chr16	92955448	92955948	-129299	2.46	2.27e-17	2.42e-16	5.33	7.79	1	0.06	0.96	0.972	-0.02	0.04	0
639	Gm13739	chr2	71801602	71802102	-38835	2.28	2.28e-17	2.43e-16	5.39	7.67	1	0.06	0.96	0.972	-0.02	0.04	0
640	Gm9616	chr13	3236895	3237395	-61492	3.05	2.35e-17	2.5e-16	3.77	6.82	1	0.06	0.96	0.972	-0.02	0.04	0
641	Cobll1	chr2	65227132	65227632	11771	3.12	2.52e-17	2.67e-16	4.8	7.91	1	0.06	0.96	0.972	-0.02	0.04	0
642	Dync2h1	chr9	7014659	7015159	169287	2.63	2.59e-17	2.75e-16	4.88	7.51	1	0.06	0.96	0.972	-0.02	0.04	0
643	Frrs1l	chr4	57004732	57005232	-14341	2.69	2.74e-17	2.9e-16	3.99	6.68	1	0.06	0.96	0.972	-0.02	0.04	0
644	Tmem65	chr15	58746846	58747346	76292	2.64	2.77e-17	2.93e-16	4.57	7.21	1	0.06	0.96	0.972	-0.02	0.04	0
645	Pik3ap1	chr19	41401665	41402165	-16595	2.11	2.83e-17	2.99e-16	5.49	7.6	1	0.06	0.96	0.972	-0.02	0.04	0
646	Ccr7	chr11	99126810	99127310	27767	2.41	2.94e-17	3.11e-16	5.09	7.5	1	0.06	0.96	0.972	-0.02	0.04	0
647	Slc12a7	chr13	73728547	73729047	-4047	2.91	2.98e-17	3.14e-16	3.99	6.9	1	0.06	0.96	0.972	-0.02	0.04	0
648	Gm8079	chr8	79550066	79550566	182	2.92	3.85e-17	4.03e-16	3.94	6.85	1	0.06	0.96	0.972	-0.02	0.04	0
649	Adamts15	chr9	30849368	30849868	72584	2.59	4.02e-17	4.2e-16	4.43	7.02	1	0.06	0.96	0.972	-0.02	0.04	0
650	Vstm2l	chr2	157935795	157936295	21142	2.77	4.12e-17	4.3e-16	4.91	7.68	1	0.06	0.96	0.972	-0.02	0.04	0
651	Gm4942	chr15	63411689	63412189	80104	2.12	4.15e-17	4.33e-16	5.29	7.41	1	0.06	0.96	0.972	-0.02	0.04	0
652	Neurl1a	chr19	47246272	47246772	67452	2.68	4.26e-17	4.43e-16	3.99	6.67	1	0.06	0.96	0.972	-0.02	0.04	0
653	Zfhx3	chr8	108591174	108591674	648530	2.51	4.44e-17	4.62e-16	4.57	7.08	1	0.06	0.96	0.972	-0.02	0.04	0
654	Rapgef5	chr12	117448342	117448842	-67637	2.19	4.49e-17	4.66e-16	5.59	7.78	1	0.06	0.96	0.972	-0.02	0.04	0
655	Pax3	chr1	78131508	78132008	65126	2.21	4.5e-17	4.67e-16	5.01	7.22	1	0.06	0.96	0.972	-0.02	0.04	0
656	Syt16	chr12	74093001	74093501	95340	3.1	4.77e-17	4.94e-16	5.33	8.43	1	0.06	0.96	0.972	-0.02	0.04	0
657	Snap25	chr2	136620206	136620706	-92747	2.1	4.79e-17	4.96e-16	6.23	8.33	1	0.06	0.96	0.972	-0.02	0.04	0
658	Itgam	chr7	128056894	128057394	-5246	2.82	4.88e-17	5.05e-16	4.43	7.24	1	0.06	0.96	0.972	-0.02	0.04	0
659	Tnip1	chr11	54989679	54990179	-26762	2.24	5.73e-17	5.9e-16	4.99	7.23	1	0.06	0.96	0.972	-0.02	0.04	0
660	Fam3c	chr6	22417049	22417549	-60806	1.85	5.77e-17	5.93e-16	7.19	9.04	1	0.06	0.96	0.972	-0.02	0.04	0
661	Ncor2	chr5	125215383	125215883	-36164	1.82	6.1e-17	6.26e-16	6.35	8.17	1	0.06	0.96	0.972	-0.02	0.04	0
662	AC131705.1	chr18	3951214	3951714	-58542	2.82	6.26e-17	6.42e-16	3.64	6.47	1	0.06	0.96	0.972	-0.02	0.04	0
663	Gm11343	chr13	24135204	24135704	-60193	2.22	6.52e-17	6.68e-16	5.84	8.06	1	0.06	0.96	0.972	-0.02	0.04	0
664	Slc25a36	chr9	97140412	97140912	-29255	1.92	7.07e-17	7.22e-16	6.09	8.01	1	0.06	0.96	0.972	-0.02	0.04	0
665	Trmt112-ps1	chr5	91729811	91730311	7768	2.8	7.39e-17	7.53e-16	4.04	6.84	1	0.06	0.96	0.972	-0.02	0.04	0
666	St6gal1	chr16	23218158	23218658	-6082	2.44	8.42e-17	8.53e-16	4.35	6.79	1	0.06	0.96	0.972	-0.02	0.04	0
667	Gm28688	chr9	96797964	96798464	-11292	2.54	8.74e-17	8.84e-16	4.57	7.11	1	0.06	0.96	0.972	-0.02	0.04	0
668	Rpl36a-ps4	chr2	72410882	72411382	50635	2.37	8.77e-17	8.88e-16	4.47	6.84	1	0.06	0.96	0.972	-0.02	0.04	0
669	Amer2	chr14	60319207	60319707	-53552	3.16	9.79e-17	9.87e-16	3.93	7.1	1	0.06	0.96	0.972	-0.02	0.04	0
670	Gm3145	chr17	10903853	10904353	4858	1.71	1.04e-16	1.05e-15	7.27	8.98	1	0.06	0.96	0.972	-0.02	0.04	0
671	Ptp4a1	chr1	30937302	30937802	11968	1.94	1.06e-16	1.07e-15	6.51	8.45	1	0.06	0.96	0.972	-0.02	0.04	0
672	Wnt7b	chr15	85568876	85569376	13097	2.4	1.11e-16	1.11e-15	4.54	6.94	1	0.06	0.96	0.972	-0.02	0.04	0
673	Chd6	chr2	161129354	161129854	-20279	2.81	1.15e-16	1.15e-15	4.04	6.85	1	0.06	0.96	0.972	-0.02	0.04	0
674	Npm3-ps1	chr6	85074909	85075409	-783	2.31	1.17e-16	1.17e-15	5.2	7.51	1	0.06	0.96	0.972	-0.02	0.04	0
675	Galnt7	chr8	57741182	57741682	-88150	2.26	1.18e-16	1.18e-15	4.91	7.17	1	0.06	0.96	0.972	-0.02	0.04	0
676	Perp	chr10	18912910	18913410	67890	2.76	1.18e-16	1.18e-15	3.64	6.4	1	0.06	0.96	0.972	-0.02	0.04	0
677	Gm10064	chr5	122693751	122694251	3349	2.01	1.33e-16	1.32e-15	5.56	7.57	1	0.06	0.96	0.972	-0.02	0.04	0
678	Tyro3	chr2	119817008	119817508	19275	2.16	1.44e-16	1.43e-15	5.29	7.45	1	0.06	0.96	0.972	-0.02	0.04	0
679	Gata6	chr18	11127129	11127629	75065	2.42	1.52e-16	1.51e-15	4.31	6.73	1	0.06	0.96	0.972	-0.02	0.04	0
680	Gm12412	chr4	45683139	45683639	93570	2.5	1.52e-16	1.51e-15	4.71	7.21	1	0.06	0.96	0.972	-0.02	0.04	0
681	Teddm2	chr1	153992439	153992939	-92211	2.9	1.58e-16	1.56e-15	3.43	6.33	1	0.06	0.96	0.972	-0.02	0.04	0
682	Cavin2	chr1	51250268	51250768	-38358	3.19	1.71e-16	1.68e-15	4.99	8.18	1	0.06	0.96	0.972	-0.02	0.04	0
683	Gm7847	chr18	26113219	26113719	-288862	2.44	1.76e-16	1.73e-15	5.49	7.92	1	0.06	0.96	0.972	-0.02	0.04	0
684	Ywhaz	chr15	36898761	36899261	-101832	2.38	1.83e-16	1.79e-15	6.48	8.86	1	0.06	0.96	0.972	-0.02	0.04	0
685	Resf1	chr6	149278233	149278733	-30681	2.72	1.84e-16	1.8e-15	4.61	7.33	1	0.06	0.96	0.972	-0.02	0.04	0
686	Sc5d	chr9	42249035	42249535	14721	2.61	1.91e-16	1.87e-15	4.61	7.22	1	0.06	0.96	0.972	-0.02	0.04	0
687	Rpl13-ps3	chr14	58938991	58939491	45485	2.45	1.98e-16	1.93e-15	4.27	6.72	1	0.06	0.96	0.972	-0.02	0.04	0
688	Map2k6	chr11	110405590	110406090	6468	2.54	2.18e-16	2.12e-15	4.35	6.89	1	0.06	0.96	0.972	-0.02	0.04	0
689	Gm5129	chr5	29751302	29751802	-15366	2.86	2.21e-16	2.16e-15	3.35	6.22	1	0.06	0.96	0.972	-0.02	0.04	0
690	Gm6085	chr1	4671647	4672147	17256	2.04	2.25e-16	2.18e-15	6.68	8.73	1	0.06	0.96	0.972	-0.02	0.04	0
691	Flnc	chr6	29426267	29426767	-6489	2.33	2.32e-16	2.25e-15	4.58	6.9	1	0.06	0.96	0.972	-0.02	0.04	0
692	Slc7a5	chr8	121913419	121913919	-5725	2.43	2.44e-16	2.36e-15	4.27	6.7	1	0.06	0.96	0.972	-0.02	0.04	0
693	Tmem26	chr10	68916220	68916720	192574	2.45	2.62e-16	2.53e-15	5.27	7.71	1	0.06	0.96	0.972	-0.02	0.04	0
694	Anln	chr9	22390362	22390862	-1174	1.88	2.72e-16	2.63e-15	7	8.88	1	0.06	0.96	0.972	-0.02	0.04	0
695	Gm47209	chr8	78764911	78765411	9134	2.52	3.01e-16	2.9e-15	4.14	6.66	1	0.06	0.96	0.972	-0.02	0.04	0
696	Dnajc15	chr14	77673079	77673579	201546	2.15	3.2e-16	3.07e-15	5.02	7.16	1	0.06	0.96	0.972	-0.02	0.04	0
697	Noct	chr3	51092338	51092838	-131609	2.49	3.19e-16	3.07e-15	5.11	7.6	1	0.06	0.96	0.972	-0.02	0.04	0
698	Gm45499	chr7	137201144	137201644	33324	2.44	3.28e-16	3.15e-15	4.43	6.87	1	0.06	0.96	0.972	-0.02	0.04	0
699	Dio3	chr12	110200866	110201366	-77702	2.35	3.3e-16	3.16e-15	5.16	7.51	1	0.06	0.96	0.972	-0.02	0.04	0
700	Gm5259	chr1	89265831	89266331	-8850	2.32	3.6e-16	3.44e-15	4.61	6.93	1	0.06	0.96	0.972	-0.02	0.04	0
701	Isl2	chr9	55568413	55568913	29741	2.22	3.6e-16	3.44e-15	4.88	7.11	1	0.06	0.96	0.972	-0.02	0.04	0
702	Syt8	chr7	142428237	142428737	-6113	2.42	3.61e-16	3.45e-15	4.91	7.32	1	0.06	0.96	0.972	-0.02	0.04	0
703	Rgs3	chr4	62721936	62722436	162089	2.31	3.65e-16	3.49e-15	4.5	6.82	1	0.06	0.96	0.972	-0.02	0.04	0
704	Ptpru	chr4	131722347	131722847	115441	2.78	3.85e-16	3.66e-15	4.27	7.05	1	0.06	0.96	0.972	-0.02	0.04	0
705	Gm18489	chr9	117018660	117019160	-39998	2.42	3.95e-16	3.76e-15	4.64	7.06	1	0.06	0.96	0.972	-0.02	0.04	0
706	Glis3	chr19	28621566	28622066	58011	2.95	4.04e-16	3.84e-15	4.31	7.26	1	0.06	0.96	0.972	-0.02	0.04	0
707	Pik3c2b	chr1	133057643	133058143	11976	1.8	4.47e-16	4.22e-15	7.99	9.8	1	0.06	0.96	0.972	-0.02	0.04	0
708	Ugdh	chr5	65454608	65455108	-18659	2.37	4.71e-16	4.45e-15	6.6	8.96	1	0.06	0.96	0.972	-0.02	0.04	0
709	Slf2	chr19	44898651	44899151	-31968	2.97	4.86e-16	4.58e-15	3.43	6.4	1	0.06	0.96	0.972	-0.02	0.04	0
710	Gm18032	chr12	119397965	119398465	45447	2.18	4.91e-16	4.63e-15	5.96	8.14	1	0.06	0.96	0.972	-0.02	0.04	0
711	Adam7	chr14	68447203	68447703	86038	2.26	5.01e-16	4.71e-15	5.35	7.62	1	0.06	0.96	0.972	-0.02	0.04	0
712	Mme	chr3	63241069	63241569	0	2.23	5.03e-16	4.73e-15	5.5	7.73	1	0.06	0.96	0.972	-0.02	0.04	0
713	Cttn	chr7	144383907	144384407	86602	2.34	5.75e-16	5.38e-15	4.51	6.84	1	0.06	0.96	0.972	-0.02	0.04	0
714	Il1r1	chr1	40167427	40167927	-57153	2.82	5.75e-16	5.38e-15	3.64	6.46	1	0.06	0.96	0.972	-0.02	0.04	0
715	Gm47072	chr13	56027955	56028455	1779	2.64	5.87e-16	5.5e-15	3.94	6.58	1	0.06	0.96	0.972	-0.02	0.04	0
716	Ppargc1a	chr5	51432012	51432512	135214	2.07	6.38e-16	5.96e-15	5.52	7.59	1	0.06	0.96	0.972	-0.02	0.04	0
717	Gm8268	chr8	34523806	34524306	16599	2.71	6.74e-16	6.28e-15	4.77	7.47	1	0.06	0.96	0.972	-0.02	0.04	0
718	Inpp5a	chr7	139371348	139371848	-17261	2.23	7.2e-16	6.69e-15	5.54	7.77	1	0.06	0.96	0.972	-0.02	0.04	0
719	Zdhhc13	chr7	48813489	48813989	24486	2.74	7.21e-16	6.7e-15	4.31	7.05	1	0.06	0.96	0.972	-0.02	0.04	0
720	Gm16550	chr1	165046138	165046638	102311	2.87	7.66e-16	7.1e-15	4.35	7.22	1	0.06	0.96	0.972	-0.02	0.04	0
721	Dtnbp1	chr13	44940376	44940876	61271	2.45	7.83e-16	7.25e-15	5.04	7.49	1	0.06	0.96	0.972	-0.02	0.04	0
722	Cldn4	chr5	134959080	134959580	-12146	2.62	8.54e-16	7.88e-15	5.77	8.38	1	0.06	0.96	0.972	-0.02	0.04	0
723	Gm19005	chr10	111806758	111807258	0	2.01	8.63e-16	7.95e-15	5.37	7.39	1	0.06	0.96	0.972	-0.02	0.04	0
724	Nell1	chr7	49984619	49985119	9755	2.29	8.95e-16	8.23e-15	4.94	7.23	1	0.06	0.96	0.972	-0.02	0.04	0
725	Cdh15	chr8	122905286	122905786	57320	1.73	9e-16	8.27e-15	6.43	8.16	1	0.06	0.96	0.972	-0.02	0.04	0
726	Gm8022	chr1	35858355	35858855	-100064	1.93	9.39e-16	8.62e-15	6.1	8.03	1	0.06	0.96	0.972	-0.02	0.04	0
727	Gm14473	chrX	10831662	10832162	33471	1.99	9.61e-16	8.8e-15	5.87	7.86	1	0.06	0.96	0.972	-0.02	0.04	0
728	Ccdc191	chr16	43882307	43882807	-6993	2.6	1.01e-15	9.22e-15	4.54	7.14	1	0.06	0.96	0.972	-0.02	0.04	0
729	Arhgap20	chr9	51727886	51728386	-36951	2.22	1.01e-15	9.24e-15	4.94	7.16	1	0.06	0.96	0.972	-0.02	0.04	0
730	Gm14314	chr2	179080575	179081075	-59442	2.52	1.1e-15	9.99e-15	4.74	7.25	1	0.06	0.96	0.972	-0.02	0.04	0
731	Gm10157	chr9	118874967	118875467	-37012	2.24	1.1e-15	1.01e-14	4.8	7.04	1	0.06	0.96	0.972	-0.02	0.04	0
732	Cacna1s	chr1	136058575	136059075	5825	2.34	1.17e-15	1.06e-14	4.61	6.95	1	0.06	0.96	0.972	-0.02	0.04	0
733	Gm5950	chr10	44576923	44577423	-12505	2.17	1.16e-15	1.06e-14	5.11	7.28	1	0.06	0.96	0.972	-0.02	0.04	0
734	Gata6	chr18	11164798	11165298	112734	2.33	1.33e-15	1.21e-14	4.7	7.03	1	0.06	0.96	0.972	-0.02	0.04	0
735	Add2	chr6	86031444	86031944	2763	2.61	1.41e-15	1.27e-14	4.94	7.54	1	0.06	0.96	0.972	-0.02	0.04	0
736	Gm46231	chr10	69533880	69534380	31981	1.71	1.44e-15	1.3e-14	6.56	8.27	1	0.06	0.96	0.972	-0.02	0.04	0
737	Gm45900	chr8	107489867	107490367	-45175	2.06	1.45e-15	1.31e-14	5.59	7.65	1	0.06	0.96	0.972	-0.02	0.04	0
738	Zcchc10	chr11	53331080	53331580	6401	3.43	1.53e-15	1.38e-14	3.35	6.78	1	0.06	0.96	0.972	-0.02	0.04	0
739	Anpep	chr7	79881885	79882385	-20826	2.55	1.63e-15	1.46e-14	4.27	6.82	1	0.06	0.96	0.972	-0.02	0.04	0
740	AC117241.2	chr17	7273058	7273558	42288	2.5	1.67e-15	1.5e-14	3.99	6.49	1	0.06	0.96	0.972	-0.02	0.04	0
741	Nedd9	chr13	41476155	41476655	10707	2.12	1.7e-15	1.52e-14	5.31	7.44	1	0.06	0.96	0.972	-0.02	0.04	0
742	Slc35f6	chr5	30652221	30652721	4288	2.01	1.75e-15	1.57e-14	6.11	8.12	1	0.06	0.96	0.972	-0.02	0.04	0
743	Tgif1-ps	chr3	60292893	60293393	49700	2.26	1.76e-15	1.57e-14	4.83	7.08	1	0.06	0.96	0.972	-0.02	0.04	0
744	Ston2	chr12	91696221	91696721	91666	2.83	1.8e-15	1.61e-14	4.47	7.3	1	0.06	0.96	0.972	-0.02	0.04	0
745	Dock11	chrX	35930785	35931285	41953	2.29	1.91e-15	1.7e-14	5.77	8.05	1	0.06	0.96	0.972	-0.02	0.04	0
746	Mal	chr2	127662664	127663164	-5969	2.4	2.02e-15	1.8e-14	4.47	6.87	1	0.06	0.96	0.972	-0.02	0.04	0
747	Gm5673	chr15	56776763	56777263	6165	2.26	2.1e-15	1.87e-14	4.61	6.86	1	0.06	0.96	0.972	-0.02	0.04	0
748	Tff3	chr17	31133691	31134191	-4045	3.1	2.27e-15	2.01e-14	4.09	7.19	1	0.06	0.96	0.972	-0.02	0.04	0
749	Cpt1a	chr19	3334008	3334508	10707	2.48	2.3e-15	2.03e-14	5.39	7.87	1	0.06	0.96	0.972	-0.02	0.04	0
750	Gm17935	chr3	21699466	21699966	51079	2.1	2.31e-15	2.04e-14	6.49	8.59	1	0.06	0.96	0.972	-0.02	0.04	0
751	Kif12	chr4	63171873	63172373	0	3.3	2.3e-15	2.04e-14	4.19	7.49	1	0.06	0.96	0.972	-0.02	0.04	0
752	Pygb	chr2	150807325	150807825	20590	2.2	2.34e-15	2.07e-14	5.04	7.24	1	0.06	0.96	0.972	-0.02	0.04	0
753	Cyp3a57	chr5	145313818	145314318	-30961	2.22	2.48e-15	2.19e-14	4.8	7.02	1	0.06	0.96	0.972	-0.02	0.04	0
754	Rgs3	chr4	62692492	62692992	132645	2.16	2.54e-15	2.24e-14	4.85	7.01	1	0.06	0.96	0.972	-0.02	0.04	0
755	Egfl6	chrX	166618490	166618990	-32770	2.66	2.67e-15	2.35e-14	3.99	6.66	1	0.06	0.96	0.972	-0.02	0.04	0
756	Tex2	chr11	106555755	106556255	57168	2.43	2.67e-15	2.35e-14	5.06	7.5	1	0.06	0.96	0.972	-0.02	0.04	0
757	Gm48836	chr10	5212591	5213091	-121305	2.12	2.68e-15	2.36e-14	5.25	7.37	1	0.06	0.96	0.972	-0.02	0.04	0
758	Adamts6	chr13	104476099	104476599	188264	2.44	2.78e-15	2.44e-14	4.64	7.08	1	0.06	0.96	0.972	-0.02	0.04	0
759	Gm11984	chr11	6895186	6895686	-32882	2.17	2.79e-15	2.45e-14	4.85	7.02	1	0.06	0.96	0.972	-0.02	0.04	0
760	Ndfip1	chr18	38389002	38389502	-29473	1.98	2.86e-15	2.51e-14	6.32	8.3	1	0.06	0.96	0.972	-0.02	0.04	0
761	Tmem201	chr4	149730708	149731208	6836	2.43	2.93e-15	2.57e-14	4.14	6.56	1	0.06	0.96	0.972	-0.02	0.04	0
762	Eci2	chr13	35188835	35189335	-161739	1.89	3.06e-15	2.67e-14	5.61	7.5	1	0.06	0.96	0.972	-0.02	0.04	0
763	Gm6312	chr6	82856182	82856682	32027	2.47	3.12e-15	2.73e-14	4.94	7.41	1	0.06	0.96	0.972	-0.02	0.04	0
764	1810013L24Rik	chr16	8862213	8862713	32113	1.55	3.34e-15	2.91e-14	7.63	9.18	1	0.06	0.96	0.972	-0.02	0.04	0
765	Gm4891	chr8	80930552	80931052	-2625	2.57	3.36e-15	2.92e-14	3.83	6.4	1	0.06	0.96	0.972	-0.02	0.04	0
766	Stxbp3	chr3	108846625	108847125	-6099	2.75	3.5e-15	3.04e-14	3.77	6.52	1	0.06	0.96	0.972	-0.02	0.04	0
767	Gm7557	chr12	54463739	54464239	-33341	2.25	3.55e-15	3.08e-14	5.16	7.41	1	0.06	0.96	0.972	-0.02	0.04	0
768	Klf6	chr13	6009584	6010084	148102	2.61	3.66e-15	3.18e-14	4.83	7.44	1	0.06	0.96	0.972	-0.02	0.04	0
769	Gm28688	chr9	96783207	96783707	-26049	3.23	3.77e-15	3.27e-14	3.83	7.06	1	0.06	0.96	0.972	-0.02	0.04	0
770	Otulin	chr15	27616158	27616658	14035	2.11	3.8e-15	3.29e-14	5.14	7.24	1	0.06	0.96	0.972	-0.02	0.04	0
771	Crnkl1	chr2	146022849	146023349	-87835	2.51	3.89e-15	3.37e-14	4.35	6.86	1	0.06	0.96	0.972	-0.02	0.04	0
772	Furin	chr7	80410236	80410736	-4800	2.42	4.1e-15	3.54e-14	4.67	7.1	1	0.06	0.96	0.972	-0.02	0.04	0
773	Naa38	chr11	69382575	69383075	-12412	2.29	4.32e-15	3.72e-14	4.43	6.72	1	0.06	0.96	0.972	-0.02	0.04	0
774	Lmod3	chr6	97315887	97316387	-63128	2.7	4.34e-15	3.73e-14	5.94	8.64	1	0.06	0.96	0.972	-0.02	0.04	0
775	Rbpj	chr5	53381459	53381959	-84193	1.76	4.45e-15	3.82e-14	6.14	7.89	1	0.06	0.96	0.972	-0.02	0.04	0
776	Gm5136	chr10	108596119	108596619	103541	2.12	4.73e-15	4.06e-14	4.88	7	1	0.06	0.96	0.972	-0.02	0.04	0
777	Celf4	chr18	25663338	25663838	90319	2.58	4.77e-15	4.09e-14	3.94	6.52	1	0.06	0.96	0.972	-0.02	0.04	0
778	Gm5425	chr10	84234929	84235429	-73457	2.28	4.78e-15	4.09e-14	4.64	6.92	1	0.06	0.96	0.972	-0.02	0.04	0
779	Fnbp1l	chr3	122521200	122521700	98015	2.47	4.8e-15	4.11e-14	5.29	7.76	1	0.06	0.96	0.972	-0.02	0.04	0
780	Gm5266	chr1	34315361	34315861	-51510	2.32	4.95e-15	4.23e-14	4.47	6.79	1	0.06	0.96	0.972	-0.02	0.04	0
781	Zc3h12c	chr9	52132702	52133202	35370	2.45	5.02e-15	4.29e-14	4.23	6.68	1	0.06	0.96	0.972	-0.02	0.04	0
782	Slc22a1	chr17	12682025	12682525	-6196	2.29	5.31e-15	4.52e-14	4.67	6.97	1	0.06	0.96	0.972	-0.02	0.04	0
783	Fam205a1	chr4	42835513	42836013	17875	1.82	5.36e-15	4.57e-14	6.26	8.08	1	0.06	0.96	0.972	-0.02	0.04	0
784	Gm43160	chr3	21217809	21218309	-103806	2.44	5.45e-15	4.64e-14	4.47	6.91	1	0.06	0.96	0.972	-0.02	0.04	0
785	Rnf133	chr6	23549870	23550370	99935	1.9	5.48e-15	4.66e-14	5.64	7.54	1	0.06	0.96	0.972	-0.02	0.04	0
786	Ngf	chr3	102558890	102559390	88971	2.65	5.61e-15	4.78e-14	3.64	6.29	1	0.06	0.96	0.972	-0.02	0.04	0
787	Gm43141	chr5	25544544	25545044	-12113	2.17	5.68e-15	4.83e-14	5.14	7.3	1	0.06	0.96	0.972	-0.02	0.04	0
788	Rybp	chr6	100429614	100430114	-142129	2.75	5.87e-15	4.99e-14	3.35	6.11	1	0.06	0.96	0.972	-0.02	0.04	0
789	Gm6341	chr7	101158267	101158767	-3212	2.16	5.98e-15	5.07e-14	5.23	7.38	1	0.06	0.96	0.972	-0.02	0.04	0
790	Gm14036	chr2	134837672	134838172	33723	2.58	6.06e-15	5.13e-14	3.71	6.28	1	0.06	0.96	0.972	-0.02	0.04	0
791	Gm29240	chr9	97284265	97284765	-50165	1.96	6.05e-15	5.13e-14	5.61	7.56	1	0.06	0.96	0.972	-0.02	0.04	0
792	Zfand3	chr17	30068566	30069066	63833	2.51	6.22e-15	5.27e-14	4.04	6.55	1	0.06	0.96	0.972	-0.02	0.04	0
793	Flt1	chr5	147620101	147620601	105410	2.34	6.3e-15	5.33e-14	4.96	7.3	1	0.06	0.96	0.972	-0.02	0.04	0
794	Slc24a2	chr4	87230208	87230708	0	2.15	6.46e-15	5.46e-14	4.8	6.95	1	0.06	0.96	0.972	-0.02	0.04	0
795	Unc5b	chr10	60885523	60886023	-53942	2.14	6.46e-15	5.46e-14	5.01	7.16	1	0.06	0.96	0.972	-0.02	0.04	0
796	Mapk10	chr5	103231789	103232289	-20455	2	6.66e-15	5.61e-14	5.18	7.18	1	0.06	0.96	0.972	-0.02	0.04	0
797	Prpf19	chr19	10888682	10889182	-6049	2.68	6.65e-15	5.61e-14	4.18	6.86	1	0.06	0.96	0.972	-0.02	0.04	0
798	Akap6	chr12	52692249	52692749	-6634	2.34	6.73e-15	5.67e-14	5.25	7.59	1	0.06	0.96	0.972	-0.02	0.04	0
799	Atp6v1e2	chr17	86943153	86943653	4244	2.51	6.77e-15	5.7e-14	4.04	6.55	1	0.06	0.96	0.972	-0.02	0.04	0
800	Nsg1	chr5	38116949	38117449	42458	2.43	7.23e-15	6.08e-14	4.31	6.74	1	0.06	0.96	0.972	-0.02	0.04	0
801	Flrt3	chr2	140742938	140743438	-71469	3.57	7.46e-15	6.27e-14	3.82	7.4	1	0.06	0.96	0.972	-0.02	0.04	0
802	AC137742.1	chr16	73072046	73072546	392277	2.48	7.64e-15	6.41e-14	4.27	6.75	1	0.06	0.96	0.972	-0.02	0.04	0
803	Gm2534	chr13	101233718	101234218	-114534	2.29	8.19e-15	6.85e-14	4.39	6.68	1	0.06	0.96	0.972	-0.02	0.04	0
804	Gm19202	chr3	102659279	102659779	26938	2.54	8.2e-15	6.86e-14	5.39	7.93	1	0.06	0.96	0.972	-0.02	0.04	0
805	Ehf	chr2	103345868	103346368	-42590	1.97	8.69e-15	7.25e-14	5.35	7.32	1	0.06	0.96	0.972	-0.02	0.04	0
806	Nrxn2	chr19	6476889	6477389	58158	2.52	8.81e-15	7.34e-14	4.96	7.49	1	0.06	0.96	0.972	-0.02	0.04	0
807	Gm2534	chr13	101302917	101303417	-45335	2.28	8.91e-15	7.42e-14	4.5	6.78	1	0.06	0.96	0.972	-0.02	0.04	0
808	Gtpbp3	chr8	71496408	71496908	8305	1.97	8.97e-15	7.47e-14	5.9	7.86	1	0.06	0.96	0.972	-0.02	0.04	0
809	C1qtnf9	chr14	60726027	60726527	-41607	1.77	9.94e-15	8.24e-14	5.99	7.76	1	0.06	0.96	0.972	-0.02	0.04	0
810	Max	chr12	77099524	77100024	-137323	2.17	1.08e-14	8.93e-14	4.61	6.78	1	0.06	0.96	0.972	-0.02	0.04	0
811	Gm12397	chr4	40890262	40890762	22593	2.48	1.12e-14	9.25e-14	4.09	6.57	1	0.06	0.96	0.972	-0.02	0.04	0
812	B230104I21Rik	chr4	154465134	154465634	129007	2.45	1.12e-14	9.26e-14	4.09	6.54	1	0.06	0.96	0.972	-0.02	0.04	0
813	AC165079.1	chr16	34229966	34230466	-222509	2.75	1.16e-14	9.55e-14	3.35	6.11	1	0.06	0.96	0.972	-0.02	0.04	0
814	Dhx35	chr2	158942470	158942970	147663	2.12	1.17e-14	9.67e-14	4.8	6.92	1	0.06	0.96	0.972	-0.02	0.04	0
815	Vars	chr17	35003268	35003768	2281	1.82	1.21e-14	9.98e-14	6.15	7.97	1	0.06	0.96	0.972	-0.02	0.04	0
816	Zfp407	chr18	84504230	84504730	84995	2.18	1.21e-14	9.98e-14	5.04	7.22	1	0.06	0.96	0.972	-0.02	0.04	0
817	Nyap1	chr5	137731721	137732221	9386	2.05	1.26e-14	1.04e-13	4.94	6.99	1	0.06	0.96	0.972	-0.02	0.04	0
818	Adamts2	chr11	50669408	50669908	67324	2.39	1.29e-14	1.06e-13	4.35	6.74	1	0.06	0.96	0.972	-0.02	0.04	0
819	Gpr12	chr5	146661151	146661651	-75912	2.43	1.45e-14	1.18e-13	4.04	6.47	1	0.06	0.96	0.972	-0.02	0.04	0
820	Muc5b	chr7	141838708	141839208	0	1.78	1.48e-14	1.21e-13	5.98	7.75	1	0.06	0.96	0.972	-0.02	0.04	0
821	Btbd3	chr2	137715911	137716411	-540154	1.88	1.52e-14	1.23e-13	6.23	8.11	1	0.06	0.96	0.972	-0.02	0.04	0
822	Bcl6	chr16	24176071	24176571	-187219	2.22	1.52e-14	1.24e-13	4.77	6.99	1	0.06	0.96	0.972	-0.02	0.04	0
823	Pak1	chr7	97830678	97831178	42137	2.6	1.55e-14	1.26e-13	4.43	7.03	1	0.06	0.96	0.972	-0.02	0.04	0
824	Gm19596	chr6	86133932	86134432	-12720	2.56	1.65e-14	1.34e-13	3.77	6.33	1	0.06	0.96	0.972	-0.02	0.04	0
825	Xylt1	chr7	117452092	117452592	71113	2.02	1.68e-14	1.36e-13	4.99	7.01	1	0.06	0.96	0.972	-0.02	0.04	0
826	Parp12	chr6	39013421	39013921	104428	2.8	2.02e-14	1.63e-13	5.27	8.07	1	0.06	0.96	0.972	-0.02	0.04	0
827	N4bp2l1	chr5	150619700	150620200	-22512	2.39	2.05e-14	1.65e-13	4.14	6.53	1	0.06	0.96	0.972	-0.02	0.04	0
828	Cbfa2t2	chr2	154467087	154467587	30606	2.44	2.22e-14	1.78e-13	3.94	6.38	1	0.06	0.96	0.972	-0.02	0.04	0
829	Gm26657	chr4	56608638	56609138	-130932	2.37	2.28e-14	1.83e-13	4.77	7.14	1	0.06	0.96	0.972	-0.02	0.04	0
830	Gm27014	chr12	54937547	54938047	-25017	2.5	2.41e-14	1.93e-13	4.43	6.93	1	0.06	0.96	0.972	-0.02	0.04	0
831	Pemt	chr11	60021057	60021557	24932	2.56	2.43e-14	1.95e-13	4.04	6.6	1	0.06	0.96	0.972	-0.02	0.04	0
832	Gm48126	chr10	93944162	93944662	25072	2.4	2.46e-14	1.97e-13	4.8	7.2	1	0.06	0.96	0.972	-0.02	0.04	0
833	Inpp5a	chr7	139461330	139461830	72221	2.8	2.78e-14	2.21e-13	4.54	7.34	1	0.06	0.96	0.972	-0.02	0.04	0
834	Aox2	chr1	58304320	58304820	25994	2.38	2.81e-14	2.24e-13	4.68	7.06	1	0.06	0.96	0.972	-0.02	0.04	0
835	Slc9a2	chr1	40632611	40633111	-47463	2.63	2.88e-14	2.28e-13	4.54	7.17	1	0.06	0.96	0.972	-0.02	0.04	0
836	Galnt7	chr8	57741947	57742447	-88915	1.92	2.88e-14	2.29e-13	5.29	7.21	1	0.06	0.96	0.972	-0.02	0.04	0
837	Gm20111	chr14	64765734	64766234	-72866	2.44	2.91e-14	2.31e-13	4.43	6.87	1	0.06	0.96	0.972	-0.02	0.04	0
838	Gm13401	chr2	29426688	29427188	-71024	2.11	2.97e-14	2.35e-13	4.74	6.85	1	0.06	0.96	0.972	-0.02	0.04	0
839	Zglp1	chr9	21050253	21050753	16340	2.29	2.99e-14	2.37e-13	4.31	6.6	1	0.06	0.96	0.972	-0.02	0.04	0
840	Flnb	chr14	7847625	7848125	29668	1.79	3e-14	2.38e-13	6.31	8.1	1	0.06	0.96	0.972	-0.02	0.04	0
841	Gm6681	chr6	99823423	99823923	16391	2.19	3.12e-14	2.47e-13	4.8	6.98	1	0.06	0.96	0.972	-0.02	0.04	0
842	Lrrc4	chr6	28758204	28758704	73043	1.68	3.13e-14	2.47e-13	6.42	8.1	1	0.06	0.96	0.972	-0.02	0.04	0
843	Smad2	chr18	76079118	76079618	-161962	2.06	3.34e-14	2.63e-13	5.75	7.81	1	0.06	0.96	0.972	-0.02	0.04	0
844	Nrd1	chr4	109007973	109008473	7318	1.95	3.65e-14	2.87e-13	5.18	7.13	1	0.06	0.96	0.972	-0.02	0.04	0
845	Gm2448	chr8	8453888	8454388	1041	3.38	3.73e-14	2.93e-13	3.77	7.15	1	0.06	0.96	0.972	-0.02	0.04	0
846	Pou2af1	chr9	51196458	51196958	-16750	2.46	3.85e-14	3.02e-13	4.04	6.5	1	0.06	0.96	0.972	-0.02	0.04	0
847	Xdh	chr17	73962540	73963040	-12344	2.08	3.99e-14	3.13e-13	5.29	7.37	1	0.06	0.96	0.972	-0.02	0.04	0
848	Mtmr7	chr8	40634560	40635060	0	1.55	4.04e-14	3.17e-13	6.83	8.37	1	0.06	0.96	0.972	-0.02	0.04	0
849	Thy1	chr9	44039722	44040222	-3162	1.86	4.21e-14	3.29e-13	5.5	7.36	1	0.06	0.96	0.972	-0.02	0.04	0
850	Gm12303	chr11	68045576	68046076	-9866	2.06	4.43e-14	3.46e-13	5.29	7.35	1	0.06	0.96	0.972	-0.02	0.04	0
851	Dcaf4	chr12	83527785	83528285	7319	2.31	4.48e-14	3.5e-13	4.27	6.58	1	0.06	0.96	0.972	-0.02	0.04	0
852	Raver2	chr4	101084783	101085283	15800	2.01	4.52e-14	3.53e-13	5.09	7.1	1	0.06	0.96	0.972	-0.02	0.04	0
853	Mgat4a	chr1	37566713	37567213	-25697	2.05	4.63e-14	3.61e-13	5.33	7.38	1	0.06	0.96	0.972	-0.02	0.04	0
854	Mmp15	chr8	95363828	95364328	11560	2.1	4.76e-14	3.7e-13	5.9	8	1	0.06	0.96	0.972	-0.02	0.04	0
855	Pdx1	chr5	147247095	147247595	-22364	2.64	4.87e-14	3.78e-13	3.99	6.62	1	0.06	0.96	0.972	-0.02	0.04	0
856	Gm38332	chr1	183808105	183808605	-109525	2.11	5.04e-14	3.91e-13	4.8	6.91	1	0.06	0.96	0.972	-0.02	0.04	0
857	Slc35e2	chr4	155582197	155582697	-18719	2.93	5.15e-14	4e-13	5.74	8.66	1	0.06	0.96	0.972	-0.02	0.04	0
858	Ccdc182	chr11	88268174	88268674	-25384	2.08	5.2e-14	4.04e-13	5.04	7.12	1	0.06	0.96	0.972	-0.02	0.04	0
859	Htr1d	chr4	136434073	136434573	10549	2.45	5.22e-14	4.05e-13	4.77	7.22	1	0.06	0.96	0.972	-0.02	0.04	0
860	Setd4	chr16	93461855	93462355	141708	1.83	5.62e-14	4.34e-13	5.71	7.53	1	0.06	0.96	0.972	-0.02	0.04	0
861	Ppp1r3b	chr8	35417260	35417760	41521	1.93	6.07e-14	4.67e-13	5.39	7.33	1	0.06	0.96	0.972	-0.02	0.04	0
862	Sucnr1	chr3	60127205	60127705	45336	1.95	6.25e-14	4.8e-13	5.21	7.16	1	0.06	0.96	0.972	-0.02	0.04	0
863	Pax8	chr2	24422792	24423292	52307	2.22	6.34e-14	4.87e-13	4.39	6.61	1	0.06	0.96	0.972	-0.02	0.04	0
864	Gm5599	chr7	113030035	113030535	-57152	2.09	6.66e-14	5.11e-13	4.88	6.97	1	0.06	0.96	0.972	-0.02	0.04	0
865	Ncor2	chr5	125203033	125203533	-23814	1.8	6.7e-14	5.14e-13	5.8	7.6	1	0.06	0.96	0.972	-0.02	0.04	0
866	Runx1	chr16	92930033	92930533	-103884	2.88	7.24e-14	5.53e-13	4.54	7.42	1	0.06	0.96	0.972	-0.02	0.04	0
867	Rras2	chr7	114079346	114079846	37935	1.94	7.28e-14	5.56e-13	5.21	7.14	1	0.06	0.96	0.972	-0.02	0.04	0
868	Gm8234	chr3	58646107	58646607	-5446	2.47	7.37e-14	5.63e-13	3.94	6.41	1	0.06	0.96	0.972	-0.02	0.04	0
869	Gm5762	chrX	142026148	142026648	-2545	2.26	8.32e-14	6.32e-13	4.61	6.87	1	0.06	0.96	0.972	-0.02	0.04	0
870	Gm5313	chr6	93291652	93292152	-153662	2.78	8.4e-14	6.39e-13	3.43	6.21	1	0.06	0.96	0.972	-0.02	0.04	0
871	Rasa3	chr8	13624768	13625268	52335	2.03	8.63e-14	6.55e-13	5.66	7.69	1	0.06	0.96	0.972	-0.02	0.04	0
872	Tspear	chr10	77686203	77686703	0	1.68	9.01e-14	6.83e-13	6.2	7.88	1	0.06	0.96	0.972	-0.02	0.04	0
873	Med9	chr11	59899693	59900193	-48013	1.98	9.56e-14	7.23e-13	5.9	7.88	1	0.06	0.96	0.972	-0.02	0.04	0
874	Gm17571	chr9	13430270	13430770	15983	2.01	1e-13	7.56e-13	5.37	7.38	1	0.06	0.96	0.972	-0.02	0.04	0
875	Acadl	chr1	66881747	66882247	-18470	1.9	1.03e-13	7.79e-13	5.75	7.66	1	0.06	0.96	0.972	-0.02	0.04	0
876	BC002163	chr16	42919869	42920369	-35262	2.14	1.1e-13	8.27e-13	4.61	6.75	1	0.06	0.96	0.972	-0.02	0.04	0
877	Trib1	chr15	59585052	59585552	-62798	1.74	1.12e-13	8.41e-13	6.19	7.93	1	0.06	0.96	0.972	-0.02	0.04	0
878	Snx33	chr9	56913966	56914466	13905	2.39	1.14e-13	8.56e-13	5.06	7.45	1	0.06	0.96	0.972	-0.02	0.04	0
879	Slc7a14	chr3	31267826	31268326	42052	2.09	1.16e-13	8.73e-13	4.77	6.85	1	0.06	0.96	0.972	-0.02	0.04	0
880	Dap	chr15	31187411	31187911	-36403	2.35	1.17e-13	8.8e-13	5.96	8.31	1	0.06	0.96	0.972	-0.02	0.04	0
881	Ccdc71l	chr12	32343443	32343943	-34761	2.75	1.2e-13	8.97e-13	4.09	6.85	1	0.06	0.96	0.972	-0.02	0.04	0
882	Gm17235	chr11	78576909	78577409	672	2.06	1.2e-13	9.01e-13	5.09	7.15	1	0.06	0.96	0.972	-0.02	0.04	0
883	Zfp503	chr14	21969420	21969920	19681	2.27	1.21e-13	9.06e-13	4.35	6.62	1	0.06	0.96	0.972	-0.02	0.04	0
884	Zfp36l2	chr17	84116171	84116671	71276	1.77	1.22e-13	9.14e-13	7.37	9.14	1	0.06	0.96	0.972	-0.02	0.04	0
885	Rab3c	chr13	109555482	109555982	725014	1.88	1.24e-13	9.26e-13	6.01	7.9	1	0.06	0.96	0.972	-0.02	0.04	0
886	Gm11804	chr4	7196557	7197057	-157043	2.13	1.26e-13	9.43e-13	4.67	6.8	1	0.06	0.96	0.972	-0.02	0.04	0
887	Gm7985	chr12	71925944	71926444	-78653	1.82	1.33e-13	9.94e-13	5.52	7.35	1	0.06	0.96	0.972	-0.02	0.04	0
888	Gas7	chr11	67496735	67497235	41298	2.47	1.35e-13	1.01e-12	3.94	6.4	1	0.06	0.96	0.972	-0.02	0.04	0
889	Gjb5	chr4	127371460	127371960	-13279	2.11	1.38e-13	1.03e-12	6.11	8.23	1	0.06	0.96	0.972	-0.02	0.04	0
890	Onecut3	chr10	80471362	80471862	-22973	2.6	1.41e-13	1.05e-12	4.09	6.69	1	0.06	0.96	0.972	-0.02	0.04	0
891	Pax7	chr4	139782860	139783360	50168	2.38	1.43e-13	1.06e-12	4.27	6.65	1	0.06	0.96	0.972	-0.02	0.04	0
892	Galnt7	chr8	57702699	57703199	-49667	1.77	1.44e-13	1.07e-12	5.69	7.46	1	0.06	0.96	0.972	-0.02	0.04	0
893	Gm15602	chr3	103892916	103893416	9547	2	1.44e-13	1.07e-12	4.88	6.88	1	0.06	0.96	0.972	-0.02	0.04	0
894	1810010D01Rik	chr7	145140604	145141104	67015	1.94	1.46e-13	1.08e-12	5.18	7.12	1	0.06	0.96	0.972	-0.02	0.04	0
895	Unc13c	chr9	73905852	73906352	62614	2.18	1.46e-13	1.08e-12	4.35	6.54	1	0.06	0.96	0.972	-0.02	0.04	0
896	Gm48330	chr9	25583660	25584160	101203	2.4	1.53e-13	1.13e-12	5.14	7.54	1	0.06	0.96	0.972	-0.02	0.04	0
897	Acoxl	chr2	127904854	127905354	65978	2.29	1.56e-13	1.16e-12	4.71	7	1	0.06	0.96	0.972	-0.02	0.04	0
898	Gm7812	chr6	93586841	93587341	62884	2.44	1.64e-13	1.21e-12	4.77	7.21	1	0.06	0.96	0.972	-0.02	0.04	0
899	Stx1a	chr5	135028889	135029389	5407	1.97	1.67e-13	1.23e-12	4.99	6.96	1	0.06	0.96	0.972	-0.02	0.04	0
900	Hist1h4n	chr13	21828479	21828979	3217	2.38	1.7e-13	1.25e-12	5.02	7.4	1	0.06	0.96	0.972	-0.02	0.04	0
901	Mical2	chr7	112202144	112202644	-23212	1.91	1.7e-13	1.25e-12	6.44	8.35	1	0.06	0.96	0.972	-0.02	0.04	0
902	Scara3	chr14	65916024	65916524	37411	2.35	1.85e-13	1.36e-12	4.23	6.58	1	0.06	0.96	0.972	-0.02	0.04	0
903	Xylt1	chr7	117393925	117394425	12946	1.7	1.85e-13	1.36e-12	6.96	8.66	1	0.06	0.96	0.972	-0.02	0.04	0
904	Klf14	chr6	31039307	31039807	-80229	2.8	2.03e-13	1.49e-12	3.27	6.08	1	0.06	0.96	0.972	-0.02	0.04	0
905	Sema6c	chr3	95171128	95171628	10671	2.02	2.14e-13	1.56e-12	5.13	7.16	1	0.06	0.96	0.972	-0.02	0.04	0
906	Gm2505	chr3	143966285	143966785	93290	2.28	2.14e-13	1.57e-12	4.27	6.55	1	0.06	0.96	0.972	-0.02	0.04	0
907	Ppp1r2-ps2	chr6	90937796	90938296	31977	2.34	2.17e-13	1.58e-12	3.99	6.33	1	0.06	0.96	0.972	-0.02	0.04	0
908	Gm8818	chr1	153300314	153300814	-4618	2.04	2.63e-13	1.9e-12	6.52	8.56	1	0.06	0.96	0.972	-0.02	0.04	0
909	Gm47864	chr10	111694235	111694735	-44423	1.85	2.65e-13	1.92e-12	5.52	7.37	1	0.06	0.96	0.972	-0.02	0.04	0
910	Wnk2	chr13	49088805	49089305	58709	1.88	2.83e-13	2.04e-12	5.2	7.09	1	0.06	0.96	0.972	-0.02	0.04	0
911	Gm8797	chr3	5732893	5733393	-17413	2.52	2.88e-13	2.07e-12	4.39	6.91	1	0.06	0.96	0.972	-0.02	0.04	0
912	Cyp24a1	chr2	170543573	170544073	-46428	1.88	3.05e-13	2.19e-12	5.16	7.04	1	0.06	0.96	0.972	-0.02	0.04	0
913	Tlcd2	chr11	75472718	75473218	11003	2.1	3.05e-13	2.19e-12	5.67	7.77	1	0.06	0.96	0.972	-0.02	0.04	0
914	Rpl26-ps5	chr2	142239118	142239618	-330890	2.38	3.16e-13	2.26e-12	4.13	6.51	1	0.06	0.96	0.972	-0.02	0.04	0
915	Cyp21a1	chr17	34804774	34805274	-213	2.25	3.17e-13	2.27e-12	4.35	6.6	1	0.06	0.96	0.972	-0.02	0.04	0
916	Etv3	chr3	87501762	87502262	-23145	1.93	3.2e-13	2.29e-12	4.99	6.92	1	0.06	0.96	0.972	-0.02	0.04	0
917	Slc16a7	chr10	125235105	125235605	153860	2.6	3.2e-13	2.29e-12	3.71	6.31	1	0.06	0.96	0.972	-0.02	0.04	0
918	Kat6a	chr8	22873137	22873637	13602	2.13	3.22e-13	2.31e-12	5.47	7.6	1	0.06	0.96	0.972	-0.02	0.04	0
919	Rnd3	chr2	51072278	51072778	76333	2.2	3.39e-13	2.42e-12	4.31	6.51	1	0.06	0.96	0.972	-0.02	0.04	0
920	Adtrp	chr13	41803860	41804360	43324	2.17	3.44e-13	2.46e-12	5.77	7.93	1	0.06	0.96	0.972	-0.02	0.04	0
921	Gm45432	chr8	79850934	79851434	12645	2.24	3.5e-13	2.5e-12	4.8	7.03	1	0.06	0.96	0.972	-0.02	0.04	0
922	Ankrd33b	chr15	31382082	31382582	-14356	2.21	3.59e-13	2.56e-12	4.61	6.82	1	0.06	0.96	0.972	-0.02	0.04	0
923	Dlg5	chr14	24222725	24223225	22695	2.47	3.65e-13	2.6e-12	4.09	6.55	1	0.06	0.96	0.972	-0.02	0.04	0
924	Ubxn11	chr4	134109631	134110131	7061	1.84	3.66e-13	2.61e-12	5.49	7.32	1	0.06	0.96	0.972	-0.02	0.04	0
925	Psapl1	chr5	36183851	36184351	-19670	2.24	3.84e-13	2.73e-12	4.39	6.63	1	0.06	0.96	0.972	-0.02	0.04	0
926	Gm12830	chr4	114842995	114843495	21273	2	3.95e-13	2.81e-12	4.83	6.83	1	0.06	0.96	0.972	-0.02	0.04	0
927	Gm18584	chr6	47375676	47376176	56913	2.05	4.08e-13	2.89e-12	4.64	6.69	1	0.06	0.96	0.972	-0.02	0.04	0
928	Tox3	chr8	90302033	90302533	45810	1.91	4.2e-13	2.97e-12	5.18	7.09	1	0.06	0.96	0.972	-0.02	0.04	0
929	Insyn1	chr9	58448142	58448642	-39961	2.28	4.21e-13	2.98e-12	4.35	6.63	1	0.06	0.96	0.972	-0.02	0.04	0
930	H1foo	chr6	115940563	115941063	-3875	2.23	4.22e-13	2.99e-12	4.23	6.46	1	0.06	0.96	0.972	-0.02	0.04	0
931	Raver2	chr4	101132351	101132851	63368	1.91	4.26e-13	3.01e-12	5.04	6.95	1	0.06	0.96	0.972	-0.02	0.04	0
932	Dhrs4	chr14	55468967	55469467	-9291	1.95	4.33e-13	3.06e-12	4.91	6.86	1	0.06	0.96	0.972	-0.02	0.04	0
933	Gm37098	chr3	28229490	28229990	-15533	2.29	4.4e-13	3.11e-12	5.01	7.31	1	0.06	0.96	0.972	-0.02	0.04	0
934	Dclk1	chr3	55213727	55214227	-28137	2.14	4.41e-13	3.12e-12	4.85	7	1	0.06	0.96	0.972	-0.02	0.04	0
935	Gm48403	chr10	116713328	116713828	74036	1.83	4.58e-13	3.24e-12	5.35	7.18	1	0.06	0.96	0.972	-0.02	0.04	0
936	Nrp1	chr8	128383133	128383633	24529	2.06	4.93e-13	3.47e-12	4.8	6.86	1	0.06	0.96	0.972	-0.02	0.04	0
937	Gm5148	chr3	37729068	37729568	-4578	1.52	4.95e-13	3.48e-12	6.72	8.24	1	0.06	0.96	0.972	-0.02	0.04	0
938	Gm10639	chr9	78282440	78282940	-6983	1.92	5.17e-13	3.63e-12	5.7	7.63	1	0.06	0.96	0.972	-0.02	0.04	0
939	Fbxo27	chr7	28685448	28685948	-6901	1.66	5.18e-13	3.64e-12	5.96	7.62	1	0.06	0.96	0.972	-0.02	0.04	0
940	Dppa2	chr16	48334623	48335123	30715	2.56	5.26e-13	3.69e-12	3.83	6.39	1	0.06	0.96	0.972	-0.02	0.04	0
941	Islr2	chr9	58214441	58214941	-10122	2.06	5.3e-13	3.72e-12	4.58	6.64	1	0.06	0.96	0.972	-0.02	0.04	0
942	Gm12464	chr3	100333408	100333908	-79652	2.74	5.41e-13	3.79e-12	4.54	7.29	1	0.06	0.96	0.972	-0.02	0.04	0
943	Parva	chr7	112450257	112450757	22752	2.4	5.75e-13	4.02e-12	4.74	7.14	1	0.06	0.96	0.972	-0.02	0.04	0
944	Pax8	chr2	24460812	24461312	14287	1.77	5.82e-13	4.07e-12	5.52	7.29	1	0.06	0.96	0.972	-0.02	0.04	0
945	Cdk18	chr1	132113059	132113559	26125	2.16	5.95e-13	4.15e-12	4.64	6.8	1	0.06	0.96	0.972	-0.02	0.04	0
946	Treh	chr9	44672944	44673444	0	2.1	6.21e-13	4.33e-12	4.47	6.57	1	0.06	0.96	0.972	-0.02	0.04	0
947	Rps2-ps6	chr14	76310268	76310768	-72723	1.98	6.37e-13	4.44e-12	5.45	7.43	1	0.06	0.96	0.972	-0.02	0.04	0
948	Gm18422	chr6	100097171	100097671	-149558	2.28	6.56e-13	4.56e-12	4.27	6.55	1	0.06	0.96	0.972	-0.02	0.04	0
949	Mmp2	chr8	92821105	92821605	-5686	1.66	6.77e-13	4.71e-12	6.08	7.74	1	0.06	0.96	0.972	-0.02	0.04	0
950	Gm47579	chr10	99893962	99894462	-27942	2.38	6.91e-13	4.8e-12	3.83	6.21	1	0.06	0.96	0.972	-0.02	0.04	0
951	Gm11099	chr2	58842403	58842903	-16531	1.99	7.44e-13	5.15e-12	5.54	7.53	1	0.06	0.96	0.972	-0.02	0.04	0
952	Asap1	chr15	64245923	64246423	136496	1.96	7.68e-13	5.31e-12	4.88	6.84	1	0.06	0.96	0.972	-0.02	0.04	0
953	Ephx2	chr14	66104962	66105462	19038	2.89	7.72e-13	5.34e-12	4.57	7.46	1	0.06	0.96	0.972	-0.02	0.04	0
954	Appl2	chr10	83618841	83619341	29397	2.23	7.8e-13	5.39e-12	4.86	7.09	1	0.06	0.96	0.972	-0.02	0.04	0
955	Gm19410	chr8	35728236	35728736	-37054	2.58	7.81e-13	5.4e-12	4.27	6.85	1	0.06	0.96	0.972	-0.02	0.04	0
956	Rpl30-ps1	chr6	38374175	38374675	-2132	2.44	7.97e-13	5.5e-12	4.5	6.94	1	0.06	0.96	0.972	-0.02	0.04	0
957	Dgat2l6	chrX	100545076	100545576	20238	2.23	8.06e-13	5.57e-12	4.09	6.32	1	0.06	0.96	0.972	-0.02	0.04	0
958	Gm6923	chrX	18822252	18822752	-98052	2.48	8.09e-13	5.59e-12	4.04	6.52	1	0.06	0.96	0.972	-0.02	0.04	0
959	Plxna2	chr1	194677713	194678213	59495	2.15	8.21e-13	5.66e-12	5.14	7.29	1	0.06	0.96	0.972	-0.02	0.04	0
960	Enkur	chr2	21178983	21179483	25882	2.08	8.23e-13	5.68e-12	5.74	7.82	1	0.06	0.96	0.972	-0.02	0.04	0
961	Gm18430	chr3	117070433	117070933	30581	2.86	9.17e-13	6.3e-12	4.43	7.29	1	0.06	0.96	0.972	-0.02	0.04	0
962	Gm43116	chr3	131340823	131341323	-19233	1.86	9.22e-13	6.34e-12	5.33	7.19	1	0.06	0.96	0.972	-0.02	0.04	0
963	Serpinb8	chr1	107748668	107749168	158662	1.75	9.27e-13	6.37e-12	6.26	8.01	1	0.06	0.96	0.972	-0.02	0.04	0
964	Orc4	chr2	49007358	49007858	-57081	1.77	1.02e-12	6.96e-12	5.49	7.26	1	0.06	0.96	0.972	-0.02	0.04	0
965	Tmem163	chr1	127622306	127622806	56742	1.76	1.09e-12	7.43e-12	5.64	7.4	1	0.06	0.96	0.972	-0.02	0.04	0
966	Glis3	chr19	28649389	28649889	30188	2.39	1.11e-12	7.59e-12	4.04	6.43	1	0.06	0.96	0.972	-0.02	0.04	0
967	Eno1b	chr18	47965383	47965883	-79452	2.35	1.12e-12	7.64e-12	3.88	6.23	1	0.06	0.96	0.972	-0.02	0.04	0
968	Thop1	chr10	81076302	81076802	6267	2.9	1.18e-12	8e-12	4.5	7.4	1	0.06	0.96	0.972	-0.02	0.04	0
969	Ifrd1	chr12	40309822	40310322	-61318	2.44	1.19e-12	8.06e-12	3.99	6.43	1	0.06	0.96	0.972	-0.02	0.04	0
970	Gja10	chr4	32505983	32506483	96277	1.74	1.2e-12	8.18e-12	5.64	7.38	1	0.06	0.96	0.972	-0.02	0.04	0
971	Gm5672	chr14	118385479	118385979	-9285	1.72	1.25e-12	8.51e-12	5.57	7.3	1	0.06	0.96	0.972	-0.02	0.04	0
972	Gm3448	chr17	15088072	15088572	-46535	2.05	1.29e-12	8.75e-12	5.67	7.72	1	0.06	0.96	0.972	-0.02	0.04	0
973	Gm12209	chr11	52448958	52449458	29645	2.3	1.3e-12	8.77e-12	4.8	7.09	1	0.06	0.96	0.972	-0.02	0.04	0
974	Gm16304	chr1	139107778	139108278	26387	2.27	1.39e-12	9.4e-12	4.09	6.36	1	0.06	0.96	0.972	-0.02	0.04	0
975	Gm47618	chr12	74523875	74524375	69725	2.6	1.48e-12	9.97e-12	4.47	7.06	1	0.06	0.96	0.972	-0.02	0.04	0
976	Dyrk2	chr10	118675746	118676246	193963	2.08	1.51e-12	1.02e-11	4.5	6.59	1	0.06	0.96	0.972	-0.02	0.04	0
977	Otof	chr5	30411535	30412035	49897	2.25	1.55e-12	1.04e-11	4.18	6.43	1	0.06	0.96	0.972	-0.02	0.04	0
978	2310061N02Rik	chr16	88710626	88711126	-2664	1.91	1.57e-12	1.05e-11	5.09	7	1	0.06	0.96	0.972	-0.02	0.04	0
979	Otogl	chr10	107941426	107941926	-29292	2.06	1.77e-12	1.19e-11	4.68	6.74	1	0.06	0.96	0.972	-0.02	0.04	0
980	Dlx2	chr2	71626530	71627030	-79776	2.76	1.8e-12	1.2e-11	4.23	6.99	1	0.06	0.96	0.972	-0.02	0.04	0
981	Gm7985	chr12	71888310	71888810	-41019	1.5	1.99e-12	1.32e-11	6.78	8.28	1	0.06	0.96	0.972	-0.02	0.04	0
982	Phykpl	chr11	51473036	51473536	-111221	2.09	2.01e-12	1.34e-11	4.39	6.48	1	0.06	0.96	0.972	-0.02	0.04	0
983	Slmap	chr14	26547719	26548219	-12788	2.07	2.04e-12	1.36e-11	4.94	7.01	1	0.06	0.96	0.972	-0.02	0.04	0
984	Srebf1	chr11	60273432	60273932	-50851	1.81	2.09e-12	1.39e-11	5.41	7.23	1	0.06	0.96	0.972	-0.02	0.04	0
985	Gm5673	chr15	56765112	56765612	17816	2.8	2.11e-12	1.4e-11	4.91	7.71	1	0.06	0.96	0.972	-0.02	0.04	0
986	Gm15750	chr5	4791133	4791633	26299	2.15	2.18e-12	1.45e-11	4.31	6.46	1	0.06	0.96	0.972	-0.02	0.04	0
987	Gm10293	chr3	52711043	52711543	98208	1.93	2.19e-12	1.46e-11	5.02	6.95	1	0.06	0.96	0.972	-0.02	0.04	0
988	Fam49a	chr12	12448271	12448771	186132	2.15	2.56e-12	1.69e-11	4.23	6.37	1	0.06	0.96	0.972	-0.02	0.04	0
989	Gm3448	chr17	15096813	15097313	-55276	1.88	2.55e-12	1.69e-11	5.25	7.12	1	0.06	0.96	0.972	-0.02	0.04	0
990	Serpina7	chrX	139051982	139052482	32754	1.64	2.67e-12	1.76e-11	6.02	7.66	1	0.06	0.96	0.972	-0.02	0.04	0
991	Nup188	chr2	30319231	30319731	32834	2.18	2.68e-12	1.77e-11	4.47	6.64	1	0.06	0.96	0.972	-0.02	0.04	0
992	Gjb4	chr4	127349573	127350073	4008	2.82	2.8e-12	1.84e-11	4.8	7.62	1	0.06	0.96	0.972	-0.02	0.04	0
993	Gnb5	chr9	75318184	75318684	11896	2.14	3e-12	1.97e-11	5.39	7.53	1	0.06	0.96	0.972	-0.02	0.04	0
994	Gm11478	chr11	86598485	86598985	32041	1.78	3.01e-12	1.98e-11	6.69	8.46	1	0.06	0.96	0.972	-0.02	0.04	0
995	Gm43711	chr3	94718208	94718708	-18635	1.87	3.08e-12	2.02e-11	4.96	6.83	1	0.06	0.96	0.972	-0.02	0.04	0
996	Gm13750	chr1	64209030	64209530	58829	2.09	3.15e-12	2.06e-11	4.77	6.86	1	0.06	0.96	0.972	-0.02	0.04	0
997	Themis	chr10	28459894	28460394	-207966	1.95	3.15e-12	2.06e-11	4.85	6.8	1	0.06	0.96	0.972	-0.02	0.04	0
998	Syn2	chr6	115127192	115127692	-7210	2.1	3.23e-12	2.12e-11	4.35	6.45	1	0.06	0.96	0.972	-0.02	0.04	0
999	Hacd2	chr16	35004271	35004771	-17657	2.04	3.36e-12	2.2e-11	4.5	6.55	1	0.06	0.96	0.972	-0.02	0.04	0
1000	Gm43286	chr3	123085795	123086295	-42060	2.3	3.38e-12	2.21e-11	3.83	6.13	1	0.06	0.96	0.972	-0.02	0.04	0
1001	Hr	chr14	70563153	70563653	10941	2.16	3.44e-12	2.25e-11	4.27	6.43	1	0.06	0.96	0.972	-0.02	0.04	0
1002	Gm7489	chr15	53618009	53618509	-266397	2.13	3.46e-12	2.26e-11	4.27	6.4	1	0.06	0.96	0.972	-0.02	0.04	0
1003	Gm7588	chr9	13875249	13875749	6543	1.96	3.46e-12	2.26e-11	4.67	6.64	1	0.06	0.96	0.972	-0.02	0.04	0
1004	Pacsin2	chr15	83481162	83481662	-16556	2.15	3.56e-12	2.32e-11	4.27	6.42	1	0.06	0.96	0.972	-0.02	0.04	0
1005	Jun	chr4	95293033	95293533	-240811	2.2	3.58e-12	2.33e-11	4.43	6.63	1	0.06	0.96	0.972	-0.02	0.04	0
1006	Gm7382	chr15	40364062	40364562	-172759	2.18	3.64e-12	2.37e-11	4.94	7.12	1	0.06	0.96	0.972	-0.02	0.04	0
1007	Fndc3b	chr3	27550936	27551436	159871	1.93	3.75e-12	2.44e-11	4.77	6.7	1	0.06	0.96	0.972	-0.02	0.04	0
1008	Slc35f5	chr1	125542249	125542749	-17846	2.07	3.94e-12	2.56e-11	4.5	6.58	1	0.06	0.96	0.972	-0.02	0.04	0
1009	Gm49529	chr15	41286775	41287275	-43617	1.98	4.14e-12	2.69e-11	4.7	6.68	1	0.06	0.96	0.972	-0.02	0.04	0
1010	St8sia6	chr2	13725571	13726071	67993	2.67	4.26e-12	2.76e-11	4.09	6.76	1	0.06	0.96	0.972	-0.02	0.04	0
1011	Tcf7l1	chr6	72794825	72795325	-5571	1.77	4.27e-12	2.76e-11	5.91	7.68	1	0.06	0.96	0.972	-0.02	0.04	0
1012	Ankrd55	chr13	112222264	112222764	-65687	2.34	4.63e-12	2.99e-11	4.47	6.81	1	0.06	0.96	0.972	-0.02	0.04	0
1013	Sec63	chr10	42754336	42754836	-6660	1.49	4.71e-12	3.04e-11	6.82	8.31	1	0.06	0.96	0.972	-0.02	0.04	0
1014	Trim33	chr3	103406348	103406848	127055	2.16	4.72e-12	3.04e-11	5.31	7.47	1	0.06	0.96	0.972	-0.02	0.04	0
1015	Ndrg1	chr15	66980342	66980842	-10702	3.09	4.73e-12	3.05e-11	4.85	7.94	1	0.06	0.96	0.972	-0.02	0.04	0
1016	Gm6049	chr13	42394364	42394864	77913	1.75	4.78e-12	3.08e-11	5.31	7.07	1	0.06	0.96	0.972	-0.02	0.04	0
1017	Otud4	chr8	79626899	79627399	-12219	2.06	5.09e-12	3.27e-11	4.58	6.63	1	0.06	0.96	0.972	-0.02	0.04	0
1018	Palld	chr8	61874147	61874647	28043	2.31	5.08e-12	3.27e-11	4.35	6.66	1	0.06	0.96	0.972	-0.02	0.04	0
1019	Zfp608	chr18	55188619	55189119	-198439	2.09	5.49e-12	3.51e-11	4.47	6.55	1	0.06	0.96	0.972	-0.02	0.04	0
1020	Gjb1	chrX	101377034	101377534	656	1.47	5.58e-12	3.57e-11	6.49	7.96	1	0.06	0.96	0.972	-0.02	0.04	0
1021	Fgfr2	chr7	133029538	133030038	93312	1.78	5.62e-12	3.6e-11	5.25	7.03	1	0.06	0.96	0.972	-0.02	0.04	0
1022	Fbrsl1	chr5	110418451	110418951	29552	1.84	5.68e-12	3.63e-11	5.27	7.11	1	0.06	0.96	0.972	-0.02	0.04	0
1023	St3gal1	chr15	67080988	67081488	95342	1.64	6.22e-12	3.96e-11	5.85	7.49	1	0.06	0.96	0.972	-0.02	0.04	0
1024	Serping1	chr2	84774684	84775184	260	1.62	6.24e-12	3.97e-11	5.83	7.44	1	0.06	0.96	0.972	-0.02	0.04	0
1025	Gm47555	chr12	71748660	71749160	5225	1.75	6.5e-12	4.13e-11	5.31	7.07	1	0.06	0.96	0.972	-0.02	0.04	0
1026	Commd7	chr2	153597658	153598158	34623	3.02	6.68e-12	4.24e-11	4.8	7.82	1	0.06	0.96	0.972	-0.02	0.04	0
1027	Gm6128	chr14	20863730	20864230	-7309	1.72	6.73e-12	4.26e-11	5.8	7.52	1	0.06	0.96	0.972	-0.02	0.04	0
1028	Gprc5c	chr11	114867461	114867961	16309	1.89	6.78e-12	4.29e-11	5.09	6.98	1	0.06	0.96	0.972	-0.02	0.04	0
1029	Pgm2	chr5	64112349	64112849	19399	2.46	6.76e-12	4.29e-11	5.57	8.04	1	0.06	0.96	0.972	-0.02	0.04	0
1030	Gm17870	chr10	99929735	99930235	-58386	2.04	6.79e-12	4.3e-11	4.54	6.57	1	0.06	0.96	0.972	-0.02	0.04	0
1031	Sipa1l1	chr12	82085942	82086442	-82878	1.49	6.88e-12	4.36e-11	6.74	8.22	1	0.06	0.96	0.972	-0.02	0.04	0
1032	Bzw1	chr1	58359477	58359977	-32921	2.35	6.91e-12	4.38e-11	4.88	7.23	1	0.06	0.96	0.972	-0.02	0.04	0
1033	Atp13a4	chr16	29512451	29512951	31913	2.16	6.97e-12	4.41e-11	4.67	6.84	1	0.06	0.96	0.972	-0.02	0.04	0
1034	Uaca	chr9	60899786	60900286	105244	2.13	7.13e-12	4.51e-11	5.33	7.46	1	0.06	0.96	0.972	-0.02	0.04	0
1035	Maf	chr8	115770935	115771435	-63141	1.97	8.02e-12	5.05e-11	4.99	6.96	1	0.06	0.96	0.972	-0.02	0.04	0
1036	Gm8790	chr1	138712466	138712966	-22621	2.23	8.04e-12	5.06e-11	4.09	6.32	1	0.06	0.96	0.972	-0.02	0.04	0
1037	Cpne5	chr17	29233292	29233792	4375	1.91	8.13e-12	5.12e-11	4.99	6.9	1	0.06	0.96	0.972	-0.02	0.04	0
1038	Bcl2l11	chr2	128033430	128033930	-92108	2.04	8.36e-12	5.25e-11	4.57	6.62	1	0.06	0.96	0.972	-0.02	0.04	0
1039	Gm12216	chr11	53821489	53821989	37267	2.07	8.77e-12	5.5e-11	4.27	6.34	1	0.06	0.96	0.972	-0.02	0.04	0
1040	Glis3	chr19	28636102	28636602	43475	2.07	9.03e-12	5.66e-11	5.18	7.25	1	0.06	0.96	0.972	-0.02	0.04	0
1041	Slc25a48	chr13	56449944	56450444	11589	2.19	9.12e-12	5.71e-11	4.04	6.23	1	0.06	0.96	0.972	-0.02	0.04	0
1042	Gdpd3	chr7	126766084	126766584	0	1.81	9.6e-12	6e-11	5.35	7.16	1	0.06	0.96	0.972	-0.02	0.04	0
1043	Myrfl	chr10	116769244	116769744	127175	2.05	9.74e-12	6.08e-11	5.04	7.09	1	0.06	0.96	0.972	-0.02	0.04	0
1044	Gm12294	chr11	65091855	65092355	-54314	1.84	9.98e-12	6.23e-11	4.96	6.8	1	0.06	0.96	0.972	-0.02	0.04	0
1045	Zranb3	chr1	128081266	128081766	21281	2.07	1.03e-11	6.42e-11	4.64	6.72	1	0.06	0.96	0.972	-0.02	0.04	0
1046	Abcc4	chr14	118734988	118735488	-28769	2.32	1.07e-11	6.67e-11	4.14	6.46	1	0.06	0.96	0.972	-0.02	0.04	0
1047	Gm6200	chr13	38736298	38736798	-61732	2.26	1.16e-11	7.18e-11	4.22	6.49	1	0.06	0.96	0.972	-0.02	0.04	0
1048	Gm3045	chr13	56396674	56397174	-29420	1.85	1.17e-11	7.26e-11	5.04	6.89	1	0.06	0.96	0.972	-0.02	0.04	0
1049	Bach2	chr4	32405931	32406431	167127	1.75	1.24e-11	7.67e-11	5.49	7.23	1	0.06	0.96	0.972	-0.02	0.04	0
1050	Pamr1	chr2	102551155	102551655	1143	1.78	1.26e-11	7.78e-11	5.59	7.37	1	0.06	0.96	0.972	-0.02	0.04	0
1051	Gm44917	chr7	82766563	82767063	89017	2.03	1.3e-11	8.01e-11	4.54	6.57	1	0.06	0.96	0.972	-0.02	0.04	0
1052	Socs1	chr16	10754501	10755001	30535	2.02	1.3e-11	8.04e-11	6.36	8.38	1	0.06	0.96	0.972	-0.02	0.04	0
1053	Ccdc121	chr1	181521492	181521992	-10041	1.45	1.34e-11	8.24e-11	6.85	8.29	1	0.06	0.96	0.972	-0.02	0.04	0
1054	Fggy	chr4	95378546	95379046	-178461	2.05	1.35e-11	8.32e-11	4.35	6.41	1	0.06	0.96	0.972	-0.02	0.04	0
1055	Ammecr1	chrX	142974294	142974794	-7566	2.15	1.35e-11	8.35e-11	4.09	6.24	1	0.06	0.96	0.972	-0.02	0.04	0
1056	Il5ra	chr6	106729868	106730368	18669	2.08	1.36e-11	8.37e-11	4.85	6.93	1	0.06	0.96	0.972	-0.02	0.04	0
1057	Amy1	chr3	113590749	113591249	15450	2.09	1.4e-11	8.64e-11	4.64	6.74	1	0.06	0.96	0.972	-0.02	0.04	0
1058	Gm266	chr12	111471030	111471530	14293	2.03	1.44e-11	8.88e-11	5.69	7.72	1	0.06	0.96	0.972	-0.02	0.04	0
1059	Rpl17-ps6	chr13	48745505	48746005	17576	1.8	1.46e-11	8.96e-11	5.06	6.86	1	0.06	0.96	0.972	-0.02	0.04	0
1060	1700001C02Rik	chr5	30465798	30466298	0	1.97	1.46e-11	8.99e-11	5.04	7.01	1	0.06	0.96	0.972	-0.02	0.04	0
1061	Gm15843	chr1	72464876	72465376	5377	1.63	1.46e-11	8.99e-11	6.73	8.36	1	0.06	0.96	0.972	-0.02	0.04	0
1062	Gm20693	chr2	101577239	101577739	6615	1.96	1.47e-11	9e-11	5.45	7.41	1	0.06	0.96	0.972	-0.02	0.04	0
1063	AL607142.1	chr4	119914110	119914610	-150386	1.93	1.49e-11	9.14e-11	4.8	6.73	1	0.06	0.96	0.972	-0.02	0.04	0
1064	Gm12057	chr11	22719455	22719955	40070	2.1	1.69e-11	1.03e-10	4.85	6.96	1	0.06	0.96	0.972	-0.02	0.04	0
1065	Krt42	chr11	100277908	100278408	-8037	1.51	1.74e-11	1.06e-10	6.87	8.38	1	0.06	0.96	0.972	-0.02	0.04	0
1066	Trappc2	chrX	166350168	166350668	-89906	1.95	1.74e-11	1.06e-10	4.54	6.49	1	0.06	0.96	0.972	-0.02	0.04	0
1067	Gm20620	chr9	58709212	58709712	-13201	1.98	1.8e-11	1.1e-10	4.64	6.62	1	0.06	0.96	0.972	-0.02	0.04	0
1068	Tlk1	chr2	70783445	70783945	41783	1.97	1.88e-11	1.14e-10	5.29	7.26	1	0.06	0.96	0.972	-0.02	0.04	0
1069	Ptprn2	chr12	116466994	116467494	-18226	2.07	2.06e-11	1.25e-10	5.77	7.83	1	0.06	0.96	0.972	-0.02	0.04	0
1070	Gm7775	chr10	77111717	77112217	-24883	1.95	2.08e-11	1.26e-10	6.17	8.12	1	0.06	0.96	0.972	-0.02	0.04	0
1071	Thbs1	chr2	117946999	117947499	-164377	2.63	2.08e-11	1.26e-10	4.31	6.94	1	0.06	0.96	0.972	-0.02	0.04	0
1072	Afap1l2	chr19	56958969	56959469	48759	1.84	2.13e-11	1.29e-10	4.94	6.78	1	0.06	0.96	0.972	-0.02	0.04	0
1073	Bpgm	chr6	34498049	34498549	21842	2.12	2.14e-11	1.29e-10	5.35	7.47	1	0.06	0.96	0.972	-0.02	0.04	0
1074	Prnd	chr2	131945122	131945622	-5239	1.99	2.13e-11	1.29e-10	6.32	8.31	1	0.06	0.96	0.972	-0.02	0.04	0
1075	Dgat2	chr7	99175018	99175518	7201	1.96	2.19e-11	1.32e-10	5.84	7.8	1	0.06	0.96	0.972	-0.02	0.04	0
1076	Ror2	chr13	53285969	53286469	0	1.6	2.23e-11	1.34e-10	5.71	7.31	1	0.06	0.96	0.972	-0.02	0.04	0
1077	Gm48555	chr10	96958682	96959182	147402	1.97	2.27e-11	1.37e-10	5.02	6.99	1	0.06	0.96	0.972	-0.02	0.04	0
1078	Arhgap24	chr5	102576655	102577155	95264	2.16	2.46e-11	1.48e-10	5.2	7.36	1	0.06	0.96	0.972	-0.02	0.04	0
1079	A230072I06Rik	chr8	12062742	12063242	-215577	2.13	2.5e-11	1.5e-10	4.14	6.27	1	0.06	0.96	0.972	-0.02	0.04	0
1080	Tob1	chr11	94190613	94191113	-20341	1.88	2.76e-11	1.65e-10	4.99	6.87	1	0.06	0.96	0.972	-0.02	0.04	0
1081	Arhgap12	chr18	6119840	6120340	15758	1.66	2.8e-11	1.67e-10	5.41	7.08	1	0.06	0.96	0.972	-0.02	0.04	0
1082	Gm4291	chr14	76901403	76901903	-74346	1.71	2.88e-11	1.72e-10	5.25	6.95	1	0.06	0.96	0.972	-0.02	0.04	0
1083	Rab11a	chr9	64602896	64603396	134362	1.93	2.88e-11	1.72e-10	5.43	7.37	1	0.06	0.96	0.972	-0.02	0.04	0
1084	2020-03-05	chr19	37110430	37110930	-96613	1.89	2.98e-11	1.77e-10	5.29	7.18	1	0.06	0.96	0.972	-0.02	0.04	0
1085	Tbata	chr10	61175733	61176233	3779	1.63	3e-11	1.78e-10	6.16	7.79	1	0.06	0.96	0.972	-0.02	0.04	0
1086	Gm31104	chr13	112018714	112019214	-118902	1.96	3.06e-11	1.82e-10	4.96	6.93	1	0.06	0.96	0.972	-0.02	0.04	0
1087	Elovl6	chr3	129588689	129589189	56334	2.22	3.2e-11	1.9e-10	4.7	6.92	1	0.06	0.96	0.972	-0.02	0.04	0
1088	Gm6331	chr10	71197279	71197779	34351	1.97	3.27e-11	1.94e-10	5.18	7.15	1	0.06	0.96	0.972	-0.02	0.04	0
1089	AC166114.1	chr16	48613751	48614251	136197	1.79	3.31e-11	1.96e-10	5.91	7.7	1	0.06	0.96	0.972	-0.02	0.04	0
1090	Gm45651	chr8	60773304	60773804	16185	1.91	3.37e-11	2e-10	4.61	6.52	1	0.06	0.96	0.972	-0.02	0.04	0
1091	AC140298.1	chr18	3933623	3934123	-75043	2.04	3.4e-11	2.01e-10	4.99	7.03	1	0.06	0.96	0.972	-0.02	0.04	0
1092	Arap3	chr18	38080764	38081264	-83190	2.26	3.43e-11	2.03e-10	5.33	7.59	1	0.06	0.96	0.972	-0.02	0.04	0
1093	Gm3508	chr1	119305340	119305840	-62587	2.04	3.44e-11	2.03e-10	5.5	7.54	1	0.06	0.96	0.972	-0.02	0.04	0
1094	Gm18671	chr10	40551732	40552232	2840	1.77	3.5e-11	2.07e-10	5.33	7.1	1	0.06	0.96	0.972	-0.02	0.04	0
1095	Mup-ps19	chr4	61976025	61976525	-16114	1.73	3.5e-11	2.07e-10	5.2	6.94	1	0.06	0.96	0.972	-0.02	0.04	0
1096	Sdk2	chr11	114198225	114198725	-131179	1.58	3.56e-11	2.1e-10	5.72	7.3	1	0.06	0.96	0.972	-0.02	0.04	0
1097	Kirrel3	chr9	34478557	34479057	-6837	2.25	3.58e-11	2.12e-10	4.82	7.08	1	0.06	0.96	0.972	-0.02	0.04	0
1098	Depdc1b	chr13	108338005	108338505	21673	1.99	3.69e-11	2.18e-10	5.04	7.03	1	0.06	0.96	0.972	-0.02	0.04	0
1099	Tpd52l1	chr10	31467067	31467567	-21109	2.23	3.83e-11	2.26e-10	4.35	6.58	1	0.06	0.96	0.972	-0.02	0.04	0
1100	Gm8214	chr1	183764398	183764898	-82267	2.33	4.11e-11	2.41e-10	5.14	7.47	1	0.06	0.96	0.972	-0.02	0.04	0
1101	Galnt6	chr15	100727725	100728225	1151	2.09	4.21e-11	2.47e-10	5.43	7.53	1	0.06	0.96	0.972	-0.02	0.04	0
1102	Gm17157	chr9	121117869	121118369	-128948	1.83	4.22e-11	2.48e-10	5.62	7.46	1	0.06	0.96	0.972	-0.02	0.04	0
1103	Apc	chr18	34197162	34197662	-23262	1.77	4.31e-11	2.53e-10	5.04	6.81	1	0.06	0.96	0.972	-0.02	0.04	0
1104	Slc35f5	chr1	125612813	125613313	52218	1.89	4.36e-11	2.55e-10	4.8	6.68	1	0.06	0.96	0.972	-0.02	0.04	0
1105	Fcho1	chr8	71736811	71737311	-11095	2	4.36e-11	2.56e-10	4.77	6.76	1	0.06	0.96	0.972	-0.02	0.04	0
1106	Gm9520	chr8	82260579	82261079	99956	1.6	4.37e-11	2.56e-10	5.74	7.33	1	0.06	0.96	0.972	-0.02	0.04	0
1107	Nefl	chr14	68044686	68045186	-38677	2.02	4.57e-11	2.67e-10	4.74	6.75	1	0.06	0.96	0.972	-0.02	0.04	0
1108	Chd1l	chr3	97615097	97615597	-4894	2.16	4.74e-11	2.77e-10	4.09	6.24	1	0.06	0.96	0.972	-0.02	0.04	0
1109	Nfasc	chr1	132653285	132653785	88012	2.12	5.14e-11	2.99e-10	4.14	6.26	1	0.06	0.96	0.972	-0.02	0.04	0
1110	Phlda1	chr10	111521564	111522064	15278	2.17	5.16e-11	3e-10	4.09	6.26	1	0.06	0.96	0.972	-0.02	0.04	0
1111	Cpped1	chr16	11782045	11782545	126900	1.98	5.23e-11	3.04e-10	4.47	6.45	1	0.06	0.96	0.972	-0.02	0.04	0
1112	Ccdc121	chr1	181535488	181535988	-24037	1.91	5.58e-11	3.24e-10	4.96	6.87	1	0.06	0.96	0.972	-0.02	0.04	0
1113	Gm5614	chr9	35318513	35319013	-36678	1.67	5.7e-11	3.3e-10	5.37	7.04	1	0.06	0.96	0.972	-0.02	0.04	0
1114	Zfp532	chr18	65572117	65572617	-7613	1.79	6.29e-11	3.63e-10	5.18	6.97	1	0.06	0.96	0.972	-0.02	0.04	0
1115	Cckbr	chr7	105420879	105421379	-4352	1.9	6.43e-11	3.71e-10	4.99	6.89	1	0.06	0.96	0.972	-0.02	0.04	0
1116	Pced1c-ps	chr1	69450431	69450931	73110	2.32	6.44e-11	3.72e-10	4.19	6.5	1	0.06	0.96	0.972	-0.02	0.04	0
1117	Plcd1	chr9	119075759	119076259	17243	2.24	6.51e-11	3.75e-10	4.88	7.12	1	0.06	0.96	0.972	-0.02	0.04	0
1118	Gm15733	chr5	9421897	9422397	68138	2.11	6.6e-11	3.8e-10	4.5	6.61	1	0.06	0.96	0.972	-0.02	0.04	0
1119	Mtor	chr4	148455609	148456109	6998	1.7	6.63e-11	3.82e-10	5.8	7.5	1	0.06	0.96	0.972	-0.02	0.04	0
1120	Gm18904	chr10	119091280	119091780	938	1.89	6.92e-11	3.98e-10	4.61	6.5	1	0.06	0.96	0.972	-0.02	0.04	0
1121	Map3k19	chr1	127833596	127834096	20935	2.01	7.1e-11	4.08e-10	4.27	6.28	1	0.06	0.96	0.972	-0.02	0.04	0
1122	Prlr	chr15	10117056	10117556	-59682	1.97	7.25e-11	4.16e-10	4.54	6.51	1	0.06	0.96	0.972	-0.02	0.04	0
1123	Gm11366	chr13	30161868	30162368	-19348	1.81	7.41e-11	4.25e-10	4.8	6.61	1	0.06	0.96	0.972	-0.02	0.04	0
1124	Rflna	chr5	125021247	125021747	18026	1.51	7.54e-11	4.32e-10	6.16	7.67	1	0.06	0.96	0.972	-0.02	0.04	0
1125	AC127347.1	chr18	32096097	32096597	15710	1.97	7.68e-11	4.4e-10	4.47	6.44	1	0.06	0.96	0.972	-0.02	0.04	0
1126	Ccdc91	chr6	147760022	147760522	284194	1.56	7.85e-11	4.49e-10	6.24	7.8	1	0.06	0.96	0.972	-0.02	0.04	0
1127	Camk2d	chr3	126991020	126991520	394718	2.07	7.98e-11	4.56e-10	4.14	6.21	1	0.06	0.96	0.972	-0.02	0.04	0
1128	Nucb2	chr7	116596841	116597341	92472	1.62	8.37e-11	4.78e-10	5.71	7.33	1	0.06	0.96	0.972	-0.02	0.04	0
1129	AC115954.1	chr16	24678903	24679403	149509	2.09	8.57e-11	4.89e-10	4.58	6.67	1	0.06	0.96	0.972	-0.02	0.04	0
1130	Gm48119	chr12	116738439	116738939	114163	1.98	8.58e-11	4.89e-10	4.47	6.45	1	0.06	0.96	0.972	-0.02	0.04	0
1131	Celsr1	chr15	86006109	86006609	27168	1.57	8.6e-11	4.9e-10	5.72	7.29	1	0.06	0.96	0.972	-0.02	0.04	0
1132	Slc30a4	chr2	122704533	122705033	-1870	1.53	8.61e-11	4.91e-10	6.06	7.59	1	0.06	0.96	0.972	-0.02	0.04	0
1133	Nrd1	chr4	109078863	109079363	78208	1.68	8.7e-11	4.96e-10	5.74	7.42	1	0.06	0.96	0.972	-0.02	0.04	0
1134	Btbd9	chr17	30450086	30450586	125701	2.01	9.02e-11	5.13e-10	5.16	7.17	1	0.06	0.96	0.972	-0.02	0.04	0
1135	Zfp277	chr12	40348140	40348640	97262	2.3	9.24e-11	5.25e-10	4.64	6.94	1	0.06	0.96	0.972	-0.02	0.04	0
1136	Gm12504	chr4	44103478	44103978	-17915	1.53	9.38e-11	5.33e-10	5.9	7.43	1	0.06	0.96	0.972	-0.02	0.04	0
1137	Themis2	chr4	132793227	132793727	2660	2.07	9.41e-11	5.34e-10	4.09	6.16	1	0.06	0.96	0.972	-0.02	0.04	0
1138	Gm2420	chr5	32725335	32725835	5005	1.73	9.48e-11	5.38e-10	5.09	6.82	1	0.06	0.96	0.972	-0.02	0.04	0
1139	Lrrn3	chr12	41401977	41402477	83954	1.59	9.62e-11	5.45e-10	5.56	7.14	1	0.06	0.96	0.972	-0.02	0.04	0
1140	Gm12969	chr4	128844525	128845025	24371	1.83	9.63e-11	5.46e-10	4.77	6.6	1	0.06	0.96	0.972	-0.02	0.04	0
1141	Gm48869	chr13	9540235	9540735	188207	1.89	9.75e-11	5.52e-10	4.67	6.57	1	0.06	0.96	0.972	-0.02	0.04	0
1142	Scn8a	chr15	100821741	100822241	-47617	1.93	9.76e-11	5.53e-10	4.61	6.54	1	0.06	0.96	0.972	-0.02	0.04	0
1143	Sik1	chr17	31873905	31874405	-18101	1.6	9.9e-11	5.6e-10	6.04	7.64	1	0.06	0.96	0.972	-0.02	0.04	0
1144	Gjd3	chr11	98966545	98967045	15971	1.5	9.96e-11	5.63e-10	6.03	7.53	1	0.06	0.96	0.972	-0.02	0.04	0
1145	Nrip1	chr16	76293731	76294231	79596	2.1	1.01e-10	5.72e-10	4.99	7.09	1	0.06	0.96	0.972	-0.02	0.04	0
1146	Iffo2	chr4	139493135	139493635	-36913	1.87	1.03e-10	5.8e-10	5.88	7.75	1	0.06	0.96	0.972	-0.02	0.04	0
1147	Rxra	chr2	27703272	27703772	26832	1.66	1.07e-10	6.03e-10	6.34	8	1	0.06	0.96	0.972	-0.02	0.04	0
1148	Ncor2	chr5	125258714	125259214	-79495	2.48	1.08e-10	6.09e-10	4.67	7.15	1	0.06	0.96	0.972	-0.02	0.04	0
1149	Rybp	chr6	100356560	100357060	-69075	1.81	1.08e-10	6.09e-10	4.91	6.71	1	0.06	0.96	0.972	-0.02	0.04	0
1150	Gm15054	chr6	52486625	52487125	-128801	1.8	1.24e-10	6.95e-10	4.77	6.57	1	0.06	0.96	0.972	-0.02	0.04	0
1151	Slco2a1	chr9	102998861	102999361	10149	2.12	1.27e-10	7.13e-10	4.93	7.05	1	0.06	0.96	0.972	-0.02	0.04	0
1152	Gm6069	chr3	41315864	41316364	-169369	2.27	1.28e-10	7.14e-10	3.57	5.84	1	0.06	0.96	0.972	-0.02	0.04	0
1153	Htra3	chr5	35687122	35687622	-7340	1.84	1.31e-10	7.34e-10	4.64	6.48	1	0.06	0.96	0.972	-0.02	0.04	0
1154	Slc12a4	chr8	105964288	105964788	1309	1.61	1.34e-10	7.47e-10	5.94	7.54	1	0.06	0.96	0.972	-0.02	0.04	0
1155	Slc12a2	chr18	57858176	57858676	-20002	1.9	1.35e-10	7.52e-10	5.2	7.11	1	0.06	0.96	0.972	-0.02	0.04	0
1156	Fzd4	chr7	89431133	89431633	26778	1.89	1.46e-10	8.13e-10	5.09	6.98	1	0.06	0.96	0.972	-0.02	0.04	0
1157	Trim58	chr11	58638132	58638632	-1833	2.19	1.5e-10	8.35e-10	3.94	6.12	1	0.06	0.96	0.972	-0.02	0.04	0
1158	Gm18981	chr6	118629976	118630476	-10752	2.01	1.57e-10	8.7e-10	4.14	6.14	1	0.06	0.96	0.972	-0.02	0.04	0
1159	Klf6	chr13	6111713	6112213	250231	2.04	1.6e-10	8.89e-10	4.31	6.35	1	0.06	0.96	0.972	-0.02	0.04	0
1160	Gm18444	chr1	125663059	125663559	5057	1.57	1.62e-10	8.99e-10	5.63	7.2	1	0.06	0.96	0.972	-0.02	0.04	0
1161	Gm11962	chr11	5491888	5492388	3058	1.72	1.62e-10	9e-10	6.25	7.96	1	0.06	0.96	0.972	-0.02	0.04	0
1162	Iqgap2	chr13	95950980	95951480	-59058	1.6	1.67e-10	9.23e-10	5.45	7.05	1	0.06	0.96	0.972	-0.02	0.04	0
1163	Gm16149	chr10	3863474	3863974	5633	1.53	1.71e-10	9.44e-10	6.15	7.68	1	0.06	0.96	0.972	-0.02	0.04	0
1164	Dhx34	chr7	16208709	16209209	12828	1.61	1.73e-10	9.59e-10	5.49	7.09	1	0.06	0.96	0.972	-0.02	0.04	0
1165	Tmem177	chr1	119920674	119921174	-7466	1.67	1.77e-10	9.78e-10	5.5	7.17	1	0.06	0.96	0.972	-0.02	0.04	0
1166	Ddb2	chr2	91242517	91243017	-5535	2.11	1.78e-10	9.85e-10	4.94	7.05	1	0.06	0.96	0.972	-0.02	0.04	0
1167	Gm7909	chr10	31538189	31538689	36324	1.41	1.82e-10	1e-09	6.45	7.86	1	0.06	0.96	0.972	-0.02	0.04	0
1168	AC134468.1	chr12	39951865	39952365	-1233	1.61	1.85e-10	1.02e-09	5.96	7.57	1	0.06	0.96	0.972	-0.02	0.04	0
1169	Dera	chr6	137783834	137784334	29288	1.74	1.86e-10	1.02e-09	5.59	7.33	1	0.06	0.96	0.972	-0.02	0.04	0
1170	Gm16539	chr1	181425351	181425851	6549	1.87	1.85e-10	1.02e-09	4.5	6.37	1	0.06	0.96	0.972	-0.02	0.04	0
1171	Crb1-ps	chr14	26357177	26357677	18495	2.03	2.01e-10	1.1e-09	4.31	6.35	1	0.06	0.96	0.972	-0.02	0.04	0
1172	Abtb1	chr6	88783070	88783570	58414	1.86	2.1e-10	1.15e-09	5.01	6.87	1	0.06	0.96	0.972	-0.02	0.04	0
1173	Adra1b	chr11	44018099	44018599	-116889	1.79	2.13e-10	1.17e-09	4.83	6.62	1	0.06	0.96	0.972	-0.02	0.04	0
1174	Gm31166	chr19	5518657	5519157	6129	2.1	2.2e-10	1.21e-09	4.04	6.14	1	0.06	0.96	0.972	-0.02	0.04	0
1175	Gm34302	chr3	63563049	63563549	-79170	1.5	2.33e-10	1.27e-09	5.75	7.26	1	0.06	0.96	0.972	-0.02	0.04	0
1176	Isg20	chr7	78925224	78925724	11800	2.96	2.47e-10	1.35e-09	4.64	7.6	1	0.06	0.96	0.972	-0.02	0.04	0
1177	Dmrt1	chr19	25394989	25395489	-110129	1.68	2.5e-10	1.36e-09	5.14	6.81	1	0.06	0.96	0.972	-0.02	0.04	0
1178	Gm18955	chr12	117639729	117640229	-83743	1.55	2.6e-10	1.41e-09	5.59	7.14	1	0.06	0.96	0.972	-0.02	0.04	0
1179	Gm10269	chr18	20713343	20713843	-30380	1.97	2.73e-10	1.48e-09	5.48	7.45	1	0.06	0.96	0.972	-0.02	0.04	0
1180	Gm6681	chr6	99811322	99811822	28492	1.8	2.75e-10	1.49e-09	5.54	7.34	1	0.06	0.96	0.972	-0.02	0.04	0
1181	Gm48864	chr10	26544716	26545216	-81331	2.04	2.87e-10	1.56e-09	4.64	6.68	1	0.06	0.96	0.972	-0.02	0.04	0
1182	Gm11453	chr2	162973552	162974052	9209	1.69	2.9e-10	1.57e-09	5.23	6.91	1	0.06	0.96	0.972	-0.02	0.04	0
1183	Bean1	chr8	104148161	104148661	-21781	1.79	2.92e-10	1.58e-09	4.85	6.64	1	0.06	0.96	0.972	-0.02	0.04	0
1184	Lrrc4	chr6	28717485	28717985	113762	1.52	2.99e-10	1.62e-09	5.85	7.38	1	0.06	0.96	0.972	-0.02	0.04	0
1185	Gm28906	chr1	45837620	45838120	-832	1.79	3.04e-10	1.64e-09	5.16	6.95	1	0.06	0.96	0.972	-0.02	0.04	0
1186	AC115954.1	chr16	24846093	24846593	316699	2.33	3.05e-10	1.65e-09	3.64	5.98	1	0.06	0.96	0.972	-0.02	0.04	0
1187	Esr1	chr10	4620844	4621344	9251	1.95	3.16e-10	1.7e-09	5.54	7.49	1	0.06	0.96	0.972	-0.02	0.04	0
1188	Epha4	chr1	77206463	77206963	308125	1.86	3.21e-10	1.73e-09	4.54	6.4	1	0.06	0.96	0.972	-0.02	0.04	0
1189	Baz1a	chr12	55027049	55027549	-12701	1.68	3.25e-10	1.75e-09	5.25	6.93	1	0.06	0.96	0.972	-0.02	0.04	0
1190	Pigm	chr1	172390793	172391293	14247	1.71	3.4e-10	1.83e-09	5.09	6.8	1	0.06	0.96	0.972	-0.02	0.04	0
1191	Gm28527	chr1	46901742	46902242	-4863	1.91	3.62e-10	1.94e-09	4.39	6.3	1	0.06	0.96	0.972	-0.02	0.04	0
1192	Gm11481	chr4	62753197	62753697	-185824	1.81	4.16e-10	2.21e-09	4.67	6.49	1	0.06	0.96	0.972	-0.02	0.04	0
1193	Slc17a9	chr2	180731961	180732461	6698	1.76	4.25e-10	2.26e-09	5.18	6.94	1	0.06	0.96	0.972	-0.02	0.04	0
1194	Smurf1	chr5	144904302	144904802	61045	1.39	4.35e-10	2.31e-09	6.51	7.91	1	0.06	0.96	0.972	-0.02	0.04	0
1195	Lhx3	chr2	26188471	26188971	19318	1.64	4.45e-10	2.36e-09	6.02	7.65	1	0.06	0.96	0.972	-0.02	0.04	0
1196	Nfia	chr4	97765555	97766055	-6679	2	4.51e-10	2.39e-09	4.18	6.18	1	0.06	0.96	0.972	-0.02	0.04	0
1197	Cdc42se2	chr11	54809795	54810295	-22120	1.84	4.71e-10	2.49e-09	5.33	7.17	1	0.06	0.96	0.972	-0.02	0.04	0
1198	Cit	chr5	115910377	115910877	65099	2.06	4.79e-10	2.53e-09	4.27	6.33	1	0.06	0.96	0.972	-0.02	0.04	0
1199	Ppargc1b	chr18	61424606	61425106	-24175	1.94	4.8e-10	2.54e-09	4.61	6.55	1	0.06	0.96	0.972	-0.02	0.04	0
1200	9430069I07Rik	chr15	34350411	34350911	6961	1.7	4.83e-10	2.55e-09	5.23	6.93	1	0.06	0.96	0.972	-0.02	0.04	0
1201	Ssh3	chr19	4263626	4264126	5046	2.01	4.97e-10	2.62e-09	5.49	7.5	1	0.06	0.96	0.972	-0.02	0.04	0
1202	Gm11510	chr11	88448500	88449000	-14986	1.82	5.05e-10	2.66e-09	4.68	6.49	1	0.06	0.96	0.972	-0.02	0.04	0
1203	Gm5051	chr6	140402839	140403339	-16832	1.77	5.19e-10	2.74e-09	4.91	6.68	1	0.06	0.96	0.972	-0.02	0.04	0
1204	Serbp1	chr6	67243741	67244241	5565	1.64	5.23e-10	2.75e-09	5.37	7.01	1	0.06	0.96	0.972	-0.02	0.04	0
1205	Nfia	chr4	97689363	97689863	-82871	1.71	5.27e-10	2.77e-09	4.96	6.67	1	0.06	0.96	0.972	-0.02	0.04	0
1206	Tmem132d	chr5	128382369	128382869	50208	1.85	5.37e-10	2.82e-09	4.5	6.36	1	0.06	0.96	0.972	-0.02	0.04	0
1207	Mup-ps23	chr4	61855838	61856338	216	2.04	5.4e-10	2.83e-09	4.68	6.72	1	0.06	0.96	0.972	-0.02	0.04	0
1208	Lrp1	chr10	127603595	127604095	17053	2.07	5.56e-10	2.92e-09	5.64	7.71	1	0.06	0.96	0.972	-0.02	0.04	0
1209	Syt16	chr12	74125894	74126394	128233	2.21	5.7e-10	2.99e-09	3.83	6.04	1	0.06	0.96	0.972	-0.02	0.04	0
1210	Gm9682	chr3	152054179	152054679	17122	2.55	5.75e-10	3.01e-09	4.54	7.09	1	0.06	0.96	0.972	-0.02	0.04	0
1211	Adh6a	chr3	138309906	138310406	-2880	1.58	5.83e-10	3.05e-09	5.54	7.11	1	0.06	0.96	0.972	-0.02	0.04	0
1212	Slc2a1	chr4	119102181	119102681	-6030	1.51	6.52e-10	3.4e-09	6.18	7.7	1	0.06	0.96	0.972	-0.02	0.04	0
1213	Gm18154	chr15	61395470	61395970	-430277	1.71	6.6e-10	3.44e-09	5.04	6.75	1	0.06	0.96	0.972	-0.02	0.04	0
1214	Wnt4	chr4	137279262	137279762	1773	1.56	6.84e-10	3.56e-09	6.49	8.05	1	0.06	0.96	0.972	-0.02	0.04	0
1215	Gm13006	chr4	135891430	135891930	0	1.6	6.86e-10	3.57e-09	5.64	7.25	1	0.06	0.96	0.972	-0.02	0.04	0
1216	Gad1-ps	chr10	99466636	99467136	22592	1.76	6.93e-10	3.61e-09	4.83	6.59	1	0.06	0.96	0.972	-0.02	0.04	0
1217	Cpxm2	chr7	132193548	132194048	-38809	2	7.08e-10	3.68e-09	4.39	6.39	1	0.06	0.96	0.972	-0.02	0.04	0
1218	Ttll8	chr15	88936905	88937405	17013	1.42	7.09e-10	3.69e-09	6.1	7.52	1	0.06	0.96	0.972	-0.02	0.04	0
1219	Dennd2d	chr3	106464700	106465200	-17205	1.74	7.13e-10	3.7e-09	5.2	6.95	1	0.06	0.96	0.972	-0.02	0.04	0
1220	Scube3	chr17	28114658	28115158	-26983	2.11	7.12e-10	3.7e-09	4.04	6.15	1	0.06	0.96	0.972	-0.02	0.04	0
1221	Gpr141	chr13	19882833	19883333	-58576	1.89	7.15e-10	3.71e-09	6.08	7.97	1	0.06	0.96	0.972	-0.02	0.04	0
1222	Il17f	chr1	20786919	20787419	3198	1.84	7.22e-10	3.75e-09	4.54	6.38	1	0.06	0.96	0.972	-0.02	0.04	0
1223	Gm4478	chr10	121293920	121294420	-48756	1.34	7.69e-10	3.98e-09	7.11	8.45	1	0.06	0.96	0.972	-0.02	0.04	0
1224	Gm47010	chr14	67582811	67583311	5481	1.7	7.93e-10	4.1e-09	4.88	6.58	1	0.06	0.96	0.972	-0.02	0.04	0
1225	Nxph4	chr10	127562823	127563323	-28264	1.89	7.98e-10	4.12e-09	4.54	6.43	1	0.06	0.96	0.972	-0.02	0.04	0
1226	Gm7543	chr15	52217241	52217741	-41382	1.96	8.12e-10	4.19e-09	4.43	6.39	1	0.06	0.96	0.972	-0.02	0.04	0
1227	Herc1	chr9	66270033	66270533	-79917	1.75	8.18e-10	4.22e-09	5.63	7.38	1	0.06	0.96	0.972	-0.02	0.04	0
1228	Pabpc2	chr18	39894367	39894867	120870	2.13	8.16e-10	4.22e-09	5.29	7.42	1	0.06	0.96	0.972	-0.02	0.04	0
1229	Gm5449	chr13	53659163	53659663	133460	1.7	8.25e-10	4.26e-09	5.18	6.88	1	0.06	0.96	0.972	-0.02	0.04	0
1230	Nenf	chr1	191283551	191284051	34143	1.53	8.36e-10	4.31e-09	6.17	7.7	1	0.06	0.96	0.972	-0.02	0.04	0
1231	Gm26959	chr18	55684515	55685015	61213	1.48	8.66e-10	4.46e-09	5.72	7.21	1	0.06	0.96	0.972	-0.02	0.04	0
1232	Gm26976	chr10	118923383	118923883	30472	1.86	8.71e-10	4.48e-09	4.64	6.5	1	0.06	0.96	0.972	-0.02	0.04	0
1233	Ahr	chr12	35515490	35515990	19048	1.85	8.98e-10	4.61e-09	4.57	6.42	1	0.06	0.96	0.972	-0.02	0.04	0
1234	Gata4	chr14	63308832	63309332	-37140	2.47	9.12e-10	4.68e-09	4.99	7.46	1	0.06	0.96	0.972	-0.02	0.04	0
1235	Esr1	chr10	4625240	4625740	13647	1.8	9.14e-10	4.69e-09	4.5	6.31	1	0.06	0.96	0.972	-0.02	0.04	0
1236	Gm12109	chr11	32138218	32138718	-46287	1.75	1e-09	5.12e-09	5.77	7.51	1	0.06	0.96	0.972	-0.02	0.04	0
1237	Gm11146	chr16	77602507	77603007	-413	1.39	1.03e-09	5.26e-09	7.03	8.42	1	0.06	0.96	0.972	-0.02	0.04	0
1238	Gnas	chr2	174263030	174263530	-20790	1.77	1.06e-09	5.39e-09	4.74	6.51	1	0.06	0.96	0.972	-0.02	0.04	0
1239	Itm2b	chr14	73402262	73402762	-16973	1.52	1.09e-09	5.56e-09	5.5	7.03	1	0.06	0.96	0.972	-0.02	0.04	0
1240	Actbl2	chr13	111286421	111286921	31408	1.71	1.13e-09	5.75e-09	5.14	6.84	1	0.06	0.96	0.972	-0.02	0.04	0
1241	Fam84b	chr15	60813638	60814138	39640	1.65	1.17e-09	5.94e-09	4.99	6.64	1	0.06	0.96	0.972	-0.02	0.04	0
1242	Fam136b-ps	chr15	31279543	31280043	3052	2.06	1.22e-09	6.21e-09	5.33	7.39	1	0.06	0.96	0.972	-0.02	0.04	0
1243	Mme	chr3	63351802	63352302	110265	1.75	1.23e-09	6.21e-09	5.21	6.95	1	0.06	0.96	0.972	-0.02	0.04	0
1244	Tcf7l1	chr6	72768847	72769347	19907	1.72	1.23e-09	6.23e-09	4.96	6.68	1	0.06	0.96	0.972	-0.02	0.04	0
1245	Rps12-ps24	chr8	36052554	36053054	26801	1.52	1.25e-09	6.3e-09	5.43	6.95	1	0.06	0.96	0.972	-0.02	0.04	0
1246	Gm12726	chr4	105666227	105666727	87887	1.58	1.33e-09	6.7e-09	5.39	6.97	1	0.06	0.96	0.972	-0.02	0.04	0
1247	Ttc1	chr11	43728874	43729374	18634	1.67	1.38e-09	6.96e-09	5.78	7.45	1	0.06	0.96	0.972	-0.02	0.04	0
1248	Gm27186	chr9	73055594	73056094	-4857	1.39	1.39e-09	7.01e-09	6.4	7.8	1	0.06	0.96	0.972	-0.02	0.04	0
1249	Rrp1b	chr17	32067451	32067951	31351	1.67	1.4e-09	7.05e-09	4.99	6.66	1	0.06	0.96	0.972	-0.02	0.04	0
1250	Lrp12	chr15	39901175	39901675	42319	1.61	1.43e-09	7.19e-09	5.37	6.99	1	0.06	0.96	0.972	-0.02	0.04	0
1251	Csnk1g3	chr18	53854837	53855337	-6776	2.28	1.45e-09	7.29e-09	4.94	7.22	1	0.06	0.96	0.972	-0.02	0.04	0
1252	Sqle	chr15	59332366	59332866	17289	1.79	1.5e-09	7.54e-09	4.64	6.43	1	0.06	0.96	0.972	-0.02	0.04	0
1253	Gm42965	chr5	33680969	33681469	1505	1.48	1.54e-09	7.72e-09	5.69	7.17	1	0.06	0.96	0.972	-0.02	0.04	0
1254	Sec13	chr6	113878045	113878545	-137302	1.55	1.58e-09	7.95e-09	5.29	6.84	1	0.06	0.96	0.972	-0.02	0.04	0
1255	Kdm7a	chr6	39278550	39279050	-71761	1.47	1.61e-09	8.06e-09	5.75	7.22	1	0.06	0.96	0.972	-0.02	0.04	0
1256	Oxr1	chr15	41615394	41615894	167912	1.69	1.63e-09	8.15e-09	5.54	7.23	1	0.06	0.96	0.972	-0.02	0.04	0
1257	Mgll	chr6	88775218	88775718	50806	1.66	1.68e-09	8.41e-09	4.99	6.65	1	0.06	0.96	0.972	-0.02	0.04	0
1258	Tgfbr2	chr9	116245114	116245614	-69754	1.41	1.75e-09	8.76e-09	6.26	7.67	1	0.06	0.96	0.972	-0.02	0.04	0
1259	Tox3	chr8	90354788	90355288	-6445	1.91	1.84e-09	9.18e-09	4.5	6.41	1	0.06	0.96	0.972	-0.02	0.04	0
1260	Gm10132	chr14	77254923	77255423	-2609	1.88	1.86e-09	9.24e-09	4.23	6.11	1	0.06	0.96	0.972	-0.02	0.04	0
1261	Gsk3b	chr16	38190589	38191089	101588	1.68	1.91e-09	9.52e-09	4.8	6.48	1	0.06	0.96	0.972	-0.02	0.04	0
1262	Gm19024	chr3	65996520	65997020	-6767	1.53	1.93e-09	9.59e-09	5.45	6.98	1	0.06	0.96	0.972	-0.02	0.04	0
1263	Ctnnbip1	chr4	149530675	149531175	12439	2.21	2.12e-09	1.05e-08	3.5	5.71	1	0.06	0.96	0.972	-0.02	0.04	0
1264	Ssbp3	chr4	106895586	106896086	-14615	1.87	2.11e-09	1.05e-08	4.64	6.52	1	0.06	0.96	0.972	-0.02	0.04	0
1265	Tshz2	chr2	169730638	169731138	97625	1.68	2.2e-09	1.09e-08	5.54	7.22	1	0.06	0.96	0.972	-0.02	0.04	0
1266	Ccdc121	chr1	181540352	181540852	-28901	1.46	2.26e-09	1.12e-08	5.64	7.1	1	0.06	0.96	0.972	-0.02	0.04	0
1267	Shisa5	chr9	109027502	109028002	-10563	1.73	2.35e-09	1.16e-08	5.87	7.6	1	0.06	0.96	0.972	-0.02	0.04	0
1268	Gm8438	chr14	11477777	11478277	13381	2.19	2.4e-09	1.18e-08	3.77	5.96	1	0.06	0.96	0.972	-0.02	0.04	0
1269	Camk2b	chr11	6011800	6012300	54062	2.39	2.41e-09	1.19e-08	6.52	8.91	1	0.06	0.96	0.972	-0.02	0.04	0
1270	Dnajc11	chr4	151937375	151937875	3684	1.76	2.42e-09	1.2e-08	5.94	7.7	1	0.06	0.96	0.972	-0.02	0.04	0
1271	Gm11268	chr4	82376370	82376870	-265530	1.58	2.46e-09	1.21e-08	5.43	7.01	1	0.06	0.96	0.972	-0.02	0.04	0
1272	Ngef	chr1	87565719	87566219	7651	1.51	2.47e-09	1.22e-08	5.8	7.31	1	0.06	0.96	0.972	-0.02	0.04	0
1273	Gm14006	chr2	128477270	128477770	80464	1.59	2.59e-09	1.27e-08	5.23	6.81	1	0.06	0.96	0.972	-0.02	0.04	0
1274	Rapgef5	chr12	117468279	117468779	-47700	1.64	2.82e-09	1.38e-08	5.66	7.3	1	0.06	0.96	0.972	-0.02	0.04	0
1275	Gm34091	chr6	127404372	127404872	-6258	1.66	2.87e-09	1.41e-08	5.45	7.11	1	0.06	0.96	0.972	-0.02	0.04	0
1276	Gnaq	chr19	16113260	16113760	-19071	2	2.93e-09	1.43e-08	4.14	6.13	1	0.06	0.96	0.972	-0.02	0.04	0
1277	Wipi2	chr5	142651046	142651546	23348	1.48	2.93e-09	1.43e-08	5.49	6.96	1	0.06	0.96	0.972	-0.02	0.04	0
1278	Bfsp2	chr9	103506934	103507434	-26514	1.83	3.03e-09	1.48e-08	4.71	6.53	1	0.06	0.96	0.972	-0.02	0.04	0
1279	Gm8971	chr14	57291441	57291941	-71444	1.88	3.12e-09	1.52e-08	4.23	6.11	1	0.06	0.96	0.972	-0.02	0.04	0
1280	B4galt6	chr18	20782369	20782869	-35965	2.08	3.13e-09	1.53e-08	5.02	7.1	1	0.06	0.96	0.972	-0.02	0.04	0
1281	Zfp64	chr2	169085599	169086099	-130012	1.8	3.18e-09	1.55e-08	4.8	6.6	1	0.06	0.96	0.972	-0.02	0.04	0
1282	Gm45608	chr8	84321777	84322277	-18044	1.9	3.39e-09	1.65e-08	4.89	6.78	1	0.06	0.96	0.972	-0.02	0.04	0
1283	Pgbd5	chr8	124339676	124340176	99482	1.81	3.49e-09	1.7e-08	5.2	7.02	1	0.06	0.96	0.972	-0.02	0.04	0
1284	Tnn	chr1	160123963	160124463	29117	2.13	3.6e-09	1.74e-08	4.47	6.6	1	0.06	0.96	0.972	-0.02	0.04	0
1285	Gm17213	chr3	69485740	69486240	-53372	1.31	3.73e-09	1.81e-08	6.5	7.8	1	0.06	0.96	0.972	-0.02	0.04	0
1286	Txk	chr5	72761231	72761731	-8454	2.03	3.76e-09	1.82e-08	5.07	7.1	1	0.06	0.96	0.972	-0.02	0.04	0
1287	Creg2	chr1	39636573	39637073	14401	1.55	3.8e-09	1.84e-08	5.67	7.22	1	0.06	0.96	0.972	-0.02	0.04	0
1288	Nsmce4a	chr7	130569060	130569560	3558	1.75	3.82e-09	1.85e-08	5.16	6.91	1	0.06	0.96	0.972	-0.02	0.04	0
1289	Il34	chr8	110779905	110780405	25519	1.63	3.92e-09	1.9e-08	5.04	6.67	1	0.06	0.96	0.972	-0.02	0.04	0
1290	Grik4	chr9	42871653	42872153	72340	1.89	3.97e-09	1.92e-08	4.5	6.4	1	0.06	0.96	0.972	-0.02	0.04	0
1291	Nckap5	chr1	126752538	126753038	77761	1.6	4.01e-09	1.93e-08	6.43	8.03	1	0.06	0.96	0.972	-0.02	0.04	0
1292	Gm7034	chr10	74680464	74680964	-139758	1.94	4.18e-09	2.01e-08	4.5	6.44	1	0.06	0.96	0.972	-0.02	0.04	0
1293	D130052B06Rik	chr11	33599614	33600114	312	1.65	4.83e-09	2.31e-08	5.01	6.67	1	0.06	0.96	0.972	-0.02	0.04	0
1294	Nmnat2	chr1	153009246	153009746	54253	1.64	4.87e-09	2.33e-08	5.11	6.75	1	0.06	0.96	0.972	-0.02	0.04	0
1295	Slc16a10	chr10	40180001	40180501	-37743	1.35	4.88e-09	2.33e-08	5.99	7.34	1	0.06	0.96	0.972	-0.02	0.04	0
1296	Opcml	chr9	28278529	28279029	487754	1.97	4.91e-09	2.35e-08	5.04	7.01	1	0.06	0.96	0.972	-0.02	0.04	0
1297	Gm48753	chr10	9503717	9504217	-9720	1.83	5e-09	2.39e-08	5.74	7.57	1	0.06	0.96	0.972	-0.02	0.04	0
1298	Etv6	chr6	134053537	134054037	17837	1.86	5.06e-09	2.42e-08	4.47	6.32	1	0.06	0.96	0.972	-0.02	0.04	0
1299	Gm48776	chr13	17975823	17976323	-14407	1.24	5.21e-09	2.49e-08	7.76	9	1	0.06	0.96	0.972	-0.02	0.04	0
1300	Ocstamp	chr2	165405298	165405798	-4893	1.71	5.25e-09	2.51e-08	5.94	7.65	1	0.06	0.96	0.972	-0.02	0.04	0
1301	Gm4842	chr18	69144126	69144626	-111662	1.74	5.38e-09	2.56e-08	4.57	6.32	1	0.06	0.96	0.972	-0.02	0.04	0
1302	Rpl19-ps10	chr7	115500110	115500610	328054	1.65	5.5e-09	2.62e-08	4.85	6.51	1	0.06	0.96	0.972	-0.02	0.04	0
1303	Ets1	chr9	32764259	32764759	128038	2.24	5.54e-09	2.64e-08	3.89	6.12	1	0.06	0.96	0.972	-0.02	0.04	0
1304	Rab3c	chr13	109590044	109590544	690452	1.44	5.58e-09	2.65e-08	5.54	6.98	1	0.06	0.96	0.972	-0.02	0.04	0
1305	Antxr2	chr5	97966976	97967476	63567	1.6	5.67e-09	2.69e-08	4.91	6.51	1	0.06	0.96	0.972	-0.02	0.04	0
1306	Gm12700	chr4	100664838	100665338	83560	1.61	6.01e-09	2.85e-08	5.04	6.65	1	0.06	0.96	0.972	-0.02	0.04	0
1307	AC122253.3	chr17	80026470	80026970	-27056	1.61	6.16e-09	2.92e-08	4.94	6.55	1	0.06	0.96	0.972	-0.02	0.04	0
1308	Cab39l	chr14	59463490	59463990	22518	2.27	6.18e-09	2.93e-08	4.14	6.41	1	0.06	0.96	0.972	-0.02	0.04	0
1309	Cxcr2	chr1	74162224	74162724	8235	1.7	6.36e-09	3.01e-08	4.57	6.28	1	0.06	0.96	0.972	-0.02	0.04	0
1310	Apcdd1	chr18	62901148	62901648	-20679	1.94	6.76e-09	3.19e-08	5.02	6.96	1	0.06	0.96	0.972	-0.02	0.04	0
1311	Gm6226	chr7	58754485	58754985	82953	1.74	6.9e-09	3.25e-08	4.43	6.18	1	0.06	0.96	0.972	-0.02	0.04	0
1312	Eif4g3	chr4	138047786	138048286	54764	1.75	7.19e-09	3.39e-08	4.91	6.66	1	0.06	0.96	0.972	-0.02	0.04	0
1313	Kdm6b	chr11	69472590	69473090	-58915	1.72	7.47e-09	3.51e-08	5.91	7.63	1	0.06	0.96	0.972	-0.02	0.04	0
1314	Tmem171	chr13	98679677	98680177	14657	1.52	7.8e-09	3.66e-08	5.56	7.08	1	0.06	0.96	0.972	-0.02	0.04	0
1315	Rasgrp1	chr2	117666489	117666989	-323488	1.75	7.95e-09	3.73e-08	4.39	6.14	1	0.06	0.96	0.972	-0.02	0.04	0
1316	Gm16147	chr18	5834944	5835444	-223014	2.11	7.99e-09	3.75e-08	4.39	6.51	1	0.06	0.96	0.972	-0.02	0.04	0
1317	Eif2d	chr1	131184248	131184748	31067	1.41	8.2e-09	3.84e-08	6.39	7.81	1	0.06	0.96	0.972	-0.02	0.04	0
1318	Gm14834	chrX	107169030	107169530	5964	1.57	8.34e-09	3.9e-08	4.96	6.54	1	0.06	0.96	0.972	-0.02	0.04	0
1319	Rhou	chr8	123658550	123659050	4621	1.78	8.44e-09	3.95e-08	5.35	7.13	1	0.06	0.96	0.972	-0.02	0.04	0
1320	Sytl2	chr7	90322765	90323265	20513	1.9	8.59e-09	4.01e-08	5.06	6.96	1	0.06	0.96	0.972	-0.02	0.04	0
1321	Gm6312	chr6	82854317	82854817	33892	1.44	8.76e-09	4.09e-08	5.54	6.98	1	0.06	0.96	0.972	-0.02	0.04	0
1322	Xpr1	chr1	155472526	155473026	-55111	1.6	9.52e-09	4.43e-08	5.01	6.61	1	0.06	0.96	0.972	-0.02	0.04	0
1323	Lrrn3	chr12	41401063	41401563	84868	1.56	9.91e-09	4.6e-08	5.01	6.57	1	0.06	0.96	0.972	-0.02	0.04	0
1324	Zfp608	chr18	55142006	55142506	-151826	1.78	9.99e-09	4.64e-08	4.51	6.29	1	0.06	0.96	0.972	-0.02	0.04	0
1325	Ubash3a	chr17	31216302	31216802	8429	1.48	1.03e-08	4.77e-08	5.51	6.98	1	0.06	0.96	0.972	-0.02	0.04	0
1326	Eif1a	chr18	46648533	46649033	50829	1.52	1.04e-08	4.8e-08	5.18	6.7	1	0.06	0.96	0.972	-0.02	0.04	0
1327	Lep	chr6	28981210	28981710	-78510	1.87	1.04e-08	4.81e-08	4.54	6.41	1	0.06	0.96	0.972	-0.02	0.04	0
1328	CT030736.2	chr16	30079611	30080111	12771	1.73	1.09e-08	5.02e-08	4.86	6.58	1	0.06	0.96	0.972	-0.02	0.04	0
1329	Cnot6l	chr5	96114917	96115417	48754	1.92	1.14e-08	5.26e-08	4.31	6.24	1	0.06	0.96	0.972	-0.02	0.04	0
1330	Cnga2	chrX	72047857	72048357	56008	1.38	1.15e-08	5.3e-08	6.35	7.73	1	0.06	0.96	0.972	-0.02	0.04	0
1331	Srebf1	chr11	60183527	60184027	38554	1.52	1.19e-08	5.47e-08	5.95	7.47	1	0.06	0.96	0.972	-0.02	0.04	0
1332	Dgki	chr6	37221985	37222485	77699	1.78	1.2e-08	5.54e-08	4.47	6.25	1	0.06	0.96	0.972	-0.02	0.04	0
1333	Cbr4	chr8	61436611	61437111	-50623	1.61	1.21e-08	5.56e-08	4.88	6.49	1	0.06	0.96	0.972	-0.02	0.04	0
1334	Asprv1	chr6	86645497	86645997	17333	1.51	1.22e-08	5.61e-08	5.52	7.04	1	0.06	0.96	0.972	-0.02	0.04	0
1335	Slc37a3	chr6	39301462	39301962	75713	1.56	1.23e-08	5.64e-08	5.67	7.23	1	0.06	0.96	0.972	-0.02	0.04	0
1336	Plekha2	chr8	25087551	25088051	14325	1.5	1.25e-08	5.73e-08	6.23	7.72	1	0.06	0.96	0.972	-0.02	0.04	0
1337	Stac2	chr11	98057931	98058431	-4469	1.43	1.26e-08	5.77e-08	5.85	7.29	1	0.06	0.96	0.972	-0.02	0.04	0
1338	Ankrd35	chr3	96679285	96679785	9154	2.34	1.28e-08	5.87e-08	5.41	7.75	1	0.06	0.96	0.972	-0.02	0.04	0
1339	AC166114.1	chr16	48610783	48611283	139165	1.49	1.28e-08	5.89e-08	5.27	6.76	1	0.06	0.96	0.972	-0.02	0.04	0
1340	Gm48959	chr14	78244760	78245260	45387	1.73	1.29e-08	5.91e-08	4.43	6.16	1	0.06	0.96	0.972	-0.02	0.04	0
1341	Gm11761	chr11	119732288	119732788	-85658	1.65	1.34e-08	6.14e-08	4.77	6.42	1	0.06	0.96	0.972	-0.02	0.04	0
1342	Tmem131l	chr3	84015413	84015913	24262	1.65	1.34e-08	6.15e-08	5.84	7.49	1	0.06	0.96	0.972	-0.02	0.04	0
1343	Gm28155	chr13	9152221	9152721	-11340	1.67	1.39e-08	6.37e-08	5.43	7.1	1	0.06	0.96	0.972	-0.02	0.04	0
1344	Zfc3h1	chr10	115395924	115396424	10965	1.21	1.43e-08	6.53e-08	6.77	7.98	1	0.06	0.96	0.972	-0.02	0.04	0
1345	Ksr1	chr11	79103256	79103756	42651	1.64	1.46e-08	6.66e-08	5.25	6.89	1	0.06	0.96	0.972	-0.02	0.04	0
1346	Apoc2	chr7	19677829	19678329	0	1.45	1.48e-08	6.74e-08	5.35	6.8	1	0.06	0.96	0.972	-0.02	0.04	0
1347	Gm7591	chr14	27296916	27297416	86519	1.68	1.49e-08	6.8e-08	5.16	6.84	1	0.06	0.96	0.972	-0.02	0.04	0
1348	Sox9	chr11	112945716	112946216	163492	1.57	1.56e-08	7.1e-08	4.91	6.48	1	0.06	0.96	0.972	-0.02	0.04	0
1349	Cd47	chr16	49948324	49948824	147791	1.44	1.59e-08	7.21e-08	5.9	7.33	1	0.06	0.96	0.972	-0.02	0.04	0
1350	Pold3	chr7	100106709	100107209	14356	1.97	1.6e-08	7.24e-08	4.74	6.71	1	0.06	0.96	0.972	-0.02	0.04	0
1351	Kcnk1	chr8	126023875	126024375	28705	1.44	1.6e-08	7.28e-08	5.78	7.22	1	0.06	0.96	0.972	-0.02	0.04	0
1352	Lctl	chr9	64088976	64089476	-27671	1.32	1.63e-08	7.41e-08	6	7.32	1	0.06	0.96	0.972	-0.02	0.04	0
1353	0610009B22Rik	chr11	51671383	51671883	16991	1.75	1.66e-08	7.52e-08	4.39	6.14	1	0.06	0.96	0.972	-0.02	0.04	0
1354	Ppp1r3f	chrX	7588347	7588847	-14064	1.77	1.66e-08	7.52e-08	4.35	6.12	1	0.06	0.96	0.972	-0.02	0.04	0
1355	Phb	chr11	95650959	95651459	-15498	1.41	1.66e-08	7.53e-08	5.52	6.93	1	0.06	0.96	0.972	-0.02	0.04	0
1356	Arid5b	chr10	68168542	68169042	109698	1.4	1.82e-08	8.22e-08	6.23	7.63	1	0.06	0.96	0.972	-0.02	0.04	0
1357	Cfap69	chr5	5648743	5649243	14996	1.23	1.9e-08	8.57e-08	7.67	8.9	1	0.06	0.96	0.972	-0.02	0.04	0
1358	Lemd2	chr17	27348096	27348596	-143658	2.38	1.96e-08	8.8e-08	4.96	7.35	1	0.06	0.96	0.972	-0.02	0.04	0
1359	1810010D01Rik	chr7	145106406	145106906	101213	2.01	1.96e-08	8.84e-08	6	8.01	1	0.06	0.96	0.972	-0.02	0.04	0
1360	Kmt5c	chr7	4732757	4733257	-6858	1.69	1.98e-08	8.89e-08	4.96	6.65	1	0.06	0.96	0.972	-0.02	0.04	0
1361	Adm	chr7	110658439	110658939	30778	1.49	2.05e-08	9.21e-08	5.43	6.92	1	0.06	0.96	0.972	-0.02	0.04	0
1362	Map2k6	chr11	110502894	110503394	103772	1.52	2.08e-08	9.33e-08	5.09	6.61	1	0.06	0.96	0.972	-0.02	0.04	0
1363	Gm16228	chr5	99400011	99400511	210922	1.61	2.08e-08	9.36e-08	5.56	7.16	1	0.06	0.96	0.972	-0.02	0.04	0
1364	Gm9825	chr6	8023490	8023990	-40107	2.12	2.12e-08	9.51e-08	5.59	7.71	1	0.06	0.96	0.972	-0.02	0.04	0
1365	Mansc1	chr6	134620732	134621232	11256	1.52	2.27e-08	1.02e-07	6.25	7.77	1	0.06	0.96	0.972	-0.02	0.04	0
1366	Gm5735	chr7	101041925	101042425	19050	1.38	2.45e-08	1.09e-07	5.87	7.25	1	0.06	0.96	0.972	-0.02	0.04	0
1367	Add3	chr19	53156295	53156795	15850	1.67	2.48e-08	1.11e-07	4.61	6.28	1	0.06	0.96	0.972	-0.02	0.04	0
1368	Cib4	chr5	30550267	30550767	-4431	1.74	2.49e-08	1.11e-07	5.63	7.37	1	0.06	0.96	0.972	-0.02	0.04	0
1369	Ppargc1a	chr5	51466009	51466509	101217	1.3	2.5e-08	1.12e-07	5.99	7.29	1	0.06	0.96	0.972	-0.02	0.04	0
1370	Lpgat1	chr1	191662444	191662944	-54890	1.28	2.91e-08	1.29e-07	6.03	7.31	1	0.06	0.96	0.972	-0.02	0.04	0
1371	Clrn3	chr7	135509216	135509716	18938	2.32	2.92e-08	1.3e-07	5.14	7.46	1	0.06	0.96	0.972	-0.02	0.04	0
1372	Gm6276	chr17	75112870	75113370	-51837	1.93	2.95e-08	1.3e-07	5.01	6.94	1	0.06	0.96	0.972	-0.02	0.04	0
1373	Nufip1	chr14	76165085	76165585	54194	1.65	2.96e-08	1.31e-07	5.06	6.71	1	0.06	0.96	0.972	-0.02	0.04	0
1374	Vmn1r-ps136	chr14	61505882	61506382	-37345	1.5	2.97e-08	1.32e-07	5.45	6.95	1	0.06	0.96	0.972	-0.02	0.04	0
1375	Cbfa2t3	chr8	122726724	122727224	-27615	1.68	3.11e-08	1.37e-07	4.43	6.11	1	0.06	0.96	0.972	-0.02	0.04	0
1376	Map7	chr10	20119316	20119816	-28655	1.43	3.12e-08	1.38e-07	5.66	7.09	1	0.06	0.96	0.972	-0.02	0.04	0
1377	Tmem63c	chr12	87026224	87026724	4884	1.44	3.12e-08	1.38e-07	5.77	7.21	1	0.06	0.96	0.972	-0.02	0.04	0
1378	Prkch	chr12	73694588	73695088	109792	1.58	3.34e-08	1.47e-07	4.77	6.35	1	0.06	0.96	0.972	-0.02	0.04	0
1379	Gm37732	chr1	164582698	164583198	93638	1.4	3.43e-08	1.51e-07	5.81	7.21	1	0.06	0.96	0.972	-0.02	0.04	0
1380	Mcub	chr3	129937760	129938260	31946	1.85	3.61e-08	1.58e-07	4.47	6.32	1	0.06	0.96	0.972	-0.02	0.04	0
1381	Edem1	chr6	108812070	108812570	-16071	1.5	3.66e-08	1.6e-07	5.16	6.66	1	0.06	0.96	0.972	-0.02	0.04	0
1382	Setd4	chr16	93375057	93375557	228506	1.56	3.64e-08	1.6e-07	5.07	6.63	1	0.06	0.96	0.972	-0.02	0.04	0
1383	Ndrg1	chr15	66998163	66998663	-28523	1.59	3.66e-08	1.61e-07	5.5	7.09	1	0.06	0.96	0.972	-0.02	0.04	0
1384	Gm3213	chr10	6243654	6244154	-123522	1.79	3.74e-08	1.64e-07	4.47	6.26	1	0.06	0.96	0.972	-0.02	0.04	0
1385	Ugt8a	chr3	125931003	125931503	7116	1.7	3.79e-08	1.66e-07	4.5	6.21	1	0.06	0.96	0.972	-0.02	0.04	0
1386	Rsph1	chr17	31264978	31265478	11878	1.44	3.84e-08	1.68e-07	5.31	6.75	1	0.06	0.96	0.972	-0.02	0.04	0
1387	1700016C15Rik	chr1	177623385	177623885	-105929	1.25	4.05e-08	1.77e-07	6.69	7.93	1	0.06	0.96	0.972	-0.02	0.04	0
1388	Gm46231	chr10	69709603	69710103	-143242	1.54	4.56e-08	1.98e-07	5.87	7.41	1	0.06	0.96	0.972	-0.02	0.04	0
1389	Gm18080	chr14	58520944	58521444	280723	1.66	4.88e-08	2.11e-07	5.06	6.72	1	0.06	0.96	0.972	-0.02	0.04	0
1390	Pex26	chr6	121191554	121192054	7887	1.51	4.88e-08	2.11e-07	5.74	7.24	1	0.06	0.96	0.972	-0.02	0.04	0
1391	CT571247.1	chr17	57125799	57126299	10681	1.87	4.92e-08	2.13e-07	5.04	6.91	1	0.06	0.96	0.972	-0.02	0.04	0
1392	Abcb1b	chr5	8813825	8814325	15678	1.56	5.13e-08	2.21e-07	4.77	6.32	1	0.06	0.96	0.972	-0.02	0.04	0
1393	Gm13428	chr2	36178310	36178810	-40607	1.4	5.21e-08	2.25e-07	5.62	7.02	1	0.06	0.96	0.972	-0.02	0.04	0
1394	Asah2	chr19	32136851	32137351	-75382	1.21	5.58e-08	2.4e-07	6.55	7.76	1	0.06	0.96	0.972	-0.02	0.04	0
1395	St8sia6	chr2	13793505	13794005	59	1.45	5.78e-08	2.48e-07	6.29	7.74	1	0.06	0.96	0.972	-0.02	0.04	0
1396	Gm815	chr19	26853838	26854338	-31587	1.61	6.15e-08	2.64e-07	5.09	6.69	1	0.06	0.96	0.972	-0.02	0.04	0
1397	Lonrf1	chr8	36291912	36292412	-42396	1.54	6.16e-08	2.64e-07	5.74	7.28	1	0.06	0.96	0.972	-0.02	0.04	0
1398	Gm32381	chr6	99011905	99012405	-151090	1.26	6.52e-08	2.78e-07	6.26	7.52	1	0.06	0.96	0.972	-0.02	0.04	0
1399	Hlf	chr11	90355171	90355671	35224	1.47	7.1e-08	3.02e-07	5.82	7.29	1	0.06	0.96	0.972	-0.02	0.04	0
1400	Tmsb4x	chrX	167132849	167133349	75966	1.31	7.15e-08	3.04e-07	5.72	7.03	1	0.06	0.96	0.972	-0.02	0.04	0
1401	Slc35b3	chr13	38983645	38984145	-22770	1.43	7.36e-08	3.13e-07	5.25	6.68	1	0.06	0.96	0.972	-0.02	0.04	0
1402	Gm10295	chr7	71418941	71419441	-67456	1.68	7.49e-08	3.18e-07	5.51	7.19	1	0.06	0.96	0.972	-0.02	0.04	0
1403	2020-09-09	chr11	117275930	117276430	76269	2.07	7.52e-08	3.19e-07	4.71	6.78	1	0.06	0.96	0.972	-0.02	0.04	0
1404	Vsig1	chrX	140903468	140903968	-3640	1.75	7.54e-08	3.2e-07	5.98	7.73	1	0.06	0.96	0.972	-0.02	0.04	0
1405	Nr1h4	chr10	89533422	89533922	0	1.42	8e-08	3.39e-07	5.37	6.8	1	0.06	0.96	0.972	-0.02	0.04	0
1406	Zfp648	chr1	154080769	154081269	-119918	1.72	8.56e-08	3.62e-07	5.66	7.37	1	0.06	0.96	0.972	-0.02	0.04	0
1407	Gm43026	chr5	68327160	68327660	49688	1.55	8.75e-08	3.69e-07	5.54	7.09	1	0.06	0.96	0.972	-0.02	0.04	0
1408	Zxdb	chrX	94729226	94729726	4657	1.57	8.83e-08	3.72e-07	5.04	6.61	1	0.06	0.96	0.972	-0.02	0.04	0
1409	BC005537	chr13	24792308	24792808	-8849	1.86	8.85e-08	3.73e-07	5.57	7.43	1	0.06	0.96	0.972	-0.02	0.04	0
1410	Gm18154	chr15	61713839	61714339	-111908	1.78	9.13e-08	3.85e-07	4.58	6.35	1	0.06	0.96	0.972	-0.02	0.04	0
1411	Rab32	chr10	10555164	10555664	2601	1.35	9.13e-08	3.85e-07	6.83	8.18	1	0.06	0.96	0.972	-0.02	0.04	0
1412	Rps12-ps2	chr14	61468796	61469296	-1430	1.74	9.87e-08	4.14e-07	4.09	5.82	1	0.06	0.96	0.972	-0.02	0.04	0
1413	Maf	chr8	115162378	115162878	544916	1.34	1.06e-07	4.44e-07	5.52	6.86	1	0.06	0.96	0.972	-0.02	0.04	0
1414	Gm15570	chr7	27291696	27292196	-19304	1.38	1.07e-07	4.47e-07	5.99	7.37	1	0.06	0.96	0.972	-0.02	0.04	0
1415	Prkaa1	chr15	5158788	5159288	14927	1.53	1.08e-07	4.5e-07	4.8	6.33	1	0.06	0.96	0.972	-0.02	0.04	0
1416	Arrdc4	chr7	68712842	68713342	35899	1.38	1.1e-07	4.6e-07	5.92	7.3	1	0.06	0.96	0.972	-0.02	0.04	0
1417	Cdc42bpa	chr1	180013382	180013882	52910	1.54	1.14e-07	4.74e-07	5.49	7.02	1	0.06	0.96	0.972	-0.02	0.04	0
1418	Gm15897	chr16	11579598	11580098	-83292	1.23	1.14e-07	4.76e-07	6.14	7.36	1	0.06	0.96	0.972	-0.02	0.04	0
1419	Gm16546	chr10	43310943	43311443	-7917	1.21	1.14e-07	4.77e-07	6.62	7.83	1	0.06	0.96	0.972	-0.02	0.04	0
1420	Gsr	chr8	33687404	33687904	34881	1.47	1.17e-07	4.87e-07	5.37	6.84	1	0.06	0.96	0.972	-0.02	0.04	0
1421	Gm12303	chr11	68008653	68009153	26557	1.34	1.25e-07	5.2e-07	5.49	6.82	1	0.06	0.96	0.972	-0.02	0.04	0
1422	Rnf223	chr4	156126761	156127261	-3252	1.67	1.25e-07	5.2e-07	4.64	6.31	1	0.06	0.96	0.972	-0.02	0.04	0
1423	Sptssb	chr3	69894158	69894658	-34218	1.48	1.29e-07	5.36e-07	5.31	6.79	1	0.06	0.96	0.972	-0.02	0.04	0
1424	Asb8	chr15	98155928	98156428	9197	2.01	1.42e-07	5.85e-07	4.35	6.36	1	0.06	0.96	0.972	-0.02	0.04	0
1425	Nckap5	chr1	126915145	126915645	-84346	1.42	1.42e-07	5.85e-07	5.27	6.69	1	0.06	0.96	0.972	-0.02	0.04	0
1426	Gm14026	chr2	129175615	129176115	6915	1.53	1.42e-07	5.86e-07	5.81	7.34	1	0.06	0.96	0.972	-0.02	0.04	0
1427	Glra2	chrX	165181799	165182299	145094	1.67	1.49e-07	6.16e-07	4.71	6.37	1	0.06	0.96	0.972	-0.02	0.04	0
1428	Ccdc88c	chr12	101035034	101035534	-5978	1.6	1.51e-07	6.23e-07	4.71	6.3	1	0.06	0.96	0.972	-0.02	0.04	0
1429	Gm28995	chr1	78395187	78395687	-37665	1.65	1.56e-07	6.42e-07	4.61	6.25	1	0.06	0.96	0.972	-0.02	0.04	0
1430	Gm11475	chr2	167574779	167575279	-16116	1.45	1.63e-07	6.69e-07	5.61	7.05	1	0.06	0.96	0.972	-0.02	0.04	0
1431	Gm12029	chr11	19838919	19839419	55267	1.43	1.63e-07	6.7e-07	5.14	6.56	1	0.06	0.96	0.972	-0.02	0.04	0
1432	Ralgps2	chr1	156991070	156991570	-51444	2.02	1.7e-07	6.96e-07	5.49	7.51	1	0.06	0.96	0.972	-0.02	0.04	0
1433	Btbd3	chr2	138027352	138027852	-228713	1.64	1.8e-07	7.37e-07	4.61	6.25	1	0.06	0.96	0.972	-0.02	0.04	0
1434	Ipmk	chr10	71375947	71376447	28184	1.91	1.83e-07	7.48e-07	4.51	6.42	1	0.06	0.96	0.972	-0.02	0.04	0
1435	Podn	chr4	108058109	108058609	37836	1.23	1.97e-07	8.01e-07	7.08	8.3	1	0.06	0.96	0.972	-0.02	0.04	0
1436	Morc3	chr16	93778339	93778839	-53282	1.56	2.01e-07	8.19e-07	4.74	6.3	1	0.06	0.96	0.972	-0.02	0.04	0
1437	Tldc1	chr8	119740547	119741047	37369	1.43	2.04e-07	8.3e-07	5.37	6.81	1	0.06	0.96	0.972	-0.02	0.04	0
1438	Sub1	chr15	11960514	11961014	35969	1.47	2.11e-07	8.56e-07	5.01	6.48	1	0.06	0.96	0.972	-0.02	0.04	0
1439	Gm19009	chr13	50958191	50958691	-98035	1.55	2.18e-07	8.83e-07	5.2	6.76	1	0.06	0.96	0.972	-0.02	0.04	0
1440	Slc30a1	chr1	191917104	191917604	10337	1.76	2.26e-07	9.14e-07	4.51	6.27	1	0.06	0.96	0.972	-0.02	0.04	0
1441	Gm48260	chr13	8552147	8552647	-253004	1.37	2.36e-07	9.51e-07	5.18	6.55	1	0.06	0.96	0.972	-0.02	0.04	0
1442	Morc1	chr16	48450922	48451422	19685	1.44	2.39e-07	9.65e-07	4.91	6.35	1	0.06	0.96	0.972	-0.02	0.04	0
1443	AC148013.1	chr18	8136805	8137305	85602	1.39	2.4e-07	9.7e-07	5.33	6.72	1	0.06	0.96	0.972	-0.02	0.04	0
1444	Gm16547	chr1	181393715	181394215	6541	1.63	2.44e-07	9.84e-07	4.71	6.34	1	0.06	0.96	0.972	-0.02	0.04	0
1445	Msi2	chr11	88786723	88787223	-68210	1.38	2.46e-07	9.93e-07	5.2	6.58	1	0.06	0.96	0.972	-0.02	0.04	0
1446	Gm47880	chr10	111916160	111916660	27146	1.24	2.62e-07	1.05e-06	5.91	7.15	1	0.06	0.96	0.972	-0.02	0.04	0
1447	Dap	chr15	30885373	30885873	-338441	1.37	2.71e-07	1.09e-06	5.43	6.8	1	0.06	0.96	0.972	-0.02	0.04	0
1448	Gm15828	chr16	67516849	67517349	75877	1.64	2.81e-07	1.13e-06	4.82	6.47	1	0.06	0.96	0.972	-0.02	0.04	0
1449	Gm29068	chr1	76296477	76296977	-185897	1.32	3.1e-07	1.24e-06	5.43	6.76	1	0.06	0.96	0.972	-0.02	0.04	0
1450	Alkbh3	chr2	94051889	94052389	-41082	1.47	3.13e-07	1.25e-06	6.01	7.49	1	0.06	0.96	0.972	-0.02	0.04	0
1451	Opa1	chr16	29799654	29800154	220320	1.4	3.55e-07	1.4e-06	5.11	6.51	1	0.06	0.96	0.972	-0.02	0.04	0
1452	Tcim	chr8	24450360	24450860	-11376	2.45	3.69e-07	1.46e-06	4.89	7.34	1	0.06	0.96	0.972	-0.02	0.04	0
1453	Arhgap5	chr12	52448023	52448523	-55449	1.58	3.73e-07	1.47e-06	6.48	8.06	1	0.06	0.96	0.972	-0.02	0.04	0
1454	Cdc42ep2	chr19	5935242	5935742	-10426	1.3	3.79e-07	1.49e-06	5.52	6.82	1	0.06	0.96	0.972	-0.02	0.04	0
1455	Pinx1	chr14	63777739	63778239	-82125	1.86	3.78e-07	1.49e-06	3.83	5.69	1	0.06	0.96	0.972	-0.02	0.04	0
1456	Tnfrsf17	chr16	11297625	11298125	-15687	1.27	3.89e-07	1.53e-06	5.58	6.84	1	0.06	0.96	0.972	-0.02	0.04	0
1457	Zdhhc23	chr16	44002023	44002523	-22232	1.52	4.35e-07	1.7e-06	4.91	6.44	1	0.06	0.96	0.972	-0.02	0.04	0
1458	Rps15a-ps6	chr11	6158529	6159029	14007	1.53	5e-07	1.95e-06	4.67	6.2	1	0.06	0.96	0.972	-0.02	0.04	0
1459	Cycs-ps3	chr13	93997953	93998453	-55390	1.28	5.05e-07	1.97e-06	5.77	7.04	1	0.06	0.96	0.972	-0.02	0.04	0
1460	2300009A05Rik	chr9	63415075	63415575	-15829	1.94	5.42e-07	2.1e-06	3.77	5.7	1	0.06	0.96	0.972	-0.02	0.04	0
1461	Sspn	chr6	145977686	145978186	46045	1.19	5.47e-07	2.12e-06	6.62	7.82	1	0.06	0.96	0.972	-0.02	0.04	0
1462	Clip4	chr17	71815382	71815882	46909	1.01	5.53e-07	2.14e-06	7.73	8.73	1	0.06	0.96	0.972	-0.02	0.04	0
1463	Sdsl	chr5	120467038	120467538	5272	1.32	5.96e-07	2.3e-06	5.81	7.13	1	0.06	0.96	0.972	-0.02	0.04	0
1464	AC164546.2	chr17	45244822	45245322	-80654	1.22	6.02e-07	2.33e-06	5.74	6.96	1	0.06	0.96	0.972	-0.02	0.04	0
1465	Pink1	chr4	138344837	138345337	-18530	1.33	6.13e-07	2.37e-06	5.56	6.89	1	0.06	0.96	0.972	-0.02	0.04	0
1466	Pkn2	chr3	142826655	142827155	54849	1.43	6.19e-07	2.39e-06	5.33	6.76	1	0.06	0.96	0.972	-0.02	0.04	0
1467	Prss35	chr9	86737101	86737601	-6048	2.08	6.25e-07	2.41e-06	5.78	7.86	1	0.06	0.96	0.972	-0.02	0.04	0
1468	Calm5	chr13	3865630	3866130	11457	1.28	6.45e-07	2.48e-06	6.38	7.66	1	0.06	0.96	0.972	-0.02	0.04	0
1469	Ep300	chr15	81562925	81563425	-21926	1.58	6.48e-07	2.49e-06	5.11	6.69	1	0.06	0.96	0.972	-0.02	0.04	0
1470	Zbtb18	chr1	177555355	177555855	113004	1.16	6.49e-07	2.5e-06	6.08	7.24	1	0.06	0.96	0.972	-0.02	0.04	0
1471	Gm37281	chr3	30101544	30102044	175008	1.49	6.63e-07	2.55e-06	6	7.49	1	0.06	0.96	0.972	-0.02	0.04	0
1472	Grid2ip	chr5	143372705	143373205	15367	1.32	6.85e-07	2.63e-06	5.23	6.55	1	0.06	0.96	0.972	-0.02	0.04	0
1473	Ldah	chr12	8181685	8182185	-25922	1.34	8e-07	3.05e-06	5.25	6.59	1	0.06	0.96	0.972	-0.02	0.04	0
1474	Gm44666	chr7	67846725	67847225	39360	1.48	8.24e-07	3.14e-06	4.7	6.19	1	0.06	0.96	0.972	-0.02	0.04	0
1475	Rflna	chr5	124992809	124993309	-9912	1.46	8.65e-07	3.28e-06	4.68	6.14	1	0.06	0.96	0.972	-0.02	0.04	0
1476	Ano6	chr15	95858942	95859442	68099	1.12	8.7e-07	3.3e-06	6.17	7.29	1	0.06	0.96	0.972	-0.02	0.04	0
1477	Lvrn	chr18	46804330	46804830	-45208	1.39	9.46e-07	3.57e-06	5.01	6.41	1	0.06	0.96	0.972	-0.02	0.04	0
1478	Bicral	chr17	46874044	46874544	-15562	1.58	9.48e-07	3.58e-06	6.16	7.74	1	0.06	0.96	0.972	-0.02	0.04	0
1479	Ktn1	chr14	47766365	47766865	117917	1.46	9.73e-07	3.67e-06	5.16	6.62	1	0.06	0.96	0.972	-0.02	0.04	0
1480	Fam178b	chr1	36647550	36648050	35133	1.37	1e-06	3.78e-06	4.94	6.31	1	0.06	0.96	0.972	-0.02	0.04	0
1481	Gm48172	chr10	37315001	37315501	137179	1.01	1.05e-06	3.94e-06	6.92	7.93	1	0.06	0.96	0.972	-0.02	0.04	0
1482	Hgfac	chr5	34998767	34999267	-42242	1.79	1.06e-06	3.96e-06	5.11	6.9	1	0.06	0.96	0.972	-0.02	0.04	0
1483	Rb1cc1	chr1	6279589	6280089	73392	1.5	1.06e-06	3.98e-06	5.95	7.45	1	0.06	0.96	0.972	-0.02	0.04	0
1484	Gm48836	chr10	5185007	5185507	-93721	1.48	1.09e-06	4.09e-06	4.8	6.28	1	0.06	0.96	0.972	-0.02	0.04	0
1485	Gpcpd1	chr2	132613509	132614009	-25780	1.03	1.13e-06	4.22e-06	8.01	9.04	1	0.06	0.96	0.972	-0.02	0.04	0
1486	Shld1	chr2	132698334	132698834	11403	1.25	1.14e-06	4.28e-06	5.49	6.74	1	0.06	0.96	0.972	-0.02	0.04	0
1487	Fgfr2	chr7	133050636	133051136	72214	1.17	1.21e-06	4.52e-06	6.67	7.83	1	0.06	0.96	0.972	-0.02	0.04	0
1488	Sspn	chr6	146185514	146186014	253873	1.27	1.35e-06	5.01e-06	5.33	6.61	1	0.06	0.96	0.972	-0.02	0.04	0
1489	Gm12129	chr11	38117665	38118165	-100904	1.6	1.36e-06	5.05e-06	4.39	5.99	1	0.06	0.96	0.972	-0.02	0.04	0
1490	Bcl11a	chr11	24116862	24117362	38806	1.31	1.4e-06	5.18e-06	5.11	6.43	1	0.06	0.96	0.972	-0.02	0.04	0
1491	Dapp1	chr3	137955429	137955929	25616	1.01	1.49e-06	5.49e-06	6.84	7.85	1	0.06	0.96	0.972	-0.02	0.04	0
1492	Unc5b	chr10	60934241	60934741	-102660	1.11	1.54e-06	5.7e-06	6.14	7.24	1	0.06	0.96	0.972	-0.02	0.04	0
1493	Zmat4	chr8	23989478	23989978	353459	1.29	1.57e-06	5.79e-06	5.41	6.7	1	0.06	0.96	0.972	-0.02	0.04	0
1494	Grxcr1	chr5	68048726	68049226	16891	1.52	1.63e-06	5.99e-06	4.71	6.23	1	0.06	0.96	0.972	-0.02	0.04	0
1495	Gm48119	chr12	116746346	116746846	106256	1.46	1.66e-06	6.1e-06	4.77	6.23	1	0.06	0.96	0.972	-0.02	0.04	0
1496	Podxl	chr6	31592460	31592960	-28479	1.64	1.74e-06	6.39e-06	4.91	6.55	1	0.06	0.96	0.972	-0.02	0.04	0
1497	Gm13478	chr2	45713909	45714409	66718	1.31	1.76e-06	6.47e-06	5.16	6.47	1	0.06	0.96	0.972	-0.02	0.04	0
1498	CT010583.2	chr16	10981670	10982170	-43306	1.56	1.8e-06	6.59e-06	5.04	6.6	1	0.06	0.96	0.972	-0.02	0.04	0
1499	Gm18907	chr7	110689256	110689756	23641	1.11	1.83e-06	6.7e-06	6.05	7.16	1	0.06	0.96	0.972	-0.02	0.04	0
1500	Kremen1	chr11	5304533	5305033	-42975	1.48	1.84e-06	6.73e-06	5.48	6.97	1	0.06	0.96	0.972	-0.02	0.04	0
1501	Trpm1	chr7	64064786	64065286	-88549	1.3	1.91e-06	6.97e-06	6.31	7.61	1	0.06	0.96	0.972	-0.02	0.04	0
1502	Gm47172	chr13	28313425	28313925	27856	1.46	1.93e-06	7.04e-06	5.14	6.6	1	0.06	0.96	0.972	-0.02	0.04	0
1503	Bcl2l11	chr2	128092019	128092519	-33519	1.31	1.95e-06	7.12e-06	5.59	6.9	1	0.06	0.96	0.972	-0.02	0.04	0
1504	Bean1	chr8	104191351	104191851	20909	1.38	2.12e-06	7.71e-06	4.99	6.37	1	0.06	0.96	0.972	-0.02	0.04	0
1505	Rpl29-ps2	chr13	4712656	4713156	103322	1.41	2.27e-06	8.22e-06	5.39	6.8	1	0.06	0.96	0.972	-0.02	0.04	0
1506	Trim2	chr3	84270605	84271105	35772	1.11	2.31e-06	8.36e-06	6.06	7.18	1	0.06	0.96	0.972	-0.02	0.04	0
1507	Gm15661	chr7	88468484	88468984	-19254	1.7	2.61e-06	9.43e-06	5.11	6.82	1	0.06	0.96	0.972	-0.02	0.04	0
1508	Kcnk3	chr5	30601341	30601841	13171	1.62	2.8e-06	1.01e-05	4.86	6.48	1	0.06	0.96	0.972	-0.02	0.04	0
1509	Ntsr2	chr12	16726153	16726653	72771	1.33	2.84e-06	1.02e-05	5.11	6.45	1	0.06	0.96	0.972	-0.02	0.04	0
1510	Vcan	chr13	89828347	89828847	-85838	1.19	3.06e-06	1.09e-05	5.81	7	1	0.06	0.96	0.972	-0.02	0.04	0
1511	Serpinb2	chr1	107471725	107472225	-39198	1.59	3.12e-06	1.12e-05	4.8	6.39	1	0.06	0.96	0.972	-0.02	0.04	0
1512	4930523C07Rik	chr1	159997297	159997797	-46585	1.45	3.15e-06	1.13e-05	5.49	6.94	1	0.06	0.96	0.972	-0.02	0.04	0
1513	Cd44	chr2	102958937	102959437	-57272	1.26	3.2e-06	1.14e-05	5.58	6.84	1	0.06	0.96	0.972	-0.02	0.04	0
1514	Pkhd1	chr1	20654065	20654565	-36001	1.19	3.2e-06	1.14e-05	5.56	6.74	1	0.06	0.96	0.972	-0.02	0.04	0
1515	St6gal1	chr16	23326657	23327157	101917	1.13	3.32e-06	1.18e-05	5.77	6.89	1	0.06	0.96	0.972	-0.02	0.04	0
1516	Gm46476	chr14	68771066	68771566	39112	1.37	3.39e-06	1.21e-05	5.02	6.38	1	0.06	0.96	0.972	-0.02	0.04	0
1517	Arhgap5	chr12	52399953	52400453	-103519	1.41	3.44e-06	1.22e-05	4.88	6.29	1	0.06	0.96	0.972	-0.02	0.04	0
1518	Psapl1	chr5	36136142	36136642	-67379	1.22	3.48e-06	1.24e-05	5.29	6.51	1	0.06	0.96	0.972	-0.02	0.04	0
1519	Dcp2	chr18	44387068	44387568	6566	1.11	3.55e-06	1.26e-05	5.85	6.96	1	0.06	0.96	0.972	-0.02	0.04	0
1520	Gm6607	chr9	22340273	22340773	-9773	1.5	3.6e-06	1.28e-05	4.35	5.85	1	0.06	0.96	0.972	-0.02	0.04	0
1521	Osr1	chr12	9593568	9594068	23452	1.44	3.61e-06	1.28e-05	5.33	6.77	1	0.06	0.96	0.972	-0.02	0.04	0
1522	Hist1h4d	chr13	23593094	23593594	11496	1.21	3.78e-06	1.34e-05	5.41	6.62	1	0.06	0.96	0.972	-0.02	0.04	0
1523	Prag1	chr8	36167149	36167649	72321	1.49	3.97e-06	1.4e-05	4.39	5.88	1	0.06	0.96	0.972	-0.02	0.04	0
1524	Gm5407	chr16	49289053	49289553	8345	1.35	4.03e-06	1.42e-05	4.99	6.34	1	0.06	0.96	0.972	-0.02	0.04	0
1525	Tmem213	chr6	38087592	38088092	-21163	1.33	4.06e-06	1.43e-05	4.91	6.24	1	0.06	0.96	0.972	-0.02	0.04	0
1526	Cdyl	chr13	35433958	35434458	-225375	1.16	4.1e-06	1.45e-05	5.98	7.14	1	0.06	0.96	0.972	-0.02	0.04	0
1527	Rras2	chr7	114029581	114030081	87700	1.46	4.39e-06	1.54e-05	5.04	6.5	1	0.06	0.96	0.972	-0.02	0.04	0
1528	Lysmd3	chr13	81664253	81664753	6590	1.25	4.4e-06	1.55e-05	5.35	6.61	1	0.06	0.96	0.972	-0.02	0.04	0
1529	Ube2cbp	chr9	86430168	86430668	34282	1.69	5.23e-06	1.82e-05	5.09	6.78	1	0.06	0.96	0.972	-0.02	0.04	0
1530	Chst11	chr10	82990714	82991214	5216	1.15	5.37e-06	1.87e-05	6.12	7.28	1	0.06	0.96	0.972	-0.02	0.04	0
1531	Agtpbp1	chr13	59261819	59262319	322908	1.18	5.52e-06	1.92e-05	5.64	6.82	1	0.06	0.96	0.972	-0.02	0.04	0
1532	Sik3	chr9	46067100	46067600	54280	1.12	6.17e-06	2.14e-05	5.88	7	1	0.06	0.96	0.972	-0.02	0.04	0
1533	Lrp2	chr2	69530084	69530584	55481	1.42	6.24e-06	2.16e-05	4.57	5.99	1	0.06	0.96	0.972	-0.02	0.04	0
1534	Rps16-ps3	chr8	10773402	10773902	35226	1.23	6.23e-06	2.16e-05	6.03	7.25	1	0.06	0.96	0.972	-0.02	0.04	0
1535	Ino80c	chr18	24111897	24112397	9556	1.17	6.35e-06	2.19e-05	6.03	7.2	1	0.06	0.96	0.972	-0.02	0.04	0
1536	Gm18388	chr12	91312846	91313346	-10323	1.37	6.41e-06	2.22e-05	5.06	6.43	1	0.06	0.96	0.972	-0.02	0.04	0
1537	Gm16074	chr10	4123465	4123965	131094	1.17	6.66e-06	2.3e-05	5.8	6.97	1	0.06	0.96	0.972	-0.02	0.04	0
1538	Gm20070	chr15	54503047	54503547	15147	1.21	6.96e-06	2.4e-05	5.18	6.39	1	0.06	0.96	0.972	-0.02	0.04	0
1539	4933415F23Rik	chr1	23170691	23171191	-68438	1.09	7.01e-06	2.41e-05	5.77	6.86	1	0.06	0.96	0.972	-0.02	0.04	0
1540	Ipo9	chr1	135466862	135467362	-36363	1.47	7.04e-06	2.42e-05	5.94	7.41	1	0.06	0.96	0.972	-0.02	0.04	0
1541	Cyth3	chr5	143642167	143642667	19720	1.07	7.22e-06	2.48e-05	6.51	7.58	1	0.06	0.96	0.972	-0.02	0.04	0
1542	Gm15843	chr1	72429013	72429513	-29986	1.23	8.09e-06	2.77e-05	5.86	7.09	1	0.06	0.96	0.972	-0.02	0.04	0
1543	Gm47052	chr13	98955184	98955684	-17694	1.17	8.14e-06	2.78e-05	5.88	7.05	1	0.06	0.96	0.972	-0.02	0.04	0
1544	S1pr1	chr3	115748513	115749013	-33441	1.15	8.52e-06	2.91e-05	5.66	6.81	1	0.06	0.96	0.972	-0.02	0.04	0
1545	Ebf1	chr11	44616972	44617472	0	1.12	9.23e-06	3.13e-05	5.78	6.9	1	0.06	0.96	0.972	-0.02	0.04	0
1546	Olfm4	chr14	80000023	80000523	15942	1.48	9.3e-06	3.16e-05	5.35	6.83	1	0.06	0.96	0.972	-0.02	0.04	0
1547	Lemd2	chr17	27361321	27361821	-156883	1.37	9.39e-06	3.18e-05	5.52	6.9	1	0.06	0.96	0.972	-0.02	0.04	0
1548	Lipc	chr9	70998620	70999120	-46394	1.01	9.37e-06	3.18e-05	6.29	7.3	1	0.06	0.96	0.972	-0.02	0.04	0
1549	Kcnmb1	chr11	33882603	33883103	-79910	1.68	9.41e-06	3.19e-05	5.52	7.2	1	0.06	0.96	0.972	-0.02	0.04	0
1550	Gm42647	chr3	149273948	149274448	63677	1.26	9.46e-06	3.21e-05	4.99	6.25	1	0.06	0.96	0.972	-0.02	0.04	0
1551	Calm4	chr13	3822056	3822556	-15201	1.02	9.68e-06	3.28e-05	6.17	7.19	1	0.06	0.96	0.972	-0.02	0.04	0
1552	Gm15737	chr6	92896107	92896607	26750	1.38	1.07e-05	3.6e-05	5.67	7.06	1	0.06	0.96	0.972	-0.02	0.04	0
1553	Ror1	chr4	100181589	100182089	85798	1.2	1.07e-05	3.61e-05	5.39	6.59	1	0.06	0.96	0.972	-0.02	0.04	0
1554	Ophn1	chrX	98869697	98870197	20828	1.21	1.08e-05	3.64e-05	5.59	6.8	1	0.06	0.96	0.972	-0.02	0.04	0
1555	Cox8a	chr19	7226485	7226985	-8869	1.01	1.12e-05	3.76e-05	6.19	7.2	1	0.06	0.96	0.972	-0.02	0.04	0
1556	Ccin	chr4	43976322	43976822	-6661	1.15	1.16e-05	3.89e-05	5.9	7.04	1	0.06	0.96	0.972	-0.02	0.04	0
1557	Ass1	chr2	31442458	31442958	-27249	1.3	1.19e-05	3.99e-05	5.77	7.07	1	0.06	0.96	0.972	-0.02	0.04	0
1558	Kazn	chr4	142277426	142277926	-38025	1.23	1.2e-05	4.03e-05	5.2	6.43	1	0.06	0.96	0.972	-0.02	0.04	0
1559	Rad21	chr15	51977672	51978172	13575	1.16	1.25e-05	4.19e-05	5.29	6.45	1	0.06	0.96	0.972	-0.02	0.04	0
1560	Diras1	chr10	81027237	81027737	-1575	1.23	1.27e-05	4.24e-05	4.94	6.17	1	0.06	0.96	0.972	-0.02	0.04	0
1561	Usp35	chr7	97209955	97210455	121565	1.03	1.28e-05	4.27e-05	6.22	7.24	1	0.06	0.96	0.972	-0.02	0.04	0
1562	Sycp3	chr10	88451969	88452469	-7100	1.1	1.34e-05	4.47e-05	5.94	7.04	1	0.06	0.96	0.972	-0.02	0.04	0
1563	Stk10	chr11	32585090	32585590	51785	1.2	1.35e-05	4.5e-05	5.16	6.36	1	0.06	0.96	0.972	-0.02	0.04	0
1564	Gm48070	chr13	97681891	97682391	72355	1.09	1.38e-05	4.59e-05	6.34	7.43	1	0.06	0.96	0.972	-0.02	0.04	0
1565	Dkk3	chr7	112170302	112170802	-11245	1.2	1.45e-05	4.82e-05	4.99	6.19	1	0.06	0.96	0.972	-0.02	0.04	0
1566	Gm14300	chr2	179571018	179571518	42049	1.09	1.49e-05	4.96e-05	5.64	6.73	1	0.06	0.96	0.972	-0.02	0.04	0
1567	Dennd4c	chr4	86712896	86713396	-35159	1.05	1.53e-05	5.07e-05	6.94	7.99	1	0.06	0.96	0.972	-0.02	0.04	0
1568	Plcg2	chr8	117390221	117390721	-107570	1.2	1.54e-05	5.1e-05	5.47	6.67	1	0.06	0.96	0.972	-0.02	0.04	0
1569	Sh3pxd2b	chr11	32358355	32358855	10535	1.18	1.62e-05	5.35e-05	5.54	6.72	1	0.06	0.96	0.972	-0.02	0.04	0
1570	Snx7	chr3	117837964	117838464	30472	1.15	1.77e-05	5.82e-05	5.37	6.52	1	0.06	0.96	0.972	-0.02	0.04	0
1571	Gm48040	chr14	40681657	40682157	-65070	1.21	1.8e-05	5.93e-05	5.59	6.8	1	0.06	0.96	0.972	-0.02	0.04	0
1572	Gpatch2	chr1	187282674	187283174	67166	1.17	1.87e-05	6.15e-05	5.45	6.62	1	0.06	0.96	0.972	-0.02	0.04	0
1573	Ttll10	chr4	156053118	156053618	5796	1	1.91e-05	6.27e-05	5.99	6.99	1	0.06	0.96	0.972	-0.02	0.04	0
1574	Zbtb46	chr2	181471200	181471700	-11774	1.29	1.98e-05	6.48e-05	5.47	6.76	1	0.06	0.96	0.972	-0.02	0.04	0
1575	Tigit	chr16	43548805	43549305	114841	1.24	2.01e-05	6.59e-05	4.83	6.07	1	0.06	0.96	0.972	-0.02	0.04	0
1576	A430005L14Rik	chr4	153806098	153806598	-150639	1.38	2.03e-05	6.63e-05	4.54	5.92	1	0.06	0.96	0.972	-0.02	0.04	0
1577	Rmi2	chr16	10828403	10828903	-6156	1.3	2.09e-05	6.82e-05	4.94	6.24	1	0.06	0.96	0.972	-0.02	0.04	0
1578	Itgav	chr2	83714675	83715175	-9222	1.13	2.14e-05	6.97e-05	5.43	6.56	1	0.06	0.96	0.972	-0.02	0.04	0
1579	Oaz2	chr9	65702160	65702660	34159	1.16	2.19e-05	7.13e-05	5.35	6.51	1	0.06	0.96	0.972	-0.02	0.04	0
1580	Evx1	chr6	52291250	52291750	-21748	1.04	2.35e-05	7.63e-05	5.69	6.73	1	0.06	0.96	0.972	-0.02	0.04	0
1581	Dmpk	chr7	19084306	19084806	457	1	2.35e-05	7.64e-05	6.85	7.85	1	0.06	0.96	0.972	-0.02	0.04	0
1582	Gm3131	chr13	58475438	58475938	-70090	1.08	2.38e-05	7.72e-05	5.92	7	1	0.06	0.96	0.972	-0.02	0.04	0
1583	Gm45837	chr7	101394064	101394564	-16322	1.22	2.54e-05	8.2e-05	5.35	6.57	1	0.06	0.96	0.972	-0.02	0.04	0
1584	Gm19141	chr15	80401445	80401945	-73947	1.21	2.56e-05	8.28e-05	5.23	6.44	1	0.06	0.96	0.972	-0.02	0.04	0
1585	Gm6822	chr1	55186465	55186965	-25412	1.32	2.79e-05	8.97e-05	4.61	5.93	1	0.06	0.96	0.972	-0.02	0.04	0
1586	Gm17450	chr13	91216729	91217229	-3223	1.21	2.8e-05	9.03e-05	4.77	5.98	1	0.06	0.96	0.972	-0.02	0.04	0
1587	2210016L21Rik	chr5	114948797	114949297	6639	1.13	2.94e-05	9.44e-05	5.5	6.64	1	0.06	0.96	0.972	-0.02	0.04	0
1588	Trio	chr15	27964806	27965306	60542	1.05	3.1e-05	9.93e-05	5.85	6.91	1	0.06	0.96	0.972	-0.02	0.04	0
1589	Agap1	chr1	89566513	89567013	111707	1.1	3.14e-05	0.000101	5.56	6.66	1	0.06	0.96	0.972	-0.02	0.04	0
1590	Edar	chr10	58663882	58664382	11272	1.39	3.38e-05	0.000108	4.99	6.38	1	0.06	0.96	0.972	-0.02	0.04	0
1591	Pdgfa	chr5	139017685	139018185	-20315	1.13	3.75e-05	0.000119	5.37	6.51	1	0.06	0.96	0.972	-0.02	0.04	0
1592	Znrf2	chr6	54775667	54776167	-40749	1.1	3.77e-05	0.00012	5.43	6.53	1	0.06	0.96	0.972	-0.02	0.04	0
1593	Serpinb5	chr1	106860839	106861339	0	1.24	3.81e-05	0.000121	6.2	7.44	1	0.06	0.96	0.972	-0.02	0.04	0
1594	Mreg	chr1	72198632	72199132	13175	1.22	3.87e-05	0.000123	4.71	5.92	1	0.06	0.96	0.972	-0.02	0.04	0
1595	Gc	chr5	89423432	89423932	33966	1.25	4e-05	0.000126	4.83	6.08	1	0.06	0.96	0.972	-0.02	0.04	0
1596	Gm19108	chr13	101844402	101844902	-2096	1.41	4e-05	0.000126	5.64	7.05	1	0.06	0.96	0.972	-0.02	0.04	0
1597	Agpat4	chr17	11988241	11988741	-129963	1.12	4.03e-05	0.000127	5.63	6.75	1	0.06	0.96	0.972	-0.02	0.04	0
1598	Tmem229b-ps	chr10	53466750	53467250	-7714	1.3	4.22e-05	0.000133	5.25	6.55	1	0.06	0.96	0.972	-0.02	0.04	0
1599	Rpl31-ps21	chr5	21099611	21100111	19411	1.33	4.25e-05	0.000134	4.61	5.93	1	0.06	0.96	0.972	-0.02	0.04	0
1600	Gm11372	chr13	31334871	31335371	135785	1.41	4.27e-05	0.000135	4.54	5.96	1	0.06	0.96	0.972	-0.02	0.04	0
1601	Cldn5	chr16	18738160	18738660	-38187	1.33	4.32e-05	0.000136	4.82	6.15	1	0.06	0.96	0.972	-0.02	0.04	0
1602	Ylpm1	chr12	85051090	85051590	54769	1.12	4.44e-05	0.00014	5.89	7.01	1	0.06	0.96	0.972	-0.02	0.04	0
1603	Patj	chr4	98435991	98436491	40206	1.04	4.53e-05	0.000142	5.68	6.72	1	0.06	0.96	0.972	-0.02	0.04	0
1604	2900026A02Rik	chr5	113207987	113208487	12749	1.1	4.69e-05	0.000147	5.41	6.51	1	0.06	0.96	0.972	-0.02	0.04	0
1605	Slc16a2	chrX	103807193	103807693	14290	1.2	4.81e-05	0.000151	5.49	6.68	1	0.06	0.96	0.972	-0.02	0.04	0
1606	Clec3b	chr9	123152011	123152511	1065	1.11	4.97e-05	0.000155	5.16	6.27	1	0.06	0.96	0.972	-0.02	0.04	0
1607	Gm47195	chr12	110381257	110381757	55872	1.17	5.06e-05	0.000158	4.86	6.02	1	0.06	0.96	0.972	-0.02	0.04	0
1608	Gm5045	chr15	59175071	59175571	-35337	1.32	5.19e-05	0.000162	4.96	6.28	1	0.06	0.96	0.972	-0.02	0.04	0
1609	Il7	chr3	7628877	7629377	-15117	1.15	5.42e-05	0.000168	5.54	6.69	1	0.06	0.96	0.972	-0.02	0.04	0
1610	Tcf7l2	chr19	55867851	55868351	126041	1.13	5.52e-05	0.000172	5.09	6.22	1	0.06	0.96	0.972	-0.02	0.04	0
1611	Sptb	chr12	76640551	76641051	69496	1.19	5.59e-05	0.000173	6.94	8.13	1	0.06	0.96	0.972	-0.02	0.04	0
1612	Galnt10	chr11	57617519	57618019	-27423	1.21	5.59e-05	0.000174	5.11	6.32	1	0.06	0.96	0.972	-0.02	0.04	0
1613	Gm45207	chr7	49093552	49094052	-30971	1.1	5.82e-05	0.000181	7.1	8.2	1	0.06	0.96	0.972	-0.02	0.04	0
1614	Tsfm	chr10	127016436	127016936	13904	1.09	6.23e-05	0.000192	5.74	6.82	1	0.06	0.96	0.972	-0.02	0.04	0
1615	Gm16557	chr6	122565046	122565546	-1573	1.33	6.92e-05	0.000212	5.29	6.62	1	0.06	0.96	0.972	-0.02	0.04	0
1616	Sntb1	chr15	55734437	55734937	172012	1.08	7.03e-05	0.000215	5.35	6.44	1	0.06	0.96	0.972	-0.02	0.04	0
1617	Lrrtm2	chr18	35272294	35272794	-57270	1.2	7.21e-05	0.000221	4.85	6.06	1	0.06	0.96	0.972	-0.02	0.04	0
1618	Gm6069	chr3	41318721	41319221	-166512	1	7.37e-05	0.000225	5.92	6.92	1	0.06	0.96	0.972	-0.02	0.04	0
1619	Ryr3	chr2	113008866	113009366	207730	1.25	7.59e-05	0.000231	4.91	6.16	1	0.06	0.96	0.972	-0.02	0.04	0
1620	Gpatch3	chr4	133570130	133570630	-4115	1.37	7.61e-05	0.000232	5.55	6.92	1	0.06	0.96	0.972	-0.02	0.04	0
1621	Lsm8	chr6	18842074	18842574	-6005	1.81	8.17e-05	0.000248	6.34	8.15	1	0.06	0.96	0.972	-0.02	0.04	0
1622	D16Ertd472e	chr16	78619293	78619793	-42585	1.2	8.2e-05	0.000249	5.95	7.15	1	0.06	0.96	0.972	-0.02	0.04	0
1623	Gm37201	chr9	108137498	108137998	-22281	1.36	8.29e-05	0.000252	5.11	6.47	1	0.06	0.96	0.972	-0.02	0.04	0
1624	Thbs1	chr2	117902791	117903291	-208585	1.45	8.52e-05	0.000258	4.47	5.92	1	0.06	0.96	0.972	-0.02	0.04	0
1625	AC163662.1	chr16	78248515	78249015	-2038	1.12	9.09e-05	0.000275	5.06	6.18	1	0.06	0.96	0.972	-0.02	0.04	0
1626	AC115954.1	chr16	24590442	24590942	61048	1.54	9.62e-05	0.00029	3.99	5.53	1	0.06	0.96	0.972	-0.02	0.04	0
1627	Lef1	chr3	131085208	131085708	-24763	1.29	9.79e-05	0.000294	4.99	6.27	1	0.06	0.96	0.972	-0.02	0.04	0
1628	Srsf7	chr17	80167851	80168351	38956	1.12	0.000101	0.000302	5.35	6.47	1	0.06	0.96	0.972	-0.02	0.04	0
1629	Prdm11	chr2	93051807	93052307	-5640	1.03	0.000118	0.00035	5.52	6.55	1	0.06	0.96	0.972	-0.02	0.04	0
1630	Gm15746	chr16	23203899	23204399	-5778	1.09	0.000135	0.000398	5.31	6.4	1	0.06	0.96	0.972	-0.02	0.04	0
1631	Pcdh1	chr18	38170498	38170998	41055	1.08	0.000139	0.00041	5.01	6.09	1	0.06	0.96	0.972	-0.02	0.04	0
1632	Shisa5	chr9	109028894	109029394	-9171	1.01	0.00014	0.000413	5.39	6.4	1	0.06	0.96	0.972	-0.02	0.04	0
1633	Fcgr3	chr1	171088389	171088889	-23454	1.1	0.000148	0.000434	5.37	6.47	1	0.06	0.96	0.972	-0.02	0.04	0
1634	Slc25a13	chr6	6128644	6129144	88029	1.5	0.000153	0.000449	4.18	5.68	1	0.06	0.96	0.972	-0.02	0.04	0
1635	Fam43a	chr16	30795533	30796033	195810	1.01	0.000163	0.000477	5.62	6.64	1	0.06	0.96	0.972	-0.02	0.04	0
1636	Lmx1a	chr1	167802919	167803419	113682	1.01	0.000166	0.000484	5.27	6.28	1	0.06	0.96	0.972	-0.02	0.04	0
1637	Pmfbp1	chr8	109458480	109458980	-35047	1.25	0.000171	0.000499	5.35	6.6	1	0.06	0.96	0.972	-0.02	0.04	0
1638	Fzd5	chr1	64797179	64797679	-59428	1.13	0.000173	0.000505	6.53	7.66	1	0.06	0.96	0.972	-0.02	0.04	0
1639	Gm13547	chr2	29771823	29772323	12511	1.17	0.000174	0.000507	6.61	7.77	1	0.06	0.96	0.972	-0.02	0.04	0
1640	Plac8	chr5	100572050	100572550	0	1.32	0.000194	0.000561	6.2	7.52	1	0.06	0.96	0.972	-0.02	0.04	0
1641	Vwa3b	chr1	37105111	37105611	78515	1.34	0.000211	0.000606	4.83	6.17	1	0.06	0.96	0.972	-0.02	0.04	0
1642	Gm43704	chr5	139945575	139946075	17716	1.01	0.000231	0.00066	5.47	6.48	1	0.06	0.96	0.972	-0.02	0.04	0
1643	Ice1	chr13	70715955	70716455	-78321	1.15	0.00024	0.000687	4.88	6.03	1	0.06	0.96	0.972	-0.02	0.04	0
1644	Gpr65	chr12	98369705	98370205	101070	1.25	0.000253	0.00072	5.22	6.47	1	0.06	0.96	0.972	-0.02	0.04	0
1645	Gm42522	chr5	102817561	102818061	134011	1.29	0.000253	0.000721	4.64	5.93	1	0.06	0.96	0.972	-0.02	0.04	0
1646	Zfpm1	chr8	122144809	122145309	-136832	1.26	0.000268	0.00076	6.42	7.68	1	0.06	0.96	0.972	-0.02	0.04	0
1647	Gm18448	chr1	107773616	107774116	-178721	1.06	0.000274	0.000776	5.86	6.92	1	0.06	0.96	0.972	-0.02	0.04	0
1648	Gusb	chr5	129978552	129979052	23997	1.16	0.000308	0.000867	5.59	6.75	1	0.06	0.96	0.972	-0.02	0.04	0
1649	Tbc1d8	chr1	39439846	39440346	38409	1.21	0.000321	0.000901	5.54	6.75	1	0.06	0.96	0.972	-0.02	0.04	0
1650	Gm6059	chr3	142222422	142222922	-37671	1.02	0.000438	0.00121	5.37	6.39	1	0.06	0.96	0.972	-0.02	0.04	0
1651	Gm28282	chr1	108131956	108132456	-168649	1.18	0.000449	0.00124	5.09	6.27	1	0.06	0.96	0.972	-0.02	0.04	0
1652	Gm14278	chr2	156951285	156951785	-35902	1.11	0.000458	0.00126	5.11	6.22	1	0.06	0.96	0.972	-0.02	0.04	0
1653	Hacd4	chr4	88437743	88438243	685	1.18	0.000477	0.00131	4.88	6.06	1	0.06	0.96	0.972	-0.02	0.04	0
1654	Nat8l	chr5	33994572	33995072	-912	1.04	0.000507	0.00139	4.8	5.84	1	0.06	0.96	0.972	-0.02	0.04	0
1655	Slc35d3	chr10	19811723	19812223	39236	1.02	0.000647	0.00174	5.61	6.63	1	0.06	0.96	0.972	-0.02	0.04	0
1656	Plekhg3	chr12	76552344	76552844	21453	1.01	0.000877	0.00232	6.79	7.8	1	0.06	0.96	0.972	-0.02	0.04	0
1657	Pla1a	chr16	38406640	38407140	26005	1.05	0.00116	0.00303	6.41	7.46	1	0.06	0.96	0.972	-0.02	0.04	0
1658	Gm8439	chr4	120601769	120602269	13024	1.51	0.00141	0.00362	4.5	6.01	1	0.06	0.96	0.972	-0.02	0.04	0
1659	Greb1l	chr18	10343601	10344101	18424	1.04	0.00141	0.00363	4.54	5.59	1	0.06	0.96	0.972	-0.02	0.04	0
1660	Tbxas1	chr6	38823097	38823597	-51807	1.01	0.00206	0.00517	5.87	6.88	1	0.06	0.96	0.972	-0.02	0.04	0
1661	Spaca3	chr11	80948949	80949449	90584	1.09	0.00257	0.00635	5.99	7.08	1	0.06	0.96	0.972	-0.02	0.04	0
1662	Adamts20	chr15	94325846	94326346	139072	1.02	0.00477	0.0113	5.27	6.29	1	0.06	0.96	0.972	-0.02	0.04	0
1663	Haao	chr17	83958632	83959132	-110669	4.92	4.35e-59	4.18e-56	3.58	8.5	1	-0.47	0.698	0.817	0.51	0.04	0
1664	Gm6044	chr5	64431575	64432075	111319	3.88	2.79e-50	9.77e-48	5.25	9.13	1	-0.47	0.698	0.817	0.51	0.04	0
1665	Tnfaip2	chr12	111432052	111432552	-9917	3.03	1.05e-41	1.44e-39	5.99	9.02	1	-0.47	0.698	0.817	0.51	0.04	0
1666	Mfsd4a	chr1	132058508	132059008	9054	4.35	1.44e-41	1.94e-39	3.5	7.85	1	-0.47	0.698	0.817	0.51	0.04	0
1667	Ston2	chr12	91693038	91693538	94849	4.21	4.99e-41	6.23e-39	3.57	7.78	1	-0.47	0.698	0.817	0.51	0.04	0
1668	Gm29598	chr1	128470788	128471288	23144	4.2	7.91e-40	8.42e-38	3.83	8.03	1	-0.47	0.698	0.817	0.51	0.04	0
1669	Tmc5	chr7	118620272	118620772	22975	4.12	2.72e-39	2.79e-37	3.71	7.82	1	-0.47	0.698	0.817	0.51	0.04	0
1670	Gm8396	chr14	7808484	7808984	7276	2.9	2.53e-38	2.35e-36	6.55	9.45	1	-0.47	0.698	0.817	0.51	0.04	0
1671	Vtcn1	chr3	100825174	100825674	0	2.69	1.33e-37	1.14e-35	6.5	9.19	1	-0.47	0.698	0.817	0.51	0.04	0
1672	Rps13-ps5	chr11	61202780	61203280	2895	3.87	1.76e-37	1.48e-35	3.71	7.58	1	-0.47	0.698	0.817	0.51	0.04	0
1673	Fam71f1	chr6	29317264	29317764	-1376	4.91	5.6e-37	4.45e-35	2.36	7.26	1	-0.47	0.698	0.817	0.51	0.04	0
1674	Chaf1b	chr16	93910892	93911392	26991	3.31	6.86e-36	4.72e-34	4.86	8.16	1	-0.47	0.698	0.817	0.51	0.04	0
1675	Dgat2	chr7	99164872	99165372	17347	3.13	5.8e-35	3.61e-33	5.04	8.17	1	-0.47	0.698	0.817	0.51	0.04	0
1676	Nrp1	chr8	128465403	128465903	106799	2.73	2.12e-34	1.26e-32	6.18	8.91	1	-0.47	0.698	0.817	0.51	0.04	0
1677	Snrpd1	chr18	10613827	10614327	-3448	3.6	1.18e-33	6.48e-32	5.2	8.8	1	-0.47	0.698	0.817	0.51	0.04	0
1678	Plbd1	chr6	136668537	136669037	-6609	3.37	1.43e-32	6.9e-31	4.43	7.8	1	-0.47	0.698	0.817	0.51	0.04	0
1679	Gpm6b	chrX	166291293	166291793	52382	2.61	1.67e-30	6.53e-29	5.78	8.39	1	-0.47	0.698	0.817	0.51	0.04	0
1680	Klhl38	chr15	58361280	58361780	-37111	3.41	1.89e-30	7.31e-29	4.14	7.55	1	-0.47	0.698	0.817	0.51	0.04	0
1681	Slco3a1	chr7	74615173	74615673	-60393	4.01	2.73e-30	1.04e-28	3.35	7.36	1	-0.47	0.698	0.817	0.51	0.04	0
1682	9130008F23Rik	chr17	40885083	40885583	-4524	3.38	3.37e-30	1.28e-28	4.5	7.88	1	-0.47	0.698	0.817	0.51	0.04	0
1683	Gm15709	chr5	144447219	144447719	40617	3.67	1.97e-29	6.86e-28	3.43	7.1	1	-0.47	0.698	0.817	0.51	0.04	0
1684	Pcgf6	chr19	47053339	47053839	-2494	4.09	3.36e-29	1.15e-27	3.5	7.6	1	-0.47	0.698	0.817	0.51	0.04	0
1685	Dntt	chr19	41013454	41013954	-15321	2.63	6.92e-29	2.27e-27	5.63	8.26	1	-0.47	0.698	0.817	0.51	0.04	0
1686	Cacna1a	chr8	84388769	84389269	329	3.37	2.8e-28	8.65e-27	3.83	7.19	1	-0.47	0.698	0.817	0.51	0.04	0
1687	Etnk1	chr6	143640624	143641124	473403	3.2	4.48e-28	1.35e-26	6.13	9.32	1	-0.47	0.698	0.817	0.51	0.04	0
1688	Gm8321	chr1	119197197	119197697	39611	2.69	1.58e-27	4.5e-26	5.41	8.1	1	-0.47	0.698	0.817	0.51	0.04	0
1689	AC151293.1	chr17	79177178	79177678	-73434	2.36	2.59e-27	7.24e-26	6.49	8.85	1	-0.47	0.698	0.817	0.51	0.04	0
1690	Gm10263	chr13	73290206	73290706	-27138	1.95	5.69e-27	1.54e-25	8.7	10.65	1	-0.47	0.698	0.817	0.51	0.04	0
1691	Kctd15	chr7	34704312	34704812	-47580	2.83	5.81e-27	1.57e-25	4.96	7.79	1	-0.47	0.698	0.817	0.51	0.04	0
1692	Lrig1	chr6	94738664	94739164	-38506	2.99	1.17e-26	3.07e-25	4.61	7.59	1	-0.47	0.698	0.817	0.51	0.04	0
1693	Bcl2l11	chr2	128103146	128103646	-22392	2.79	2.66e-26	6.76e-25	4.86	7.64	1	-0.47	0.698	0.817	0.51	0.04	0
1694	Tmem97	chr11	78552285	78552785	-1508	2.72	3.13e-26	7.9e-25	5.81	8.53	1	-0.47	0.698	0.817	0.51	0.04	0
1695	Gm11189	chr11	53016253	53016753	-183931	3.46	1.25e-25	2.99e-24	4.82	8.29	1	-0.47	0.698	0.817	0.51	0.04	0
1696	Gm4178	chr10	127148971	127149471	-15475	2.75	2.37e-25	5.5e-24	5.31	8.06	1	-0.47	0.698	0.817	0.51	0.04	0
1697	Gm18246	chr12	40917432	40917932	144	2.73	4.67e-25	1.06e-23	5.31	8.05	1	-0.47	0.698	0.817	0.51	0.04	0
1698	Gm11401	chr11	6254537	6255037	12159	3.41	5.91e-25	1.33e-23	4.39	7.8	1	-0.47	0.698	0.817	0.51	0.04	0
1699	N6amt1	chr16	87091846	87092346	-261839	3.35	8.76e-25	1.94e-23	5.23	8.57	1	-0.47	0.698	0.817	0.51	0.04	0
1700	Tbcel	chr9	42512308	42512808	-4499	2.47	1.08e-24	2.37e-23	6.14	8.61	1	-0.47	0.698	0.817	0.51	0.04	0
1701	Dlx3	chr11	95108937	95109437	-10682	3.29	2.28e-24	4.84e-23	4.64	7.94	1	-0.47	0.698	0.817	0.51	0.04	0
1702	Dscaml1	chr9	45474825	45475325	48197	3.24	2.67e-24	5.61e-23	4.35	7.59	1	-0.47	0.698	0.817	0.51	0.04	0
1703	Ica1	chr6	8694826	8695326	83162	2.41	3.71e-24	7.67e-23	5.54	7.95	1	-0.47	0.698	0.817	0.51	0.04	0
1704	Gm45454	chr7	114203664	114204164	4924	2.81	4.78e-24	9.78e-23	5.96	8.77	1	-0.47	0.698	0.817	0.51	0.04	0
1705	BC106175	chr12	8398188	8398688	83469	2.65	2.31e-23	4.44e-22	5.43	8.08	1	-0.47	0.698	0.817	0.51	0.04	0
1706	Ldlrad1	chr4	107221550	107222050	12370	2.15	2.52e-23	4.83e-22	6.27	8.42	1	-0.47	0.698	0.817	0.51	0.04	0
1707	Rnf130	chr11	49997339	49997839	-27507	2.37	2.72e-23	5.19e-22	5.63	8	1	-0.47	0.698	0.817	0.51	0.04	0
1708	Gm17935	chr3	21667338	21667838	18951	2.71	3.05e-23	5.79e-22	5.01	7.72	1	-0.47	0.698	0.817	0.51	0.04	0
1709	Mtmr10	chr7	64276893	64277393	-10260	3.5	5.26e-23	9.72e-22	3.5	7	1	-0.47	0.698	0.817	0.51	0.04	0
1710	Plk2	chr13	110418570	110419070	23524	2.55	6.76e-23	1.23e-21	4.96	7.51	1	-0.47	0.698	0.817	0.51	0.04	0
1711	Cd93	chr2	148505591	148506091	-62028	2.64	9.37e-23	1.68e-21	4.96	7.6	1	-0.47	0.698	0.817	0.51	0.04	0
1712	Bag5	chr12	111705093	111705593	7664	3.16	1.43e-22	2.53e-21	5.06	8.23	1	-0.47	0.698	0.817	0.51	0.04	0
1713	Cbr4	chr8	61475271	61475771	-11963	2.47	2.89e-22	4.96e-21	6.19	8.66	1	-0.47	0.698	0.817	0.51	0.04	0
1714	Gm12152	chr11	43656448	43656948	-13853	2.36	9.19e-22	1.5e-20	5.49	7.85	1	-0.47	0.698	0.817	0.51	0.04	0
1715	Adamts2	chr11	50674344	50674844	72260	2.87	1.4e-21	2.24e-20	4.86	7.73	1	-0.47	0.698	0.817	0.51	0.04	0
1716	9130230L23Rik	chr5	66040862	66041362	-36577	1.85	1.62e-21	2.58e-20	7.6	9.45	1	-0.47	0.698	0.817	0.51	0.04	0
1717	Tox	chr4	6870412	6870912	120645	3.43	1.98e-21	3.14e-20	3.88	7.32	1	-0.47	0.698	0.817	0.51	0.04	0
1718	Gm11633	chr11	97949547	97950047	-18745	2.78	5.33e-21	8.13e-20	4.27	7.05	1	-0.47	0.698	0.817	0.51	0.04	0
1719	Rflna	chr5	125040019	125040519	36798	2.58	7.1e-21	1.07e-19	5.16	7.74	1	-0.47	0.698	0.817	0.51	0.04	0
1720	Gm31104	chr13	112071122	112071622	-66494	2.27	9.79e-21	1.46e-19	5.52	7.79	1	-0.47	0.698	0.817	0.51	0.04	0
1721	Olfr412	chr11	74457152	74457652	95083	3.32	1.4e-20	2.05e-19	4.09	7.41	1	-0.47	0.698	0.817	0.51	0.04	0
1722	Fam3c	chr6	22485794	22486294	-129551	2.6	1.62e-20	2.36e-19	4.86	7.46	1	-0.47	0.698	0.817	0.51	0.04	0
1723	Tesk2	chr4	116763874	116764374	42926	3.22	1.91e-20	2.75e-19	3.7	6.92	1	-0.47	0.698	0.817	0.51	0.04	0
1724	Setd4	chr16	93588248	93588748	15315	2.55	2.25e-20	3.21e-19	4.94	7.49	1	-0.47	0.698	0.817	0.51	0.04	0
1725	Cat	chr2	103511015	103511515	-25855	2.98	2.83e-20	4.01e-19	3.77	6.75	1	-0.47	0.698	0.817	0.51	0.04	0
1726	Gad1-ps	chr10	99396523	99397023	-47021	1.95	3.76e-20	5.27e-19	6.57	8.52	1	-0.47	0.698	0.817	0.51	0.04	0
1727	Gm16539	chr1	181417926	181418426	13974	2.83	6.29e-20	8.64e-19	3.99	6.82	1	-0.47	0.698	0.817	0.51	0.04	0
1728	Pdxk-ps	chr17	32110374	32110874	-3024	2.25	1.31e-19	1.73e-18	5.39	7.64	1	-0.47	0.698	0.817	0.51	0.04	0
1729	Slc2a1	chr4	119096361	119096861	-11850	3.36	3.17e-19	4.05e-18	2.88	6.24	1	-0.47	0.698	0.817	0.51	0.04	0
1730	Ccdc83	chr7	90218048	90218548	47229	2.71	3.32e-19	4.23e-18	4.47	7.18	1	-0.47	0.698	0.817	0.51	0.04	0
1731	Gm28693	chr1	156819234	156819734	18190	3.32	6.39e-19	7.94e-18	3.51	6.83	1	-0.47	0.698	0.817	0.51	0.04	0
1732	Gm37201	chr9	108172737	108173237	12458	2.47	6.86e-19	8.49e-18	4.57	7.04	1	-0.47	0.698	0.817	0.51	0.04	0
1733	Tmem158	chr9	123243971	123244471	16293	2.15	7.93e-19	9.77e-18	5.84	7.99	1	-0.47	0.698	0.817	0.51	0.04	0
1734	Vopp1	chr6	57812293	57812793	12366	1.89	1.02e-18	1.24e-17	7.43	9.31	1	-0.47	0.698	0.817	0.51	0.04	0
1735	Gm18891	chr9	25376137	25376637	26639	1.98	1.77e-18	2.11e-17	6.32	8.3	1	-0.47	0.698	0.817	0.51	0.04	0
1736	Snapc5	chr9	64198926	64199426	19652	2.22	2.39e-18	2.81e-17	5.94	8.16	1	-0.47	0.698	0.817	0.51	0.04	0
1737	Col14a1	chr15	55245633	55246133	-61617	2.94	3.27e-18	3.8e-17	4.91	7.85	1	-0.47	0.698	0.817	0.51	0.04	0
1738	Gnas	chr2	174251981	174252481	-31839	2.56	3.78e-18	4.36e-17	4.58	7.14	1	-0.47	0.698	0.817	0.51	0.04	0
1739	Rbpj	chr5	53370165	53370665	-95487	2.03	6.92e-18	7.77e-17	5.78	7.81	1	-0.47	0.698	0.817	0.51	0.04	0
1740	Lrrc75a	chr11	62623188	62623688	24835	2.31	9.7e-18	1.07e-16	4.96	7.28	1	-0.47	0.698	0.817	0.51	0.04	0
1741	Hmgxb4	chr8	74934088	74934588	-58768	2.53	9.96e-18	1.1e-16	4.35	6.88	1	-0.47	0.698	0.817	0.51	0.04	0
1742	Gm17383	chr18	81919878	81920378	-418396	2.48	2.2e-17	2.35e-16	4.68	7.15	1	-0.47	0.698	0.817	0.51	0.04	0
1743	Ablim2	chr5	35773224	35773724	15344	2.84	2.49e-17	2.65e-16	3.77	6.61	1	-0.47	0.698	0.817	0.51	0.04	0
1744	Fam84b	chr15	60850899	60851399	2379	2.22	3.26e-17	3.43e-16	4.94	7.16	1	-0.47	0.698	0.817	0.51	0.04	0
1745	Gm15516	chr14	45769370	45769870	-56046	2.8	3.27e-17	3.44e-16	4.14	6.94	1	-0.47	0.698	0.817	0.51	0.04	0
1746	Akr1d1	chr6	37521003	37521503	-8670	2.72	1.38e-16	1.37e-15	3.7	6.43	1	-0.47	0.698	0.817	0.51	0.04	0
1747	Rras2	chr7	114016198	114016698	101083	1.9	2.61e-16	2.52e-15	6.6	8.5	1	-0.47	0.698	0.817	0.51	0.04	0
1748	Lrrc4	chr6	28713221	28713721	118026	2.33	1.2e-15	1.09e-14	5.43	7.76	1	-0.47	0.698	0.817	0.51	0.04	0
1749	Anks4b	chr7	120173552	120174052	0	3.03	1.89e-15	1.68e-14	3.82	6.85	1	-0.47	0.698	0.817	0.51	0.04	0
1750	Cnih3	chr1	181353514	181354014	886	2.05	2.1e-15	1.87e-14	5.37	7.42	1	-0.47	0.698	0.817	0.51	0.04	0
1751	Insyn1	chr9	58497913	58498413	9310	1.98	2.2e-15	1.95e-14	6.05	8.03	1	-0.47	0.698	0.817	0.51	0.04	0
1752	Gm43510	chr5	100622476	100622976	-29720	2.82	2.33e-15	2.06e-14	5.16	7.98	1	-0.47	0.698	0.817	0.51	0.04	0
1753	Pax9	chr12	56903034	56903534	211267	2.5	2.9e-15	2.54e-14	5.13	7.63	1	-0.47	0.698	0.817	0.51	0.04	0
1754	Kin	chr2	10094292	10094792	13699	1.76	3.66e-15	3.18e-14	6.35	8.11	1	-0.47	0.698	0.817	0.51	0.04	0
1755	Gm5178	chr10	16553194	16553694	-128124	2.19	4.56e-15	3.91e-14	5.09	7.28	1	-0.47	0.698	0.817	0.51	0.04	0
1756	Ldlr	chr9	21715234	21715734	-7749	1.7	6.88e-15	5.79e-14	7.1	8.8	1	-0.47	0.698	0.817	0.51	0.04	0
1757	Scamp1	chr13	94193215	94193715	92142	2.01	8.78e-15	7.32e-14	5.59	7.6	1	-0.47	0.698	0.817	0.51	0.04	0
1758	Il34	chr8	110774049	110774549	31375	1.62	7.28e-14	5.56e-13	6.4	8.03	1	-0.47	0.698	0.817	0.51	0.04	0
1759	Lcmt1	chr7	123293669	123294169	-75615	3.43	1.04e-13	7.83e-13	3.82	7.26	1	-0.47	0.698	0.817	0.51	0.04	0
1760	Gm3436	chr9	70817351	70817851	-34725	2.03	1.36e-13	1.01e-12	4.8	6.83	1	-0.47	0.698	0.817	0.51	0.04	0
1761	Gm17387	chr7	141038012	141038512	8881	2.26	1.5e-13	1.11e-12	4.23	6.48	1	-0.47	0.698	0.817	0.51	0.04	0
1762	Kat6b	chr14	21509058	21509558	27624	2.12	2.27e-13	1.65e-12	4.54	6.66	1	-0.47	0.698	0.817	0.51	0.04	0
1763	Twist2	chr1	91816628	91817128	15167	2.16	2.68e-13	1.93e-12	5.54	7.7	1	-0.47	0.698	0.817	0.51	0.04	0
1764	Hs6st1	chr1	36088235	36088735	19835	1.94	3.37e-13	2.41e-12	5.85	7.79	1	-0.47	0.698	0.817	0.51	0.04	0
1765	Sytl2	chr7	90312408	90312908	10156	1.56	3.51e-13	2.5e-12	6.68	8.24	1	-0.47	0.698	0.817	0.51	0.04	0
1766	Ccdc57	chr11	120883759	120884259	48613	2	3.71e-13	2.64e-12	5.14	7.14	1	-0.47	0.698	0.817	0.51	0.04	0
1767	Gm6044	chr5	64466284	64466784	146028	2.35	5.26e-13	3.69e-12	4.47	6.82	1	-0.47	0.698	0.817	0.51	0.04	0
1768	Gm15737	chr6	92891399	92891899	22042	2.15	6.78e-13	4.71e-12	4.5	6.65	1	-0.47	0.698	0.817	0.51	0.04	0
1769	Rxra	chr2	27699519	27700019	23079	1.72	9.81e-13	6.72e-12	5.77	7.48	1	-0.47	0.698	0.817	0.51	0.04	0
1770	Mrps28	chr3	8955408	8955908	-31490	1.9	1.04e-12	7.11e-12	5.14	7.04	1	-0.47	0.698	0.817	0.51	0.04	0
1771	Wnt5a	chr14	28353295	28353795	-150955	2.16	1.18e-12	8.03e-12	4.39	6.55	1	-0.47	0.698	0.817	0.51	0.04	0
1772	Sh3bgrl2	chr9	83527359	83527859	-20468	1.73	1.24e-12	8.39e-12	5.56	7.29	1	-0.47	0.698	0.817	0.51	0.04	0
1773	Tfap2a	chr13	40719021	40719521	18855	2.13	1.27e-12	8.61e-12	4.77	6.89	1	-0.47	0.698	0.817	0.51	0.04	0
1774	AC137742.1	chr16	73080753	73081253	383570	1.86	1.31e-12	8.89e-12	5.16	7.02	1	-0.47	0.698	0.817	0.51	0.04	0
1775	Gm8302	chr18	38778039	38778539	-5692	2.31	1.64e-12	1.1e-11	4.54	6.85	1	-0.47	0.698	0.817	0.51	0.04	0
1776	Stk24	chr14	121292344	121292844	87167	2.06	3.29e-12	2.15e-11	4.43	6.49	1	-0.47	0.698	0.817	0.51	0.04	0
1777	Xrcc2	chr5	25619797	25620297	85528	1.66	3.5e-12	2.28e-11	5.69	7.35	1	-0.47	0.698	0.817	0.51	0.04	0
1778	Gm20428	chr1	39244597	39245097	31468	1.9	5.16e-12	3.32e-11	4.83	6.72	1	-0.47	0.698	0.817	0.51	0.04	0
1779	Kif5b	chr18	6199290	6199790	42384	1.99	5.24e-12	3.36e-11	4.61	6.6	1	-0.47	0.698	0.817	0.51	0.04	0
1780	Itgb4	chr11	115970233	115970733	-3976	1.54	5.32e-12	3.41e-11	6.42	7.96	1	-0.47	0.698	0.817	0.51	0.04	0
1781	Gm2445	chr13	98391136	98391636	11447	1.79	5.4e-12	3.46e-11	5.29	7.08	1	-0.47	0.698	0.817	0.51	0.04	0
1782	Man2a1	chr17	64480716	64481216	-119520	1.64	6.02e-12	3.84e-11	5.91	7.55	1	-0.47	0.698	0.817	0.51	0.04	0
1783	Gm18066	chr8	61802752	61803252	18264	2.4	6.44e-12	4.09e-11	4.23	6.63	1	-0.47	0.698	0.817	0.51	0.04	0
1784	Ncor2	chr5	125127362	125127862	51357	1.84	9.22e-12	5.77e-11	5.21	7.05	1	-0.47	0.698	0.817	0.51	0.04	0
1785	St8sia3	chr18	64188799	64189299	-65060	2.12	9.31e-12	5.82e-11	4.67	6.8	1	-0.47	0.698	0.817	0.51	0.04	0
1786	Pcsk6	chr7	65906464	65906964	44730	1.7	2.76e-11	1.65e-10	5.88	7.58	1	-0.47	0.698	0.817	0.51	0.04	0
1787	Gm17832	chr13	101884743	101885243	-35177	1.63	2.84e-11	1.7e-10	5.62	7.25	1	-0.47	0.698	0.817	0.51	0.04	0
1788	Itga2	chr13	114923302	114923802	8298	1.59	3.11e-11	1.85e-10	5.71	7.3	1	-0.47	0.698	0.817	0.51	0.04	0
1789	Cnnm2	chr19	46806937	46807437	45341	1.77	3.61e-11	2.13e-10	5.09	6.86	1	-0.47	0.698	0.817	0.51	0.04	0
1790	Gm47247	chr10	83929926	83930426	28074	1.84	3.96e-11	2.33e-10	5.11	6.96	1	-0.47	0.698	0.817	0.51	0.04	0
1791	Trpd52l3	chr19	30016147	30016647	12357	1.87	4.18e-11	2.45e-10	4.94	6.81	1	-0.47	0.698	0.817	0.51	0.04	0
1792	AC156020.1	chr16	55550859	55551359	-188559	1.31	4.28e-11	2.51e-10	7.19	8.51	1	-0.47	0.698	0.817	0.51	0.04	0
1793	Gm13570	chr2	60094064	60094564	4150	1.6	4.8e-11	2.8e-10	5.8	7.39	1	-0.47	0.698	0.817	0.51	0.04	0
1794	Fto	chr8	91403532	91404032	90007	1.65	5.55e-11	3.22e-10	5.47	7.12	1	-0.47	0.698	0.817	0.51	0.04	0
1795	Car12	chr9	66666110	66666610	-47076	1.34	7.11e-11	4.08e-10	6.92	8.25	1	-0.47	0.698	0.817	0.51	0.04	0
1796	Golm1	chr13	59679331	59679831	-3520	1.53	7.22e-11	4.14e-10	6.18	7.71	1	-0.47	0.698	0.817	0.51	0.04	0
1797	Rere	chr4	150292648	150293148	11002	1.99	8.09e-11	4.62e-10	4.43	6.42	1	-0.47	0.698	0.817	0.51	0.04	0
1798	A530084C06Rik	chr13	31577510	31578010	-18177	1.49	9.25e-11	5.25e-10	6.05	7.54	1	-0.47	0.698	0.817	0.51	0.04	0
1799	Gm6704	chr15	36669654	36670154	-39785	1.67	1.09e-10	6.15e-10	5.43	7.1	1	-0.47	0.698	0.817	0.51	0.04	0
1800	Gm12242	chr11	57479846	57480346	30739	2.01	1.18e-10	6.64e-10	4.35	6.36	1	-0.47	0.698	0.817	0.51	0.04	0
1801	Gm11856	chr4	15481456	15481956	-4410	1.65	1.89e-10	1.04e-09	5.25	6.89	1	-0.47	0.698	0.817	0.51	0.04	0
1802	Gm13472	chr2	48433947	48434447	45910	1.99	2.28e-10	1.25e-09	4.54	6.53	1	-0.47	0.698	0.817	0.51	0.04	0
1803	Slc35f6	chr5	30651477	30651977	3544	1.72	3.14e-10	1.69e-09	5.78	7.51	1	-0.47	0.698	0.817	0.51	0.04	0
1804	Rpl21-ps2	chr12	13176880	13177380	-26720	1.42	6.73e-10	3.5e-09	6.54	7.96	1	-0.47	0.698	0.817	0.51	0.04	0
1805	Gm47213	chr9	47750547	47751047	197114	1.78	7.84e-10	4.06e-09	4.88	6.66	1	-0.47	0.698	0.817	0.51	0.04	0
1806	Usp1	chr4	98961437	98961937	37627	2.1	8.4e-10	4.33e-09	3.88	5.98	1	-0.47	0.698	0.817	0.51	0.04	0
1807	2310034G01Rik	chr19	46349734	46350234	68	1.47	8.62e-10	4.44e-09	5.87	7.34	1	-0.47	0.698	0.817	0.51	0.04	0
1808	Gm14485	chrX	11001156	11001656	19351	1.89	1.06e-09	5.41e-09	4.39	6.28	1	-0.47	0.698	0.817	0.51	0.04	0
1809	Gm27220	chr9	71805598	71806098	21439	2.22	1.11e-09	5.67e-09	4.8	7.01	1	-0.47	0.698	0.817	0.51	0.04	0
1810	St14	chr9	31142817	31143317	-10964	2	1.13e-09	5.77e-09	5.37	7.38	1	-0.47	0.698	0.817	0.51	0.04	0
1811	Utp18	chr11	93876644	93877144	8622	1.51	1.21e-09	6.13e-09	6.26	7.77	1	-0.47	0.698	0.817	0.51	0.04	0
1812	Atp12a	chr14	56364692	56365192	0	1.64	1.21e-09	6.16e-09	5.5	7.15	1	-0.47	0.698	0.817	0.51	0.04	0
1813	Polr2k-ps	chr11	95760035	95760535	-956	1.8	1.3e-09	6.59e-09	4.7	6.5	1	-0.47	0.698	0.817	0.51	0.04	0
1814	Gm17909	chr7	67064624	67065124	-17719	1.77	1.68e-09	8.39e-09	5.09	6.86	1	-0.47	0.698	0.817	0.51	0.04	0
1815	Gm49229	chr15	57140151	57140651	-207098	2.07	2.51e-09	1.23e-08	4.57	6.64	1	-0.47	0.698	0.817	0.51	0.04	0
1816	Kcna2	chr3	107130546	107131046	29400	1.76	2.66e-09	1.31e-08	4.54	6.3	1	-0.47	0.698	0.817	0.51	0.04	0
1817	Sdk2	chr11	114038038	114038538	28508	1.6	2.68e-09	1.31e-08	5.04	6.64	1	-0.47	0.698	0.817	0.51	0.04	0
1818	Msmo1	chr8	64726085	64726585	7207	1.29	2.75e-09	1.35e-08	8.25	9.54	1	-0.47	0.698	0.817	0.51	0.04	0
1819	Gm21726	chr13	90474492	90474992	-108337	1.32	4.01e-09	1.94e-08	6.2	7.53	1	-0.47	0.698	0.817	0.51	0.04	0
1820	Ltf	chr9	111018941	111019441	0	1.69	4.03e-09	1.95e-08	5.14	6.82	1	-0.47	0.698	0.817	0.51	0.04	0
1821	Gm12034	chr11	20463167	20463667	16755	1.58	4.61e-09	2.21e-08	5.04	6.62	1	-0.47	0.698	0.817	0.51	0.04	0
1822	Gm17132	chr5	127815260	127815760	-61573	1.42	6.55e-09	3.1e-08	5.95	7.38	1	-0.47	0.698	0.817	0.51	0.04	0
1823	Aldh5a1	chr13	24928623	24929123	8538	1.66	1.03e-08	4.78e-08	4.94	6.59	1	-0.47	0.698	0.817	0.51	0.04	0
1824	Gm15172	chrX	157334663	157335163	43821	1.83	1.12e-08	5.18e-08	4.61	6.44	1	-0.47	0.698	0.817	0.51	0.04	0
1825	Comt	chr16	18429142	18429642	-2290	1.35	1.3e-08	5.96e-08	6.34	7.69	1	-0.47	0.698	0.817	0.51	0.04	0
1826	Pdhx	chr2	103003908	103004408	69105	1.52	1.41e-08	6.45e-08	5.39	6.91	1	-0.47	0.698	0.817	0.51	0.04	0
1827	Mst1r	chr9	107906577	107907077	0	1.26	1.64e-08	7.42e-08	6.38	7.64	1	-0.47	0.698	0.817	0.51	0.04	0
1828	Gm8624	chr11	117425691	117426191	-3974	2	1.84e-08	8.31e-08	5.04	7.04	1	-0.47	0.698	0.817	0.51	0.04	0
1829	Areg	chr5	91118584	91119084	-20515	1.66	2.01e-08	9.03e-08	5.01	6.68	1	-0.47	0.698	0.817	0.51	0.04	0
1830	CT025731.3	chr17	74089199	74089699	9592	1.44	2.52e-08	1.12e-07	5.86	7.3	1	-0.47	0.698	0.817	0.51	0.04	0
1831	Bod1	chr11	31770235	31770735	-98350	1.4	3.03e-08	1.34e-07	6.03	7.42	1	-0.47	0.698	0.817	0.51	0.04	0
1832	Btg1	chr10	96628267	96628767	11261	1.16	3.34e-08	1.47e-07	7.6	8.76	1	-0.47	0.698	0.817	0.51	0.04	0
1833	Gm3776	chr9	78256053	78256553	-576	1.58	3.47e-08	1.53e-07	6.04	7.62	1	-0.47	0.698	0.817	0.51	0.04	0
1834	Ankrd44	chr1	54909792	54910292	16095	1.55	3.76e-08	1.64e-07	5.47	7.02	1	-0.47	0.698	0.817	0.51	0.04	0
1835	Gm16558	chr18	25522025	25522525	130224	1.44	5.5e-08	2.37e-07	5.57	7.02	1	-0.47	0.698	0.817	0.51	0.04	0
1836	Pitpnb	chr5	111310104	111310604	-20159	1.77	6.32e-08	2.7e-07	4.61	6.38	1	-0.47	0.698	0.817	0.51	0.04	0
1837	Ly6d	chr15	74769601	74770101	-5981	1.75	7.45e-08	3.16e-07	4.5	6.25	1	-0.47	0.698	0.817	0.51	0.04	0
1838	Dnmt3a	chr12	3815286	3815786	9279	1.26	2.07e-07	8.43e-07	6	7.26	1	-0.47	0.698	0.817	0.51	0.04	0
1839	Gm6044	chr5	64360393	64360893	40137	1.27	2.66e-07	1.07e-06	6.31	7.58	1	-0.47	0.698	0.817	0.51	0.04	0
1840	Rs1	chrX	160802489	160802989	34476	1.39	2.69e-07	1.08e-06	5.31	6.7	1	-0.47	0.698	0.817	0.51	0.04	0
1841	Gm6525	chr3	84195808	84196308	21704	1.37	2.79e-07	1.12e-06	5.61	6.98	1	-0.47	0.698	0.817	0.51	0.04	0
1842	Cacnb1	chr11	98020689	98021189	1845	1.33	3.4e-07	1.35e-06	5.37	6.7	1	-0.47	0.698	0.817	0.51	0.04	0
1843	Smg9	chr7	24387227	24387727	-11892	1.42	4.4e-07	1.72e-06	5.72	7.14	1	-0.47	0.698	0.817	0.51	0.04	0
1844	Psmg1	chr16	95904884	95905384	85576	1.2	4.59e-07	1.8e-06	6.24	7.44	1	-0.47	0.698	0.817	0.51	0.04	0
1845	Ccng1	chr11	40790263	40790763	-34952	1.31	4.73e-07	1.84e-06	5.37	6.69	1	-0.47	0.698	0.817	0.51	0.04	0
1846	Gm4942	chr15	63360366	63360866	131427	1.08	1.24e-06	4.62e-06	7.22	8.3	1	-0.47	0.698	0.817	0.51	0.04	0
1847	Kif14	chr1	136442796	136443296	-23047	1.17	2.61e-06	9.41e-06	5.69	6.86	1	-0.47	0.698	0.817	0.51	0.04	0
1848	Dnah3	chr7	120080101	120080601	14679	1.7	3.05e-06	1.09e-05	4.57	6.27	1	-0.47	0.698	0.817	0.51	0.04	0
1849	Atp8b1	chr18	64699614	64700114	-38614	1.65	3.25e-06	1.16e-05	5.92	7.57	1	-0.47	0.698	0.817	0.51	0.04	0
1850	Rpl12-ps2	chr11	20282522	20283022	7361	1.24	3.86e-06	1.37e-05	7.03	8.26	1	-0.47	0.698	0.817	0.51	0.04	0
1851	Mlxip	chr5	123381821	123382321	-12477	1.11	4.18e-06	1.47e-05	6.03	7.14	1	-0.47	0.698	0.817	0.51	0.04	0
1852	Tlr5	chr1	182905639	182906139	-48649	1.2	4.88e-06	1.71e-05	5.84	7.04	1	-0.47	0.698	0.817	0.51	0.04	0
1853	Mmp10	chr9	7526531	7527031	24179	1.03	6.96e-06	2.4e-05	6.5	7.54	1	-0.47	0.698	0.817	0.51	0.04	0
1854	Mllt3	chr4	88005786	88006286	27078	1.14	7.13e-06	2.45e-05	5.56	6.7	1	-0.47	0.698	0.817	0.51	0.04	0
1855	Atp2a2	chr5	122548585	122549085	-46360	1.22	8.16e-06	2.79e-05	5.91	7.13	1	-0.47	0.698	0.817	0.51	0.04	0
1856	Gm47057	chr13	99058500	99059000	-23652	1	1.61e-05	5.33e-05	6.16	7.16	1	-0.47	0.698	0.817	0.51	0.04	0
1857	Rgs3	chr4	62559861	62560361	14	1.23	1.64e-05	5.41e-05	5.81	7.04	1	-0.47	0.698	0.817	0.51	0.04	0
1858	Prkg2	chr5	99177777	99178277	-140426	1.21	2.06e-05	6.72e-05	4.99	6.2	1	-0.47	0.698	0.817	0.51	0.04	0
1859	Phxr2	chr10	99154611	99155111	-28286	1.19	2.14e-05	6.98e-05	5.11	6.3	1	-0.47	0.698	0.817	0.51	0.04	0
1860	Nudt3	chr17	27600676	27601176	22319	1.1	2.48e-05	8.04e-05	5.83	6.92	1	-0.47	0.698	0.817	0.51	0.04	0
1861	AC119805.1	chr16	65662283	65662783	-48864	1.53	2.72e-05	8.76e-05	5.91	7.45	1	-0.47	0.698	0.817	0.51	0.04	0
1862	Gtpbp4	chr13	9022522	9023022	-26439	1.06	3.67e-05	0.000117	6.72	7.78	1	-0.47	0.698	0.817	0.51	0.04	0
1863	Tac4	chr11	95266815	95267315	5286	1.42	3.92e-05	0.000124	4.64	6.06	1	-0.47	0.698	0.817	0.51	0.04	0
1864	Gm13114	chr4	154080925	154081425	-32797	1.02	5.07e-05	0.000158	5.88	6.9	1	-0.47	0.698	0.817	0.51	0.04	0
1865	Ccdc6	chr10	69858842	69859342	-237779	1.2	6.33e-05	0.000195	5.54	6.74	1	-0.47	0.698	0.817	0.51	0.04	0
1866	Gm28035	chr2	30242517	30243017	1950	1.01	6.38e-05	0.000197	6.67	7.68	1	-0.47	0.698	0.817	0.51	0.04	0
1867	Adam7	chr14	68492245	68492745	40996	1.2	0.000126	0.000375	4.85	6.05	1	-0.47	0.698	0.817	0.51	0.04	0
1868	Sdr16c5	chr4	4022765	4023265	-3102	1.13	0.000138	0.000406	5.16	6.29	1	-0.47	0.698	0.817	0.51	0.04	0
1869	Sgpp2	chr1	78355065	78355565	44720	1.08	0.000153	0.00045	5.31	6.39	1	-0.47	0.698	0.817	0.51	0.04	0
1870	Gm34417	chr14	101542365	101542865	30149	1.01	0.000217	0.000623	5.72	6.73	1	-0.47	0.698	0.817	0.51	0.04	0
1871	Hunk	chr16	90458939	90459439	72926	1.09	0.000295	0.000832	5.62	6.71	1	-0.47	0.698	0.817	0.51	0.04	0
1872	Plekhb2	chr1	34877053	34877553	27077	1.13	0.000327	0.000918	5.39	6.52	1	-0.47	0.698	0.817	0.51	0.04	0
1873	Kcnmb2	chr3	32073768	32074268	171261	1	0.00084	0.00223	5.45	6.45	1	-0.47	0.698	0.817	0.51	0.04	0
1874	Dnmt3c	chr2	153686836	153687336	-9316	1.03	0.0011	0.00288	5.27	6.3	1	-0.47	0.698	0.817	0.51	0.04	0
1875	Tnfrsf21	chr17	43130068	43130568	113513	3.21	7.95e-45	1.53e-42	6.65	9.87	1	-0.58	0.697	0.817	0.61	0.04	0
1876	Gm14472	chr2	153435198	153435698	21349	3.19	3.49e-41	4.47e-39	5.74	8.92	1	-0.58	0.697	0.817	0.61	0.04	0
1877	Syt16	chr12	74086999	74087499	89338	3.87	2.14e-40	2.45e-38	4.18	8.06	1	-0.58	0.697	0.817	0.61	0.04	0
1878	Cldn23	chr8	35881747	35882247	-55188	3.35	3.49e-37	2.85e-35	5.39	8.74	1	-0.58	0.697	0.817	0.61	0.04	0
1879	Gm9843	chr16	76444609	76445109	-40957	3.19	1.67e-36	1.26e-34	5.5	8.69	1	-0.58	0.697	0.817	0.61	0.04	0
1880	Snrnp48	chr13	38201381	38201881	-3057	3.52	1.48e-33	8.02e-32	4.23	7.75	1	-0.58	0.697	0.817	0.61	0.04	0
1881	Tnfrsf23	chr7	143691154	143691654	-5282	2.54	1.53e-31	6.63e-30	6.16	8.7	1	-0.58	0.697	0.817	0.61	0.04	0
1882	Gm28845	chr1	65118461	65118961	597	3.88	1.39e-30	5.49e-29	4.04	7.92	1	-0.58	0.697	0.817	0.61	0.04	0
1883	Gpr39	chr1	125694281	125694781	17286	4	2.18e-30	8.39e-29	4.04	8.04	1	-0.58	0.697	0.817	0.61	0.04	0
1884	Gm47866	chr10	111858333	111858833	-28389	2.56	2.45e-30	9.41e-29	5.94	8.5	1	-0.58	0.697	0.817	0.61	0.04	0
1885	Gm10172	chr7	71152122	71152622	180299	3.86	3.61e-30	1.36e-28	3.18	7.05	1	-0.58	0.697	0.817	0.61	0.04	0
1886	Gm14036	chr2	134819333	134819833	15384	3.25	3.59e-28	1.09e-26	4.23	7.48	1	-0.58	0.697	0.817	0.61	0.04	0
1887	Haao	chr17	84010419	84010919	-162456	3.5	6.88e-28	2.03e-26	3.94	7.44	1	-0.58	0.697	0.817	0.61	0.04	0
1888	Gm7726	chr7	74683888	74684388	-15468	2.5	1.42e-27	4.08e-26	6.52	9.02	1	-0.58	0.697	0.817	0.61	0.04	0
1889	Arhgap24	chr5	102620963	102621463	139572	3.68	1.43e-27	4.1e-26	3.43	7.11	1	-0.58	0.697	0.817	0.61	0.04	0
1890	Foxj1	chr11	116327166	116327666	7733	2.98	2.34e-27	6.58e-26	4.74	7.72	1	-0.58	0.697	0.817	0.61	0.04	0
1891	Gm37339	chr1	183378307	183378807	7231	3.67	1.68e-26	4.35e-25	4.31	7.99	1	-0.58	0.697	0.817	0.61	0.04	0
1892	Dap	chr15	31113123	31113623	-110691	2.39	1.89e-25	4.43e-24	6.24	8.63	1	-0.58	0.697	0.817	0.61	0.04	0
1893	Btbd3	chr2	137869622	137870122	-386443	2.49	3.95e-25	8.99e-24	5.41	7.91	1	-0.58	0.697	0.817	0.61	0.04	0
1894	Il15	chr8	82452808	82453308	-49586	2.38	3.4e-24	7.06e-23	5.66	8.03	1	-0.58	0.697	0.817	0.61	0.04	0
1895	Rpl6l	chr10	111137881	111138381	12030	2.89	7.36e-24	1.48e-22	4.51	7.4	1	-0.58	0.697	0.817	0.61	0.04	0
1896	Gm49220	chr14	99475880	99476380	34223	2.46	1.69e-23	3.29e-22	6.19	8.65	1	-0.58	0.697	0.817	0.61	0.04	0
1897	Gm5171	chr10	30745566	30746066	36205	2.12	1.95e-23	3.76e-22	6.52	8.64	1	-0.58	0.697	0.817	0.61	0.04	0
1898	Epdr1	chr13	19590995	19591495	28432	3.2	2.06e-23	3.98e-22	4.27	7.47	1	-0.58	0.697	0.817	0.61	0.04	0
1899	Gm47579	chr10	99909930	99910430	-43910	2.84	5.21e-23	9.64e-22	4.31	7.15	1	-0.58	0.697	0.817	0.61	0.04	0
1900	Gm34583	chr5	73364118	73364618	-15942	2.92	6.37e-23	1.16e-21	6.04	8.96	1	-0.58	0.697	0.817	0.61	0.04	0
1901	Plekha6	chr1	133161962	133162462	-1748	2.33	2.23e-22	3.86e-21	5.52	7.85	1	-0.58	0.697	0.817	0.61	0.04	0
1902	Cd82	chr2	93431497	93431997	31143	2.93	3.59e-22	6.1e-21	4.58	7.51	1	-0.58	0.697	0.817	0.61	0.04	0
1903	Ak3l2-ps	chr2	72734414	72734914	100478	2.62	6.97e-22	1.15e-20	4.99	7.61	1	-0.58	0.697	0.817	0.61	0.04	0
1904	B4galt5	chr2	167380440	167380940	-31257	2.51	1.74e-21	2.77e-20	5.77	8.28	1	-0.58	0.697	0.817	0.61	0.04	0
1905	Gm17604	chrX	165004858	165005358	-29	3.29	2.63e-21	4.13e-20	3.27	6.56	1	-0.58	0.697	0.817	0.61	0.04	0
1906	Rdh10	chr1	16199241	16199741	93467	3.46	3.59e-21	5.56e-20	3.43	6.89	1	-0.58	0.697	0.817	0.61	0.04	0
1907	Ifi27l2b	chr12	103457023	103457523	0	2.68	6.46e-21	9.78e-20	5.33	8.02	1	-0.58	0.697	0.817	0.61	0.04	0
1908	Lgals2	chr15	78863042	78863542	-7513	2.72	3.94e-20	5.5e-19	4.18	6.9	1	-0.58	0.697	0.817	0.61	0.04	0
1909	Gm14460	chr2	78395037	78395537	117799	2.79	1.07e-19	1.44e-18	4.61	7.4	1	-0.58	0.697	0.817	0.61	0.04	0
1910	Ccdc188	chr16	18195011	18195511	-22368	1.87	5.12e-19	6.43e-18	6.68	8.55	1	-0.58	0.697	0.817	0.61	0.04	0
1911	AC140298.1	chr18	3925877	3926377	-67297	2.41	1.77e-18	2.11e-17	4.77	7.18	1	-0.58	0.697	0.817	0.61	0.04	0
1912	Tmem220	chr11	67031217	67031717	6063	2.14	5.82e-18	6.6e-17	6.3	8.44	1	-0.58	0.697	0.817	0.61	0.04	0
1913	Slc39a8	chr3	135814665	135815165	-10114	2.43	9.33e-18	1.04e-16	5.39	7.83	1	-0.58	0.697	0.817	0.61	0.04	0
1914	Lck	chr4	129563712	129564212	9429	2.55	2.59e-17	2.75e-16	4.14	6.68	1	-0.58	0.697	0.817	0.61	0.04	0
1915	Gm5537	chr3	58056259	58056759	47488	2.1	3.19e-17	3.36e-16	5.49	7.58	1	-0.58	0.697	0.817	0.61	0.04	0
1916	Sdr42e1	chr8	117676399	117676899	-2710	2.29	1.05e-16	1.05e-15	4.94	7.23	1	-0.58	0.697	0.817	0.61	0.04	0
1917	Pabpc2	chr18	39737649	39738149	-35348	1.8	1.28e-16	1.28e-15	7.56	9.36	1	-0.58	0.697	0.817	0.61	0.04	0
1918	Qtrt1	chr9	21403252	21403752	-8085	2.36	3.25e-16	3.12e-15	4.43	6.79	1	-0.58	0.697	0.817	0.61	0.04	0
1919	Ciita	chr16	10494953	10495453	14894	1.96	3.83e-16	3.65e-15	5.75	7.71	1	-0.58	0.697	0.817	0.61	0.04	0
1920	Clcn5	chrX	7308182	7308682	10676	1.95	5.56e-16	5.22e-15	5.54	7.49	1	-0.58	0.697	0.817	0.61	0.04	0
1921	Gpd2	chr2	57251832	57252332	14197	3.33	6.76e-16	6.29e-15	4.73	8.07	1	-0.58	0.697	0.817	0.61	0.04	0
1922	Kremen1	chr11	5227360	5227860	33698	2.6	1.82e-15	1.62e-14	3.89	6.48	1	-0.58	0.697	0.817	0.61	0.04	0
1923	Zfp521	chr18	13742029	13742529	230258	2.61	1.88e-15	1.68e-14	3.77	6.38	1	-0.58	0.697	0.817	0.61	0.04	0
1924	Padi2	chr4	140879689	140880189	-26155	2.26	2.16e-15	1.92e-14	4.5	6.77	1	-0.58	0.697	0.817	0.61	0.04	0
1925	Cd47	chr16	49938886	49939386	138353	1.91	3.18e-15	2.77e-14	6.26	8.17	1	-0.58	0.697	0.817	0.61	0.04	0
1926	St3gal4	chr9	35061249	35061749	57519	1.81	3.21e-15	2.8e-14	6.11	7.92	1	-0.58	0.697	0.817	0.61	0.04	0
1927	Gm8288	chr13	75789520	75790020	-12686	1.53	6.9e-15	5.81e-14	7.45	8.99	1	-0.58	0.697	0.817	0.61	0.04	0
1928	Chpt1	chr10	88511241	88511741	-7168	1.98	1.24e-14	1.01e-13	5.29	7.27	1	-0.58	0.697	0.817	0.61	0.04	0
1929	Gm27005	chr16	25724868	25725368	-1328	2.39	1.5e-14	1.22e-13	4.09	6.48	1	-0.58	0.697	0.817	0.61	0.04	0
1930	Ramp1	chr1	91205566	91206066	25744	1.87	2.66e-14	2.12e-13	5.8	7.67	1	-0.58	0.697	0.817	0.61	0.04	0
1931	Gm7847	chr18	25976957	25977457	-152600	2.22	2.99e-14	2.37e-13	4.96	7.19	1	-0.58	0.697	0.817	0.61	0.04	0
1932	Gm9825	chr6	8077541	8078041	-94158	2.17	3.04e-14	2.4e-13	4.61	6.78	1	-0.58	0.697	0.817	0.61	0.04	0
1933	Tmem168	chr6	13582065	13582565	25535	2.16	3.31e-14	2.61e-13	4.74	6.89	1	-0.58	0.697	0.817	0.61	0.04	0
1934	4933415F23Rik	chr1	23084595	23085095	17158	2.2	4.67e-14	3.64e-13	4.99	7.19	1	-0.58	0.697	0.817	0.61	0.04	0
1935	Dcaf11	chr14	55554352	55554852	-5154	2.02	5.31e-14	4.12e-13	4.99	7.01	1	-0.58	0.697	0.817	0.61	0.04	0
1936	Gm48670	chr10	42950840	42951340	63948	1.74	5.68e-14	4.39e-13	6.03	7.76	1	-0.58	0.697	0.817	0.61	0.04	0
1937	Gm20428	chr1	39235011	39235511	41054	1.96	5.81e-14	4.48e-13	6.45	8.41	1	-0.58	0.697	0.817	0.61	0.04	0
1938	Gm44100	chr6	94900779	94901279	-51946	2.56	7.07e-14	5.41e-13	4.04	6.6	1	-0.58	0.697	0.817	0.61	0.04	0
1939	Cabcoco1	chr10	68558382	68558882	-16486	2.36	1.73e-13	1.28e-12	3.94	6.29	1	-0.58	0.697	0.817	0.61	0.04	0
1940	Wnt16	chr6	22280054	22280554	-7673	1.81	4.17e-13	2.95e-12	5.39	7.2	1	-0.58	0.697	0.817	0.61	0.04	0
1941	Ehf	chr2	103343581	103344081	-40303	2.06	1.1e-12	7.51e-12	5.16	7.22	1	-0.58	0.697	0.817	0.61	0.04	0
1942	Sez6l	chr5	112631758	112632258	-54573	2.42	1.96e-12	1.31e-11	4.04	6.46	1	-0.58	0.697	0.817	0.61	0.04	0
1943	Tab3	chrX	85568148	85568648	-5374	1.79	2.59e-12	1.71e-11	5.88	7.67	1	-0.58	0.697	0.817	0.61	0.04	0
1944	Fgfr3	chr5	33706168	33706668	-15006	1.75	5.39e-12	3.45e-11	5.87	7.62	1	-0.58	0.697	0.817	0.61	0.04	0
1945	Kif2a	chr13	107003170	107003670	18456	2.09	8.3e-12	5.21e-11	5.33	7.42	1	-0.58	0.697	0.817	0.61	0.04	0
1946	Fgd6	chr10	94059462	94059962	23461	1.34	8.67e-12	5.44e-11	7.74	9.08	1	-0.58	0.697	0.817	0.61	0.04	0
1947	F2rl2	chr13	95705574	95706074	8721	1.72	1.03e-11	6.39e-11	6.34	8.06	1	-0.58	0.697	0.817	0.61	0.04	0
1948	Gm6480	chrX	47804749	47805249	80221	1.6	1.05e-11	6.56e-11	5.96	7.57	1	-0.58	0.697	0.817	0.61	0.04	0
1949	Hdac4	chr1	92195694	92196194	0	2	1.39e-11	8.55e-11	4.67	6.67	1	-0.58	0.697	0.817	0.61	0.04	0
1950	Gal	chr19	3419194	3419694	-4722	2.21	1.88e-11	1.14e-10	4.99	7.2	1	-0.58	0.697	0.817	0.61	0.04	0
1951	Gm48330	chr9	25590684	25591184	94179	1.81	2.24e-11	1.35e-10	6.42	8.23	1	-0.58	0.697	0.817	0.61	0.04	0
1952	Gm17832	chr13	101895078	101895578	-24842	2.45	2.78e-11	1.66e-10	3.51	5.96	1	-0.58	0.697	0.817	0.61	0.04	0
1953	Kat6a	chr8	22890901	22891401	31366	1.9	3.2e-11	1.9e-10	4.77	6.67	1	-0.58	0.697	0.817	0.61	0.04	0
1954	Rpl21-ps12	chr6	90799136	90799636	45824	1.78	3.37e-11	2e-10	5.75	7.53	1	-0.58	0.697	0.817	0.61	0.04	0
1955	Pcca	chr14	122548369	122548869	14045	1.92	5.87e-11	3.4e-10	5.33	7.25	1	-0.58	0.697	0.817	0.61	0.04	0
1956	Cntn2	chr1	132558003	132558503	-14747	1.59	6.89e-11	3.96e-10	6.05	7.64	1	-0.58	0.697	0.817	0.61	0.04	0
1957	Tnfsf10	chr3	27326645	27327145	9617	1.87	8.08e-11	4.62e-10	5.14	7	1	-0.58	0.697	0.817	0.61	0.04	0
1958	Cmip	chr8	117299090	117299590	42026	1.85	8.43e-11	4.81e-10	5.71	7.55	1	-0.58	0.697	0.817	0.61	0.04	0
1959	Noct	chr3	51201875	51202375	-22072	1.74	8.48e-11	4.84e-10	6.08	7.82	1	-0.58	0.697	0.817	0.61	0.04	0
1960	Rps2-ps6	chr14	76197236	76197736	39809	1.77	9.24e-11	5.25e-10	5.01	6.79	1	-0.58	0.697	0.817	0.61	0.04	0
1961	Slc44a1	chr4	53404397	53404897	-35516	2.02	9.77e-11	5.53e-10	5.09	7.11	1	-0.58	0.697	0.817	0.61	0.04	0
1962	Gm13477	chr2	44641855	44642355	-145910	1.82	1.11e-10	6.23e-10	4.8	6.62	1	-0.58	0.697	0.817	0.61	0.04	0
1963	Ly75	chr2	60401933	60402433	-18630	1.72	2.16e-10	1.18e-09	5.16	6.88	1	-0.58	0.697	0.817	0.61	0.04	0
1964	Wdtc1	chr4	133353347	133353847	0	1.6	3.78e-10	2.02e-09	7.32	8.92	1	-0.58	0.697	0.817	0.61	0.04	0
1965	Zfp236	chr18	82735417	82735917	-42534	1.54	5.9e-10	3.09e-09	6.71	8.25	1	-0.58	0.697	0.817	0.61	0.04	0
1966	Gsdme	chr6	50206033	50206533	57329	1.5	2.19e-09	1.08e-08	5.43	6.93	1	-0.58	0.697	0.817	0.61	0.04	0
1967	Rapgef5	chr12	117592126	117592626	75647	1.87	2.59e-09	1.27e-08	4.54	6.41	1	-0.58	0.697	0.817	0.61	0.04	0
1968	H2afy3	chr15	62345830	62346330	-126498	1.54	3.02e-09	1.48e-08	5.39	6.94	1	-0.58	0.697	0.817	0.61	0.04	0
1969	Tmc1	chr19	21051812	21052312	-97610	1.45	3.95e-09	1.91e-08	5.59	7.04	1	-0.58	0.697	0.817	0.61	0.04	0
1970	Adgrb2	chr4	129983626	129984126	-744	1.43	4.08e-09	1.97e-08	6.3	7.73	1	-0.58	0.697	0.817	0.61	0.04	0
1971	Gm8022	chr1	35879498	35879998	-78921	1.73	5.8e-09	2.75e-08	5.2	6.94	1	-0.58	0.697	0.817	0.61	0.04	0
1972	Gm48509	chr10	96871456	96871956	73068	1.49	8.38e-09	3.92e-08	5.39	6.88	1	-0.58	0.697	0.817	0.61	0.04	0
1973	AC116484.1	chr16	24361630	24362130	8102	1.33	9.34e-09	4.35e-08	6.12	7.45	1	-0.58	0.697	0.817	0.61	0.04	0
1974	Ndrg1	chr15	66953792	66954292	15348	1.46	1.73e-08	7.81e-08	6.24	7.7	1	-0.58	0.697	0.817	0.61	0.04	0
1975	Cacng5	chr11	107991889	107992389	-76834	1.69	1.95e-08	8.8e-08	4.54	6.23	1	-0.58	0.697	0.817	0.61	0.04	0
1976	Lmx1a	chr1	167688702	167689202	-35	1.46	2.34e-08	1.05e-07	5.59	7.05	1	-0.58	0.697	0.817	0.61	0.04	0
1977	Celf4	chr18	25722287	25722787	31370	1.28	2.49e-08	1.11e-07	6.69	7.96	1	-0.58	0.697	0.817	0.61	0.04	0
1978	Nav1	chr1	135562013	135562513	44782	1.38	2.77e-08	1.23e-07	5.74	7.12	1	-0.58	0.697	0.817	0.61	0.04	0
1979	Klf6	chr13	5892655	5893155	31173	1.86	3.27e-08	1.44e-07	5.77	7.62	1	-0.58	0.697	0.817	0.61	0.04	0
1980	Anxa3	chr5	96818779	96819279	25440	1.48	3.41e-08	1.5e-07	5.2	6.68	1	-0.58	0.697	0.817	0.61	0.04	0
1981	Gm6060	chr1	15719522	15720022	40646	1.4	6.88e-08	2.93e-07	5.47	6.87	1	-0.58	0.697	0.817	0.61	0.04	0
1982	Gm10203	chr6	149118907	149119407	-10763	1.59	8.22e-08	3.48e-07	4.91	6.51	1	-0.58	0.697	0.817	0.61	0.04	0
1983	Camk2n1	chr4	138543211	138543711	88897	1.81	1.11e-07	4.64e-07	5.62	7.43	1	-0.58	0.697	0.817	0.61	0.04	0
1984	Gnai2	chr9	107624518	107625018	10349	1.2	1.75e-07	7.18e-07	7.01	8.22	1	-0.58	0.697	0.817	0.61	0.04	0
1985	Hnrnpdl	chr5	100024840	100025340	14324	1.43	2.09e-07	8.48e-07	5.09	6.52	1	-0.58	0.697	0.817	0.61	0.04	0
1986	Phldb2	chr16	45946284	45946784	6814	1.84	3.48e-07	1.38e-06	5.66	7.5	1	-0.58	0.697	0.817	0.61	0.04	0
1987	Xpa	chr4	46185371	46185871	10440	1.62	6.65e-07	2.56e-06	5.25	6.87	1	-0.58	0.697	0.817	0.61	0.04	0
1988	Gm8637	chr8	95916087	95916587	-4942	1.08	6.92e-07	2.65e-06	6.83	7.91	1	-0.58	0.697	0.817	0.61	0.04	0
1989	Tmem213	chr6	38083136	38083636	-25619	1.17	7.41e-07	2.84e-06	6.05	7.22	1	-0.58	0.697	0.817	0.61	0.04	0
1990	Gm13549	chr2	59424151	59424651	-24370	1	1.16e-06	4.32e-06	6.94	7.94	1	-0.58	0.697	0.817	0.61	0.04	0
1991	Gm28500	chr1	138343428	138343928	-33336	1.39	1.35e-06	5e-06	6.65	8.04	1	-0.58	0.697	0.817	0.61	0.04	0
1992	Acsm1	chr7	119606114	119606614	-412	1.24	2.21e-06	8.01e-06	6.08	7.32	1	-0.58	0.697	0.817	0.61	0.04	0
1993	Gm6304	chr18	15043497	15043997	32251	1.27	2.63e-06	9.47e-06	5.5	6.77	1	-0.58	0.697	0.817	0.61	0.04	0
1994	Fam8a1	chr13	46683328	46683828	13806	1.19	3.25e-06	1.16e-05	5.5	6.69	1	-0.58	0.697	0.817	0.61	0.04	0
1995	Tbxas1	chr6	38868966	38869466	-5938	1.33	3.62e-06	1.28e-05	6.03	7.35	1	-0.58	0.697	0.817	0.61	0.04	0
1996	Tmem163	chr1	127628904	127629404	50144	1.21	3.73e-06	1.32e-05	5.45	6.66	1	-0.58	0.697	0.817	0.61	0.04	0
1997	Gspt1	chr16	11269748	11270248	-15423	1.22	6.54e-06	2.26e-05	5.25	6.47	1	-0.58	0.697	0.817	0.61	0.04	0
1998	Fam193a	chr5	34419841	34420341	49908	1.63	1.57e-05	5.2e-05	4.22	5.86	1	-0.58	0.697	0.817	0.61	0.04	0
[truncated: 68,041 more rows]
