# Supplementary material for: Differential chromatin binding of the lung lineage transcription factor NKX2-1 resolves opposing murine alveolar cell fates in vivo
Source: Nat Commun. 2021 May 4;12:2509. doi: 10.1038/s41467-021-22817-6 (PMC8096971; doi:10.1038/s41467-021-22817-6)
Supplement: Supplementary file 14 — Supplementary Software File 1 [file 41467_2021_22817_MOESM14_ESM.zip]

Archive with 2 entries (2 files):
- Supplemental Software File1.R
- __MACOSX/._Supplemental Software File1.R
