# Supplementary material for: Differential chromatin binding of the lung lineage transcription factor NKX2-1 resolves opposing murine alveolar cell fates in vivo
Source: Nat Commun. 2021 May 4;12:2509. doi: 10.1038/s41467-021-22817-6 (PMC8096971; doi:10.1038/s41467-021-22817-6)
Supplement: Supplementary file 16 — Source Data [file 41467_2021_22817_MOESM16_ESM.zip]

Archive with 4 entries (4 files):
- Source Data 1.xlsx
- Source Data 2.pdf
- Source Data 3.pdf
- Source Data 4.pdf
