# Supplementary material for: Differential chromatin binding of the lung lineage transcription factor NKX2-1 resolves opposing murine alveolar cell fates in vivo
Source: Nat Commun. 2021 May 4;12:2509. doi: 10.1038/s41467-021-22817-6 (PMC8096971; doi:10.1038/s41467-021-22817-6)
Supplement: Supplementary file 16 — Source Data [file 41467_2021_22817_MOESM16_ESM.zip › Source Data 1.xlsx]

## Sheet: Figure 1
Figure 1a (left panels)
9 weeks Rosa Sun1/+; Wnt3aCre/+
mouse 1	GFP+	GFP AT1(GFP+ECAD-LAMP-NKX2-1+)	ECAD-LAMP-NKX2-1+	AT2(GFP+ECAD+LAMP+NKX2-1+)
image 1	64	48	85	0
image 2	82	55	87	0
image 3	88	56	93	0
mouse 2
image 1	78	58	70	0
image 2	78	55	64	0
image3	92	61	69	0
mouse 3
image 1	134	96	115	0
image 2	149	113	90	0
image 3	134	90	117	0
Figure 1a (right panels)
9 weeks RosaSun1/+; SftpcCreER/+
mouse 1	GFP+	GFP AT2(GFP+ECAD+LAMP+NKX2-1+)	ECAD+LAMP+NKX2-1+	GFP AT1(GFP+ECAD-LAMP-NKX2-1+)	GFP+ NKX2-1+
image 1	304	302	311	1	303
image 2	303	302	321	1	303
mouse 2
image 1	223	223	332	0	223
image 2	381	381	387	0	381
			0
mouse 3
image 1	247	247	255	0	247
image 2	240	240	253	0	240

## Sheet: Sup. Figure 1a
Supplemental Figure 1a
P7 RosaSun1/+; Wnt3aCre/+
mouse 1	GFP+	GFP AT1(GFP+ECAD-LAMP+NKX2-1+)		GFP AT2(GFP+ECAD+LAMP+NKX2-1+)
image 1	196	180	322	0
image 2	223	190	322	2
image 3	150	497	269	2
mouse 2
image 1	254	236	323	2
image 2	261	247	348	1
image 3	208	183	279	1
P7 RosaSun1/+; SftpcCreER/+ tam (P3)
mouse1	GFP+	GFP AT2(GFP+ECAD+LAMP+NKX2-1+)	AT2 (ECAD+LAMP+NKX2-1+)	GFP AT1(GFP+ECAD-LAMP-NKX2-1+)
image 1	376	363	373	13
image 2	201	191	195	10
image 3	183	180	182	3
mouse 2
image 1	242	234	239	8
image 2	258	242	248	16
image 3	202	187	191	15
mouse 3
image 1	197	191	201	6
image 2	212	210	215	2
image 3	225	220	227	5

## Sheet: Figure 2a & Sup. Fig. Fig 3c 
Figure 2a (NKX2-1 deletion AT1 cells )
Nkx2-1CKO/CKO; RosaSun1/+; Rtkn2CreER/+
control mouse 1	GFP+	GFP AT1(GFP+ECAD-LAMP+NKX2-1+)	AT1 (ECAD-LAMP+NKX2-1+)	GFP AT2(GFP+ECAD+LAMP+NKX2-1+)
image 1	248	240	279	7
image 2	124	123	133	1
image 3	108	106	111	2
control mouse 2
image 1	217	215	218	2
image 2	171	166	176	5
image 3	128	127	136	1
control mouse 3
image 1	148	142	151	5
image 2	100	95	101	1
image 3	112	111	117	1
mutant mouse 1	GFP+	GFP+ NKX2-1+	GFP+ NKX2-1-
image 1	163	2	161
image 2	157	11	146
image 3	145	8	137
mutant mouse 2
image 1	202	11	191
image 2	237	3	234
image 3	221	8	213
mutant mouse 3
image 1	69	27	42
image 2	78	19	59
image 3	67	18	49
Supplemental Figure 3d
5 weeks 7 days NKX2-1 CKO/CKO; Rosa Sun1/+; Rtkn2 CreER/+
control mouse 1	GFP+	GFP+ NKX2-1+	GFP+ NKX2-1+ KI67+	GFP+ NKX2-1 - KI67+
image 1	225	224	0	0
image 2	124	124	0	0
image 3	108	108	0	0
control mouse 2
image 1	41	40	0	0
image 2	32	31	0	0
image 3	40	40	0	0
control mouse 3
image 1	24	24	0	0
image 2	13	13	0	0
image3	30	30	0	0
mutant mouse 1
image 1	157	1	0	110
image 2	172	3	0	50
image 3	153	0	0	83
mutant mouse 2
image 1	87	2	0	57
image 2	108	1	0	37
image 3	54	0	0	26
mutant mouse 3
image 1	121	2	0	68
image 2	76	0	0	44
image 3	77	0	0	36

## Sheet: Figure 2b & Sup. Fig. 3d
Figure 2b & Sup. Fig. 3d (NKX2-1 deletion AT2 cells)
5 weeks 5 days Nkx2-1 CKO/CKO; Rosa Sun1/+; Sftpc CreER/+
control mouse 1	GFP+	GFP+ NKX2-1+	GFP+ NKX2-1+ KI67+	GFP+ NKX2-1 - KI67+
image 1	1263	1263	27	0
image 2	1675	1675	20	0
image 3	746	746	9	0
control mouse 2
image 1	1348	1348	12	0
image 2	772	772	1	0
image 3	1232	1232	6	0
control mouse 3
image 1	1390	1390	4	0
image 2	1272	1272	14	0
image 3	712	712	3	0
mutant mouse 1	GFP+	GFP+ NKX2-1+	GFP+ NKX2-1+ KI67	GFP+ NKX2-1 - KI67+	GFP+NKX2-1-
image 1	814	129	16	306	685
image 2	614	92	2	174	522
image 3	547	87	3	168	460
mutant mouse 2
image 1	704	92	1	192	612
image 2	685	123	3	238	562
image 3	710	118	0	168	592
mutant mouse 2
image 1	828	189	4	201	639
image 2	736	166	1	186	570
image 3	932	169	0	178	763

## Sheet: Figure 6a
Figure 6a
P15 Yap CKO/CKO; Taz CKO/CKO; Rosa Sun1/+; Wnt3a Cre/+
control mouse 1	GFP+	GFP+ YAP/TAZ+	GFP+ CD45+	GFP+ YAP/TAZ+ CD45+
image 1	248	221	27	0
image 2	257	239	18	0
image 3	152	146	6	1
control mouse 2
image 1	210	186	6	0
image 2	186	163	3	0
control mouse 3
image 1	182	166	10	0
image 2	203	197	4	0
mutant mouse 1
image 1	276	133	53	0
image 2	323	136	69	0
image 3	302	170	34	0
mutant mouse 2
image 1	215	104	38	0
image 2	161	68	52	0
image 3	157	66	119	0
mutant mouse 3
image 1	201	140	14	0
image 2	232	144	10	0
image 3	280	175	17	0

## Sheet: Figure 6h
Figure 6h (left panel)
P15 Yap CKO/CKO;Taz CKO/CKO; Rosa Sun1/Sun1; Wnt3a Cre/+
control mouse 1	GFP+	GFP+ Sftpc +	GFP+ Sftpc -
image 1	222	3	219
image 2	216	3	213
image 3	211	0	211
control mouse 2
image 1	398	4	394
image 2	345	2	343
image 3	293	0	293
control mouse 3
image 1	254	1	253
image 2	164	0	164
image 3	214	1	213
mutant mouse 1
image 1	172	19	153
image 2	197	17	180
image 3	158	26	132
mutant mouse 2
image 1	302	51	251
image 2	364	60	304
image 3	314	68	246
mutant mouse 3
image 1	154	56	98
image 2	142	32	110
image 3	136	26	110
Figure 6h (right panel)
10 week Yap CKO/CKO;Taz CKO/CKO; Rosa Sun1/Sun1; Wnt3a Cre/+
control mouse 1	GFP+	GFP+ Sftpc +	GFP+ Sftpc -
image 1	228	5	223
image 2	199	4	195
image 3	189	2	187
image 4	198	1	197
control mouse 2
image 1	269	4	265
image 2	305	2	303
image 3	265	4	261
image 4	190	13	177
control mouse 3
image 1	176	2	174
image 2	145	6	139
image 3	160	9	151
mutant mouse 1
image 1	242	114	128
image 2	218	89	129
image 3	227	81	146
mutant mouse 2
image 1	217	100	117
image 2	173	90	83
image 3	231	107	124
